# Supplementary material for: Lost and Found: Piwi and Argonaute Pathways in Flatworms
Source: Front Cell Infect Microbiol. 2021 May 27;11:653695. doi: 10.3389/fcimb.2021.653695 (PMC8191739; doi:10.3389/fcimb.2021.653695)
Supplement: Supplementary file 19 [file DataSheet_1.zip]

Archive with 24 entries (24 files):
- Folder_S1/Ago_all_classes_alignment.fas
- Folder_S1/Ago_all_classes_tree.nwk
- Folder_S1/Bse_prots.fasta
- Folder_S1/Dicer_Drosha_alignment.fas
- Folder_S1/Dicer_Drosha_tree.nwk
- Folder_S1/Emu_prots.fasta
- Folder_S1/Eni_prots.fas
- Folder_S1/Fbu_prots.fas
- Folder_S1/Fgi_prots.fas
- Folder_S1/FhO_prots.fas
- Folder_S1/Gap_prots.fasta
- Folder_S1/Gsa_prots.fasta
- Folder_S1/Kam_prots.fasta
- Folder_S1/Mfu_prots.fasta
- Folder_S1/miRNA_siRNA_Ago_alignment.fas
- Folder_S1/miRNA_siRNA_Ago_tree.nwk
- Folder_S1/Mli_prots.fasta
- Folder_S1/piRNA_Ago_alignment.fas
- Folder_S1/piRNA_Ago_tree.nwk
- Folder_S1/Pvi_prots.fasta
- Folder_S1/Rro_prots.fasta
- Folder_S1/Sle_prots.fasta
- Folder_S1/Sma_prots.fasta
- Folder_S1/Sme_prots.fasta
