# Supplementary material for: Lost and Found: Piwi and Argonaute Pathways in Flatworms
Source: Front Cell Infect Microbiol. 2021 May 27;11:653695. doi: 10.3389/fcimb.2021.653695 (PMC8191739; doi:10.3389/fcimb.2021.653695)
Supplement: Supplementary file 19 [file DataSheet_1.zip › Folder_S1/Ago_all_classes_alignment.fas]

>Hsa_Ago1  
ME----------------------------------------------------------
------------------------------------------------------------
------------------------------------------------------------
------------------------------------------------------------
------------------------------------------------------------
------------------------------------------------------------
------------------------------------------------------------
------------------------------------------------------------
------------------------------------------------------------
------------------------------------------------------------
------------------------------------------------------AGPSGA
AAG---------------------------------AYLPP-------------------
------------------------------------------------------------
------------------------------------------LQQ--V------------
----------------------------------------------------------FQ
APRRP----------------------GI----GTV--GKPIKLLANYFEVDI---PK-I
-DVYHYEVDI-----KPDKCP----------------------------------RRV-N
R----EVVEYMV--QH-------FKPQIFG-DRKPVYD-G-KKNIYTVTALP---IGNER
VDFE-----VTI-PGEG----------K---DRIFKVSIKWLA-----------------
-IVSWRMLHEALVSGQ---------IPVPL--------ESVQALDVAMRHLASMR-----
----------------YTPVG---RSFFS----PPE-G----------------------
-------Y---------YHPLGG---------GREVWFGFHQSVRPAM-W-----K-MML
NIDVSATAFYKA--QPVIEFMCEVLDIR--NI-------DE--------QPKPLTDSQRV
RFTKEIKGLKVEVTHCG---------------------QMKRKYRVCNVTRRPASHQTFP
LQLES-------------G--QTVE---C--TVAQYFKQKYNLQLKYPHL--------PC
LQVG----QEQKH-----------------------------------------TYLPLE
VCN--IVAG--QRC-IKKLTDNQTSTMIKATARSAPDRQEEISRL------------MKN
AS--Y--------NLDPY--IQ-EFGIKV-KDDMTEVTGRVLPAPILQYG---GR-----
---------NR------------A-IATP-------------NQ----------GVWDM-
-------------R-GKQFYNGI--EIK---------------VWAIACF--APQKQ---
-----------------------------CREEVLKNFTDQLRKISKDAGMPIQGQP---
------------C-F--CKYA---Q------------GA------DSVE-------PMF-
----RHLKNTYS---------G-LQL---------IIVIL-------------PGK----
---TPVYAEVKRVGDTLL----GMATQCVQVKN-V---V-------KT---------SPQ
---TLSNLCLKINVKLG-GINNILVP-HQ--RS---A------VFQQ-----PVIFLGAD
VTHPPA-------G---------DGK----KPSITAVVGSMDAH------PSR---YCAT
VRVQR------P-R-----------QEII-EDLSYMVRELLI---------------QF-
--------------YKST-R-FK-PTRIIFYRD---------GVPEGQLPQILHYELLAI
RDACIK-L---------EK-----D----YQPGITYIVVQKRHHTRLFCAD-KN-E----
-------------------------RIGK-SGNIPAGTTVDTNITHPFEFDFYLCSHAGI
QGTSRPSHYYVLWDD------------NRFTA-DE----L-QI----------LTYQLCH
TYVRCTRSVSIPAPAYYARLVAFRARY-HL--VDKE-HD----SG-EGSHIS--------
--------------------------------------GQ-SNG----------------
---------------R-DPQ-----------------------ALAKAVQVHQDT----L
RT----------MYFA-----------
>Hsa_Ago3  
ME----------------------------------------------------------
------------------------------------------------------------
------------------------------------------------------------
------------------------------------------------------------
------------------------------------------------------------
------------------------------------------------------------
------------------------------------------------------------
------------------------------------------------------------
------------------------------------------------------------
------------------------------------------------------------
------------------------------------------------------IGSAGP
AGA---------------------------------------------------------
------------------------------------------------------------
-------------------------------------------QP--L------------
----------------------------------------------------------LM
VPRRP----------------------GY----GTM--GKPIKLLANCFQVEI---PK-I
-DVYLYEVDI-----KPDKCP----------------------------------RRV-N
R----EVVDSMV--QH-------FKVTIFG-DRRPVYD-G-KRSLYTANPLP---VATTG
VDLD-----VTL-PGEGG---------K---DRPFKVSIKFVS-----------------
-RVSWHLLHEVLTGRT---------LPEPLELDKPISTNPVHAVDVVLRHLPSMK-----
----------------YTPVG---RSFFS----APE-G----------------------
-------Y---------DHPLGG---------GREVWFGFHQSVRPAM-W-----K-MML
NIDVSATAFYKA--QPVIQFMCEVLDIH--NI-------DE--------QPRPLTDSHRV
KFTKEIKGLKVEVTHCG---------------------TMRRKYRVCNVTRRPASHQTFP
LQLEN-------------G--QTVE---R--TVAQYFREKYTLQLKYPHL--------PC
LQVG----QEQKH-----------------------------------------TYLPLE
VCN--IVAG--QRC-IKKLTDNQTSTMIKATARSAPDRQEEISRL------------VRS
AN--Y--------ETDPF--VQ-EFQFKV-RDEMAHVTGRVLPAPMLQYG---GR-----
---------NR------------T-VATP-------------SH----------GVWDM-
-------------R-GKQFHTGV--EIK---------------MWAIACF--ATQRQ---
-----------------------------CREEILKGFTDQLRKISKDAGMPIQGQP---
------------C-F--CKYA---Q------------GA------DSVE-------PMF-
----RHLKNTYS---------G-LQL---------IIVIL-------------PGK----
---TPVYAEVKRVGDTLL----GMATQCVQVKN-V---I-------KT---------SPQ
---TLSNLCLKINVKLG-GINNILVP-HQ--RP---S------VFQQ-----PVIFLGAD
VTHPPA-------G---------DGK----KPSIAAVVGSMDAH------PSR---YCAT
VRVQR------P-R-----------QEII-QDLASMVRELLI---------------QF-
--------------YKST-R-FK-PTRIIFYRD---------GVSEGQFRQVLYYELLAI
REACIS-L---------EK-----D----YQPGITYIVVQKRHHTRLFCAD-RT-E----
-------------------------RVGR-SGNIPAGTTVDTDITHPYEFDFYLCSHAGI
QGTSRPSHYHVLWDD------------NCFTA-DE----L-QL----------LTYQLCH
TYVRCTRSVSIPAPAYYAHLVAFRARY-HL--VDKE-HD----SA-EGSHVS--------
--------------------------------------GQ-SNG----------------
---------------R-DPQ-----------------------ALAKAVQIHQDT----L
RT----------MYFA-----------
>Hsa_Ago4  
ME----------------------------------------------------------
------------------------------------------------------------
------------------------------------------------------------
------------------------------------------------------------
------------------------------------------------------------
------------------------------------------------------------
------------------------------------------------------------
------------------------------------------------------------
------------------------------------------------------------
------------------------------------------------------------
--------------------------------------------------------ALGP
G---------------------------------------P-------------------
------------------------------------------------------------
------------------------------------------PAS--L------------
----------------------------------------------------------FQ
PPRRP----------------------GL----GTV--GKPIRLLANHFQVQI---PK-I
-DVYHYDVDI-----KPEKRP----------------------------------RRV-N
R----EVVDTMV--RH-------FKMQIFG-DRQPGYD-G-KRNMYTAHPLP---IGRDR
VDME-----VTL-PGEG----------K---DQTFKVSVQWVS-----------------
-VVSLQLLLEALAGHL---------NEVPD--------DSVQALDVITRHLPSMR-----
----------------YTPVG---RSFFS----PPE-G----------------------
-------Y---------YHPLGG---------GREVWFGFHQSVRPAM-W-----N-MML
NIDVSATAFYRA--QPIIEFMCEVLDIQ--NI-------NE--------QTKPLTDSQRV
KFTKEIRGLKVEVTHCG---------------------QMKRKYRVCNVTRRPASHQTFP
LQLEN-------------G--QAME---C--TVAQYFKQKYSLQLKYPHL--------PC
LQVG----QEQKH-----------------------------------------TYLPLE
VCN--IVAG--QRC-IKKLTDNQTSTMIKATARSAPDRQEEISRL------------VKS
NS--MVG------GPDPY--LK-EFGIVV-HNEMTELTGRVLPAPMLQYG---GR-----
---------NK------------T-VATP-------------NQ----------GVWDM-
-------------R-GKQFYAGI--EIK---------------VWAVACF--APQKQ---
-----------------------------CREDLLKSFTDQLRKISKDAGMPIQGQP---
------------C-F--CKYA---Q------------GA------DSVE-------PMF-
----KHLKMTYV---------G-LQL---------IVVIL-------------PGK----
---TPVYAEVKRVGDTLL----GMATQCVQVKN-V---V-------KT---------SPQ
---TLSNLCLKINAKLG-GINNVLVP-HQ--RP---S------VFQQ-----PVIFLGAD
VTHPPA-------G---------DGK----KPSIAAVVGSMDGH------PSR---YCAT
VRVQT------S-RQE-ISQELLYSQEVI-QDLTNMVRELLI---------------QF-
--------------YKST-R-FK-PTRIIYYRG---------GVSEGQMKQVAWPELIAI
RKACIS-L---------EE-----D----YRPGITYIVVQKRHHTRLFCAD-KT-E----
-------------------------RVGK-SGNVPAGTTVDSTITHPSEFDFYLCSHAGI
QGTSRPSHYQVLWDD------------NCFTA-DE----L-QL----------LTYQLCH
TYVRCTRSVSIPAPAYYARLVAFRARY-HL--VDKD-HD----SA-EGSHVS--------
--------------------------------------GQ-SNG----------------
---------------R-DPQ-----------------------ALAKAVQIHHDT----Q
HT----------MYFA-----------
>Hsa_Ago2  
MY----------------------------------------------------------
------------------------------------------------------------
------------------------------------------------------------
------------------------------------------------------------
------------------------------------------------------------
------------------------------------------------------------
------------------------------------------------------------
------------------------------------------------------------
------------------------------------------------------------
------------------------------------------------------------
-------------------------------------------------------SGAGP
ALAP-------------------------------PAPPPP-------------------
------------------------------------------------------------
-----------------------------------------IQGY--A------------
----------------------------------------------------------FK
PPPRP----------------------DF----GTS--GRTIKLQANFFEMDI---PK-I
-DIYHYELDI-----KPEKCP----------------------------------RRV-N
R----EIVEHMV--QH-------FKTQIFG-DRKPVFD-G-RKNLYTAMPLP---IGRDK
VELE-----VTL-PGEG----------K---DRIFKVSIKWVS-----------------
-CVSLQALHDALSGRL---------PSVPF--------ETIQALDVVMRHLPSMR-----
----------------YTPVG---RSFFT----ASE-G----------------------
-------C---------SNPLGG---------GREVWFGFHQSVRPSL-W-----K-MML
NIDVSATAFYKA--QPVIEFVCEVLDFK--SI-------EE--------QQKPLTDSQRV
KFTKEIKGLKVEITHCG---------------------QMKRKYRVCNVTRRPASHQTFP
LQQES-------------G--QTVE---C--TVAQYFKDRHKLVLRYPHL--------PC
LQVG----QEQKH-----------------------------------------TYLPLE
VCN--IVAG--QRC-IKKLTDNQTSTMIRATARSAPDRQEEISKL------------MRS
AS--F--------NTDPY--VR-EFGIMV-KDEMTDVTGRVLQPPSILYG---GR-----
---------NK------------A-IATP-------------VQ----------GVWDM-
-------------R-NKQFHTGI--EIK---------------VWAIACF--APQRQ---
-----------------------------CTEVHLKSFTEQLRKISRDAGMPIQGQP---
------------C-F--CKYA---Q------------GA------DSVE-------PMF-
----RHLKNTYA---------G-LQL---------VVVIL-------------PGK----
---TPVYAEVKRVGDTVL----GMATQCVQMKN-V---Q-------RT---------TPQ
---TLSNLCLKINVKLG-GVNNILLP-QG--RP---P------VFQQ-----PVIFLGAD
VTHPPA-------G---------DGK----KPSIAAVVGSMDAH------PNR---YCAT
VRVQQ------H-R-----------QEII-QDLAAMVRELLI---------------QF-
--------------YKST-R-FK-PTRIIFYRD---------GVSEGQFQQVLHHELLAI
REACIK-L---------EK-----D----YQPGITFIVVQKRHHTRLFCTD-KN-E----
-------------------------RVGK-SGNIPAGTTVDTKITHPTEFDFYLCSHAGI
QGTSRPSHYHVLWDD------------NRFSS-DE----L-QI----------LTYQLCH
TYVRCTRSVSIPAPAYYAHLVAFRARY-HL--VDKE-HD----SA-EGSHTS--------
--------------------------------------GQ-SNG----------------
---------------R-DHQ-----------------------ALAKAVQVHQDT----L
RT----------MYFA-----------
>Bgl002396 
L-----------------------------------------------------------
------------------------------------------------------------
------------------------------------------------------------
------------------------------------------------------------
------------------------------------------------------------
------------------------------------------------------------
-----------GQHLG--------------NGQPGIPF----------------------
------------------------P-----------FTQL--------------------
QQDVPPPPVVTTPIG---------------------------------------------
-----------------------------PPEQ---------------------------
------------------------------------------------------PPPSF-
-------------------------------------GQPPI------------------
------------------------------------------------------------
-----------------------------------------TPLA--D------------
----------------------------------------------------------FV
SPPRP----------------------NT----GTE--GRTISLRANHFQVRV---PK-G
-IIHHYEVNI-----SPDKCP----------------------------------RRV-N
R----EIIDTMV--TA-------YQQKIFQ-GQKPVFD-G-RKNLYSREALP---IGSEK
VELE-----VTL-PGEG----------R---DRVFKVGIRFMG-----------------
-QVSLFALEEALEGRT---------RQIPM--------DAIQALDVVMRHLPSKT-----
----------------YTPVG---RSFFS----PPE-G----------------------
-------Y---------DHPLGG---------GREVWFGFHQSVRPSH-W-----K-MML
NIDVSATAFYKE--QPVIEFMCEVLDLP--DI-------GE--------QKRPLADSQRV
KFTKEIKGLKVEITHCG---------------------AMRRKYRVCNVTRRPAQTQSFP
LQLQS-------------G--QTIE---C--TVARYFMERYKMKLQHPHL--------PC
LQVG----QEQKH-----------------------------------------TYLPLE
VCN--IVGG--QRC-IKKLTDMQTSTMIKATARSAPDREKEINNL------------IRK
AN--F--------NADPY--LQ-TFGISI-HTQMMDVTGRVLTAPKLQYG---GR-----
---------TK------------A-QAVP-------------NQ----------GVWDM-
-------------R-GKQFYQGI--EIR---------------VWAIACF--APQRT---
-----------------------------VREDALRNFTQQLQRISNDAGMPIMGQP---
------------C-F--CKYA---T------------GP------DQVE-------PMF-
----RYLKNTYQ---------G-LQL---------IVVVL-------------PGK----
---TPVYAEVKRVGDICF----GLATQCVQAKN-V---N-------KT---------TPQ
---TLSNLCLKINVKLG-GVNSILLP-SI--RP---H------VFRE-----PIIFLGAD
VTHPPA-------G---------DTL----KPSIAAVVGSMDAH------PSR---YSAT
VRVQE------H-R-----------QEII-RDLATMVKELLI---------------QF-
--------------YRST-R-FK-PTRIIFYRD---------GVSEGQFSTVLSHELRAV
REACMK-L---------EV-----D----YQPGITFIVVQKRHHTRLFCAD-RR-D----
-------------------------QTGR-SGNIPAGTTVDQGITHPTEFDFYLCSHAGI
QGTSRPSHYHVLWDD------------NRFNA-DE----L-QI----------LTYQLCH
TYVRCTRSVSIPAPAYYAHLVAFRARY-HL--VEKE-HDSSARSG-EGSRHS--------
--------------------------------------DN-SED----------------
---------------R-NPL-----------------------YLARAVTVHPDT----C
RV----------MYFA-----------
>LgiT235802
MFPIT-------------------------------------------------------
------------------------------------------------------------
--------------------------------------------------TQGISPFL--
------------------------------------------------------------
-----------------------SPQM---------------------------------
------------------------------------------------------------
-------------NVV--------------TGQPGLQF----------------------
---------------------TFPP-----------MTQP--EQPLTP----S--QLMGI
QQALQPPPAIPSL-----------------------------------------------
------------------------------------------------------------
----------------------------------------TGT----------YQPFAGP
P--------------------------------------PPISA----------------
------------------------------------------------------------
-----------------------------------------APEG--D------------
----------------------------------------------------------FV
CPPRP----------------------NH----GTE--GRPILLRANHFQVRI---PK-G
-FIHHYDVSI-----TPDKCP----------------------------------RRV-N
R----EIIETMV--QS-------YGQRIFS-GVKPVFD-G-RKNLYSREPLP---IAKEK
VELE-----VTL-PGEG----------R---DRVFTVAIKWVA-----------------
-QVSLYNLEEALEGRQ---------QQMPM--------DAIQALDVVMRHLPSMT-----
----------------YTPVG---RSFFS----QPK-G----------------------
-------Y---------DHPLGG---------GREVWFGFHQSVRPSQ-W-----K-MML
NIDVSATAFYKA--QPVIEFMCEVLDIE--NT-------AD--------QKRPLTDSQRV
KFTKEIKGLKVEITHCG---------------------TMKRKYRVCNVTRRPAQTQSFP
LQLDS-------------G--QTVE---C--TVARYFHEKYKIKLQYPHF--------PC
LQVG----QEQKH-----------------------------------------TYLPLE
VCN--IVGG--QRC-IKKLTDMQTSTMIKATARSAPDREKEINNL------------VSI
AD--F--------NHDHY--LR-TFGITV-SYDMVEVKGRVLTPPKIQYG---GR-----
---------TK------------S-QAVP-------------NQ----------GVWDM-
-------------R-GKQFYQGI--EIR---------------VWAIACF--APSRT---
-----------------------------VREDALRNFTSQLQRISNDAGMPIMGQP---
------------C-F--CKYA---T------------GP------DQVE-------PMF-
----RYLKNTYQ---------G-LQL---------IVVVL-------------PGK----
---TPVYAEVKRVGDILF----GLATQCVQSKN-V---N-------KT---------TPQ
---TLSNLCLKINVKLG-GINSILLP-SI--RP---Q------VFRE-----PIIFLGAD
VTHPPA-------G---------DCM----KPSIAAVVGSMDAH------PSR---YSAT
VRVQQ------H-R-----------QEVI-PELCNMIRELLI---------------QF-
--------------YKST-R-FK-PTRIIFYRD---------GVSEGQFQTVLSSELRAV
REACMK-L---------EV-----G----YQPGITFIVVQKRHHTRLFCAD-RK-D----
-------------------------QTGR-SGNIPAGTTVDVGITHPTEFDFYLCSHAGI
QGTSRPSHYHVLWDD------------NRFTA-DE----L-QI----------LTYQLCH
TYVRCTRSVSIPAPAYYAHLVAFRARY-HL--VEKD-HD----SG-EGSRHS--------
--------------------------------------DN-SED----------------
---------------R-TPA-----------------------SMARAVAIHPDT----T
KV----------MYFA-----------
>Bse53849  
------------------------------------------------------------
------------------------------------------------------------
------------------------------------------------------------
------------------------------------------------------------
------------------------------------------------------------
------------------------------------------------------------
------------------------------------------------------------
------------------------------------------------------------
------------------------------------------------------------
------------------------------------------------------------
------------------------------------------------------------
------------------------------------------------------------
------------------------------------------------------------
------------------------------------------------------------
------------------------------------------------------------
------------------------------------------------------------
-FLHHYDIMI-----TPEKCP----------------------------------RRV-N
R----EIIETMV--NS------MHYQKYFY-NQKPVFD-G-RRNMYTREPLS---IGKDK
LELE-----VTL-PGEG----------K---DRVFKVAIKHVS-----------------
-EVSLFALEEALEGRT---------QAIPN--------EAVMALDVIMRHLPSMS-----
----------------YTPVG---RSFFQ----NPE-G----------------------
-------Y---------DNPLGG---------GREVWFGFHQSVRPSQ-W-----K-MML
NIDVSATAFYKA--QSVIDFMCEVLDIQ--DK-------SE--------QKRPLTDSQRV
KFTKEIKGLKVEITHCG---------------------NMRRKYRVCNVTRRPSQSQSFP
LQLDS-------------G--QTVE---C--TVAKYFQERYTMRLQFPHL--------PC
LQVG----QEQKH-----------------------------------------TYLPLE
VCN--VVAG--QRC-IKKLTDMQTSTMIKATARSAPDREKEINSL------------VKR
AN--F--------NADPH--LQ-IFGITV-NTRMAEIQGRVIPAPKIQYG---GR-----
---------TK------------A-QASP-------------QL----------GVWDM-
-------------R-GKQFFSGI--EIK---------------VWAIACF--APQRT---
-----------------------------VREDSLRQFTQQLQKISNDAGMPIIGQP---
------------C-F--CKYA---T------------GQ------DQVE-------PMF-
----RYLKNTYQ---------G-LQL---------IVVVL-------------PGK----
---TPVYAEVKRVGDILF----GLATQCVQAKN-V---N-------KT------------
----------KINVKLG-GINSILVP-NI--RP---T------VFRE-----PVIFLGAD
VTHPPA-------G---------DKT----KPSIAAVVASMDAH------PCR---YAAT
VRVQP------H-R-----------QETI-NDLATMVKDLLV---------------QF-
--------------YRST-R-FK-PTRILYYRD---------GVSEGQFLNVLNHELKAI
REACVK-L---------EI-----G----YQPGITFIVVQKRHHTRLFCAD-KK-D----
-------------------------QMGK-SGNIPAGTTVDQVITHPTEFDFYLCSHAGI
QGTSRPSHYHVLWDD------------SHFSA-DE----I-QI----------LTYQLCH
TYVRCTRSVSIP------------------------------------------------
------------------------------------------------------------
------------------------------------------------------------
---------------------------
>FBU_06387 
KEMGL-------------------------------------------------------
------------------------------------------------------------
--------------------------------------------------RDVFVFKF--
---------------------------------------GAIGTINTGLPNITV------
--ANPSNPNHCQ---ASLVGPIGSPPNNGNGV------------------------IIQN
GGQ-------------------------------------------------NLSIPSNS
GL---TSLGTLSAALP--------------YGNNNGPN----------------------
---------------------G----------------------ILHG--SNG--NGGSQ
SGNGSSPPVVGSG-----------------------------------------------
--------------------------GDGPSLNV--------------------------
--------------------------------------GGAGG-----------SGSSAG
AGS----------------------------------NSSGSGAGGGA------------
------------------------------------------------------------
--------------------GSGGSGGSGVGSSAPAQ----QHLV--Q------------
----------------------------------------------------------FE
PPPRP----------------------GR----GSE--GRCISLRANHFEIRV---PK-G
-FLHHYDVSI-----TPEKCP----------------------------------RRV-N
R----EIIETMV--NS------MHYQKYFY-NQKPVFD-G-RRNMYTRDPLP---ISKEK
VELE-----VTL-PGEG----------K---DRVFRVAIKHVS-----------------
-EVSLFALEEALSGHI---------RHIPN--------DAVISLDVIMRHLPSMS-----
----------------YTPVG---RSFFQ----NPD-G----------------------
-------Y---------ENPLGG---------GREVWFGFHQSVRPSQ-W-----R-MML
NIDVSATAFYKA--QSVIDFMCEVLDIS--DK-------NE--------QRRPLTDSQRV
KFTKEIKGLKVEITHCG---------------------TMRRKYRVCNVTRRPAQTQSFP
LQLET-------------G--ATME---C--TVAKYFQERYNIRLEYPHL--------PC
LQVG----QEQKH-----------------------------------------TYLPLE
VCN--MVAG--QRC-IKKLTDMQTSTMIKATARSAPDREKEINNL------------VKR
AN--F--------NADPH--LQ-MFGITV-NTRMAEIQGRVIPAPKIQYG---GR-----
---------TK------------A-QASP-------------QL----------GVWDM-
-------------R-GKQFFSGI--EIK---------------VWAIACF--APQRI---
-----------------------------VREDSLRLFTLQLQKISNDAGMPILGQP---
------------C-F--CKYA---T------------GQ------DQVE-------PMF-
----RYLKNTHA---------G-LQL---------IVVVL-------------PGK----
---TPVYAEVKRVGDIMF----GLATQCVQSKN-V---N-------KT---------SPQ
---TLSNLCLKINVKLG-GINSIIVP-NV--RP---A------VFRE-----PVIFLGAD
VTHPPA-------G---------DKT----KPSIAAVVASMDAH------PSR---YSAT
VRVQS------H-R-----------QEII-QDLYPMVKDLLL---------------QF-
--------------YRAT-R-FK-PTRIIYYRD---------GVSEGQFLNVLNHELRAI
REACVK-L---------EL-----G----YQPGITFIVVQKRHHTRLFCAD-KK-D----
-------------------------QMGK-SGNIPAGTTVDQIITHPTEFDFYLCSHAGI
QGTSRPSHYHVLWDD------------NRFSA-DD----I-QN----------LTYQLCH
TYVRCTRSVSIPAPAYYAHLVAFRARY-HL--VEKE-ID----SG-EGSQKS--------
--------------------------------------GN-SDE----------------
---------------R-TPT-----------------------AMMRAVTVHPET----L
RV----------MYFA-----------
>FGI_00759 
LFTSS-------------------------------------------------------
------------------------------------------------------------
--------------------------------------------------VKEVPQNY--
---------------------------------------GPIGT---GLPNITT------
--ANPSNPNHCQ---TSLVGPIGSPPSNGSGT------------------------VIQN
GGQ-------------------------------------------------NMSIPNNV
GL---NNLNTITAALP--------------YGSNNGPN----------------------
---------------------G----------------------TLHG--SNG--NGGSQ
SGNGSSPPVVGSG-----------------------------------------------
--------------------------GDGPPLNV--------------------------
--------------------------------------GAAGG-----------SGSSAG
AGS----------------------------------NSSGSGAGGGSC-----------
------------------------------------------------------------
-------------------GGSGGSGGSGIGNS--AQ----QHLV--Q------------
----------------------------------------------------------FE
PPPRP----------------------GR----GSE--GRCISLRANHFEIRV---PK-G
-FLHHYDVSI-----TPEKCP----------------------------------RRV-N
R----EIIETMV--NS------MHYQKYFY-NQKPVFD-G-RRNMYTRDPLP---ISKEK
VELE-----VTL-PGEG----------K---DRVFRVAIKHVS-----------------
-EVSLFALEEALGGHI---------RHIPN--------DAVISLDVIMRHLPSMS-----
----------------YTPVG---RSFFQ----NPD-G----------------------
-------Y---------ENPLGG---------GREVWFGFHQSVRPSQ-W-----R-MML
NIDVSATAFYKA--QSVIDFMCEVLDIS--DK-------NE--------QRRPLTDSQRV
KFTKEIKGLKVEITHCG---------------------TMRRKYRVCNVTRRPAQTQSFP
LQLET-------------G--ATME---C--TVAKYFQERYNIRLEYPHL--------PC
LQVG----QEQKH-----------------------------------------TYLPLE
VCN--MVAG--QRC-IKKLTDMQTSTMIKATARSAPDREKEINNL------------VKR
AN--F--------NADPH--LQ-MFGITV-NTRMAEIQGRVIPAPKIQYG---GR-----
---------TK------------A-QASP-------------QL----------GVWDM-
-------------R-GKQFFSGI--EIK---------------VWAIACF--APQRI---
-----------------------------VREDSLRLFTLQLQKISNDAGMPILGQP---
------------C-F--CKYA---T------------GQ------DQVE-------PMF-
----RYLKNTHA---------G-LQL---------IVVVL-------------PGK----
---TPVYAEVKRVGDIMF----GLATQCVQSKN-V---N-------KT---------SPQ
---TLSNLCLKINVKLG-GINSIIVP-NV--RP---A------VFRE-----PVIFLGAD
VTHPPA-------G---------DKT----KPSIAAVVASMDAH------PSR---YSAT
VRVQS------H-R-----------QEII-QDLYPMVKDLLL---------------QF-
--------------YRAT-R-FK-PTRIIYYRD---------GVSEGQFLNVLNHELRAI
REACVK-L---------EL-----G----YQPGITFIVVQKRHHTRLFCAD-KK-D----
-------------------------QMGK-SGNIPAGTTVDQIITHPTEFDFYLCSHAGI
QGTSRPSHYHVLWDD------------NRFSA-DD----I-QN----------LTYQLCH
TYVRCTRSVSIPAPAYYAHLVAFRARY-HL--VEKE-ID----SG-EGSQKS--------
--------------------------------------GN-SDE----------------
---------------R-TPT-----------------------AMMRAVTVHPET----L
RV----------MYFA-----------
>FHE_03014 
------------------------------------------------------------
------------------------------------------------------------
-----------------------------------------------------LPFNFM-
--------FFRC------------------------AFIGPIGTVSAGLPNITA------
--ANPSNPNHCQ---TSLVGPIGSPPSNGSGT------------------------VIQN
GGQ-------------------------------------------------NMSIPNNV
GL---NNLNTITAALP--------------YGSNNGPN----------------------
---------------------G----------------------TLHG--SNG--NGGSQ
SGNGSSPPVVGSG-----------------------------------------------
--------------------------GDGPPLNV--------------------------
--------------------------------------GAAGG-----------SGSSAG
AGS----------------------------------NSSGSGAGGGSC-----------
------------------------------------------------------------
-------------------GGSGGSGGSGIGNS--AQ----QHLV--Q------------
----------------------------------------------------------FE
PPPRP----------------------GR----GSE--GRCISLRANHFEIRV---PK-G
-FLHHYDVSI-----TPEKCP----------------------------------RRV-N
R----EIIETMV--NS------MHYQKYFY-NQKPVFD-G-RRNMYTRDPLP---ISKEK
VELE-----VTL-PGEG----------K---DRVFRVAIKHVS-----------------
-EVSLFALEEALGGHI---------RHIPN--------DAVISLDVIMRHLPSMS-----
----------------YTPVG---RSFFQ----NPD-G----------------------
-------Y---------ENPLGG---------GREVWFGFHQSVRPSQ-W-----R-MML
NIDVSATAFYKA--QSVIDFMCEVLDIS--DK-------NE--------QRRPLTDSQRV
KFTKEIKGLKVEITHCG---------------------TMRRKYRVCNVTRRPAQTQSFP
LQLET-------------G--ATME---C--TVAKYFQERYNIRLEYPHL--------PC
LQVG----QEQKH-----------------------------------------TYLPLE
VCN--MVAG--QRC-IKKLTDMQTSTMIKATARSAPDREKEINNL------------VKR
AN--F--------NADPH--LQ-MFGITV-NTRMAEIQGRVIPAPKIQYG---GR-----
---------TK------------A-QASP-------------QL----------GVWDM-
-------------R-GKQFFSGI--EIK---------------VWAIACF--APQRI---
-----------------------------VREDSLRLFTLQLQKISNDAGMPILGQP---
------------C-F--CKYA---T------------GQ------DQVE-------PMF-
----RYLKNTHA---------G-LQL---------IVVVL-------------PGK----
---TPVYAEVKRVGDIMF----GLATQCVQSKN-V---N-------KT---------SPQ
---TLSNLCLKINVKLG-GINSIIVP-NV--RP---A------VFRE-----PVIFLGAD
VTHPPA-------G---------DKT----KPSIAAVVASMDAH------PSR---YSAT
VRVQS------H-R-----------QEII-QDLYPMVKDLLL---------------QF-
--------------YRAT-R-FK-PTRIIYYRD---------GVSEGQFLNVLNHELRAI
REACVK-L---------EL-----G----YQPGITFIVVQKRHHTRLFCAD-KK-D----
-------------------------QMGK-SGNIPAGTTVDQIITHPTEFDFYLCSHAGI
QGTSRPSHYHVLWDD------------NRFSA-DD----I-QN----------LTYQLCH
TYVRCTRSVSIPAPAYYAHLVAFRARY-HL--VEKE-ID----SG-EGSQKS--------
--------------------------------------GN-SDE----------------
---------------R-TPT-----------------------AMMRAVTVHPET----L
RV----------MYFA-----------
>Sjp0044720
------------------------------------------------------------
------------------------------------------------------------
------------------------------------------------------------
---------MRL------------------------RRDAVSGTVNSGLSNITT------
---NPLSSAHCQ---SSLVCPVGC---GSSGS------------------------IVNN
V---------------------------------------------------THSLPSLC
G------IGSKTPGSS--------------YGIGNGPAD---------------------
---------------------Q----------------------VVHN--NIS--NGSAA
NGSGSSPPVVGNV-----------------------------------------------
--------------------------GDAPPLSV--------------------------
------------------------------------------G-----------AGSSAG
PGS----------------------------------NSSGSGCAGGSI-----------
------------------------------------------------------------
-------------------GGSGS------GHSSASA----QHLI--Q------------
----------------------------------------------------------FE
PPARP----------------------GR----GSE--GRCISLRANHFEIRM---PK-G
-FLHHYDVSI-----TPEKCP----------------------------------RRV-N
R----EIIETMV--NS------MHYQKYFY-NQKPVFD-G-RRNMYTREPLP---ISKEK
VELE-----VTL-PGEG----------K---DRVFRVAIKHVS-----------------
-EVSLFALEEALGGHN---------RHIPN--------DAVISLDVIMRHLPSMS-----
----------------YTPGC---RSFFQ----NPD-G----------------------
-------Y---------ENPLGG---------GREVWFGFHQSVRPSQ-W-----R-MML
NIDVSATAFYKA--QSVIDFMCEVLDIS--DK-------NE--------QRRPLTDSQRV
KFTKEIKGLKVEITHCG---------------------TMRRKYRVCNVTRRPSQTQSFP
LQLDT-------------G--ATVE---C--TVAKYFQERYNIRLEYPHL--------PC
LQVG----QEQKH-----------------------------------------TYLPLE
VCN--MVAG--QRC-IKKLTDMQTSTMIKATARSAPDREKEINNL------------VKR
AN--F--------NADPH--LQ-MFGINV-NTRMAEIQGRVIPAPKIQYG---GR-----
---------TK------------A-QASP-------------QL----------GVWDM-
-------------R-GKQFFSGI--EIK---------------VWAIACF--APQRI---
-----------------------------VREDSLRLFTLQLQKISNDAGMPILGQP---
------------C-F--CKYA---T------------GQ------DQVE-------PMF-
----RYLKNTHA---------G-LQL---------IVVVL-------------PGK----
---TPVYAEVKRVGDIMF----GLATQCVQSKN-V---N-------KT---------SPQ
---TLSNLCLKINVKLG-GINSIIVP-SV--RP---A------VFRE-----PVIFLGAD
VTHPPA-------G---------DKT----KPSIAAVVASMDAH------PSR---YSAT
VRVQS------H-R-----------QEII-HDLYPMVRDLLL---------------QF-
--------------YRAT-R-FK-PTRIIYYRD---------GVGEGQFLNVLNHELRAI
REACVK-L---------EL-----G----YQPGITFIVVQKRHHTRLFCAD-KK-D----
-------------------------QMGK-SGNIPAGTTVDQVITHPTEFDFYLCSHAGI
QGTSRPSHYHVLWDD------------NRFSA-DD----I-QN----------LTYQLCH
TYVRCTRSVSIPAPAYYAHLVAFRARY-HL--VEKE-ID----SG-EGSQKS--------
--------------------------------------GN-SDE----------------
---------------R-TPT-----------------------AMMRAVTVHPET----L
RV----------MYFA-----------
>Smp198380 
------------------------------------------------------------
------------------------------------------------------------
------------------------------------------------------------
------------------------------------------------------------
------------------------------------------------------------
------------------------------------------------------------
-------MAPKIPGAP--------------YGISNGPT----------------------
---------------------E----------------------VVH---NVS--NGSAA
NGSGSSPPVVGGV-----------------------------------------------
--------------------------GDAPPLSV--------------------------
-----------------------------------------GG-----------AGSSAG
PGS----------------------------------NSSGSGGAGGSI-----------
------------------------------------------------------------
-------------------GGSGS------GHSSAST----QHLI--Q------------
----------------------------------------------------------FE
PPARP----------------------GR----GSE--GRCISLRANHFEIRM---PK-G
-FLHHYDVSI-----TPEKCP----------------------------------RRV-N
R----EIIETMV--NS------MHYQKYFY-NQKPVFD-G-RRNMYTREPLP---ISKEK
VELE-----VTL-PGEG----------K---DRVFRVAIKHVS-----------------
-EVSLFALEEALGGHN---------RHIPN--------DAVISLDVIMRHLPSMS-----
----------------YTPVG---RSFFQ----NPD-G----------------------
-------Y---------ENPLGG---------GREVWFGFHQSVRPSQ-W-----R-MML
NIDVSATAFYKA--QSVIDFMCEVLDIS--DK-------NE--------QRRPLTDSQRV
KFTKEIKGLKVEITHCG---------------------TMRRKYRVCNVTRRPSQTQSFP
LQLDT-------------G--ATVE---C--TVAKYFQERYNIRLDYPHL--------PC
LQVG----QEQKH-----------------------------------------TYLPLE
VCN--MVAG--QRC-IKKLTDMQTSTMIKATARSAPDREKEINNL------------VKR
AN--F--------NADPH--LQ-MFGINV-NTRMAEIQGRVIPAPKIQYG---GR-----
---------TK------------A-QASP-------------QL----------GVWDM-
-------------R-GKQFFSGI--EIK---------------VWAIACF--APQRI---
-----------------------------VREESLRLFTLQLQKISNDAGMPILGQP---
------------C-F--CKYA---T------------GQ------DQVE-------PMF-
----RYLKNTHA---------G-LQL---------IVVVL-------------PGK----
---TPVYAEVKRVGDIMF----GLATQCVQSKN-V---N-------KT---------SPQ
---TLSNLCLKINVKLG-GINSIIVP-SV--RP---A------VFRE-----PVIFLGAD
VTHPPA-------G---------DKT----KPSIAAVVASMDAH------PSR---YSAT
VRVQS------H-R-----------QEII-HDLYPMVRDLLL---------------QF-
--------------YRAT-R-FK-PTRIIYYRD---------GVGEGQFLNVLNHELRAI
REACVK-L---------EL-----G----YQPGITFIVVQKRHHTRLFCAD-KK-D----
-------------------------QMGK-SGNIPAGTTVDQVITHPTEFDFYLCSHAGI
QGTSRPSHYHVLWDD------------NRFSA-DD----I-QN----------LTYQLCH
TYVRCTRSVSIPAPAYYAHLVAFRARY-HL--VEKE-ID----SG-EGSQKS--------
--------------------------------------GN-SDE----------------
---------------R-TPT-----------------------AMMRAVTVHPET----L
RV----------MYFA-----------
>Csi112397 
LFTSS-------------------------------------------------------
------------------------------------------------------------
--------------------------------------------------VKEHSQNY--
--------------------------------------NVISGAANTGVPTMVS------
--STPAT-N--Q---PVMVAPIGSPPGSA---------------------------VLNN
G----------------------------------------------------CTISPNC
GV---TS-NTTNASMT--------------Y--SNGPT----------------------
---------------------G--------------------MASLSA--GNG--NGGTQ
CGNGSSPPAVGSG-----------------------------------------------
--------------------------GDVPSIGG--------------------------
--------------------------------------GGGGG-----------SASSAG
AGS----------------------------------NSSGSGGAGGST-----------
------------------------------------------------------------
-------------------GGSGSC--SGMGHS-ASS----QHLI--Q------------
----------------------------------------------------------FE
PPARP----------------------GR----GSD--GRAISLRANHFEIRM---PK-G
-FLHHYDVSI-----VPEKCP----------------------------------RRV-N
R----EIIETMV--NS------MHYQKYFY-NQKPVFD-G-RRNMYTRDPLP---ISKEK
VELE-----VTL-PGEG----------K---DRVFRVAIKHVS-----------------
-EVSLFALEEALGGHI---------RHIPN--------DAVVSLDVIMRHLPSMS-----
----------------YTPVG---RSFFQ----NPD-G----------------------
-------Y---------ENPLGG---------GREVWFGFHQSVRPSQ-W-----R-MML
NIDVSATAFYKA--QSVIDFMCEVLDIS--DK-------SE--------QRRALTDSQRV
KFTKEIKGLKVEITHCG---------------------TMRRKYRVCNVTRRPAHTQSFP
LQLET-------------G--ATME---C--TVAKYFQERYNIRLEYPHL--------PC
LQVG----QEQKH-----------------------------------------TYLPLE
VCN--MVAG--QRC-IKKLTDMQTSTMIKATARSAPDREKEINNL------------VKR
AN--F--------NADPH--LQ-MFGINV-NTRMAEIQGRVIPAPKIQYG---GR-----
---------TK------------A-QASP-------------QL----------GVWDM-
-------------R-GKQFFSGI--EIK---------------VWAIACF--APQRI---
-----------------------------VREDSLRYFTLQLQKISNDAGMPILAQP---
------------C-F--CKYA---T------------GQ------DQVE-------PMF-
----RYLKNTHA---------G-LQL---------IVVVL-------------PGK----
---TPVYAEVKRVGDIMF----GLATQCVQSKN-V---N-------KT---------SPQ
---TLSNLCLKINVKLG-GINSIIVP-SV--RP---A------VFRE-----PVIFLGAD
VTHPPA-------G---------DKT----KPSIAAVVASMDAH------PSR---YSAT
VRVQP------H-R-----------QEII-QDLYPMVKDLLL---------------QF-
--------------YRAT-R-FK-PTRIIYYRD---------GVSEGQFLNVLNHELRAI
REACVK-L---------EL-----G----YQPGITFIVVQKRHHTRLFCAD-KK-D----
-------------------------QMGK-SGNIPAGTTVDQVITHPTEFDFYLCSHAGI
QGTSRPSHYHVLWDD------------NRFSA-DD----I-QN----------LTYQLCH
TYVRCTRSVSIPAPAYYAHLVAFRARY-HL--VEKE-ID----SG-EGSQKS--------
--------------------------------------GN-SDE----------------
---------------R-TPT-----------------------AMMRAVTVHPET----L
RV----------MYFA-----------
>Ovi_02735 
LFTSS-------------------------------------------------------
------------------------------------------------------------
--------------------------------------------------VKEHSQNY--
--------------------------------------NVISGATNTGVPTMAS------
--STPATIN--Q---PVMVAPIGSPPGSA---------------------------VLNN
G----------------------------------------------------CTISPNC
GV---TS-NTTNASMT--------------Y--SNGPT----------------------
---------------------G--------------------MASLST--GNG--NGGNQ
CGNGSSPPAVGSG-----------------------------------------------
--------------------------GDVPSI----------------------------
--------------------------------------GGGGG-----------SASSAG
AGS----------------------------------NSSGSGGAGGST-----------
------------------------------------------------------------
-------------------GGSGSC--SGMGHS-ASS----QHLI--Q------------
----------------------------------------------------------FE
PPARP----------------------GR----GSD--GRAISLRANHFEIRM---PK-G
-FLHHYDVSI-----VPEKCP----------------------------------RRV-N
R----EIIETMV--NS------MHYQKYFY-NQKPVFD-G-RRNMYTRDPLP---ISKEK
VELE-----VTL-PGEG----------K---DRVFRVAIKHVS-----------------
-EVSLFALEEALGGHI---------RHIPN--------DAVVSLDVIMRHLPSMS-----
----------------YTPVG---RSFFQ----NPD-G----------------------
-------Y---------ENPLGG---------GREVWFGFHQSVRPSQ-W-----R-MML
NIDVSATAFYKA--QSVIDFMCEVLDIS--DK-------SE--------QRRALTDSQRV
KFTKEIKGLKVEITHCG---------------------TMRRKYRVCNVTRRPAHTQSFP
LQLET-------------G--ATME---C--TVAKYFQERYNIRLEYPHL--------PC
LQVG----QEQKH-----------------------------------------TYLPLE
VCN--MVAG--QRC-IKKLTDMQTSTMIKATARSAPDREKEINNL------------VKR
AN--F--------NADPH--LQ-MFGINV-NTRMAEIQGRVIPAPKIQYG---GR-----
---------TK------------A-QASP-------------QL----------GVWDM-
-------------R-GKQFFSGI--EIK---------------VWAIACF--APQRI---
-----------------------------VREDSLRLFTLQLQKISNDAGMPILAQP---
------------C-F--CKYA---T------------GQ------DQVE-------PMF-
----RYLKNTHA---------G-LQL---------IVVVL-------------PGK----
---TPVYAEVKRVGDIMF----GLATQCVQSKN-V---N-------KT---------SPQ
---TLSNLCLKINVKLG-GINSIIVP-SV--RP---A------VFRE-----PVIFLGAD
VTHPPA-------G---------DKT----KPSIAAVVASMDAH------PSR---YSAT
VRVQP------H-R-----------QEII-QDLYPMVKDLLL---------------QF-
--------------YRAT-R-FK-PTRIIYYRD---------GVSEGQFLNVLNHELRAI
REACVK-L---------EL-----G----YQPGITFIVVQKRHHTRLFCAD-KK-D----
-------------------------QMGK-SGNIPAGTTVDQVITHPTEFDFYLCSHAGI
QGTSRPSHYHVLWDD------------NRFSA-DD----I-QN----------LTYQLCH
TYVRCTRSVSIPAPAYYAHLVAFRARY-HL--VEKE-ID----SG-EGSQKS--------
--------------------------------------GN-SDE----------------
---------------R-TPT-----------------------AMMRAVTVHPET----L
RV----------MYFA-----------
>Eni.302019
------------------------------------------------------------
------------------------------------------------------------
------------------------------------------------------------
------------------------------------------------------------
------------------------------------------------------------
------------------------------------------------------------
------------------------------------------------------------
------------------------------------------------------------
------------------------------------------------------------
------------------------------------------------------------
------------------------------------------------------------
------------------------------------------------------------
------------------------------------------------------------
-----------------------------------------------L------------
----------------------------------------------------------FE
PPVRP----------------------NR----GAE--GRPISLRANHFEIRM---PK-G
-FLHHYDVVI-----TPEKCP----------------------------------RRV-N
R----DIIETMV--NS------MHYQKYFY-NQKPVFD-G-RRNMYTRDPLP---ISKEK
VELE-----VTL-PGEA----------K---DRVFRVAIKHVS-----------------
-EVSLFALEEALEGHA---------KQIPH--------DAVLSLDVIMRHLPSMN-----
----------------YTPVG---RSFFQ----NPE-G----------------------
-------Y---------ENPLGG---------GREVWFGFHQSVRPSQ-W-----K-MML
NIDVSATAFYKA--QPVIDFMCEVLDIT--DK-------ND--------QRRFLSDSQRV
KFTKEIKGLKVEITHCG---------------------SMRRKYRVCNVTRRPAQTQSFP
LQMDN-------------G--ATIE---C--TVAKYFMERYNLKLEYPHL--------PC
LQVG----QEQKH-----------------------------------------TYLPLE
VCN--MVAG--QRC-IKKLTDMQTSTMIKATARSAPDREKEINNL------------VRR
AN--F--------SSDPH--LQ-VFGIQV-TPRMAEISGRVIPAPKIQYG---GR-----
---------TK------------A-QAAP-------------QM----------GVWDM-
-------------R-GKQFFSGI--EIK---------------VWAIACF--APHRI---
-----------------------------VKDEALRQFTSQLQKISNDAGMPIVSQP---
------------C-F--CKYA---T------------GQ------DQVE-------PMF-
----RYLRSNYP---------G-LQL---------IVVVL-------------PGK----
---TPVYAEVKRVGDIMF----GLATQCVQSKN-V---N-------RT---------SPQ
---TLSNLCLKINVKLG-GINSILVP-TV--RP---A------VFRE-----PVIFLGAD
VTHPPA-GMDFHFG---------DKT----KPSIAAVVASMDAH------PSR---YSAT
VRVQT------H-R-----------QETI-QDLYPMVKDLLL---------------QF-
--------------YRST-R-FK-PARIIYYRD---------GVSEGQFINVLNHELRAI
REACVK-L---------EL-----G----YQPGITFIVVQKRHHTRLFCSD-KK-D----
-------------------------QMGK-SGNIPAGTTVDQIITHPTEFDFYLCSHAGI
QGTSRPSHYHVLWDD------------NRFSA-DD----I-QN----------LTYQLCH
TYVRCTRSVSIPAPAYYAHLVAFRARY-HL--VEKE-ID----SG-EGSQKS--------
--------------------------------------GN-SDE----------------
---------------R-TPT-----------------------AMMRAVTVHPET----L
RV----------MYFA-----------
>SmeT047591
LFNS--------------------------------------------------------
------------------------------------------------------------
------------------------------------------------------------
------------------------------------------------------------
---NGNNENNSA-----ILGLAATPNGNQTMN------------------------PLGA
PGQP-----------------------------------------------PNTSVPAII
G----------STQLS--------------SNISSGPS----------------------
------------------------------------------------------------
------PPQLPT------------------------------------------------
------------------------------------------------------------
------------------------------------------------------------
-GS----------------------------------NSQYSSSG---------------
------------------------------------------------------------
-----------------------------------------NGSV--Y------------
----------------------------------------------------------FQ
PPSRP----------------------DQ----GTD--GRTIQLKANHFEIVM---PK-G
-FLHHYDITI-----TPEKCP----------------------------------RRV-N
R----DIIQAMV--NN------MHYQKYFY-NQKPVFD-G-RRNMYTREPLS---IGKEK
LELE-----VIL-PGEG----------K---DRVFKVCLKHVS-----------------
-EVSLFALEEALQGRR---------QTIPA--------ETVTALDVIMRHLPSMT-----
----------------YTPVG---RSFFH----NTG-D----------------------
-------Y---------DNPLGG---------GREVWFGFHQSVRPSQ-W-----K-MML
NIDVSATAFYKE--QSVINFMFEVLEID-----------KD--------QKRPLTDSQRV
KFTKEIKGLKVEINHCG---------------------PIKRKYRVCNVTRRSAQSQTFP
LQSEQ-------------G--QTIE---C--TVTKYFQDRYGMKLQHPHL--------PC
LQVG----QEQKH-----------------------------------------TYLPLE
VCN--IVSG--QRC-IKKLTDMQTSTMIKATARSAPDREKEINNL------------VRR
SN--F--------NADPH--LQ-IFGVSV-NTRMADIQGRVIPAPKIQYG---GR-----
---------TK------------A-QATP-------------QQ----------GVWDM-
-------------R-GKQFFSGI--EIK---------------VWAIACF--APQRT---
-----------------------------VREDSLRTFTQQLQKISNDAGMPIVGQP---
------------C-F--CKYA---T------------GQ------DQVE-------PMF-
----RYLKNSFT---------G-LQL---------IVVVL-------------PGK----
---TPVYAEVKRVGDIIF----GLATQCVQAKN-V---N-------KP---------SPQ
---TLSNLCLKINVKLG-GINSILVP-SV--RP---A------VFKE-----PVIFLGAD
FTHPPA-------G---------DKT----KPSIAAVVGSMDAH------PSR---YAAT
VSVQP------H-R-----------QETI-QDLAAMVKELLI---------------QF-
--------------YKST-R-FK-PTRIIYYRD---------GVSEGQFLNVLNHELKAI
REACIK-L---------EM-----S----YQPGITFVVVQKRHHTRLFCSD-KK-D----
-------------------------QMGR-SGNIPAGTTVDQIITHPTEFDFYLCSHAGI
QGTSRPSHYHVLWDD------------NRFSA-DE----I-QT----------LTYQLCH
TYVRCTRSVSIPAPAYYAHLVAFRARY-HL--VEKE-LD----SG-EGSQKS--------
--------------------------------------GN-SDE----------------
---------------R-NPT-----------------------AMMRAVTVHSET----L
KV----------MYFA-----------
>Mfu46046  
------------------------------------------------------------
------------------------------------------------------------
------------------------------------------------------------
------------------------------------------------------------
------------------------------------------------------------
------------------------------------------------------------
------------------------------------------------------------
------------------------------------------------------------
------------------------------------------------------------
------------------------------------------------------------
------------------------------------------------------------
------------------------------------------------------------
------------------------------------------------------------
------------------------------------------------------------
------------------------------------------------------------
------------------------------------------------------------
------------------------------------------------------------
------------------------------------------------------------
------------------------------------------------------------
------------------------------------------------------------
------------------------------------------------------------
------------------------------------------------------------
------------------------------------------------------------
------------------------------------------------------------
------------------------------------------------------------
------------------------------------------------------------
------------------------------------------------------------
-------------NADPH--LQ-AFGITV-STRMAEVQGRVITAPKLQYG---GH-----
---------TK------------A-QATP-------------NQ----------GVWDM-
-------------R-GKQFYSGI--EIK---------------VWAIACF--APQRT---
-----------------------------VREDALRQFTNQLQKISSDAGMPIVGQP---
------------C-F--CKYA---T------------GQ------DQVE-------PMF-
----RFLKNTYQ---------G-LQL---------IVVIL-------------PGK----
---TPVYAELKRVGDILF----GLATQCVQAKN-V---N-------KT---------SPQ
---TLSNLCLKINVKLG-GINSILVP-SV--RP---A------VFAE-----PVMFLGAD
VTHPPA-------G---------DRS----KPSIAALVASMDAH------PSR---YSAK
VRVQQ------H-R-----------QEHI-QDLEQMVYDLLK---------------LF-
--------------YVTT-R-FK-PTRLIYYRD---------GVSEGQFLNVLNYEIRAI
RRACVS-L---------EM-----D----YQPGITFIVVQKRHHTRLFCAD-KK-D----
-------------------------QMGK-SGNIPAGTTVDTSITHPTEFDFFLCSHAGI
QGTSRPSHYHVLWDD------------NNFKA-DE----I-QH----------LTYQLCH
TYVRCTRSVSIPAPAYYAHLVAFRARY-HL--VEKD-LD----SG-EGSQKS--------
--------------------------------------GN-SDE----------------
---------------R-NPT-----------------------TLTRAVTVHMDT----L
NA----------MYFA-----------
>Egr0346200
LFGMS-------------------------------------------------------
------------------------------------------------------------
--------------------------------------------------VQGISPNY--
------------------------------------------------------------
-------ENSGE---LTLFASEVSPSITNSISTE--------------------------
------------------------------------------------------------
-----------SSEVS--------------NGQNDTPS----------------------
------------------------P-----------PTSTVVANELNP--SEN--TLVLR
SNEITPPP--GGA-----------------------------------------------
--------------------------GDGPSGNS--------------------------
--------------------------------------PGMGG--------------SGG
GGG----------------------------------GSAGGSSGGGD------------
------------------------------------------------------------
--------------------GGSRPGGNDRHNNTPPT----QHSF--I------------
----------------------------------------------------------FE
PPARN----------------------SH----GTE--GRAIALRANHFEITV---PH-G
-FLHHYDVAI-----SPEKCP----------------------------------RRV-N
R----EIIETMV--NS------MHYQNYFY-NQKPVFD-G-RRNMYTRDPLP---IGNET
VELE-----VTL-PGEG----------R---DRVFKVAIRHVS-----------------
-EVSLFSLEDALDGRS---------KRIPA--------DAVISLDVIMRHLPSMS-----
----------------YTPVG---RSFFQ----TPERG----------------------
-------Y---------DNPLGG---------GREVWFGFHQSVRPSQ-W-----R-MML
NIDVSATAFYKS--QSVIDFMCEVLDLT--DK-------ND--------QRRPLTDSQRV
KFTKEIKGLKVEITHCG---------------------SMRRKYRVCNVTRRSAQSQSFP
LQLDS-------------G--ATVE---S--TVAKYFQDRYNIVLNYPNL--------PC
LQVG----QEQKH-----------------------------------------TYLPLE
VCN--MVAG--QRC-IKKLTDMQTSTMIKATARSAPDREKEINNL------------VRR
AN--F--------NADPH--LQ-MFGITV-IPRMVDIQGRVIPAPKIQYG---GR-----
---------TK------------A-QASP-------------QL----------GVWDM-
-------------R-GKQFFSGI--EIK---------------TWAIACF--APKRI---
-----------------------------VREDSLQQFVIQLQKISNDAGMPIQSPP---
------------S-F--CKYA---T------------GQ------DQVE-------PMF-
----RFLKNQHV---------G-LQL---------IVVVL-------------PGK----
---TPVYAEVKRVGDIMF----GLATQCVQSKN-V---N-------KT---------SPQ
---TLSNLCLKINVKLG-GINSILVP-AV--RP---T------VFRE-----PVIFFGAD
VTHPPA-------G---------DKT----KPSIAAVVASMDAH------PSR---YSAT
VRVQS------H-R-----------QEII-QDLYPMVRSLLL---------------QF-
--------------YQST-R-FK-PARIIYYRD---------GVSEGQFSNVLNHELRAI
REACLK-L---------EI-----E----YQPGITFVVVQKRHHTRLFCAD-KK-D----
-------------------------QMGR-SGNIPAGTTVDHVITHPTEFDFYLCSHAGI
QGTSRPSHYHVLWDD------------NNFSA-DD----L-QN----------LTYQLCH
TYVRCTRSVSIPAPAYYAHLVAFRARY-HL--VEKE-ID----SG-EGSQKS--------
--------------------------------------GN-SDE----------------
---------------R-TPT-----------------------AMMRAVTVHPET----L
RV----------MYFA-----------
>Emu0346200
LFGMS-------------------------------------------------------
------------------------------------------------------------
--------------------------------------------------VQGISPNY--
------------------------------------------------------------
-------ENSGE---LTLFASEVSPSITNSISTE--------------------------
------------------------------------------------------------
-----------SSEVS--------------NGQNDTPS----------------------
------------------------P-----------PTSTVVANELNP--SEN--TLVSR
SNEITPPP--GGA-----------------------------------------------
--------------------------GDGPPGNS--------------------------
--------------------------------------PGMGG--------------SGG
GGG----------------------------------GSAGGSSGGGD------------
------------------------------------------------------------
--------------------GGSRPGGNDRHNNTPPT----QHSF--I------------
----------------------------------------------------------FE
PPARN----------------------SH----GTE--GRAIALRANHFEITV---PH-G
-FLHHYDVAI-----SPEKCP----------------------------------RRV-N
R----EIIETMV--NS------MHYQNYFY-NQKPVFD-G-RRNMYTRDPLP---IGNET
VELE-----VTL-PGEG----------R---DRVFKVAIRHVS-----------------
-EVSLFSLEDALDGRS---------KRIPA--------DAVISLDVIMRHLPSMS-----
----------------YTPVG---RSFFQ----TPERG----------------------
-------Y---------DNPLGG---------GREVWFGFHQSVRPSQ-W-----R-MML
NIDVSATAFYKS--QSVIDFMCEVLDLT--DK-------ND--------QRRPLTDSQRV
KFTKEIKGLKVEITHCG---------------------SMRRKYRVCNVTRRSAQSQSFP
LQLDS-------------G--ATVE---S--TVAKYFQDRYNIVLNYPNL--------PC
LQVG----QEQKH-----------------------------------------TYLPLE
VCN--MVAG--QRC-IKKLTDMQTSTMIKATARSAPDREKEINNL------------VRR
AN--F--------NADPH--LQ-MFGITV-IPRMVDIQGRVIPAPKIQYG---GR-----
---------TK------------A-QASP-------------QL----------GVWDM-
-------------R-GKQFFSGI--EIK---------------TWAIACF--APKRI---
-----------------------------VREDSLQQFVIQLQKISNDAGMPIQSPP---
------------S-F--CKYA---T------------GQ------DQVE-------PMF-
----RFLKNQHV---------G-LQL---------IVVVL-------------PGK----
---TPVYAEVKRVGDIMF----GLATQCVQSKN-V---N-------KT---------SPQ
---TLSNLCLKINVKLG-GINSILVP-AV--RP---T------VFRE-----PVIFFGAD
VTHPPA-------G---------DKT----KPSIAAVVASMDAH------PSR---YSAT
VRVQS------H-R-----------QEII-QDLYPMVRSLLL---------------QF-
--------------YQST-R-FK-PARIIYYRD---------GVSEGQFSNVLNHELRAI
REACLK-L---------EI-----E----YQPGITFVVVQKRHHTRLFCAD-KK-D----
-------------------------QMGR-SGNIPAGTTVDHVITHPTEFDFYLCSHAGI
QGTSRPSHYHVLWDD------------NNFSA-DD----L-QN----------LTYQLCH
TYVRCTRSVSIPAPAYYAHLVAFRARY-HL--VEKE-ID----SG-EGSQKS--------
--------------------------------------GN-SDE----------------
---------------R-TPT-----------------------AMMRAVTVHPET----L
RV----------MYFA-----------
>Tso0674100
LYTL--------------------------------------------------------
------------------------------------------------------------
------------------------------------------------------------
------------------------------------------------------------
---LEFAENHGE---ISLFASETSPSIANSVSTE--------------------------
------------------------------------------------------------
-----------SSEVS--------------NGQNGTPS----------------------
------------------------P-----------PTST--------------------
------------------------------------------------------------
------------------------------------------------------------
------------------------------------------------------------
------------------------------------------------------------
------------------------------------------------------------
-----------------------------------------MHPF--I------------
----------------------------------------------------------FE
PPARN----------------------SH----GTE--GRAINLKANHFEITL---AS-E
-DLEHYDVAI-----SPEKCP----------------------------------RRV-N
R----EIIETMV--NS------LHYVNYFN-NQKPVFD-G-RRNMYTRKPLP---IGNDT
LELE-----VTL-PGEG----------R---DRVFKVAIRHLS-----------------
-KVSFQSLKDALSGKS---------KRIPA--------DALISLDVIMRHLPSMS-----
----------------YTPVG---RSFFQ----TPERG----------------------
-------Y---------DNPLGG---------GREVWFGFHQSVRPSQ-W-----K-MML
NIDVSATAFYKS--QSVIDFMCEVLDLT--DK-------ND--------QRRPLTDSQRV
KFTKEIKGLKVEITHCG---------------------NMRRKYRVCNVTRRSAQSQSFP
LQLDS-------------G--ATVE---S--TVAKYFQDRYNIVLNYPNL--------PC
LQVG----QEQKH-----------------------------------------TYLPLE
VCN--MVAG--QRC-IKKLTDMQTSTMIKATARSAPDREKEINNL------------VRR
AN--F--------SGDPH--LK-MFGISV-LPRMVDIQGRVIPAPKIQYG---GR-----
---------TK------------A-QASP-------------QL----------GVWDM-
-------------R-GKQFFSGI--EIK---------------TWAIACF--APKRI---
-----------------------------VREEALQQFIIQLQKISNDAGMPIQSPP---
------------S-F--CKYA---T------------GQ------DQVE-------PMF-
----RFLKNQHV---------G-LQL---------IVVVL-------------PGK----
---TPVYAEVKRVGDIMF----GLATQCVQSKN-V---N-------KT---------SPQ
---TLSNLCLKINVKLG-GINSILVP-GV--RP---T------VFRE-----PVIFFGAD
VTHPPA-------G---------DKT----KPSIAAVVASMDAH------PSR---YSAT
VRVQS------H-R-----------QEII-QDLYPMVRSLLL---------------QF-
--------------YQST-R-FK-PARIIYYRD---------GVSEGQFSNVLNHELRAI
REACVR-L---------EL-----E----YQPGITFVVVQKRHHTRLFCAD-KK-D----
-------------------------QMGR-SGNIPAGTTVDHVITHPTEFDFYLCSHAGI
QGTSRPSHYHVLWDD------------NNFSA-DD----L-QN----------LTYQLCH
TYVRCTRSVSIPAPAYYAHLVAFRARY-HL--VEKE-ID----SG-EGSQKS--------
--------------------------------------GN-SDE----------------
---------------R-TPT-----------------------AMMRAVTVHPET----L
RV----------MYFA-----------
>Pvi28319  
MFGNT-------------------------------------------------------
------------------------------------------------------------
--------------------------------------------------V---------
------------------------------------------------------------
-------YNHGA--AFSPFNEFYMPPSNPLGG----------------------------
------------------------------------------------------------
---------------A--------------HGGYGHPQ----------------------
---------------------G----------------------GSHG--GGS--MGGGV
PGAVGGPG--GGG-----------------------------------------------
--------------------------GGLPPMPP--------------------------
--------------------------------------PGGGG-----------MPPSGP
PGP----------------------------------PPPPPPSGGGS------------
------------------------------------------------------------
-----------------------------------------SGLA--D------------
----------------------------------------------------------NV
PPLRP----------------------GR----GSE--GRPIALRANHFEIKM---PK-G
-FLHHYEVTI-----VPEKCP----------------------------------RRV-N
R----EIIETMV--NS------MSYQRYFY-NQKPVFD-G-RKNMYTREPLV---VGRDK
MELE-----VTL-PGEG----------K---DRVFKVSIKHVS-----------------
-EVSLFSLEEALEGRQ---------RNIPG--------DSVLALDVIMRHLPSMT-----
----------------YTPVG---RSFFQ----SPE-G----------------------
-------Y---------DHPLGG---------GREVWFGFHQSVRPSH-W-----R-MML
NIDVSATAFYKA--QSVIDFLHEVVDTR--EADQGG--GQE--------QRRPLTDSQRV
KFTKEIKGLKVEITHCG---------------------NMKRKYRVCNVTRRPASAQSFP
LQLDN-------------G--QTVE---C--TVARYFLERYKMRLQYPHL--------PC
LQVG----QEQKH-----------------------------------------TYLPLE
VCK--IVMG--QRC-IKKLTDMQTSTMIKATARSAPDREKEINNL------------VRR
AN--F--------NQDPH--LQ-TFGITV-NTRMAEIQGRVLPAPKIQYG---GR-----
---------TK------------A-QAMP-------------QQ----------GVWDM-
-------------R-GKQFYSGI--EIK---------------VWAIACF--APQRT---
-----------------------------VREDALRQFTQQLQKISNDAGMSIIGQP---
------------C-F--CKYA---T------------GQ------DQVE-------PMF-
----RYLKNTYQ---------G-LQL---------IVVVL-------------PGK----
---TPVYAEVKRVGDILF----GLATQCVQAKN-V---N-------KT---------SPQ
---TLSNLCLKINVKLG-GINSILVP-TI--RP---A------VFRE-----PIIFLGAD
VTHPPA-------G---------DRS----KPSIAALVASMDAH------PSR---YSAV
VRVQSVSFEQAH-R-----------QELI-HDLTAMVKELLL---------------NF-
--------------FRST-K-FK-PTKIVFYRD---------GVSEGQFGNVLQHELKCL
REACVR-L---------EM-----S----YQPGITFVVVQKRHHTRLFCSD-KK-D----
-------------------------QMGK-SGNIPAGTTVDQVITHPTEFDFYLCSHAGI
QGTSRPSHYHVLWDD------------NRFSA-DD----I-QI----------LTYQLCH
TYVRCTRSVSIPAPAYYAHLVAFRARY-HL--VEKE-ID----SG-EGSQKS--------
--------------------------------------GN-SDE----------------
---------------R-NPT-----------------------AMLRAVTVHPDT----M
NV----------MYFA-----------
>Mfu48140  
------------------------------------------------------------
------------------------------------------------------------
------------------------------------------------------------
------------------------------------------------------------
------------------------------------------------------------
------------------------------------------------------------
------------------------------------------------------------
------------------------------------------------------------
------------------------------------------------------------
------------------------------------------------------------
------------------------------------------------------------
------------------------------------------------------------
------------------------------------------------------------
------------------------------------------------------------
------------------------------------------------------------
------------------------------------------------------------
------------------------------------------------------------
--------------------------KVFY-NQKPVFD-G-RKNMYTREPLP---IGNDK
FELE-----VTL-PGEG----------K---DRVFKVTLQHVS-----------------
-VISLFALEDALEGRN---------NNIPN--------EAVISLDVVMRHLPSLN-----
----------------YTPVG---RSFFQ----NSE-G----------------------
-------Y---------DNPLGG---------GREVWFGFHQSVRPSQ-W-----K-MML
NIDVSATAFYKA--QPVIDFMCEVLDMQ--DK-------SE--------HKRPLSDSHRV
KFIKEIKGLKIEITHCG---------------------AMRRKYRVCNVTRRPASSQVFP
LQLDT-------------G--ETID---C--TVAQYFLERYKLRLQYPHL--------PC
LQVG----QEQKH-----------------------------------------TYLPLE
VCN--IVAG--QRC-IKKLTDMQTSTMIKATARSAPDREREINNL------------VKK
AN--F--------NSDPH--LK-EFRVQV-NTKMADIQGRVISAPKIQYG---GR-----
---------TK------------A-QAQP-------------QQ----------GVWDM-
-------------R-GKQFYSGI--EIK---------------VWAIACF--APQRT---
-----------------------------VREDALRQFTQQLQKISNDAGMPIIGQP---
------------C-F--CKYA---T------------GH------DQVA-------PMF-
----KYMTETYQ---------G-LQL---------IVVIL-------------PGK----
---TPVYAEVKSVGDIFC----GIATQCVQAKN-V---N-------KT---------SPQ
---TLSNLCLKINVKLG-GINSIIVP-SV--RP---A------VFRE-----PIIFIGAD
VTHPPA-------G---------DRF----KPSIAAMVASMDAH------PSR---YAAT
VRVQT------H-R-----------RETI-EDLSAMVKDLLI---------------QF-
--------------YTST-R-FK-PVRIIYYRD---------GVSEGQFSNVLEFELKEI
RKACME-L---------EL-----N----YQPGITFVVVQKRHHTRLFCAD-KK-D----
-------------------------QMGK-SGNIPAGTTVDTVITHPTQFDFFLCSHAGI
QGTSRPSHYHVLWDD------------NEFTA-DD----I-QI----------LTYQLCH
TYVRCTRSVSIPAPAYYAHLVAFRARY-HL--VDKG-VD----SG-EGSQKS--------
--------------------------------------GN-SQE----------------
---------------H-SPI-----------------------VDNRAVTVNPKI----V
KV----------MYYA-----------
>Gap26895  
NFSFH-------------------------------------------------------
------------------------------------------------------------
--------------------------------------------------PLGPLSNF--
--------------------------------------------------NDSG------
--NLGFGSQYGA---LPMVTSPTMPSNQPFGSQL----------------------PVGG
GG----------------------------------------------------GIPPPI
GG---GS----TNQVG--------------SGRAQPPS----------------------
------------------------------------------------------------
-MAGSGPPGFSA------------------------------------------------
------------------------------------------------------------
----------------------------------------IGG-----------PGASGG
DGS----------------------------------GSGAAGGG---------------
------------------------------------------------------------
-----------------------------------------PPRL--E------------
----------------------------------------------------------LH
PPPRP----------------------GR----GTE--GRAIQLRANHFDIRL---PK-G
-FLHHYEVTI-----VPEKCP----------------------------------RRV-N
R----EIIEVMV--NS------MHHQKFFY-NQKPVFD-G-RKNMYTREPMP---IGNDK
LELE-----VTL-PGEG----------K---DRVFQVTIKHVS-----------------
-EVSLFALEEALEGRL---------QSIPI--------DAVAAIDVIMRHLPSMT-----
----------------YTPVG---RSFFH----APE-G----------------------
-------Y---------DHPLGG---------GREVWFGFHQSIRPSH-W-----R-MML
NIDVSATAFYKG--QSVIDFMCEVLDIR--DL------VQE--------PRRPLTDSQRV
KFTKEIKGLKVEITHSG---------------------TMRRKYRVCSVTRRPAQTQSFP
LQVES-------------G--QSVD---C--TVAKYFKERYNMNLLYPHL--------PC
LQVG----QEQKH-----------------------------------------TYLPLE
VCN--VVSG--QRC-IKKLTDMQTSTMIKATARSAPDREREINNL------------VRR
AN--F--------NQDPH--LQ-TFGITV-NTRMSEIPGRVLPAPKIQYG---GR-----
---------TK------------A-QASP-------------QQ----------GVWDM-
-------------R-GKQFFSGI--EIK---------------VWAIACF--APQRT---
-----------------------------VRDESLRTFTQALQKISHDAGMPISSSP---
------------V-F--CKYA---S------------GQ------DQVE-------PMF-
----RFLKNTNE---------G-LQL---------IVVVL-------------PGK----
---TAVYAEVKRVGDILF----GLATQCVQAKN-V---N-------KT---------SPQ
---TLSNLCLKINVKLG-GINSILVP-AL--RP---N------VFRE-----PVIFLGAD
VTHPPA-------G---------DRS----KPSIAAVVGSMDAH------PSR---YCAT
VRVQG------H-R-----------QEII-QDLTSMVKELLI---------------HF-
--------------YIST-K-FK-PLRVIFYRD---------GISEGQFLNVLSHELRAI
REACVT-L---------EE-----G----YKPGITFIAVQKRHHTRLFCAD-KK-D----
-------------------------HSGR-SGNIPAGTTVDQIITHPTEFDFYLCSHAGI
QGTSRPSHYHVLWDD------------NHFSA-DD----M-QL----------LTYQLCH
TYVRCTRSVSIPAPAYYAHLVAFRARY-HL--VEKE-LD----SG-EGSQKS--------
--------------------------------------GN-SDE----------------
---------------R-NPT-----------------------AMMRAVTVHPET----I
KV----------MYFA-----------
>Rro52813  
------------------------------------------------------------
------------------------------------------------------------
------------------------------------------------------------
------------------------------------------------------------
------------------------------------------------------------
------------------------------------------------------------
-------------NV---------------------------------------------
------------------------------------------------------------
------------------------------------------------------------
------------------------------------------------------------
------------------------------------------------------------
------------------------------------------------------------
------------------------------------------------------------
------------------------------------------------------------
------------------------------------------------------------
------------------------------------------------------------
-------INL-----QPNSLL----------------------------------RPV-H
Q----LVDRIIV--ES----------QSFL-DHTPL-------NLLK----P---IGREK
VELD-----VAL-PGEG----------R---DRRFKVAIKYIS-----------------
-DISLFALEESLEGRS---------NIVPQ--------EAVNALDVIMRHLPSMS-----
----------------YTPVG---RSFFQ----HPD-G----------------------
-------Y---------DNPLGG---------GREVWFGFHQSVRPSH-W-----K-MML
NIDVSATAFYKA--QSVIDFLYEVLDLN--DP-------QE--------RRRPLQDSMRV
KFTKEIRGLKVEITHCG---------------------QMRRKYRVCNVTRRPAQTQVFP
LQTES-------------G--DTVD---C--TVAEYFARRYRLLLTYPHL--------PC
LQVG----QEQKH-----------------------------------------TYLPLE
VCV--IVAG--QRC-IKKLTDSQTSTMIKATARSAPDREREINSL------------VRN
AN--F--------NSDPH--LQ-MFNVSV-NTRMAEIQGRVIPAPKIQYG---GR-----
---------SK------------A-LATP-------------SQ----------GVWDM-
-------------R-GKQFFSGI--DIK---------------VWAIACF--AQQRA---
-----------------------------VREDALRQFTQQLQKISSDAGMPIMSQP---
------------V-F--CKYA---T------------GQ------DQVE-------PMF-
----RFLKNSYH---------G-LQL---------IVVVL-------------PGK----
---TPVYAEVKRVGDILF----GLATQCVQAKN-V---S-------KT---------SPQ
---TLSNLCLKINVKLG-GINCILLP-QV--RP---K------IFSE-----PIIFLGAD
VTHPPAAGYSTVLG---------DRN----KPSIAAVVGSMDAH------PGR---YSAT
VRVQA------H-R-----------QETI-QELASMVKEMLL---------------HF-
--------------YRST-T-FK-PTRIVYYRD---------GVSEGQFSNVLNYELRAI
REACVR-I---------EM-----N----YTPGITFIAVQKRHHTRLFCSD-RK-D----
-------------------------QMGR-SGNIPAGTTVDQVITHPTEFDFYLCSHAGI
QGTSRPSHYHVLWDD------------NQLSA-DE----I-QS----------LTYQLCH
TYVRCTRSVSIPAPAYYAHLVAFRARY-HL--VEKE-ID----SG-EGSQKS--------
--------------------------------------GN-SDE----------------
---------------R-NPH-----------------------AMLRAVTVHQES----V
KV----------MYFA-----------
>Cte_Ago1  
------------------------------------------------------------
------------------------------------------------------------
------------------------------------------------------------
------------------------------------------------------------
------------------------------------------------------------
------------------------------------------------------------
------------------------------PGPPGPPG----------------------
------------------------P-----------------------------------
----PGPPGPPG------------------------------------------------
------------------------------------------------------------
------------------------------------------------------QPSGGP
PGP----------------------------------PRPPGPS----------------
------------------------------------------------------------
-----------------------------------------HPPP--D------------
----------------------------------------------------------FQ
CPPRP----------------------NH----GVE--GRHIMLRANHFQVHI---PK-G
-FIHHYEISI-----QPDKCP----------------------------------RRV-N
R----EIIETMV--GA-------YSQKIFN-GQKPVFD-G-RKNLYCRDPLPS--VGADK
VELE-----VTL-PGEG----------R---DRVFKVSIRWMA-----------------
-QVSLYALEEALEGRA---------HQIPY--------DSIQALDVVMRHLPSMT-----
----------------YTPVG---RSFFS----PPE-G----------------------
-------Y---------DHPLGG---------GREVWFGFHQSVRPSG-W-----K-MML
NIDVSATAFYKA--QPVIEFMCEVLDLR--DI-------QD--------QRRPLTDSQRV
KFTKEIKGLKVEITHCG---------------------TMKRKYRVCNVTRRPSQTQSFP
LQLES-------------G--QTVE---C--TVAKYFLERYKMKLQYPHL--------PC
LQVG----QEQKH-----------------------------------------TYLPLE
VCN--IVGG--QRC-IKKLTDMQTSTMIKATARSAPDREKEINSL------------VRR
AD--F--------NNDLY--LQ-TFGINV-STQMTEVQGRVLPAPKLQYG---GR-----
---------ISLLSQLFTGGRGLA-QVVP-------------NQ----------GVWDM-
-------------R-GKQLFQGI--QIR---------------VWAIACF--APQRT---
-----------------------------TGEEALRNFTQQLQRISNDAGMPIMGQP---
------------C-F--CKYA---Q------------GA------DQVE-------PMF-
----RYLKNTYA---------G-LQL---------IVVVL-------------PGK----
---TPVYAEVKRVGDIMF----GLATQCVQSKN-V---N-------KT---------SPQ
---TLSNLCLKINVKLG-GINNILLP-SI--RP---A------VFES-----PLIFLGAD
VTHPPV-------G---------DRS----KPSIAAVVGSMDAH------PSR---YSAT
VRVQS------H-R-----------QEII-SELSSMVKELLI---------------QF-
--------------YRAT-R-YK-PYRIIFYRD---------GVSEGQFTQVLHHELRAV
REACMK-L---------EL-----D----YHPGITFIVVQKRHHTRLFCAD-KK-D----
-------------------------QIGR-SGNIPAGTTVDVGITHPTEFDFYLCSHAGI
QGTSRPSHYHVLWDD------------NHFSA-DE----L-QS----------LTYQLCH
TYVRCTRSVSIPAPAYYAHLVAFRARY-HL--VEKE-HD----SG-EGSHHS--------
--------------------------------------GS-SEE----------------
---------------R-NMA-----------------------VLARAVNIHSDT----S
KV----------MYFA-----------
>Sle40563  
MFPIY-------------------------------------------------------
------------------------------------------------------------
--------------------------------------------------PEMSQPNL--
------------------------------------------------------------
-------VSQGQ---LGAIGSSQNPNNTSSGILI----------------------PT-G
PG----------------------------------------------------LVGNAI
GGHFGGSALIGSIGIV--------------PGQSG-------------------------
----------------------AVP-----------VQQG--------------------
VNAVGQPGAVGAPLNM--------------------------------------------
------------------------------------------------------------
-----------------------------------GGVVQQGSVANQQNTGG-FMNAPGG
VLN----------------------------------QQPQQQSVINA------------
------------------------------------------------------------
-----------------------------------------VPLN--G------------
----------------------------------------------------------FM
PPARP----------------------GI----GMD--GVAIQLRANHFQVEM---PK-G
-IIHHYEVQI-----VPEKCP----------------------------------RRV-N
R----EIVETMV--HA-------YGSKIFA-GQKPVFD-G-RRNLYTREALP---IGRDK
VDLE-----VTL-PGEG----------K---DRVFKVTVKWVA-----------------
-QINLYQLDEALEGRT---------RSIPW--------DAVQAIDVVLRHLPSMT-----
----------------YTPVG---RSFFS----APE-G----------------------
-------C---------DHPLGG---------GREVWFGFHQSVRPSN-W-----K-MML
NIDVSATAFYKS--QSVIEFMTEVLDIR--DL-------QE--------QRRPLTDAQRL
KFAKEIRGLKVEITHCG---------------------PQKRKYRVCNVTRRPAQTQTFP
LLLES-------------G--QTVE---C--TVAKYFWERYKIRLQFPHL--------PC
LQVG----QEQKH-----------------------------------------TYLPFE
VCN--IVGG--QRC-IKKLTDMQTSTMIKATARSAPDREREINNL------------VSK
AE--F--------NNDPY--LQ-MFGLSV-RSHMVEVTGRVLTPPKLQYG---GR-----
---------TK------------A-QAIP-------------QQ----------GVWDM-
-------------R-GKQFYQGI--EVR---------------VWAIACF--APQRT---
-----------------------------VREDALRMFTQQLQKISNDAGMPIIGQP---
------------C-F--CKYA---T------------AP------DQVE-------PMF-
----RYLKNTYP---------G-LQL---------IVVVL-------------PGK----
---TPVYAEVKRVGDILF----GLATQCVQAKN-V---N-------KT---------SPQ
---TLSNLCLKINAKLG-GINAILLP-SI--RP---A------VFRE-----PVIFFGAD
VTHPPA-------G---------DKM----KPSIAAVVASMDAH------PSR---YAAS
VRIQS------H-R-----------EELI-QDLSSMVVELLI---------------QF-
--------------YKST-R-FK-PTRIVMYRD---------GVSEGQFQHVLHHELRAI
RQACIQ-L---------EV-----G----YQPGITFIVVQKRHHTRLFCSD-KK-D----
-------------------------QIGK-SGNIPAGTTVDLGITHPSEFDFYLCSHAGI
QGTSRPSHYHVIWDD------------NRFSA-DE----I-QI----------LTYQLCH
TYLRCTRSVSIPAPAYYAHLVAFRARY-HL--VEKE-HD----SG-EGSLHS--------
--------------------------------------GN-SEE----------------
---------------H-NPT-----------------------NMMRAITVHPDA----T
KV----------MYFA-----------
>Dme_Ago1  
MYPV--------------------------------------------------------
------------------------------------------------------------
------------------------------------------------------------
------------------------------------------------------------
------GQQSQW---TPSPTRPQSPSQAQTSFDTL-------------------------
------------------------------------------------------------
-----------TS-----------------------------------------------
----------------------PPA-----------------------------------
PGSSVNPTAVTS------------------------------------------------
-----------------------------PSAQNVA------------------------
----------------------------------AGGATVAGAAATAAQVASALGATTGS
VTPA-------------------------------IATATPATQ----------------
------------------------------------------------------------
-----------------------------------------PDMP--V------------
----------------------------------------------------------FT
CPRRP----------------------NL----GRE--GRPIVLRANHFQVTM---PR-G
-YVHHYDINI-----QPDKCP----------------------------------RKV-N
R----EIIETMV--HA--------YSKIFG-VLKPVFD-G-RNNLYTRDPLP---IGNER
LELE-----VTL-PGEG----------K---DRIFRVTIKWQA-----------------
-QVSLFNLEEALEGRT---------RQIPY--------DAILALDVVMRHLPSMT-----
----------------YTPVG---RSFFS----SPE-G----------------------
-------Y---------YHPLGG---------GREVWFGFHQSVRPSQ-W-----K-MML
NIDVSATAFYKA--QPVIDFMCEVLDIR--DI-------NE--------QRKPLTDSQRV
KFTKEIKGLKIEITHCG---------------------QMRRKYRVCNVTRRPAQMQSFP
LQLEN-------------G--QTVE---C--TVAKYFLDKYRMKLRYPHL--------PC
LQVG----QEHKH-----------------------------------------TYLPLE
VCN--IVAG--QRC-IKKLTDMQTSTMIKATARSAPDREREINNL------------VKR
AD--F--------NNDSY--VQ-EFGLTI-SNSMMEVRGRVLPPPKLQYG---GRVSTGL
TGQQLFPPQNK-----------VS-LASP-------------NQ----------GVWDM-
-------------R-GKQFFTGV--EIR---------------IWAIACF--APQRT---
-----------------------------VREDALRNFTQQLQKISNDAGMPIIGQP---
------------C-F--CKYA---T------------GP------DQVE-------PMF-
----RYLKITFP---------G-LQL---------VVVVL-------------PGK----
---TPVYAEVKRVGDTVL----GMATQCVQAKN-V---N-------KT---------SPQ
---TLSNLCLKINVKLG-GINSILVP-SI--RP---K------VFNE-----PVIFLGAD
VTHPPA-------G---------DNK----KPSIAAVVGSMDAH------PSR---YAAT
VRVQQ------H-R-----------QEII-QELSSMVRELLI---------------MF-
--------------YKSTGG-YK-PHRIILYRD---------GVSEGQFPHVLQHELTAI
REACIK-L---------EP-----E----YRPGITFIVVQKRHHTRLFCAE-KK-E----
-------------------------QSGK-SGNIPAGTTVDVGITHPTEFDFYLCSHQGI
QGTSRPSHYHVLWDD------------NHFDS-DE----L-QC----------LTYQLCH
TYVRCTRSVSIPAPAYYAHLVAFRARY-HL--VEKE-HD----SG-EGSHQS--------
--------------------------------------GC-SED----------------
---------------R-TPG-----------------------AMARAITVHADT----K
KV----------MYFA-----------
>TcaAgo1   
M-----------------------------------------------------------
------------------------------------------------------------
------------------------------------------------------------
------------------------------------------------------------
----------SW---QTSP-----PHQS--------------------------------
------------------------------------------------------------
-----------AS-----------------------------------------------
----------------------PPP-----------------------------------
QTAFADPLSATA------------------------------------------------
-----------------------------P------------------------------
-----------------------------------------GTASTA-------VAVVGA
TSTA-------------------------------LATVPPT------------------
------------------------------------------------------------
-----------------------------------------TDPP--V------------
----------------------------------------------------------FQ
CPRRP----------------------NL----GRE--GRPIGLKANHFQVTM---PR-G
-FVHHYDVSI-----QPDKCP----------------------------------RKV-N
R----EIIETMV--HA--------YGKIFG-NLKPVFD-G-RNNLYTRDPLP---IGNSR
EELE-----VTL-PGEG----------K---DRLFRVTIKWVA-----------------
-QVSLYGLEEALEGRT---------RQIPY--------EAILALDVVMRHLPSMS-----
----------------YTPVG---RSFFS----SPE-G----------------------
-------Y---------YHPLGG---------GREVWFGFHQSVRPSQ-W-----K-MML
NIDVSATAFYKA--QPVIEFMCEVLDIR--DI-------NE--------QRKPLTDSQRV
KFTKEIKGLKIEITHCG---------------------TMRRKYRVCNVTRRPAQMQSFP
LQLDN-------------G--QTVE---C--TVAKYFLDKYKMKLRYPHL--------PC
LQVG----QEHKH-----------------------------------------TYLPLE
VCN--IVAG--QRC-IKKLTDMQTSTMIKATARSAPDREREINNL------------VRR
AD--F--------NNDPY--VQ-EFGLTI-SNNMMEVRGRVLPPPKLQYG---GRVAS-L
SGQVGW--HSK------------Q-QAMP-------------NQ----------GVWDM-
-------------R-GKQFFTGV--EIR---------------VWAIACF--APQRT---
-----------------------------VREDALRNFTQQLQKISNDAGMPIIGQP---
------------C-F--CKYA---T------------GP------DQVE-------PMF-
----RYLKSTFQ---------S-LQL---------VVVVL-------------PGK----
---TPVYAEVKRVGDTVL----GMATQCVQAKN-V---N-------KT---------SPQ
---TLSNLCLKINVKLG-GINSILVP-SI--RP---K------IFNE-----PVIFLGAD
VTHPPA-------G---------DNK----KPSIAAVVGSMDAH------PSR---YAAT
VRVQQ------H-R-----------QEII-QELSSMVRELLI---------------MF-
--------------YKSTGG-YK-PHRIILYRD---------GVSEGQFLQLLQHELTAI
REACIK-L---------ES-----D----YKPGITFIVVQKRHHTRLFCAD-KK-E----
-------------------------QSGK-SGNIPAGTTVDVGITHPTEFDFYLCSHQGI
QGTSRPSHYHVLWDD------------SHLDS-DE----L-QC----------LTYQLCH
TYVRCTRSVSIPAPAYYAHLVAFRARY-HL--VEKE-HD----SG-EGSHQS--------
--------------------------------------GS-SED----------------
---------------R-TPG-----------------------AMARAITVHADT----K
KV----------MYFA-----------
>Lpo_Ago1  
MFPV--------------------------------------------------------
------------------------------------------------------------
------------------------------------------------------------
------------------------------------------------------------
-------QPPGP----PGAPPPRGPPG---------------------------------
------------------------------------------------------------
------------------------------------------------------------
------------------------P-----------------------------------
PGAMVPPPGPPG------------------------------------------------
-----------------------------PPGA---------------------------
------------------------------------------------------PPTPGP
SIAV-------------------------------VPQTPPGQA----------------
------------------------------------------------------------
-----------------------------------------HDLP--T------------
----------------------------------------------------------FI
CPRRP----------------------NV----GTD--GRPIMLRANHFEISM---PR-G
-YLHHYDVTI-----TPDKCP----------------------------------RRV-N
R----EIVETMV--QA--------YSKIFG-SQKPVFD-G-RKNMYTRDDLP---IGKDK
VDLE-----VTL-PGEG----------K---DRVFRVSIKWMA-----------------
-QVSLYALEEALQGRS---------RTIPV--------DAIQALDVVMRHLPSMT-----
----------------YTPVG---RSFFS----SPD-G----------------------
-------Y---------YHPLGG---------GREVWFGFHQSVRPSQ-W-----K-MML
NIDVSATAFYKA--QPVIEFMCEVLDIR--DI-------SE--------QRKPLTDSQRV
KFTKEIKGLKIEITHCG---------------------TMRRKYRVCNVTRRPAQLQSFP
LQLEN-------------G--QTVE---C--TVAKYFLDKYKMKLRYPHL--------PC
LQVG----QEHKH-----------------------------------------TYLPLE
VCN--IVAG--QRC-IKKLTDMQTSTMIKATARSAPDREREINNL------------VRK
AD--F--------NNDPY--VR-EFGLSI-SSTMMEVRGRILPPPKLQYG---GR-----
---------TR------------Q-QAIP-------------NQ----------GVWDM-
-------------R-GKQFHTGI--EIR---------------VWAIACF--APQRT---
-----------------------------CREDALRNFTQQLQKISNDAGMPIIGQP---
------------C-F--CKYA---T------------GP------DQVE-------PMF-
----RYLKSTFQ---------G-LQL---------VVVVL-------------PGK----
---TPVYAEVKRVGDTVL----GMATQCVQAKN-V---N-------KT---------SPQ
---TLSNLCLKINVKLG-GINSILVP-SI--RP---K------VFNE-----PVIFLGAD
VTHPPA-------G---------DNK----KPSIAAVVGSMDAH------PSR---YAAT
VRVQQ------H-R-----------QEHI-QDLSTMVKELLI---------------QF-
--------------YKST-R-FK-PNRIIMYRD---------GVSEGQFSQVLAHELLAM
RESCMK-L---------EP-----D----YKPGITFIVVQKRHHTRLFCSD-KK-E----
-------------------------QIGK-SGNIPAGTTVDVGITHPTEFDFYLCSHAGI
QGTSRPSHYHVLWDD------------NQFSA-DE----L-QC----------LTYQLCH
TYVRCTRSVSIPAPAYYAHLVAFRARY-HL--VEKE-HD----SG-DGSYQS--------
--------------------------------------AN-GED----------------
---------------R-TPT-----------------------AMARAVTVHTDI----N
KV----------MYFA-----------
>PteAgo3   
MYPV--------------------------------------------------------
------------------------------------------------------------
------------------------------------------------------------
------------------------------------------------------------
------GQPPGP---GPVAPPVRAPQQ---------------------------------
------------------------------------------------------------
------------------------------------------------------------
------------------------P-----------------------------------
PQTTTPTMQTPSGSG---------------------------------------------
--------------------------MQLPPGG---------------------------
------------------------------------------------------IPPP--
------------------------------------------------------------
------------------------------------------------------------
------------------------------------------ELP--V------------
----------------------------------------------------------FL
CPRRP----------------------NL----GTE--GRPIMLRANHFEIRM---PR-G
-FLHHYDVTI-----TPDKCP----------------------------------RKV-N
R----EIIETMV--QS--------YSKIFA-NIKPVFD-G-RKNMYTRDDIP---IGSDK
MEFE-----VTL-PGEG----------K---DRVFRVAIKWLA-----------------
-KVSLYALEEALEGRS---------RAIPL--------DVIQALDVVMRHLPSMT-----
----------------YTPVG---RSFFS----SPD-G----------------------
-------Y---------NHPLGG---------GREVWFGFHQSVRPSQ-W-----K-MML
NIDVSATAFYKA--QPVTDFLCEVLDIR--DI-------QE--------QKKPLTDSQRV
KFTKEIKGLKIEITHCG---------------------TMRRKYRVCNVTRRPAQLQSFP
LQLEN-------------G--QTVE---C--TVAKYFQDKYKMKLRYPHF--------PC
LQVG----QEHKH-----------------------------------------TYLPLE
VCN--IVAG--QRC-IKKLTDMQTSTMIKATARSAPDREREINNLVSNTGLSSSSTQVRR
AD--F--------NNDPY--VH-EFGLSI-SNTMMEVRGRILPPPKLQYG---GR-----
---------TK------------Q-QAIP-------------NQ----------GVWDM-
-------------R-GKQFHTGV--EIR---------------VWAIACF--APQRT---
-----------------------------CREDALRNFTQQLQKISNDAGMPIIGQP---
------------C-F--CKYA---T------------GA------EQVE-------PMF-
----RYLKTTFQ---------G-LQL---------VVVVL-------------PGK----
---TPVYAEVKRVGDTVL----GMATQCVQSKN-V---N-------KT---------SPQ
---TLSNLCLKINVKLG-GINSILVP-NI--RP---K------VFNE-----PVIFLGAD
VTHPPA-------G---------DNK----KPSIAAVVGSMDGH------PSR---YAAT
VRVQQ------H-R-----------QEII-QDLASMVKELLI---------------QF-
--------------YKST-R-FK-PNRIIFYRD---------GVSEGQFHQVLTHELLAV
REACMK-L---------EA-----D----YKPGITFIVVQKRHHTRLFCSD-KK-E----
-------------------------QIGK-SGNIPAGTTVDVGITHPTEFDFYLCSHAGI
QGTSRPSHYHVLWDD------------NQFTA-DE----L-QC----------LTYQLCH
TYVRCTRSVSIPAPAYYAHLVAFRARY-HL--VEKD-HE----SG-DGSLQS--------
--------------------------------------TN-GED----------------
---------------R-NPL-----------------------AMARAVTVHTDT----N
KV----------MYFA-----------
>Mli003634 
------------------------------------------------------------
------------------------------------------------------------
------------------------------------------------------------
------------------------------------------------------------
------------------------------------------------------------
------------------------------------------------------------
------------------------------------------------------------
------------------------------------------------------------
------------------------------------------------------------
------------------------------------------------------------
------------------------------------------------------------
------------------------------------------------------------
------------------------------------------------------------
------------------------------------------------------------
------------------------------------------------------------
---------------------------------GME--GRHIGLRANHFEIKL---PK-G
-FLHHYDVSI-----MPDKCP----------------------------------RRI-N
R----EIVDIMV--NS------MHHQKYFF-NQRPVFD-G-RKNLYTRDPLP---FGTDR
LELE-----VTL-PGEGS---------K---DRVFKVMMKYLG-----------------
-EVSLFALEEALEGRR---------QNIPA--------EAVNALDVVMRHLPSLQ-----
----------------YTPVG---RSFFQ----PP-------------------------
-----------------DHPLGS---------GREVWFGFHQSVRPSH-W-----K-MML
NIDVSATAFYKA--QTVCEFLCDVLEIQIRDL-------EE-------YNKKPLSDCNRV
KFTKEIKGLKIEITHCG---------------------QMRRKYRVCNVTRRSASTQSFP
LQMEN-------------G--QTLE---C--TVAKYFAERYKMKLRYPML--------PC
LQ-G----LENKH-----------------------------------------TYLPLE
VCN--IVSG--QRC-IKKLTDSQTSTMIKATARSAPDREREINNL------------VRK
AN--F--------SHDSH--LQ-TFGIQV-QTRMADIGGRVLPAPKIQYG---GR-----
---------SK------------A-QALP-------------QQ----------GVWDM-
-------------R-GKQFFAGI--EIK---------------VWAIACF--APQRT---
-----------------------------VREDSLRQFTQQLQKISQDAGMAITGQP---
------------C-F--CKYA---N------------GQ------DQVE-------PMF-
----RYLKNNFH---------G-LQL---------IVVVL-------------PGK----
---TPVYAEVKRVGDILF----GLATQCVQAKN-V---I-------KT---------SPQ
---TLSNLCLKINVKLG-GINSILVP-GV--------------VFRE-----PVIFMGGD
VTHPPA-------G---------DRS----KPSIAAVVASMDAH------PSR---YAAT
VRVQG------H-R-----------EEKI-TELTAMVRELLL---------------HF-
--------------YRST-R-FK-PTRIVYYRD---------GVSEGQFQVVQSHELRAI
REACTR-L---------EM-----G----YQPGITFVVVQKRHHTRLFCAD-TK-D----
-------------------------RMGR-SGNIPAGTTV--------------------
-----------------------------------------------------LTYQLCH
TYVRCTRSVSIPAPAYYAHLVAFRARY-HL--V-----D----SG-EGSQKS--------
--------------------------------------GN-SDE----------------
---------------R-TPT-----------------------AMLRAVTVHPET-----
RV----------MYFA-----------
>Mli003798 
------------------------------------------------------------
------------------------------------------------------------
------------------------------------------------------------
------------------------------------------------------------
------------------------------------------------------------
------------------------------------------------------------
------------------------------------------------------------
-----------------------PP--------------------------------GGS
QQQQPPPLALPGGSFN--------------------------------------------
--------------------------PQAPPPQS--------------------------
----------------------------------------SGGASSTGGAGG--GGSSGP
GSAF----------------------------G-GGSDSGGGGGGGGD------------
------------------------------------------------------------
-----------------------------------QL----SPVI--V------------
----------------------------------------------------------FQ
PPMRP----------------------GR----GQE--GRPIMLRANHFEIRL---PK-G
-FLHHYDVAI-----TPDKCP----------------------------------RRV-N
R----EIIDIMV--NS------MHHQNLFF-NQRPVFD-G-RKNLYTRDPLP---FGTDR
RELE-----VTL-PGEGG---------R---DRVFKVSLKYLG-----------------
-EVSLFALEEALEGRR---------RGIPM--------DAVNALDVIMRHLPSLH-----
----------------YTPVG---RSFFQ----PPQAG----------------------
-------S---------EHPLGS---------GREVWFGFHQSVRPSH-W-----K-MML
NIDVSATAFYKA--QSVCDFLRDVLDSH--DL-------EE-------YSKKPLSDSNRV
KFTKEIKGLKIEITHGG---------------------QMRRKYRVCNVTRKPASAQTFP
LQMEN-------------G--QTLD---C--TVAKYFAERYRMRLRYPML--------PC
LQVG----QENKH-----------------------------------------TYLPLE
VCN--IVSG--QRC-IKKLTDSQTSTMIKATARSAPDREREINNL------------VRN
AN--F--------NHDSH--LQ-TFGIQV-QTRMAEIGGRVLPAPKIQYG---GR-----
---------TR------------A-QAVP-------------QQ----------GVWDM-
-------------R-GKQFFAGI--EIK---------------VWAIACF--APQRT---
-----------------------------VREDMLRQFTQQLQRISQDAGMLISGQP---
------------C-F--CKYA---N------------GQ------DQVE-------PMF-
----RYLKNTFA---------G-LQL---------IVVVL-------------PGK----
---TPVYAEVKRVGDILF----GLATQCVQAKN-V---N-------KT---------SPQ
---TLSNLCLKINVKLG-GINSILVP-GM--RP---P------VFRE-----PIIFMGGD
VTHPPA-------G---------DRA----KPSIAAVVASMDAH------PSR---YAAT
VRVQA------H-R-----------EEKI-TELCAMVRELLL---------------HF-
--------------YRST-R-FK-PTRIVYYRD---------GVSEGQFMAVQSHELRAI
REACTR-L---------EM-----G----YQPGITFVVVQKRHHTRLFCAD-TA-D----
-------------------------RMGR-SGNIPAGTAVDQTITHPTEFDFYLCSHAGI
QGTSRPSHYHVLWDD------------NRFSA-DE----L-QV----------LTYQLCH
TYVRCTRSVSIPAPAYYAHLVAFRARY-HL--VEKE-ID----SG-EGSQKS--------
--------------------------------------GSNSDE----------------
---------------RNNPA-----------------------AMLRAVTVHPES----M
RV----------MYFA-----------
>Mli010628 
------------------------------------------------------------
------------------------------------------------------------
------------------------------------------------------------
------------------------------------------------------------
------------------------------------------------------------
------------------------------------------------------------
------------------------------------------------------------
------------------------------------------------------------
------------------------------------------------------------
------------------------------------------------------------
------------------------------------------------------------
------------------------------------------------------------
------------------------------------------------------------
------------------------------------------------------------
------------------------------------------------------------
---------------------------------GQE--GRHIGLRANHFEIRL---PK-G
-FLHHYDVSI-----VPDKCP----------------------------------RRV-N
R----EIVNTMV--NS------MHHQSFFF-NQRPVFD-G-RKNLYARDPLP---LGSDR
LELE-----VTL-PGEGS---------K---DRVFRVSLRYLG-----------------
-EVSLFALEEALEGRR---------RGIPG--------EAVNALDVIMRHLPSMQ-----
----------------YTPVG---RSFFQ----QPS-T----------------------
-----------------DHPLGS---------GREVWFGFHQS-----------------
------------------------------------------------------------
---------------------------------------------------------SFP
LQMEN-------------G--QTLD---C--TVVKYFAERYKMRLRYPML--------PC
LQ-G----QENKH-----------------------------------------TYLPLE
VCN--IVSG--QRC-IKKLTDSQTSTMIKATARSAPDREREINNL------------VRK
AN--F--------NHDSH--LQ-TFGIQV-QPRMAEVGGRVLPAPRIQYG---GR-----
---------SR------------A-QALP-------------QQ----------GVWDM-
-------------R-GKQFFAGI--EIK---------------VWAIACF--AAQRI---
-----------------------------VREDSLRQFTQQLQRISQDAGMAITGQP---
------------C-F--CKYA---N------------GQ------DQVE-------PMF-
----RYLKNTFQ---------G-LQL---------IVVVL-------------PGK----
---TPVYAEVKRVGDILF----GLATQCVQAKN-V---V-------KT---------SPQ
---TLSNLCLKMNVKLG-GINSILVP-AV--------------VFRE-----PVIFMGGD
VTHPPA-------G---------DRS----KPSIAAVVASMDAH------PSR---YAAT
VRVQA------H-R-----------EERI-AELCGMTRELLL---------------QF-
--------------YRST-R-FK-PTRIVYFRD---------GVSEGQFQVVQSHELRAL
REACTR-L---------EL-----D----YQPGITFVVVQKRHHTRLFCAD-TK-D----
-------------------------KIGR-SGNIPAGTTVDQTITHPTEFDFYLCSHAGI
QGTSRPSHYHVMWDD------------NKFSA-DE----L-QM----------LTYQLCH
TYVRCTRSH--PGPGLLCSPGGFPGRY-HL--V-----D----IG-EGSQKS--------
--------------------------------------GS-SDE----------------
---------------R-NPA-----------------------TMLRAITVHPET-----
RV----------MYFA-----------
>Mli020781 
------------------------------------------------------------
------------------------------------------------------------
------------------------------------------------------------
------------------------------------------------------------
------------------------------------------------------------
------------------------------------------------------------
------------------------------------------------------------
------------------------------------------------------------
------------------------------------------------------------
------------------------------------------------------------
------------------------------------------------------------
------------------------------------------------------------
------------------------------------------------------------
------------------------------------------------------------
------------------------------------------------------------
---------------------------------GQE--GRHIGLRANHFESGC---PK-A
-SC----ITM-----TCRLCR----------------------------------TSV-R
AG---EIVNTMV--NS------MHHQSFFF-NQRPVFD-G-RKNLYARDPLP---LGSDR
LELE-----VTL-PGEGS---------K---DRVFRVSLRYLG-----------------
-EVSLFALEEALEGRR---------RGIPG--------EAVNALDVIMRHLPSMQ-----
----------------YTPVG---RSFFQ----QPS-T----------------------
-----------------DHPLGS---------GREVWFGFHQSVRPSH-W-----K-MML
NIDVSATAFYKA--QSVCDFLCEVLETP--DL-------EE-------YSRKPLSDCNRV
KFTKEIKGLKIEITHCG---------------------QMRRKYRVCNVTRRSASAQSFP
LQMEN-------------G--QTLD---C--TVVKYFAERYKMRLRYPML--------PC
LQ-G----QENKH-----------------------------------------TYLPLE
VCN--IVSG--QRC-IKKLTDSQTSTMIKATARSAPDREREINNL------------VRK
AN--F--------NHDSH--LQ-TFGIQV-QPRMAEVGGRVLPAPRIQYG---GR-----
---------SR------------A-QALP-------------QQ----------GVWDM-
-------------R-GKQFFAGI--EIK---------------VWAIACF--AAQRI---
-----------------------------VREDSLRQFTQQLQRISQDAGMAITGQP---
------------C-F--CKYA---N------------GQ------DQVE-------PMF-
----RYLKNTFQ---------G-LQL---------IVVVL-------------PGK----
---TPVYAEVKRVGDILF----GLATQCVQAKN-V---V-------KT---------SPQ
---TLSNLCLKMNVKLG-GINSILVP-AV--------------VFRE-----PVIFMGGD
VTHPPA-------G---------DRS----KPSIAAVVASMDAH------PSR---YAAT
VRVQA------H-R-----------EERI-VELCGMTRELLL---------------QF-
--------------YRST-R-FK-PTRIVYFRD---------GVSEGQFQVSLLRLAWSS
RTSCAP-S---------EL-----D----YQPGITFVVVQKRHHTRLFCAD-TK-D----
-------------------------KIGR-SGNIPAGTTVDQTITHPTEFDFYLCSHAGI
QPAVSLSR----------------------DV-GR----Q-QI----------LSLQLCH
TYVRCTRSVSIPAPAYYAHLVAFRARY-HL--V-----D----IG-EGSQKS--------
--------------------------------------GS-SDE----------------
---------------R-NPA-----------------------TMLRAITVHPET-----
RV----------MYFA-----------
>Kam15076  
LFNT--------------------------------------------------------
------------------------------------------------------------
------------------------------------------------------------
------------------------------------------------------------
------------------VNVKLNPQK---------------------------------
------------------------------------------------------------
--------FSLLDDTI--------------PGQHGLSY----------------------
---------------------QQMPSGS--------YSSG--NQTVNPHGAPG--QGMSS
GGGSTAPIGSNAAAS---------------------------------------------
--------------------------SGIPAGY---------------------------
------------------------------------------------------GPPSGG
SAS----------------------------------SSGGGTSSGG-------------
------------------------------------------------------------
-----------------------------------------NSGI--I------------
----------------------------------------------------------FE
PPPRP----------------------NL----GME--GRTIQLKANHFEIKM---PK-G
-FLHHYDISI-----TPEKCP----------------------------------RRV-N
R----EIVETMV--NS------MHHQKYFY-NQKPVFD-G-RRNMYTKEPLA---IGRDK
LELD-----VTL-PGEG----------K---DRVFKVIVKHVS-----------------
-EVSMFALEEALEGRR---------HSIPL--------ETVQALDVIMRHLPSMN-----
----------------YTPVG---RSFFQ----NPASG----------------------
-------Y---------EYTLGG---------GREVWFGFHQSVRPSH-W-----K-MML
NIDVSATAFYKS--QPVMNFLWEILENP--NMDMGQQSIFD--------DKRPLTDSLRV
KFTKEIKGLKVEITHCG---------------------NIHRKYRVCNVTRRPASSQTFP
LESAS-------------G--ETTE---C--TVAKYFNDRYHIKLRYPNF--------PC
LQVG----QEQKH-----------------------------------------TYLPLE
VCN--IVSG--QRC-IKKLTDSQTSAMIKATARSAPDREKEINNL------------VKR
SS--F--------GADPH--LQ-LFGVSV-NPRMAEIPGRVIQPPKIQYG---GR-----
---------TK------------A-TATP-------------QQ----------GVWDM-
-------------R-GKQFFLGM--EIK---------------VWAIACF--AAQRI---
-----------------------------VPENSLRTFTQQLQKISNDAGMPIMGQP---
------------A-F--CKYA---T------------GQ------EQVE-------PMF-
----RYLKNTYE---------G-LQL---------IVVVL-------------PGK----
---TPVYAEVKRVGDIVF----GLATQCVQAKN-V---N-------KP---------SPQ
---TLSNLCLKINVKLG-GINSIITP-GV--RP---P------IFKQ-----PIIFLGAD
FTHPPA-------G---------DRI----KPSIAAVVGSMDAH------PSR---YAAT
VSVQP------H-R-----------QETI-QDLSNMVKELLL---------------GF-
--------------YRNT-N-FK-PTSIIYYRD---------GVSEGQFGNVLNHELRAI
REACVK-L---------EV-----G----YQPGITFIIVQKRHHTRLFCSD-KK-D----
-------------------------QIGK-SGNIPAGTTVDQVITHPTEFDFYLCSHAGI
QGTSRPSHYHILWDD------------NRFSS-DE----L-QT----------LTYQLCH
TYVRCTRSVSIPAPAYYAHLVAFRARY-HL--VEKE-ID----SG-EGSQKS--------
--------------------------------------GN-SDE----------------
---------------R-NPS-----------------------AMMRAVTVHFET----L
KV----------MYFA-----------
>Hmi0658200
LFGM--------------------------------------------------------
------------------------------------------------------------
------------------------------------------------------------
------------------------------------------------------------
---ANNCENSDG---VHAFPPGISPSGTTSVSTE--------------------------
------------------------------------------------------------
-----------SSDPF--------------NAQNSTPS----------------------
------------------------P-----------NGSTLANDA----NATS--NTLVL
RSNEITPPSSGSGDG---------------------------------------------
-----------------------------PTGN---------------------------
------------------------------------------------------SPTGGG
ASSA------------------------------AGSGSGSGQDGGGN------------
------------------------------------------------------------
---------------------------GGTTNNNLTV----QHPF--L------------
----------------------------------------------------------FE
PPPRT----------------------SR----GTE--GRTISLKANHFEIRV---PK-G
-IWYHYDISI-----SPDKCP----------------------------------RRV-N
R----EIINAMV--HS------REYDNYFK-DLQPAFD-G-RRNFYTRHELP---IGKDG
LELE-----VAL-PGEG----------R---DRTFKVSIHFVS-----------------
-EVSLFNLEDALEGKC---------KRIPA--------DAVASLDVILRHQHSML-----
----------------HTPVG---RSFFS----TPG-P----------------------
-------E---------KNPLGG---------GREVWFGFHQSVRPSK-W-----R-MLL
NIDVSATAFYKE--QSVLDFMYEVLEMQ--DR-------SE--------MRRNLSDSQRV
KFTKEIKGLKIEITHCG---------------------NIRRKYRVCNVTRRSAMNQQFP
LLTDD-------------G--TTVD---T--SVSDYFLKRYSISLNYPNL--------PC
LQVG----QEQKH-----------------------------------------TYLPIE
VCN--MVAG--QRC-IKKLTDMQTSTMIKATARSAPDREREITQL------------MNA
NR--Y--------ESDPH--LR-EFGISV-IPRMVDIQGRVIPAPKIQYG---GR-----
---------TK------------A-QASP-------------QQ----------GVWDM-
-------------R-GKQFFSGI--EIK---------------TWAIACF--APKRI---
-----------------------------VREESLQTFISQLQKISNDAGMPIQQNP---
------------C-F--CKYA---T------------GQ------DQVE-------PMF-
----RFLKSNHP---------G-LQL---------IVVVL-------------PGK----
---TPVYAEVKRVGDIMF----GLATQCVQSKN-V---N-------KT---------SPQ
---TLSNLCLKINVKLG-GINSILVP-TV--RP---S------VFRE-----PIIFFGAD
VTHPPA-------G---------DKT----KPSIAAVVASMDAH------PSR---YSAT
VRVQS------H-R-----------QEII-HDLAAMVKSLLL---------------QF-
--------------YQST-R-FK-PARIIYYRD---------GVSEGQFSNVLNHELRAI
REACLK-L---------EI-----D----YMPGITFVVVQKRHHTRLFCAD-TK-D----
-------------------------QMGR-SGNIPAGTTVDDVITHPTEFDFYLCSHAGI
QGTSRPSHYHVLWDD------------NDFSA-DD----L-QN----------LTYQLCH
TYVRCTRSVSIPAPAYYAHLVAFRARY-HL--VEKE-ID----SG-EGSQKS--------
--------------------------------------GN-SDD----------------
---------------R-TPV-----------------------AMLRAVTVHPET----L
RV----------MYFA-----------
>Gsa6946992
LF----------------------------------------------------------
------------------------------------------------------------
------------------------------------------------------------
------------------------------------------------------------
----------------------STPVQDVNQ-----------------------------
------------------------------------------------------------
------------------------------------------------------------
------------------------P-----------IYNGL--------------LTSAD
SKSICQPVTVANCES---------------------------------------------
------------------------------------------------------------
-------------------------------------LSLTGNNNHSS------GSGCGG
AGST-------------------------------CSTSGPASGSLNH------------
------------------------------------------------------------
-----------------------------ASASSLVQ----SNQV--T------------
----------------------------------------------------------FE
APPRP----------------------NF----GED--GRLISLRANHFTINM---PR-G
-FIHHYDVVI-----TPEKCP----------------------------------RRV-N
R----EIIETMV--NT------SLYQKYFF-RKQPVFD-G-RRNMYTREPLI---LDREV
LELD-----VIL-PGEG----------K---DRLFKVAIKHVS-----------------
-EISLFKLEEALEGRI---------QHIPQ--------ETVIALDVIMRHLPSMS-----
----------------YTPVG---RSFFQ----HPD-G----------------------
-------Y---------NNPLGG---------GREVWFGFHQSVRPSK-W-----K-MML
NIDVSATAFYKA--QSVIDFMCEVLDLP--DK-------GD---------HRPLTDSHRV
KFTKEIKGLKVEITHCG---------------------SMRRKYRVCNVTKRSASAQSFP
LQLDS-------------G--TTVD---C--TVAKYFQERYNITLQYPQL--------PC
LQVG----QEQKH-----------------------------------------TYLPLE
VCY--MVSG--QRC-IKKLTDLQTSTMIKATARSAPDREREINNL------------VKR
AN--F--------NLDPH--LQ-VFGISV-EQKMAQISGRVIQAPKIQYG---GR-----
---------NK------------A-QATP-------------QQ----------GVWDM-
-------------R-GKQFFSGI--EIK---------------VWAIACF--ATQRI---
-----------------------------VKEEALRNFTQQLQKISNDAGMPILEQP---
------------C-F--CKYV---M------------GQ------EQVE-------PMF-
----RYLRHSLK---------G-LQL---------IVVVL-------------PGK----
---TPVYAEVKRVGDIMF----GLATQCVQSKN-V---N-------KT---------TPQ
---TLSNLCLKINVKLG-GINSILVP-SV--RP---T------VFRE-----PVIFLGAD
VTHPPA-------G---------DKA----KPSIAAVVASMDAH------PSR---YSAT
VRVQS------H-R-----------QEII-QDLSAMVKELLL---------------QF-
--------------YRST-R-FK-PTRVIYYRD---------GVSEGQFSNVLNFELRAI
REACLS-L---------EC-----N----YQPGITFVVVQKRHHTRLFCAN-ES-D----
-------------------------Q-GK-SGNIPAGTTVDKVITHPTEFDFYLCSHAGI
QGTSRPSHYHVLWDD------------N--------------------------------
------------------------------------------------------------
------------------------------------------------------------
------------------------------------------------------------
---------------------------
>Obi2036423
MNPQ--------------------------------------------------------
------------------------------------------------------------
------------------------------------------------------------
------------------------------------------------------------
------------------------------------------------------------
------------------------------------------------------------
------------------------------------------------------------
------------------------------------ISGGL-------------------
QPGGMPPSGVPPGGL--PP-----------------------------------------
--------------------------GGIPPGG---------------------------
-------------------------------------LPQVGPPPS--------GPPPGG
LPSA---------------------------------LQPTQGSIVDV------------
------------------------------------------------------------
------------------------------------P----TTLP--D------------
----------------------------------------------------------FV
SPSRP----------------------NV----GQL--GRPIQLRANFFKISF---PK-Y
-NIHHYEVSI-----SPDKCP----------------------------------RRV-N
R----EIVETMV--QA-------YSAKIFH-GEKPVFD-G-RKNLYSRMLLP---FDRER
VELE-----VTL-PGEG----------K---DRIFKVGIKWVA-----------------
-QVNLFALEEALSGRT---------QKIPY--------DATQALDVVMRHQPSMI-----
----------------YTPVG---RSFFN----QPR-T----------------------
-------K---------HYPLGG---------GREVWFGFHQSVRPSN-W-----K-MML
NIDVSATAFYKA--QPVTSFLCDVLELR--NL-------SE--------QKRPLIDAQRV
KFTKEIKGLKVEITHCG---------------------QMRRKYRVCNVTRRPAQTQSFP
LQLEN-------------G--QTVE---C--TVAKYFYEKYQMKLLYPHL--------PC
LQVG----QEQKH-----------------------------------------TYLPLE
VCN--IVGG--QRC-IKKLTEMQTSTMIKETARSAPNRERDINSL------------VSK
AN--F--------SEDPY--LQ-QFGVQV-NPKMVEVEGRVIDAPKIQYG---GR-----
---------TK------------A-LAVP-------------NQ----------GVWDM-
-------------R-AKQFYNGI--EIR---------------VWAIACF--AAQKN---
-----------------------------VKEEALRSFTQQLQRISNDAGMPISGQP---
------------C-F--CKYA---S------------IP------EHVD-------PMF-
----TYLKNKFQ---------G-LQL---------IVVIL-------------PGK----
---TPVYAEVKRVGDITF----GLATQCVQARN-V---T-------RT---------SPQ
---TLSNLCLKINVKLG-GINSILLP-SI--RP---A------IFRE-----PVIFIGAD
VTHPPA-------G---------DAS----KPSIAAVVGSMDGH------PSR---YSAS
VRVQE------H-R-----------KEII-QELAIMVKELLM---------------EF-
--------------YKCT-M-FK-PARIVFYRN---------GVSEGQFQQVLSYELRAV
RQACID-L---------DL-----A----YQPGITFIVVQKRHHTRLFCAN-EQ-D----
-------------------------QVGR-SGNIPAGTTVDHGICHPTEFDFYLCSHTGI
QGTSRPSHYHVLWDD------------NRFSA-DE----L-QT----------LTYQLCH
TYARCTRSVSIPAPAYYAHLVAFRARY-HL--VEKD-HD----SG-EGSHQS--------
--------------------------------------TS-QEE----------------
---------------R-TPT-----------------------SMSNEIAVHPDT----I
KV----------MYFA-----------
>Obi2036694
IF----------------------------------------------------------
------------------------------------------------------------
------------------------------------------------------------
------------------------------------------------------------
---LAVFQTHKC------------------------------------------------
------------------------------------------------------------
------------------------------------------------------------
----------------------------------KRLSAGY-------------------
QDPQIAPSSVPAT-----------------------------------------------
------------------------------------------------------------
------------------------------------------------------------
-------------------------------------QQTPS------------------
------------------------------------------------------------
-----------------------------------------TQLV--E------------
----------------------------------------------------------FT
SPPRP----------------------NV----GLL--GRTIQLRANYFKISI---PK-G
-YIHHYDVCI-----TPDKCP----------------------------------RRV-N
R----EIIETMV--QA-------YSKKIFN-EEKPVFD-G-RKNLYSRAYLP---FNRER
VELE-----VTL-PGEG----------K---DRIFKVGIKWVA-----------------
-QVNLFALEEALTGRT---------QQIPF--------DAIQALDVVMRHRPSMT-----
----------------YTPVG---RSFFS----QPK-D----------------------
-------Y---------EHPLGG---------GREVWFGFHQSVRPSN-W-----K-MML
NIDVSATAFYKA--QPVIEFMCEVLDLR--EI-------GE--------QKRPLTDSQRV
KFTKEIKGLKVEITHCG---------------------QMRRKYRVCNVTRRPAQTQSFP
LQLEN-------------G--QTVE---C--TVSRYFYDRYKMKLQYPHL--------PC
LQVG----QEQKH-----------------------------------------TYLPLE
VCN--IVGG--QRC-IKKLTDMQTSTMIKATARSAPDREREINSL------------VSR
AD--F--------CGDPY--LY-QFGVSV-STKMVEVEGRVIDAPKIQYG---GR-----
---------TK------------A-LAVP-------------NQ----------GVWDM-
-------------R-GKQFFIGI--EIR---------------VWAIACF--AAQRS---
-----------------------------VREESLRSFTQQLQRISNDAGMPISGQP---
------------C-F--CKYA---N------------GP------DHVE-------PMF-
----RYLKNTYQ---------G-LQL---------IVVIL-------------PGK----
---TPVYAEVKRVGDILF----GLATQCVQAKN-V---T-------RT---------SPQ
---TLSNLCLKINVKLG-GINSILLP-SI--R----------------------------
------------------------------------------------------------
------------------------------------------------------------
------------------------------------------------------------
------------------------------------------------------------
------------------------------------------------------------
------------------------------------------------------------
------------------------------------------------------------
------------------------------------------------------------
------------------------------------------------------------
---------------------------
>Lsq.20494
MFPMQ-------------------------------------------------------
------------------------------------------------------------
--------------------------------------------------P-GVQPGFN-
--------FQPQ------------------------HQNQMLGPPGQQLP----------
---NYFMESGAP---GMMMPPMMTPQMQPPPHPQ--------------------------
------------------------------------------------------------
-----------SLNV---------------QSAPGGPL----------------------
------------------------P-----------MFSG--------------------
QPPTPGPPGMPIQ-----------------------------------------------
--------------------------PIGPPSS---------------------------
----------------------------------------GGNGGGII------GPGTIG
MPSM---------------------------------PTTPGGGSGGN------------
------------------------------------------------------------
---------------------------GSSSQHISPT----TTLT--N------------
----------------------------------------------------------FS
MPPRP----------------------SE----GTA--GEIIQLRANHFQIRI---PK-I
-IINHYEVQI-----QPDKCP----------------------------------RRV-N
R----EIVENMV--AN---------HRIFT-GQKPVFD-G-KKHLYTRDPLS---IGRDK
LDLE-----VTL-PGDGG---------K---DRKFRVSIRWLS-----------------
-LVDLYSLDEALEGRL---------TQVPM--------EAVNALDVILRHLPSLR-----
----------------WTPVG---RSFFT----PPEEG----------------------
-------A---------DSQLGG---------GREVWFGFHQSIRPSQ-W-----K-MML
NIDVSATAFYRA--QPVIQFLQDVLEMN--DP-------ND--------LKRPLTDSQRV
KFTKEIKGLKIEITHCG---------------------NIRRKYRVSNVTRRPANTQTFP
LMVEN-------------G--QTFE---C--TVARYFQEKYNIRLQYPNL--------PC
LQVG----LEQRH-----------------------------------------TYLPLE
VCN--IVGG--QRC-VKKLTDTQTSTMIKATARSAPDREREINQL------------VRR
AN--F--------NADPH--LQ-QFGISV-DYRMMEFKGRILPPPRLQYG---GR-----
---------TR------------A-QAVP-------------NQ----------GVWDM-
-------------R-GKQFYHGI--EIR---------------VWAIACF--APQRQ---
-----------------------------VRDECIKVFVSQLQKISNDAGMPISGQP---
------------C-F--CKYA---T------------GP------DQVE-------PMF-
----RYLKNTYP---------G-LQL---------VVVIL-------------PGK----
---TPVYAEVKRVGDICF----GLATQCVQQRN-V---I-------RP---------SAQ
---TLSNLCLKINVKLG-GINSILVP-NI--RP---R------IFAQ-----PVIFLGAD
VTHPPA-------G---------DTA----KPSIAALVGSMDAH------PSR---YSSA
VRVQP------H-R-----------TEHI-EDLTMMSIELLK---------------QF-
--------------YRST-G-FK-PERIVYYRD---------GVSEGQFQNVLNHELRSL
REACLR-L---------ET-----D----YRPGITFVAVQKRHHTRLFCAD-KK-D----
-------------------------QTGK-SGNIPAGTTVDIGITHPIEFDFYLCSHAGI
QGTSRPSHYHVLWDD------------NHFSS-DD----A-QL----------LTYQLCH
TYVRCTRSVSIPAPAYYAHLVAFRARY-HL--VEKE-HD----SM-NGSHHS--------
--------------------------------------NN-GSD----------------
---------------R-NSG-----------------------AQNRLIQVHPDT----L
QV----------MYFA-----------
>Cel_alg1  
MAAEL-------------------------------------------------------
------------------------------------------------------------
--------------------------------------------------NNTNTNES--
-------------------------------------------------SNVAS------
--NDPMSGGPQYLPGVMNSTIQQQPQSA--TSSFL-------------------------
------------------------------------------------------------
------------------------------------------------------------
------------------------PSGP---------------------------ISSTS
TSSQVVPTSGATQQ---PPFPSAQAAASTALQNDLEE--IFNSPP---------------
--------TQPQTFSDVPQRQAGSLAPGVPIGNTS-------------------------
--------------------------------------VSIGEPAN--------TLGGGL
PGGA--------------------------------PGQLPGGN----------------
------------------------------------------------------------
-----------------------------------------QSGI--Q------------
----------------------------------------------------------FQ
CPRRP----------------------NH----GVE--GRSILLRANHFAVRI---PG-G
-TIQHYQVDV-----TPDKCP----------------------------------RRV-N
R----EIISCLI--SA--------FSKYFT-NIRPVYD-G-KRNMYTREPLP---IGRER
MDFD-----VTL-PGDSA---------V---ERQFSVSLKWVG-----------------
-QVSLSTLEDAMEGRV---------RQVPF--------EAVQAMDVILRHLPSLK-----
----------------YTPVG---RSFFS----PPV-PNASGVMAGSCPPQASGAVAGGA
HSAGQYHA---------ESKLGG---------GREVWFGFHQSVRPSQ-W-----K-MML
NIDVSATAFYRS--MPVIEFIAEVLELPV-QA-------LA--------ERRALSDAQRV
KFTKEIRGLKIEITHCG---------------------QMRRKYRVCNVTRRPAQTQTFP
LQLET-------------G--QTIE---C--TVAKYFYDKYRIQLKYPHL--------PC
LQVG----QEQKH-----------------------------------------TYLPPE
VCN--IVPG--QRC-IKKLTDVQTSTMIKATARSAPEREREISNL------------VRK
AE--F--------SADPF--AH-EFGITI-NPAMTEVKGRVLSAPKLLYG---GR-----
---------TR------------A-TALP-------------NQ----------GVWDM-
-------------R-GKQFHTGI--DVR---------------VWAIACF--AQQQH---
-----------------------------VKENDLRMFTNQLQRISNDAGMPIVGNP---
------------C-F--CKYA---V------------GV------EQVE-------PMF-
----KYLKQNYS---------G-IQL---------VVVVL-------------PGK----
---TPVYAEVKRVGDTVL----GIATQCVQAKN-A---I-------RT---------TPQ
---TLSNLCLKMNVKLG-GVNSILLP-NV--RP---R------IFNE-----PVIFFGCD
ITHPPA-------G---------DSR----KPSIAAVVGSMDAH------PSR---YAAT
VRVQQ------H-R-----------QEII-SDLTYMVRELLV---------------QF-
--------------YRNT-R-FK-PARIVVYRD---------GVSEGQFFNVLQYELRAI
REACMM-L---------ER-----G----YQPGITFIAVQKRHHTRLFAVD-KK-D----
-------------------------QVGK-AYNIPPGTTVDVGITHPTEFDFYLCSHAGI
QGTSRPSHYHVLWDD------------NNLTA-DE----L-QQ----------LTYQMCH
TYVRCTRSVSIPAPAYYAHLVAFRARY-HL--VDRE-HD----SG-EGSQPS--------
--------------------------------------GT-SED----------------
---------------T-TLS-----------------------NMARAVQVHPDA----N
NV----------MYFA-----------
>NamALG1   
M-----------------------------------------------------------
------------------------------------------------------------
------------------------------------------------------------
------------------------------------------------------------
------------------------------------------------------------
------------------------------------------------------------
------------------------------------------------------------
------------------------------------------------------------
------------------------------------------------------------
------------------------------------------------------------
------------------------------------------------------------
------------------------------------------------------------
------------------------------------------------------------
------------------------------------------------------------
------------------------------------------------------------
------------------------------------------------------------
--LNILKIGL-----FID-----------------------------------------N
R----EIILCMI--RS--------FGKYFS-STRPVYD-G-KRNMYTREPLP---IGREK
MEFE-----VTL-PGDSA---------V---ERQFTVTVKWAG-----------------
-QVSLSTLEDAMEGRV---------RQVPF--------EAVQAMDVILRHLPSLK-----
----------------YTPVG---RSFFS----PPA-QPHQ-------PPQQH-------
---GQIHM---------ESKLGG---------GREVWFGFHQSVRPSQ-W-----K-MML
NIDVSATAFYRS--MPVIEFVAEVLELPV-QA-------LT--------ERRALSDAQRV
KFTKEIRGLKIEITHCG---------------------TMRRKYRVCNVTRRPAQTQTFP
LQLET-------------G--QTIE---C--TVAKYFYDKYRIQLKYPHL--------PC
LQVG----QEQKH-----------------------------------------TYLPPE
VCH--VVPG--QRC-IKKLTDTQTSTMIKATARSAPEREREIASL------------VRK
AE--F--------SADPF--AH-EFGIAI-NSAMTEVKGRVLSAPKLQYG---GR-----
---------NK------------A-TALP-------------NQ----------GVWDM-
-------------R-GKQFHTGI--DVK---------------VWAIACF--AQQQH---
-----------------------------VKENDLRNFTAQLQRISNDAGMPIVGQP---
------------C-F--CKYA---M------------GV------DQVE-------PMF-
----KYLKQTFS---------G-IQL---------VVVIL-------------PGK----
---TPVYAEVKRVGDTVL----GIATQCVQAKN-V---I-------KT---------TPQ
---TLSNLCLKMNVKLG-GVNSILLP-AV--RP---R------IFNE-----PVIFFGCD
ITHPPA-------G---------DSR----KPSIAAVVASMDAH------PSR---YAAT
VRVQQ------H-R-----------QEII-SDLTYMVRELLV---------------QF-
--------------YRNT-R-FK-PTRIVVYRD---------GVSEGQFFNVLQYELRAM
REACMM-L---------ES-----G----YQPGITFIAVQKRHHTRLFAVD-KK-D----
-------------------------QVGK-AFNIPPGTTVDVGITHPTEFDFYLCSHAGI
QGTSRPSHYHVLWDD------------NELTA-DE----L-QQ----------LTYQMCH
TYVRCTRSVSIPAPAYYAHLVAFRARY-HL--VDRE-HD----SG-EGSQPS--------
--------------------------------------GT-SED----------------
---------------T-TLS-----------------------NMARAVQVHPDA----N
NV----------MYFA-----------
>Cel_alg2  
MFP---------------------------------------------------------
------------------------------------------------------------
------------------------------------------------------------
------------------------------------------------------------
---LPVHNGPR----LGKLSIFEMPGDSLTSSSFM-------------------------
------------------------------------------------------------
------------------------------------------------------------
------------------------PDGG----------------------------AETS
SSSQL-------------------------------------------------------
------------------------------------------------------------
---------------------------------------------------------GGS
AHGA--------------------------------IGTKP-------------------
------------------------------------------------------------
-----------------------------------------DAGV--Q------------
----------------------------------------------------------FQ
CPVRP----------------------NH----GVE--GRSILLRANHFAVRI---PG-G
-SVQHYQIDV-----FPDKCP----------------------------------RRV-N
R----EVIGCLI--SS--------FSKYFT-NIRPVYD-G-KRNMYTREPLP---IGTEP
MNFE-----VTL-PGDSA---------V---ERKFSVTMKWIG-----------------
-QVCLSALDDAMEGRV---------RQVPH--------EAVQSIDVILRHLPSLK-----
----------------YTPVG---RSFFT----PPG-VM---------------------
KPGMQMHQ---------ESKLGG---------GREVWFGFHQSVRPSQ-W-----K-MML
NIDVSATAFYRA--MPVIEFVAEVLELPV-QA-------LA--------ERRALSDAQRV
KFTKEIRGLKIEITHCG---------------------AVRRKYRVCNVTRRPAQTQTFP
LQLET-------------G--QTIE---C--TVAKYFFDKYRIQLKYPHL--------PC
LQVG----QEQKH-----------------------------------------TYLPPE
VCD--IVPG--QRC-LKKLTDVQTSTMIKATARSAPEREREICKL------------VSK
AE--L--------SADPF--AH-EFGITI-NPAMTEVKGRVLSAPKLLYG---GR-----
---------HR------------ATTALP-------------NQ----------GVWDM-
-------------R-GKQFHTGM--EVR---------------TWAIACF--AQQSH---
-----------------------------VKENDLRMFTTQLQRISTDAGMPIIGTP---
------------M-F--CKYA---S------------GV------EQVE-------PMF-
----KYLKQTYS---------A-IQL---------IVVVL-------------PGK----
---TPIYAEVKRVGDTVL----GIATQCVQAKN-A---I-------RT---------TPQ
---TLSNLCLKMNVKLG-GVNSILLP-NV--RP---R------IFNE-----PVIFLGCD
ITHPAA-------G---------DTR----KPSIAAVVGSMDAH------PSR---YAAT
VRVQQ------H-R-----------QEII-TDLTYMVRELLV---------------QF-
--------------YRNT-R-FK-PARIVVYRD---------GVSEGQLFNVLQYELRAI
REACVM-L---------ES-----G----YQPGITFIAVQKRHHTRLFAAD-KA-D----
-------------------------QVGK-AFNIPPGTTVDVGITHPTEFDFFLCSHAGI
QGTSRPSHYHVLWDD------------NDLTA-DE----L-QQ----------LTYQMCH
TYVRCTRSVSIPAPAYYAHLVAFRARY-HL--VDRD-HG----SGEEGSQPS--------
--------------------------------------GTSSED----------------
---------------T-TLS-----------------------SMAKAVQVHPDS----N
NV----------MYFA-----------
>Rro52833  
------------------------------------------------------------
------------------------------------------------------------
------------------------------------------------------------
------------------------------------------------------------
------------------------------------------------------------
------------------------------------------------------------
------------------------------------------------------------
------------------------------------------------------------
------------------------------------------------------------
------------------------------------------------------------
---------------------------------------------------------SGS
VGH---------------------------------ATQPPSPP----------------
------------------------------------------------------------
-----------------------------------------EYSI--I------------
----------------------------------------------------------FN
PPARP----------------------NR----GTE--GRPIHLRGNHFEIRM---PK-G
-FLYHYDINI-----TPEKCP----------------------------------RRV-N
R----EIIETLV--NS------MHTQNIFR-NQKPVYD-G-RRNMYTREALQ---IGREK
VELD-----VAL-PGEG----------R---DRRFKVAIKYIS-----------------
-DISLFALEESLEGRS---------NIVPQ--------EAVNALDVIMRHLPSMS-----
----------------YTPVG---RSFFQ----HPD-G----------------------
-------Y---------DNPLGG---------GREVWFGFHQSVRPSH-W-----K-MML
NIDVSATAFYKA--QSVIDFLYEVLDLN--DP-------QE--------RRRPLQDSMRV
KFTKEIRGLKVEITHCG---------------------QMRRKYRVCNVTRRPAQTQVFP
LQTES-------------G--DTVD---C--TVAEYFARRYRLLLTYPHL--------PC
LQVG----QESKH-----------------------------------------TYLPLE
VCM--IVPG--QRC-IKKLTDSQTSTMIKATARSAPDREKEINNL------------VRH
AN--F--------NSDPH--LQ-MFNVSV-TTRMAKIQGRIIPAPKIQYG---GR-----
---------TK------------A-LATP-------------SQ----------------
------------------------------------------------------------
------------------------------------------------------------
------------------------------------------------------------
------------------------------------------------------------
------------------------------------------------------------
------------------------------------------------------------
------------------------------------------------------------
------------------------------------------------------------
------------------------------------------------------------
------------------------------------------------------------
------------------------------------------------------------
------------------------------------------------------------
------------------------------------------------------------
------------------------------------------------------------
------------------------------------------------------------
---------------------------
>Bca_AGO1  
MLPSI-------------------------------------------------------
------------------------------------------------------------
--------------------------------------------------PPG-------
------------------------------------------------------------
---LPQQQQQQQ---------NQSPQSNTSSAS---------------------------
------------------------------------------------------------
-----------SSNNN--------------NQQQQQQSKLS-------------------
-----------------NSSQQLGP-----------IGSSL---------LSS--ATNLL
NASQTTPSSSSSSTSLYQPFNLIDQNTLNTLTSQLSQSLLLNDDPL---QMQFQLQQQLF
IQQQQQLLLQQQIQQQQQ-------QQQAPTLQS--------------------------
------------------------------------------------------SLASSL
TSSL----------------------------L-SSQLQPPASSLNNT------------
------------------------------------------------------------
--------------------STLQQQQQQLTPQSASA----ALAL--Q------------
----------------------------------------------------------FM
PPPRP----------------------SM----GTE--GKTIKLRANHFTIQI---PK-G
-FIYHYTVII-----QPDKCP----------------------------------KRI-N
R----EILNTLV--QA--------KPQLFG-NQRPVFD-G-KKNLYTKEYLTS--IANEK
VEVE-----VTL-PGEG----------K---DRQFKVAIRFEA-----------------
-KVSLFALEDALNGKN---------MNVPY--------DSIQALDVIMRHLPSMR-----
----------------YTPVG---RSFFS----PPQ-G----------------------
------DF---------ANPLGG---------GREVWFGFHQSVRPSQ-W-----K-MSL
NIDVSATAFYKS--QPVIEFLCEILDL---NL-------QE--------HNKPLNDAQRV
KFTKEIKGLKIEITHCG---------------------SMRRKYRVCNVTRRPAHTQTFP
LQLES-------------G--QTIE---C--TVAKYFSEKHKIKLQYPHM--------PC
LQVG----QEQKH-----------------------------------------TYLPLE
VCY--IVAG--QRC-IKKLTDMQTSTMIKATARSAPDREKEINNL------------VLR
AK--F--------HEDSY--VK-DFGISI-NNQMTDVKGRVLTAPKIQYG---GR-----
---------TK------------V-TVLP-------------SQ----------GVWDM-
-------------R-GKQFHTGI--EIK---------------VWAIACF--AQQRN---
-----------------------------CNEQALRNFTQQLQRISNDAGMPIMGQP---
------------C-F--CKYA---T------------GV------EQVE-------PMF-
----RYLKNQYP---------G-LQL---------IVVVL-------------PGK----
---TPVYAEVKRVGDTLI----GLATQCVQSKN-V---N-------KT---------SPQ
---TLSNLCLKINVKLG-GVNNILVP-TQ--RPI--S------VFRE-----PVIFIGAD
VTHPPA-------G---------DKT----KPSIAAVVASMDAH------PSR---YAAT
VRVQL------H-R-----------QEVI-AELSSMVKDLLI---------------QF-
--------------YKST-H-FK-PMRIIFYRD---------GVSEGQFLPVLTCELNAI
REACMK-L---------ET-----G----YQPGITFIAVQKRHHTRLFCAD-RK-E----
-------------------------QCGK-SGNIPPGTTVDTGITHPTEFDFYLCSHAGI
QGTSRPSHYHILWDD------------NHFTA-DE----L-QA----------LTYQLCH
TYVRCTRSVSIPAPAYYAHLVAFRARY-HL--VEKD-HD----SG-EGSAQSSNGGGGGG
GGGGGNGTGSADMNILGGSGGGGGASSGGAQTIIGSNTGS-QGE----------------
---------------R-NVS-----------------------HLSRAVAIHPDA----M
QV----------MYFA-----------
>Cin_Ago   
MDPRF-------------------------------------------------------
------------------------------------------------------------
------------------------------------------------------------
------------------------------------------------------------
------------------------------------------------------------
------------------------------------------------------------
------------------------------------------------------------
------------------------P-----------------------------------
------------------------------------------------------------
------------------------------------------------------------
------------------------------------------------------------
------------------------------------------------------------
------------------------------------------------------------
---------------------------------IATV----ARDI--D------------
----------------------------------------------------------FQ
APPRP----------------------NQ----GQV--GKPIWLKANYFKVSI---PN-G
-DIHHYDIDI-----KPDKCP----------------------------------RRV-N
R----EIINTMV--EN-------FRSAIFQ-DRKPVFD-G-RKNLYTAQPLP---IDKQK
LEVE-----VTL-PGEG----------R---DRTFTVAIKWAS-----------------
-RVSLYSLKLALEGKM---------HGIPF--------ETVQSLDVVMRHLPSLR-----
----------------YTPVG---RSFFS----APE-G----------------------
-------Y---------TPPLGG---------GREVWFGFHQSMRPSQ-W-----K-MML
NIDVSATAFYRA--QSCVQFLCDVLELRI-ED-------LR--------LIRGLTDSQRV
KFTKEIRGLKVEITHCG---------------------TMRRKYRVCNVTRRAASTQTFP
LQLES-------------G--QTIE---C--SVARYFQEKHSKTLQFPFL--------PC
LQVG----QEQKH-----------------------------------------TYLPIE
VCN--IVQG--QRC-IKKLTDSQTSTMIKATARSAPDREKEIAQL------------VRK
AQ--F--------NNDPY--VK-EFGIQV-IDEMTEVRGRVLPPPKIQYG---GD-----
---------AP-----------LM-QATP-------------NQ----------GVWDM-
-------------R-GKQFHSGI--SID---------------VWAIACF--AL--N---
-----------------------------FQDQHLRTFIKSLQRISEDAGMPIRGTP---
------------V-F--CKYA---Q------------GS------EHVE-------PLFS
WLFHRHLCDEFR---------A-LQL---------IVVIL-------------PGK----
---TPVYAEVKRVGDTLL----GIATQCVQVKN-V---V-------KT---------SPQ
---TLSNLCLKINVKLG-GVNNILVP-SLSNRP---K------VFND-----PVIFFGAD
VTHPPA-------G---------DTR----KPSIAAVVGSMDAH------PSR---YSAT
VRVQQ------H-R-----------EEII-RDLAIMVRDLMV---------------EF-
--------------YKAT-H-YK-PVRVIMYRD---------GVSEGQFQQVLSTELRAI
REACTM-L---------EV-----G----YQPGITFIVVQKRHHTRLFCRN-HE-D----
-------------------------RSGK-SGNIPAGTTVDIGICHPTEFDFYLCSHAGI
QGTSRPSHYHVLWDD------------NNFMA-DE----L-QV----------LTYQLCH
TYVRCTRSVSIPAPAYYAHLVAFRARY-HL--VDKD-HD----SG-EGSLQS--------
--------------------------------------GH-TQHD---------------
-------------QDA-QLQ-----------------------AMSKAVVVHENT----V
RN----------MYFA-----------
>NveAgo1   
MA----------------------------------------------------------
------------------------------------------------------------
------------------------------------------------------------
------------------------------------------------------------
------------------------------------------------------------
------------------------------------------------------------
------------------------------------------------------------
------------------------------------------------------------
------------------------------------------------------------
------------------------------------------------------------
------------------------------------------------------------
-------------------------------------SNNPVN-----------------
------------------------------------------------------------
-----------------------------------------RVGG--N------------
----------------------------------------------------------FN
PPKRP----------------------NH----GST--GRTIALRANFFPVQL---PR-G
-NIHHYDLSI-----CPDKCP----------------------------------RRV-N
R----DVVEVMV--LN--------YHKVFG-GMKPVFD-G-RKNLYTRDPLP---IGKTP
TEFE-----VVL-PTDNS---------Q---DKKFKVTLKWVS-----------------
-QVSLYALEKALEGTC---------NQIPF--------ETIQALDVVLRHLPSMK-----
----------------YTPVG---RSFFS----PPD-G----------------------
-------Y---------DFPLER---------GREVWFGFHQSIRPSQ-W-----K-MLL
NIDVSATAFYKC--QSVVEFMCEVLRIRK-DD-------LE--------KHAPLNDADRL
RFTREIKGLKVEITHCG---------------------PMKRKYRAINVTKQPAQALQFP
LTLES-------------G--QTAQ---I--TVARYFQDKHKQRLRYPHL--------PC
LQVG----QEQRH-----------------------------------------TYLPLE
VCN--IVPG--QRC-VKKLTDTQTSKMIRATARSAPDREREIRGL------------VKK
AN--F--------DEDAY--VK-DFSISI-GKNMVELQGRVLPPPKLVYG---GK-----
---------QS------------S-PITP-------------KG----------GVWDM-
-------------R-GRQLFHGI--EIR---------------TWAIACF--VKQQM---
-----------------------------CTEDSLRRFSNQLMKISVEQGMPISCPP---
------------V-F--FRYA---R------------NP------DEVE-------RMF-
----RRLKEAHP---------D-LQM---------ILVVL-------------PGK----
---TPVYAEVKRVGDTML----GVITQCIQGKN-V---T-------KP---------SPQ
---TLSNLCLKINAKLG-GVNNILAP-EI--RP---P------VFRE-----PAIFLGAD
VTHPAA-------G---------DDK----RPSVAAVVGSMDAH------LSR---YYAS
VRVQT------H-R-----------QEII-AELAAMVRELLV---------------QF-
--------------YRST-R-HK-PQRIVFYRD---------GVSEGQFRQVLVHELKAI
REACIK-L---------EV-----G----YQPGISFIVVQKRHHTRLFCQR-DQ-D----
-------------------------KCGK-SGNVPPGTTVDRGITHPTEFDFYLCSHAGI
QGTSRPSHYHVLWDD------------NNFSA-DE----L-QA----------LTYQLCH
TYVRCTRAVSIPAPAYYAHLVAFRARY-HM--MDRD-KE----AG-NDNSSV--------
--------------------------------------AS-GEDC---------------
---------------R-GPQ-----------------------LLANAVQVHPKV----L
QG----------MYFA-----------
>Gsa6946991
LF----------------------------------------------------------
------------------------------------------------------------
------------------------------------------------------------
------------------------------------------------------------
----------------------SSKISNNSHE----------------------------
------------------------------------------------------------
------------------------------------------------------------
------------------------------------CEATLNN------QSSS--VSDLD
SRSLSNGSNSNSNSS---------------------------------------------
------------------------------------------------------------
------------------------------------------------------------
-------------------------------------NKNPSN-----------------
------------------------------------------------------------
-----------------------------------------TNQI--V------------
----------------------------------------------------------FQ
SPPRP----------------------SY----GED--GRSINLRANHFTIFV---PR-G
-FIHHYDIVI-----TPEKCP----------------------------------RRV-N
R----EIIETMV--NT------MQYQKYFF-NKKPVFD-G-RKNMYTREPLP---FSKDL
LELD-----VLL-PGEG----------K---DRYFKVAIKHVS-----------------
-EVSLFDLEEALQGRI---------QNIPQ--------ETVTALDVIMRHLPSMN-----
----------------YTPVG---RSFFQ----HPD-G----------------------
-------Y---------NNPLGG---------GREVWFGFHQSVRPSK-W-----K-MML
NIDVSATAFYKA--QSVIDFMCE-------------------------------------
------------------------------------------------------------
------------------------------------------------------------
------------------------------------------------------------
------------------------------------------------------------
------------------------------------------------------------
------------------------------------------------------------
------------------------------------------------------------
------------------------------------------------------------
------------------------------------------------------------
------------------------------------------------------------
------------------------------------------------------------
------------------------------------------------------------
------------------------------------------------------------
------------------------------------------------------------
------------------------------------------------------------
------------------------------------------------------------
------------------------------------------------------------
------------------------------------------------------------
------------------------------------------------------------
------------------------------------------------------------
------------------------------------------------------------
---------------------------
>AquAgo1   
MSRIG-------------------------------------------------------
------------------------------------------------------------
------------------------------------------------------------
------------------------------------------------------------
---TPIDSSH------------WSPMDRYTSAS---------------------------
------------------------------------------------------------
------------------------------------------------------------
----------------------LPP-----LPVP--------------------------
AHSLPPPVTLPPVTLGLPPFP---------------------------------------
----------------------------GPRGGGG-------------------------
----------------------------------GPVIPTFPPPST--------LPSPSI
TSSP----------------------------LTPITPQTPSSITPGSI-----------
------------------------------------------------------------
---------------------------LPWTPSSASL----HPTL--S------------
----------------------------------------------------------LQ
PPPRP----------------------NF----GQI--GRPIGLRANHFQVKI---PT-S
-TLYHYDVAI-----HPDKCP----------------------------------RRV-N
R----EIIEALI--QT--------RKDYFE-EQHPVFD-G-KKNLYSRKPLPG--IGRDR
VEIT-----VTL-GGDGN---------R---ERAFKVSVKYVA-----------------
-QVNLALLDSVLRGES--------LAPIPF--------ESIQALDVVMRHLPSMT-----
----------------YTPVG---RSFFA----PPE-G----------------------
-------E---------PYTLGN---------GREVWFGFHQSIRPSM-W-----K-MMM
NIDVSATAFYKR--QCVLDFVHEVLDL---DS-------DV--------IRRPLSDSQRL
RFAKEIKGLKVEVTHTG---------------------PIRRKYRVCNVTRRPASAQTFP
LQLEN-------------G--DVFD---C--SVVQYFKEKYHIDLQYPFL--------PC
LQVG----QEKKH-----------------------------------------TYLPLE
VCD--LVPG--QRC-IKKLSEMQTSRMIKATSRTAPDRETEINRL------------VAR
AN--F--------NADPY--VQ-DFGISV-DTKMVTVTGRVLPPPKLQYG---GK-----
---------AR------------V-QALP-------------DR----------GVWDM-
-------------R-GKQFHFGV--EVS---------------VWAIIIF--TSVKQ---
-----------------------------CPEEKLRNFVFQLRKISQDAGMPFRRDP---
------------Q-F--VRYI---Q------------DRLGVERVEAVE-------PLF-
----RQLLTEME---------G-LQL---------ILVVL-------------PGK----
---TPVYAEVKRVGDTLL----GVATQCVQTRN-V---N-------RT---------SPQ
---TLSNLCLKINVKLG-GINSIIVP-NM--RP---P------IFRE-----PVIFMGAD
VTHPPA-------G---------DEK----KPSIAALVASMDAH------PSR---YSAT
VRIQQ------H-R-----------QELI-SELAAMVREMLI---------------EF-
--------------YKST-R-FK-PQRIIFYRD---------GVSEGQFLQVLSHELASI
RLACRK-L---------ED-----G----YQPGISFIVVQKRHHTRLFCSD-DR-D----
-------------------------KVGK-SGNIPAGTTVDVGITHPTEFDFFLCSHAGV
QGTSRPSHYHVLWDD------------NGFTA-DD----L-QC----------LTYQLCH
TYVRCTRSVSYPAPAYYAHLVAFRARY-HL--QDREDRS----SG-DGSSAS--------
--------------------------------------QQ-SEEP---------------
---------------R-SPA-----------------------LMAQAVKIHEGM----C
NV----------MYFA-----------
>NveAgo2   
MPK--------------------------------------------KSKGRGRG-----
------------------------------------------------------------
RGRGNP----------------------------------HHEK------QQT-------
------------------------------------------------------------
---LVGQQATSR---------NNEHKQLPKPTQT-QQETSLS-----------------Q
QPYT-CSS----------------------------------------------------
-----------AAEAQ--------------GPLTPPNNTQGGSLTNAEPAQADTLGQKFE
TQLNLSPQS--------GKEQGAIP-----------------------------KTGARL
KGNSLAPGSQGNGQFS--------------------------------------------
------------------SKNLLAQMQRTPRSASG-------------------------
---------------------------------------SQNEASSKS-----QQAHNNQ
SQAA----------------------------AHQQTQAGPQQTPARSQ-----------
-------------QTPAGPQQTQAGPQQTPAGPQQTQ---AGPQQTQEGPQQ-------T
PA-------------------RSQQTPAIIGSTTTADE---HLAR--HRQEN--------
----------------------------------------------------------ME
LPKRP----------------------GY----GRE--GRKIKLRANFFQVTLP--NV-D
-FLYHYDLEI-----SPEKAPV----------------------------------SV-C
RD----VVDAAI--KHG-----EFKGV-FN-GCKPAFD-G-RRNLYCREPLPLK---SEE
ASLK-----VTL----PG----TDGG-K---ERKFTLKIKEAG-----------------
-LVSIKELDQFLNGE--------FRGKVPQ--------DAIQGMDIVLRQMPSMK-----
----------------FTAVG---RCFFP----PP-NG----------------------
-------H---------CHDLGG---------GCELWTGFYQSVRPSQ-W-----KTMLL
NIDVSSKGFQKS--MPVIDFMLEILRQDRNRV-----LD----------TRWVMDERDKK
KLTTEIKGLRVETTHI------------------------KRKFTVMGLSHPAFNNRFR-
-----------------LE--DNTE---T--TVEAYFRNKYNTSLRYPHL--------PC
LLVG-----QKKN------------------------------------------SVPME
VCN--MIPT--QRK-RL--TDEQTAAMIRKTAKPANERQRDINQW------------VDE
LA--T--------ASDQY--LKNEYGMRI-NKQMVAIEGRVLPAPELTLGGNPQG-----
---------SA--------------L-TP-------------SD----------GAWDM-
-------------R-GKSFFEAR--TVE---------------VWALVCF--SHPK----
----------------------------WCPKEKLEGFARQMGNVCRSEGMRMNPVP---
------------C-R--AEYA---S------------RV------QEVE-------GIF-
----GKLLHDFN---------S-LQL---------IVVAL-------------PDR----
-GNKDVYNEVKRVGDTVL----GIPTQCVQMKQ-F---T-------MA---------KPQ
---VCSNIAMKINGKLG-GTNHVIAD-SL--KATIT-DDKGNGIFNS-----LVIIFGAD
VTHPAP-------G---------DMA----SLLSPPYVASLNRN------ASR---YCAR
VRPQT------H-MK---CKQA---QEII-VDLADMVKELMI---------------EF-
--------------YKEN-K-RK-PVRIIFYRD---------GVSEGQFQQVLLEEVRAV
QQACAM-L---------EK-----D----YQPLITFVAVQKRHHARLFAEE-GR-D----
-------------------------ARGK-SRNVPAGTTVDTVICHPFEFDFYLCSHAGI
QGTSRPTHYHVLYDD------------NGFSA-DK----L-QA----------LTYQLCH
TFARCTRSVSMPAPAYYAHLAAFRARG-LV--NAGR-GA----AN-GSEESQ--------
--------------------------------------MK-TYYETIKVCKRMEASITLP
KRNSRSTVRGENEPLS-ELVKAAKGIPVKSVEWQRSSSGKDR----RVAKIVEWQ----R
ASSGKGRRVAKGVEWQRASSGKGRRVA
>AquAgo2   
MSD--------------------------------RGGKG-------RSRGRGRG-----
------------------------------------------------------------
RG---------------------------------------SSV------GRG-------
------------------------------------------------------------
------RSNAGR---------DSTRNDTPPVGGL--------------SSRPSET----E
TPHS-VG-----------------------------------QVKQS-------------
------------NPKG--------------TPTSPPSVT---------------------
-----KPE----------PTAPAVP-----------------------------------
----LTPKRESNG-----------------------------------------------
-----------------------------PVTQGS-------------------------
---------------------------------------PNNSPSSGS-----PSSTSSP
SSSC----------------------------IGSSIMSSPQSLY---------------
--------------------------SASPITV---------------------------
---------------------SGTSSSSKLDSPHP-------------------------
------------------------------------------------------SFKYRD
PPPRP----------------------GV----GTL--GRPIVLQTNHFPIKFP--TK-G
-ELYHYDVTL-----KPDTCPR----------------------------------RI-N
RA----VIKEIE--K-------KYREN-LQ-GILLAYD-G-TKNIYTSKPLPFR---SKE
FLVP-----LKL-DEKD----------K---EKKFEVIIKVVG-----------------
-SIPLDVLSQLSTVH-------TTQSSDVQ--------SAIQGLDIVLRTLPSMS-----
----------------FVTVG---RSFFT----PPVTG----------------------
-------R---------GHPLGG---------GREAWTGYYQSVRPSMGW-----T-ITL
NLDVSNTAFYKE--QPVLEFLKEVINIRQLP------------------CPSSLTDAQRR
QFAKDIKGLKVKVTHL----------------------AYPRKYKVKDITQKSSRDLFFD
C--------------------DGQQ---T--SVVDYFKSKHGKPLRYPDL--------PC
LHME----GKNPH-----------------------------------------IYIPME
YCE--VLG---QKC-NKKLTPEQTSAMIRHTAKPAYERQKQIMEK------------IHG
AH--F--------DGDEY--LK-NFGIKV-SKRMSEVAGRVLDPPKMEVG---EK-----
---------RS--------------V-EP-------------RN----------GSWDT-
-------------R-GKSFWHGI--SIK---------------KWGIITA----------
-----------------------------RYFNDINVFASELSKASNEKRMRMPPPI---
--------------E--IYTF---K------------PR------DDLE-------HI--
------LRTKFA---------G-CDI---------VIVIL-------------DGK----
--QKPTYNEVKRVGDNTV----GIRTQCVLFKN-A---C-------KP---------NTA
---TMSNICLKINSKLG-GTNSIPNY-EK--TDY------AFPWESS-----PFIIFGAD
VTHPAP-------N---------DKR----SPSLAAVTASMDEN------AMD---YRAK
VKVLK------H-RQ---------EVFKI-DELAGIVKEMLL---------------KF-
--------------YRKN-DKCK-PQRIIFYRD---------GVSEGQFKEVILNEVAAI
QKACLS-L---------PG-----D----YKPGITFLVVQKRHHTRLFCTD-RR-D----
-------------------------QEGK-AGNVPPGTTVDTDITHPREFDFFLCSHAGI
QGTSKPAHYHVLWDD------------NRFSA-DE----L-QA----------LTYKLCH
CFVRCNRSVSYPAPTYYSHLAAFRARY-TL--QDWE-EK----SS-SYHSDT--------
--------------------------------------DS-SFS----------------
--------YSSEDILS-D---------------------VSK--MEEAIKVNEFL----Q
DS----------MYYV-----------
>LpoAgo2   
MPP--------------------------------------------KRRGRGRG-----
------------------------------------------------------------
--------------------------------------------------FRG-------
------------------------------------------------------------
-------AETHA---------ERKPRQTEQVETA--------------ALSASGI----E
PAQT-VE-----------------------------------------------------
------------------------------------------------------------
--------------------------------------------------------AAAL
SASGIEPAQTV-------------------------------------------------
------------------------------------------------------------
------------------------------------------------------------
--EA----------------------------VTSLISSTPTETTVL-------------
-------------------------AEKHPLEE---------------------------
---------------------TAVVKQEMLASEFQ------KMSI--QRP----------
---------------------------------VTSFA--------------------HE
FPRRP----------------------GY----GIN--GRKIALVANHFSIILP--D--G
-YVYLYDIEV-----SKEYVPS---KRNG-------KKEPPTPS-SEPKKYRCLNTKL-N
RR----IFESMI--N-------TYRNSDLG-NCLPAYD-G-RKYMVTKKRLNIP---ENG
RTLV-----VLL-EEER----------R---QTRFEVAMKLAK-----------------
-VVNLNPIHAIYKGK---------VSSIDQ--------EIILVLDIILRHGPALR-----
----------------LVPIG---RSFFA----KPDVR----------------------
-------N---------IHPLSG---------GLEIWYGYHQSLRIGQ-W-----K-PIL
NIDMTGTTFFKA--QNLLDFICEKLKIVDIK------------------SVKELKDLDIK
RLNKDLNLLEIQVTHL----------------------SYPRKYRIKSLTRQAAKRLFFK
L-----------------D--DKSE---I--TVAEYFKQNYE-PLQYSNL--------PC
VDVG----IGTKN-----------------------------------------VYLPFE
VCK--IVEG--QHN-KRKLNERQTSDMVKTMTRGPEERFRAIQAR------------VKQ
TS--M--------LNEEY--NK-EFGIRV-DMNPLKLHGRVLDAPTVQYK---DE-----
---------KK--------------V-PP-------------RN----------GTWDL-
-------------R-NMQFFQGA--QIN---------------EWALLSF--SNPN----
----------------------------FCKQTYLDTFIQMLSSQGQNLGMGLSNAP---
------------S-V--IKNV---Q-----------LGD------GTIS-------GIF-
----KNLKSIYP---------N-VQL---------AVVVL-------------SST----
---DSCYPEIKNVGDTQV----GLITQCVLDTT-V---M-------KK--------CNPQ
---SITNLLQKINAKMG-GINSSIVK-ID--KPK---------IFSK-----PVIFIGAD
VTHPAP-------G---------DKP----ETSVAAAVGSLDSH------PSK---YAGS
VRVQF------A-KD--ERKRV---VEII-QNIKDMCKELLK---------------AF-
--------------YRNT-KGKK-PEKIIFYRD---------GVSEGQFSQVRDIELRQI
REACTE-L---------GA-----D----YQPLITFITVQKRHHTRFAPQNFQK-D----
-------------------------GVGK-CKNIPPGTTVDTDVTHPLEFDFFLCSHLGI
QGTSRPAHYKVLWDD------------NNFSA-DE----L-QK----------LTYYLCH
TYVRCTRSISIPAPVMYAHLAAYRARL-YI--TSRE-SH----DD-ISSCSP--------
--------------------------------------EP--------------------
-----------NDVLQ-M--------------------------NSSLIEDLKLI----K
DK----------MYFV-----------
>PteAgo4   
MPP--------------------------------------------KGRGRGRG-----
------------------------------------------------------------
AGRQ------------------------------------EQEQ---HPPGQG-------
------------------------------------------------------------
----------PR---------QGPPRQGPPGFDA--------------RGGPPGF----D
PRQG-QG-----------------------------------PARQDAPRQ---------
-----------EQQRP--------------QMRGPD------------------------
------------------DQQRQAP---------------------------------GR
PEQTRPPPDTR-------------------------------------------------
-----------------------------PPPREE-------------------------
------------------------------------------------------------
--------------------------------------PPPAREV---------------
------------------------------------------------------------
-------------------RTERRVDPEQLGIDLEY-----KMQI--Q------------
----------------------------------------------------------SS
LPRKP----------------------KPS--QRPP--GRVIRLISNCFSIDLP--Q--G
-SVYHYDVDI-----VSKRRAAE-P-----------KKVAQIPALQDDKKYRCMSTKR-N
RE----IIDLML--RV---------DPHFR-NLHAAYD-G-RKNLYTKRPLNIP---NPP
LKCN-----VQM----PP-----ENPADE-RTDDFVVNIQPVRKK-----------DSTS
CAISLDSLQALFEGH---------ISSIDQ--------EAVMAVETILRHRPCQR-----
----------------FFPVG---RSFFY----PPAEQ----------------------
-------D---------IHPLGG---------GREIWFGYHQSLRLGQ-W-----K-PMV
NLDITATTFYQK--GPVLNYIAEFLRTNIAGL-----E------------NTTLRDADIR
RISKELKNMRIEVNHL----------------------TYKRKYRILTLTRERADRLEFN
IT-EN-------------G--VNRR---E--TVANYFRRQYNRRLRFPHL--------PC
LQVN----PAAKQ-----------------------------------------IYLPIE
VCD--MVEG--QHC-KKKLEERQNAEMIKFTARPPKARFDEIRDL------------LKR
AD--Y--------SRDQY--LQ-EFGMRV-YNEPLRLEGRVLGPPSVRYN----E-----
---------SK--------------I-VP-------------TD----------GSWDM-
-------------R-GKQFFKGA--EID---------------SWVFLSF--GGSG----
----------------------------FCSHEHLSKFAKLLVNIAGESGISIGRPQ---
--------------L--VDII---D-----------NRR------VSVK-------AVL-
----TEMKKKY----------N-AQL---------AVIAV-------------PGA----
--NKAIYGEIKQAAETVL----GLTTQCVKDDN-V---V-------KK--------CNPP
---LVSNLCQKINAKMG-GINNSLTP-GE--TPE---------ILRR-----PVLIIGAD
VTHPSP-------S---------KDI----KPSIAAAVGSLDSH------PSR---YAVT
VRAQT------N-VD--EKKQA---IEII-LELKSMVKDLLS---------------AF-
--------------YKNT-RGKK-PEKIIFYRD---------GVSEGQFEHVMRHEVTAI
REACQE-I---------QA-----G----YEPGITFVVVQKRHHTRFMPQD-AR-D----
-------------------------GVGR-MKNIPPGTTVDNTVVHPLNFDFFLCSHFGL
QGTSRPCHYTVLADD------------NNFSA-DD----L-HK----------LTYYLCH
TYVRCTKSISSPAPVMYAHLAAFRTRQ-YL--VSML-DE----SS-GDSTDS--------
--------------------------------------AS-TFH----------------
-------------PLP-D-------------------------AVINAIKVIDTL----K
NT----------MYFV-----------
>PteAgo1   
MAK---------------------------------------------TNRKGMN-----
------------------------------------------------------------
QN---------------------------------------YPV------GHP-------
------------------------------------------------------------
------SYLQAS---------SHSPKPNDKNTRQ-----------------PADL----N
ND----------------------------------------------------------
------------------------------------------T-KISSSKKNERQADDNL
RTSSSKG-------------VVEVP------------------------------VSTKT
SGNVTVPRSST-------------------------------------------------
------------------------------------------------------------
------------------------------------------------------------
------------------------------------ISAAQSETA---------------
------------------------------------------------------------
----------------------------DATNDEKS-----RDDI--SNG----------
----------------------------------RQIT--------------------RG
LPPKL----------------------PP----GIL--GRRIRLVSNLYTISLL--PD-G
-KIFHYDVKI-----IKWKIDE---ATDLDD-----ETEKNKKY-------GVKNTRL-N
RE----VIENML--AN---------NTHLR-NSYAVYD-G-KYNLYAPSPLQLK----FP
YETK-----VFL-ENEN------KNP-E--EKRGFLVLMNPVQKKNG--------MEENS
CAINLSVLHELYQGK-------LSDVDDVQ--------EALVALETVFRHTPSLR-----
----------------YVPIG---RNFYH----PD-IG----------------------
-------G---------MHPLSG---------GIQIWFGYHQSTRLGQ-W-----N-LTV
NLNTSATTFFNK--QNLIEYVGKSYD-----------------------IRHELSESAIE
RLAGELKNVKIETGHL----------------------GYKARRCIIDVTMQSARSLKFE
IETKS-------------G--GTEI---V--SVLQYFRDTHNINLAYPHL--------PC
VQVK----PKERR-----------------------------------------IYLPLE
LCI--IPEG--EHS-KKELSIEDKRKMIQYTADPPVKKFNKISDI------------RNR
WA--DY-------NNDKY--LN-NFGVKV-EDKAISVNGRVLEAPTLNYN---KN-----
---------RT--------------V-KP-------------AT----------GSWNI-
-------------K-GLEFYDGA--HIS---------------TWALLSL--APEK----
----------------------------WCGYRDLERFSQELKIIGKNAGLNMGNPD---
------------S-I--KILR---GYDD------Y-EKI------HNAK-------EEL-
----KCLQRK-----------R-VQL---------TVVLI-------------PNK----
--DKFLYNNVKQVAEIEL----GLLTQCIDSNN-A---K-------KC---------NAS
---VLSNLCIKINAKMG-GINHILTQ-RE--IPQ---------IMAK-----PVIIMGAD
VCHAGI-------T---------DKT----GVSVASLTASLDML------LSR---FAVI
CRLQK------N-EK--LKKKS---VENI-LELKDMVKTLLK---------------AF-
--------------YSHT-KGQK-PEKIIFFRD---------GVSDTQFQDIKKKEVNAI
REACVE-I---------QE-----G----YQPAITFITVQKRHHVRFRPED-FN-D----
-------------------------GVGR-EGNVPPGTVVDTGIVHPVHSDFFLCSHQGL
KGTSKPAHYTVLEDD------------NKFTA-DD----L-QK----------LTYCSCN
ISFRCSKTLSIPVPVHYADLAAYRTRS-RL--STLS-ED----LK-KKQAKS--------
--------------------------------------G---------------------
------------KILK-E--------------------------FLDATELSGSI----K
NS----------MYFV-----------
>PteAgo2   
MAG---------------------------------------------------------
------------------------------------------------------------
------------------------------------------------------------
------------------------------------------------------------
-----------S---------KENPIIRIKILSA-----------------PDEA----Y
------------------------------------------------------------
------------------------------------------S-QVSDYRRSLQLIDR--
---------------------------------------------------------INR
SDNMVITTGFR-------------------------------------------------
------------------------------------------------------------
------------------------------------------------------------
------------------------------------IPSAPDEAY---------------
------------------------------------------------------------
----------------------------SVVSEYSR-----RLQL--VNRIYR-------
-------------------------------PDRIAIT--------------------TG
LPAKQ----------------------AP----GGL--GRKINLISNLFTIILP--RE-R
-NIYRYEVKI-----ASFTPDK----------------TCLTPT-------SCKNTLV-N
RK----IINRML--DT---------NDNFR-NSYAVYD-G-KSLIYTSSPLQLE---FPF
ESDK-----ITV-ENENL---------K--KIGTFKVYIKPVESENGPEENDAHDMEEND
YTIQLRVLRELFRRN-------ISNVNGIQ--------EALVALETIFRHSPALK-----
----------------YTPIG---SNFFR----TN-IC----------------------
-------SPLD--DQ--IGPQLV---------GKVTLFGYHQSLRLGQ-W-----N-IMT
NLDTSATTFFTK--QPLVEYIAKLLRIPQSEL-----S-----------CISALRNDQLQ
LLQSKLKNLKIETYHQRS--------------------KLTLKHSIFKITEKNAWQIQFL
KKTRTIILDEETQESRTII--ERKT---V--TVHEYFREKYNINLAFPHL--------PC
VQVK----PKSQR-----------------------------------------IYLPIE
LCY--IPEG--QHY-KNELSDDEKREMIKFTADNPASRFHKIVNI------------RDK
WA--NY-------EEDEY--LN-NFDIVV-ERDPVRLSGRAMQAPNLNYG----N-----
---------RK--------------I-QP-------------RG----------GSWNI-
-------------R-DLQFYVPS--NIR---------------SWILLNL--AERH----
-----------------------------CRFNDLKNFSDQLQRIGRAAGLNLGQPS---
------------D-I--KSID---G-----------SRY------VNLH-------RTL-
----TDARKK-----------Q-VQL---------VVVVI-------------PFK----
--DKTIYRNVKQIAEVKL----GLQTQCIDHNN-A---R-------KC---------NPS
---LLGNLCLKINAKTG-GINHVLTQ-GE--IPK---------IMAQ-----PVMIIGAD
VSHAGV-------T---------DKS----GISVAAVAGSLDMI------LSR---FAVE
YRLQK------T-PA--ANRRC---TEII-LELKDMVKALLE---------------VF-
--------------YNCT-MGKK-PEKIIFYRD---------GVSDSYFQEVKEEEVNAV
RRACME-L---------QS-----D----YQPAITFVVVQKRHHVRFRPED-FR-D----
-------------------------GARP-EGNVPPGTVADTEIVHPLHRDFYLCSHLGL
RGTSRPAHYTVLEDD------------SEISA-DD----L-QK----------LTYYLCY
TSLRHSKSTSAPVPVTYAELTAKRTLL-WL--SALP-ED----LR-EKQIES--------
--------------------------------------N---------------------
------------GILQ-E--------------------------TLAAVELNESF----R
NS----------MYYV-----------
>Csi100735 
M-----------------------------------------------QRGRGRG-----
------------------------------------------------------------
GY-------------------------------SDGRGG-YDDQ------GRG-------
------------------------------------------GRGSYGPP----------
---------------------RGAPRMSD-------------------------------
------------------------------------------------------------
------------------------------------------------------------
----------------------DFPPPM---------------------------SGEKL
VGQSRETSSER-------------------------------------------------
------------------------------------------------------------
------------------------------------------------------------
------------------------------------------------------------
------------------------------------------------------------
------------------------------------------LSM--QRS----------
----------------------------------------------------------IR
IPSRP----------------------DK---GGSS--GQRCEVIANCWDLNLL--S--K
-SVLMYFIET-----VAVYRLD----KEKK------KVELNLPP------------KE-K
RA----LLQQVV--N-------SLHRE-------VIYD-G-GHAVYSEKPIPGV--TKDG
VTRQ-----MNI--TDP------LNR-D---ELLLDYRIMEVQ-----------------
-TVHTSDVANFITNS------KATSLDMPQ--------DSIRLLDCILKTICKGS-----
----------------FESFG---RAALF----YT-DP----------------------
-------V---------KVVHDK---------LFSIHKGFITSVRPQ--W-----K-VRV
NIDMTCKAFFTS--GNLADVMYEKYGDGIVN------------------------CSR--
QMAMDLRRIRVETIPF-----YKNDAGD----------KYSRRFTVHGLSSESAATLMI-
---------------------PDVN---Q--TVADYFDKHHNIRLKYPEL--------PC
VKVN-----LSRD-----------------------------------------VFLPME
LLN--IIPY--QAP-NAK-KSEIASEVIRCAAIRPEERFRELDTF------------VRE
II--K--------SSHPL--VK-EFGIQV-DPRPQKIPARVLDTPSASFG----R-----
---------QQ--------------S-QL-------------GR----------GKWMA-
----------------PAFFHPA--S------------AEGVIDWAILSL--PGDR----
-----------------------------NAQRHQQMLATQLPSTAQRFNVKM-NRP---
------------E-C--AII-----------------QR------ADLQ-------HQF-
----QQLISR-----------G-IHF---------ILLVL-------------YDD----
----LNYPTIKRLGDLQT----GMRTQCVRGRT-L---D------------------KPN
---VIPNLLLKINGKLG-GINWQILD-VM--KN------------DE-----LVMVFGAD
VTHPAP-------TQT-------QQV----RQSIAAVLGSVTPD------LMR---YAVV
VRQQA------T-TE-KGNKTT---REII-DSMDSIVGELLK---------------AF-
--------------CRNT-NGRF-PTRLIFYRD---------GVSEGQFENVLVEELASI
QRACTA-L---------RP-----D----YEPAITYIVVQKRHHIRFRPTN-PR------
------------------------------QRNVDPGTVVDTHVTHAREFDFYLCSQEGI
QGTSKPAHYHVLYDD------------SNWTS-DA----L-QR----------FTFFLCH
AYMRCPRSVSYPAPTYYAHLAAFRARSAWAGPNDLR-KP----GL---------------
------------------------------------------------------------
-------------PFK-G---------------------------NNRLCSHKYQ----G
TG--QNRTT---VIYLQIPG-------
>Ovi_07377 
M-----------------------------------------------QRGRGRG-----
------------------------------------------------------------
GY-------------------------------SDGRGG-YDDQ------GGG-------
------------------------------------------GRGSYGPH----------
---------------------RGAPRMSD-------------------------------
------------------------------------------------------------
------------------------------------------------------------
----------------------DFPPPT---------------------------SGEKL
VGQSRETSSER-------------------------------------------------
------------------------------------------------------------
-------------------------------------------APSER-----SVSSH--
---------------------------------------KPDGSG---------------
----------------------SPSASSDSLSE---------------------------
------------PARQKK-SHPILRPGSDLVGALA------KLSM--QRS----------
----------------------------------------------------------IH
IPSRP----------------------DK---GGSS--GQRCEVVANCWDLNLL--S--K
-SVLMYFIEP-----VAVYRLD----KEKK------KVELNLPP------------KE-K
RA----LLQQVV--N-------GLHRE-------VIYD-G-GHAIYSEKPIPGV--TKDG
VTRQ-----INI--LDP------LNR-D---ELLLDYRIMEVQ-----------------
-TVHTSDVANFITNS------KATSLDMPQ--------DSIRLLDCILKTICKGS-----
----------------FESFG---RAALF----YT-DP----------------------
-------V---------KVVHDK---------LFSIHKGFITSVRPQ--W-----K-VRV
NIDMTCKAFFTS--GNLADVMYEKYGDNIVN------------------------CSR--
QMAMDLRRIRVETIPF-----YKNDAGG----------KYSRRFTVHGLSSESAATLMI-
---------------------TDVN---Q--TVADYFDKHHNIRLKYPEL--------PC
VKVN-----LSRD-----------------------------------------VFLPME
LLN--IIPY--QAP-NAK-KSEIASEVIRCAAIRPEERFRELDNF------------VKE
II--K--------SSHPL--VK-EFGIQV-DPRPLKIPARVLDTPSASFG----R-----
---------QQ--------------S-QL-------------GR----------GKWVA-
----------------PAFFHPA--S------------ADGVINWAILSL--PGDR----
-----------------------------NAQRHQQMLATQLPSTAQRFNVMM-NRP---
------------E-C--AII-----------------QR------ADLQ-------HQF-
----QKLISRGIHFISQEGIQG-IHF---------ILLVL-------------YDD----
----LNYPTIKRLGDLQT----GMRTQCVRGRT-L---D------------------KPN
---VIPNLLLKINGKLG-GINWQITD-VM--RN------------DE-----LVMVFGAD
VTHPAP-------TQT-------QQV----RQSIAAVLGSVTPD------LMR---YAVV
VRQQA------T-TE-KGNKTT---REII-DSMDSIVGELLK---------------AF-
--------------CRNT-NGRF-PTRLIFYRD---------GVSEGQFENVLVEELASI
QRACTA-L---------RP-----D----YEPAITYIVVQKRHHIRFRPMN-PR------
------------------------------QRNVDPGTVVDTHVTHSREFDFYLCSQEGI
QGTSKPAHYHVLYDD------------SNWTS-DA----L-QR----------FTFFLCH
AYMRCPRSVSYPAPTYYAHLAAFRARD-WV--SDLE-KP----GV---------------
------------------------------------------------------------
-------------LLK-G----------------------------GRFCVHESQ----I
TG----------MYYL-----------
>Sjp0045200
M--------------------------------------------------SQRG-----
------------------------------------------------------------
FY--------------------------------------VPPR------GRG-------
------------------------------------------SSSGRGAP----------
---------------------RSSYRPSE-------------------------------
------------------------------------------------------------
------------------------------------------------------------
----------------------NMPPP----------------------------SAQSR
RGR---------------------------------------------------------
---------------------------GGPLPREY-------------------------
-------------------------------------------ASSSS-----SVSSR--
---------------------------------------GPFEQT---------------
----------------------DAYSSEYDISE---------------------------
------------TARQKK-SHPIKRPTCDLSVGIS------KLMI--DGV----------
----------------------------------------------------------VR
IPNRP----------------------DR---GGTV--GKKVTVTSNCWDFAFS--Q--K
-TVYSYFLEV-----INVYRVD---AKEGS------KTEIRMPP------------RE-K
RS----LIQQIV--N-------SLPDS-------IIYD-G-GHVIYSEEPFPGI--STDP
VEKE-----INI--KDP------LGR-D---QLLLSYRIMEVQ-----------------
-KVSTSDVNHFITSP------KATSLNMPQ--------ESIRLLDCILKTVSKQS-----
----------------FVSLG---RSALF----YD-KP----------------------
-------I---------KMIADK---------LFTIHKGFITSVRPQ--W-----K-VRI
NLDMTCKAFFTA--GNLADVMYEKYGDNMAR------------------------CST--
QMAHDLRRIRVETEKF-----YKSDNGN----------AYSRRFTVHGISSVPANQLMI-
---------------------EELK---Q--SVAAYFDQHHHIKLKYPEL--------PC
VKVD-----QKRE-----------------------------------------VYMPME
LLN--ILPY--QAP-NAS-KAEVASEVVRCAAVRPQERFQELQTF------------ANN
ML--K---------SHPL--IN-QFGLTV-QPRPVVVNARVIHPPSAAFG----R-----
---------SH--------------VVPL-------------KA----------GSWTS-
----------------PGFHDPA--G------------RGVELLWAILCV--PPDR----
-----------------------------RSQGHIQKVMHELPRAADRVGMRLSSRP---
------------S-V--SQC-----------------PT------GELN-------RRF-
----DEFSRQ-----------G-CSF---------LLLIL-------------YDE----
----YSYPTIKRLSDLQM----GIRTQCVRGRT-L---D------------------KPN
---VFPNLLLKLNGKLG-GVNWQIPD-LS--KN-----------GNE-----LIMVFGAD
VTHPAP-------TQN-------QQI----RKSVAAVIGSVSPD------LMR---YGVV
IRQQA------T-TE-KGNKTA---REII-DDMRLIVKELLQ---------------LY-
--------------LRNT-NGRF-PNRMIFYRD---------GVSEGQFENVLVEELAAI
QRACAD-V---------RP-----G----EEPAITYIVVQKRHHIRFKPSD-PR------
------------------------------ARNVEPGTIVDTEITHPREFDFYLCSQDGI
QGTSKPAHYHVLYDD------------SNWTS-DA----L-QM----------FTYYLCY
AYMRCSRSVSYPAPTYYSHLAAFRARD-WL--SGID-QP----SA---------------
------------------------------------------------------------
-------------LLD-C----------------------------GRFKVHMSQ----V
DG----------MFYL-----------
>Smp_179320
MSDRL--------------------------------------VCFCCSNENERF-----
------------------------------------------------------------
LW--------------------------------------SSARTWFIHWSRG-------
------------------------------------------SSCYDGVH----------
---------------------HQFY-----------------------------------
------------------------------------------------------------
------------------------------------------------------------
----------------------DGPPP----------------------------SAQGA
RSR---------------------------------------------------------
---------------------------YGPPSGGY-------------------------
-------------------------------------------PSSNS-----S-RSH--
---------------------------------------APPGQN---------------
----------------------AAYSSSETISE---------------------------
------------AARQKK-SHPIKRQICDLSEDIS------KLSI--DKV----------
----------------------------------------------------------VR
IPNRP----------------------DR---GGTV--GRKVTVTSNCWDLAFL--P--K
-TVYLYFLEA-----SAVYRVG---ADEGS------KTEIRMPP------------KE-K
RA----LIQQVV--D-------SFPES-------IIYD-G-GHSVYSESPLPGI--TTDP
VEKE-----IDI--KDP------LGR-D---RLLLTYRVMEVQ-----------------
-KVSTADINHFITSP------KATSLNMPQ--------ESIRLLDCILKTVSKQA-----
----------------FVSLG---RSALF----YD-RP----------------------
-------V---------KVVADK---------LFTIHKGFITSVRPQ--W-----K-VRV
NLDMTCKAFFTA--GNLADVMYEKYGDNIAR------------------------CSS--
QMAHDLRRIRVETDKF-----YKNENGD----------AYSRRFTVHGISSVSADKLMI-
---------------------EERK---Q--SVAAYFDEHHHIKLKYPDL--------PC
VKVD-----QKRE-----------------------------------------VYMPME
LLN--ILPF--QAP-NAS-KADVASEVIRCAAVRPQERFQELQTF------------SNS
ML--K---------SHPL--IK-QFGLAV-QSRPVDVSARVLQPPSAAFG----R-----
---------SR--------------VISL-------------KA----------GSWTS-
----------------PGFYDPA--G------------HGVELLWAILCV--PPDR----
-----------------------------RSQGHVQKVIHELPRAADRVGIRLSSRP---
------------H-L--SQC-----------------PI------GELN-------RKF-
----DEFSRQ-----------G-CAF---------LLLIL-------------YDE----
----HAYPAIKRLSDLQI----GIRTQCVRSRT-L---D------------------KPN
---VFPNLLLKINGKLG-GVNWQIPD-LI--KN-----------SDE-----LIMVFGAD
VTHPA---------QT-------QQV----RKSVAAVLGSVSPD------LMR---YGVV
IRQQA------T-TE-KGNKAA---REII-DDMRLIVKELLQ---------------LY-
--------------LRNT-NGRF-PTRMIFYRD---------GVSEGQFENVLVEELAAI
QRACSD-V---------RP-----G----EEPAITYIVVQKRHHIRFKPSD-PR------
------------------------------ARNVEPGTVVDTEITHPREFDFYLCSQDGI
QGTSKPAHYHVLYDD------------SNWSS-DA----L-QM----------FTYHLCY
TYMRCSRSVSYPAPTYYSHLAAFRARD-WL--SGVD-QP----AV---------------
------------------------------------------------------------
-------------LLD-S----------------------------GRFKVHASQ----V
DG----------MFYL-----------
>Sjp0103990
MED----------------------------------GSS--------NKQRRR------
------------------------------------------------------------
-------------------------------------------R------RRG-------
------------------------------------------GQTSKEPS----------
---------------------SSGFQATP-------------------------------
------------------------------------------------------------
------------------------------------------------------------
----------------------PLPPS----------------------------QEDSS
GRRSLSP-----------------------------------------------------
---------------------------GGPIIA---------------------------
-------------------------------------------PTSPK-----SVSEE--
---------------------------------------IPSSST---------------
----------------------LPISPTTT------------------------------
------------AARQKK-SHPKQLKTVHLSEDLS------KLSI---KT----------
----------------------------------------------------------VS
IPSRP----------------------DE---GGNM--GKEVYVTANCWDFSIK--S--K
-IVYMYRAEA-----LAVYRID-----KGN------KGEIRMPA------------KD-K
RA----LIKQVA--D-------SLHDF-------IIYD-G-GHDIYSVDRLPGI--GTVS
VEKE-----MNI--IDP------LGR-D---NLVLKYQIMEVQ-----------------
-QVSTDDIQQYIDNP------KATSLNMPQ--------ESIRLIDCMLRTVSKRS-----
----------------LVSFG---RSALF----YD-RP----------------------
-------V---------KVVADK---------LFSIYKGFITSVRPQ--W-----K-VRI
NIDM----XFTA--GNLADVMYEKYGDNMAR------------------------CST--
QMAHDLRRIRVETEKF-----YKSDNGN----------AYSRRFTVHGVSSVPANRLMI-
---------------------EELK---Q--SVAAYFDQHHHIKLKYPEL--------PC
VKVD-----QKRE-----------------------------------------VYMPME
LLN--ILPY--QAP-NAS-KAEVASEVVRCAAVRPQERFRELVEF------------AST
MS--K---------SHPL--FQ-LFQVKI-ANKPVDVKSRVLQPPTAVFS----R-----
---------RE--------------AIQL-------------KA----------GSWNI-
----------------LDFYEPA--R------------RGVEILWGIICV--PSNP----
-----------------------------RSRGDVEKVTIELPKVANRFGVSFSNKP---
------------L-V--IQC-----------------HV------AQLE-------KTF-
----AEFLRQ-----------G-CNF---------IVFIL-------------YDE----
----LAYAVIKRLGDLRL----GVRTQCVRGST-L---R------------------KPN
---VFPNLLLKLNGKLG-GVNWIIPN-LV--ER---------------------------
----TP-------TQI-------QQI----RKSVAAVVGSVSLD------LMR---YGAI
VRQQA------T-TE-RGNKTT---REII-DNLQTSVVELLM---------------LY-
--------------LRNT-NGRF-PKRIIFYRD---------GVSEGQFENVLVEELAAI
QRACTE-I---------RP-----G----EEPAITFIVVQKRHHIRFKPND-PR------
------------------------------SRNVEPGTVVDTNITHPREFDFYICSHEGI
QGTSKPSHYHILYDD------------SNFSS-DA----L-QI----------FSYYLCY
AYMRCSRSVSYPAPVYYSHLAAFRARD-WL--SNMS-ET----SV---------------
------------------------------------------------------------
-------------LLD-S---------------------------HDRFKVHVSQ----T
DG----------MFFL-----------
>Smp_102690
------------------------------------------------------------
------------------------------------------------------------
------------------------------------------------------------
------------------------------------------------------------
------------------------------------------------------------
------------------------------------------------------------
------------------------------------------------------------
------------------------------------------------------------
------------------------------------------------------------
------------------------------------------------------------
------------------------------------------------------------
------------------------------------------------------------
------------------------------------------------------------
------------------------------------------MSI---RR----------
----------------------------------------------------------FS
IPNRP----------------------DG---GGKL--GKEIYVTVNCWDFSIK--P--K
-IVYMYRAEA-----LAVYRGD-----EGN------RTEIRMSA------------KD-K
RA----LIKQVA--D-------SLHDC-------IIYD-G-GHDIYSADRLPGI--GKVP
TEAE-----MKI--VDP------LGR-D---NLVLKYHLMEVQ-----------------
-TVSTDDVQQYVENP------KATSLNIPQ--------ESIRLLDCILRTVSKQS-----
----------------LISLG---RSALF----YD-KP----------------------
-------V---------KVIADK---------LFSIHRGFIASIRPQ--W-----K-VRV
NLDMTYKAFFRA--GNLADVMYEKYGDNIAR------------------------CSS--
QMAHDLRRIRVETDKF-----YKNENGD----------VYSRRFTVHGISSVPADKLMI-
---------------------EERK---Q--SIAAYFDEHHHIKLKYPDL--------PC
VKVD-----QKRE-----------------------------------------VYMPME
QLN--ILPF--QAP-NAS-KADVASEVIRCAAVRPQERFRELVNF------------TNT
IS--K---------EHRL--FQ-LFQAKI-ANQPVDVKSRVLQPPKAIFN----R-----
---------PD--------------KIQL-------------KA----------GSWNT-
----------------PDFHEPA--R------------HGVAIPWGILCV--PNNP----
-----------------------------RSKGDVEKVTNELPKAANRFGVFLSNKP---
------------L-I--SQC-----------------YV------NQLE-------KKF-
----EEFHRQ-----------G-CNF---------IMLIL-------------YDD----
----LAYGTIKRLSDLKM----GIRTQCVRGST-L---R------------------KPN
---VFPNLLLKLNGKLG-GVNWIVPD-LT--EY-----------SKD-----LIMVFGAD
VTHPAP-------TQT-------HQV----LKSVAAVVGSVSPE------LMR---YGAI
VRQQA------T-TE-RGNKTT---REII-DNLHLSVGELLT---------------LY-
--------------LRNT-KGRF-PKRIIFYRD---------GVSEGQFENVLVEELSAI
QKACSD-I---------RP-----G----EEPAITFIVVQKRHHIRLKPQD-PR------
------------------------------ARNVEPGTVVDTDITHRREFDFYICSHEGI
QGTSKPSHYHVLYDD------------SNFTS-DS----L-QM----------FTYHLCY
AYMRCSRSVSYPAPVYYSHLAAFRARD-WL--SNTN-EA----SV---------------
------------------------------------------------------------
-------------LLD-D---------------------------YDRFKVHISQ----T
DG----------MFFL-----------
>FGI_11320 
MSG---------------------------------RGFF--------PPGSGRG-----
------------------------------------------------------------
GY-------------------------------ERGWGRPPSDR------GRGFYDGNRG
V----------------------------------------DPRMPYGPPPSAF------
-------------------GGRGGPRQSHTGYEG-HPGC---------------------
------------------------------------------------------------
--------------RG--------------GGPGPYT-----------------------
-----------------GRSDRGMPPPI---------------------------YPPSA
RGRGMGSSRGA-------------------------------------------------
------------------------FPTGQPVRGNA-------------------------
----------------------------------------KPRGATGS-----TDRGRDQ
SSES----------------------------IKTKS-LKPTERG---------------
-------------------DTLSAASSTENLPE---------------------------
------------AARQKK-SHPIVRPGADLASALS------KLQI--QRS----------
----------------------------------------------------------IR
IPSRP----------------------DA---GGQS--GAPVEVLANCWDISVN--P--K
-SVLMYFVET-----IAVFRFD---KTKGE------KTEIRMPP------------KE-K
RA----LIQQIV--D-------ALPAD-------VIYD-G-GHTVYSEQPIPGV--SKEG
VQKT-----MEI--KDP------LNR-D---QLLLEYRIMEVQ-----------------
-TVSTEDVKNYTANE------HATSLDMPQ------------------------------
------------------------------------------------------------
------------------------------------------------------------
----TCKAFFTC--GNLADVMYNKYGDNMLQ------------------------CSR--
QMANDLRRIRVETIPF-----YTTEKGE----------KYSRRFTVHGISSESASTLMI-
---------------------DDIK---Q--SVEKYFLEHHKIALKYPEL--------PC
VKVS-----LSRD-----------------------------------------VFMPME
LLT--ILPY--QAP-NAK-KSDIASEVIRCAAVRVHDRFRELQTF------------VGR
LM--Q--------SSHSL--SS-KFGLKV-NDKPVKTPARVLDPPRASFG----R-----
---------NS--------------E-PL-------------QR----------GSWNT-
----------------SSFYLAG--G------------GSHEVKWAIVAV--PGDR----
-----------------------------AAQKHLSILSQELPRNAARFNLRL-GRP---
------------E-I--ATA-----------------SR------ASID-------ELF-
----RNYQSH-----------G-VQL---------VVLVL-------------YDD----
----LHYPSIKRLGDIQT----GMRTQCVRGRT-L---D------------------KPR
---VIPNLLLKINGKLG-GINWQIQD-LM--RN------------DE-----LIMVFGAD
VTHPAP-------TQT-------QHV----RQSIAAILGSITPD------LMR---YAVV
VRQQA------T-TE-RESKTT---REII-DAMESVVTELLT---------------SF-
--------------GRNN-NDRL-PTRLIFYRD---------GVSEGQFENVLVEELASI
QKACSN-L---------RS-----G----YEPAITYIVVQKRHHVRFQPLD-PR------
------------------------------SKNVAPGTVVDTHVTHPREFDFYLCSQEGI
QGTSKPAHYHVLYDD------------SDWSS-DA----L-QN----------FTYFLCH
AYMRCSRSVSYPAPTYYAHLAAFRARD-WI--SDLT-EP----AG---------------
------------------------------------------------------------
-------------LLQ-E----------------------------GKFRVHNSQ----T
TG----------MFYL-----------
>FHE_04931 
MSG---------------------------------RG-F--------PPGSGRG-----
------------------------------------------------------------
GY-------------------------------ERGWGRPPSDR------GRGFYDGNRG
G----------------------------------------DPRMAYGPPPSAF------
-------------------GGRGGPRQSHTGYEG-HPGY---------------------
------------------------------------------------------------
--------------RG--------------GGPGPYA-----------------------
-----------------GSFDRGMPPPI---------------------------YPPSA
RGRGMGSSRGA-------------------------------------------------
------------------------FPTGQPARGNA-------------------------
----------------------------------------KPRGATGS-----TDRGRDQ
SSES----------------------------LKTKS-LKPTERG---------------
-------------------DTLSAASSTENLPE---------------------------
------------AARQKK-SHPIVRPGADLASALS------KLQI--QRS----------
----------------------------------------------------------IR
IPSRP----------------------DA---GGQS--GAPAEVLANCWDISVN--P--K
-SVLMYFVET-----IAVFRFD---KTKGE------KTEIRMPP------------KE-K
RA----LIQQIV--D-------ALPTD-------VIYD-G-GHTVYSEQPIPGV--SKEG
VQKT-----MEI--KDP------LNR-D---QLLLEYRIMEVQ-----------------
-TVSTEDVKNYTANE------HATSLDMPQ------------------------------
------------------------------------------------------------
------------------------------------------------------------
----TCKAFFTC--GNLADVMYNKYGDNMLQ------------------------CSR--
QMANDLRRIRVETIPF-----YTTEKGE----------KYSRRFTVHGISSESASTLMI-
---------------------DDIK---Q--SVEKYFLEHHKIALKYPEL--------PC
VKVS-----LSRD-----------------------------------------VFMPME
LLT--ILPY--QAP-NAK-KSDIASEVIRCAAVRVHDRFRELQTF------------VGR
LL--Q--------SSHSL--SS-KFGLKV-NDKPVKTPARVLDPPRASFG----K-----
---------NS--------------E-PL-------------QR----------GSWNT-
----------------SSFYLAG--G------------GSHEVKWAVVAV--PGDR----
-----------------------------AAQKHLSILSQELPRNAARFNLRL-GRP---
------------E-I--ATA-----------------SR------ASID-------ELF-
----RNYQSH-----------G-VQL---------VVLVL-------------YDD----
----LHYPSIKRLGDIQT----GMRTQCVRGRT-L---D------------------KPR
---VIPNLLLKINGKLG-GINWQIQD-LM--RN------------DE-----LIMVFGAD
VTHPAP-------TQT-------QHV----RQSIAAILGSITPD------LMR---YAVV
VRQQA------T-TE-RESKTT---REII-DAMESVVTELLT---------------AF-
--------------GRNN-NDRL-PTRLIFYRD---------GVSEGQFENVLVEELASI
QKACSN-L---------RS-----G----YEPAITYIVVQKRHHVRFQPLD-PR------
------------------------------SKNVAPGTVVDTHVTHPREFDFYLCSQEGI
QGTSKPAHYHVLYDD------------SDWSS-DA----L-QN----------FTYFLCH
AYMRCSRSVSYPAPTYYAHLAAFRARD-WI--SDLT-EP----AG---------------
------------------------------------------------------------
-------------LLQ-E----------------------------GKFRVHNSQ----T
TG----------MFYL-----------
>FBU_11493 
MSLFL-----------------------------TFRGFY--------QQGRGRG-----
------------------------------------------------------------
GY-------------------------------GRGRSRLASDR------GRGFRDINPG
G-----------------------------------------------------------
------------------------------------------------------------
------------------------------------------------------------
------------------------------------------------------------
------------------------------------------------------------
------------------------------------------------------------
------------------------------------------------------------
-----------------------------------------PRTACGS-----NIKGH--
---------------------------------------KPNERG---------------
-------------------DSLSAASSTENLQK---------------------------
------------AARQKK-SHPIVHAG---------------LRV--QRT----------
----------------------------------------------------------IH
IPLRP----------------------DA---GGKC--GRPVEVIANCWDISVC--P--K
-SVLMYFIET-----VAVFRLD---KAKGE------KVELRVPL------------KE-K
RA----FLHQVI--K-------ALPLD-------VIYD-G-GHALYSERPIPGI--GKEA
VQKT-----IEI--KDP------VNK-E---NLLLDYRIMEVQ-----------------
-TVSTEDVFNYVADK------HATSLDMPQ------------------------------
------------------------------------------------------------
------------------------------------------------------------
------------------------------------------------------------
------------------------------------------------------------
------------------------------------------------------------
--VS-----PSRD-----------------------------------------VFLPME
LLT--ILPY--QAP-NVK-KSDVASEIIRCAAVRVHDRFKELDTF------------VTR
MR--Q--------SSHPL--CT-TFDLKV-SGQPTVTPARVLDTPTATFG----N-----
---------GT--------------V-SL-------------QR----------GSWNT-
----------------PNFFSTG--S------------TNQAIQWAIVCV--PGDK----
------------------------------------------------------------
------------------------------------------------------------
------------------------------------------------------------
-----------------------VRTYCF-------------------------------
------------------------------------------------------------
------------------------------------------------------------
------------------------------------------------------------
------------------------------------------------------------
------------------------------------------------------------
------------------------------------------------------------
------------------------------------------------------------
------------------------------------------------------------
------------------------------------------------------------
------------------------------------------------------------
---------------------------
>Hmi3016530 peptide: Hmi3016530 pep:protein_coding
M-----------------------------------------------------------
------------------------------------------------------------
------------------------------------------------------------
------------------------------------------------------------
------------------------------------------------------------
---------------------HDMNSDL--------------ILQQIR------------
-----------L------------------------------------------------
--------------------IEERIFNL-----------------------------SSL
ASHTTKPPENQ-------------------------------------------------
-----------------------------PTGGSENNE----------------------
----------------------------------N-------------------------
------------------------------------------------------------
------------------------------------------------------------
------------YEWKLV-KIQGASGNQSLAKEME------SLSI--AEPESSS------
--------------------------------------------------------MERF
LPNRP----------------------SI----GTV--GKPTRVVVNCWDLEIG--N--T
-TIYRYDVQP-----VNLFIVN----ENNQ------ERILTDNS------------RL-L
QR----HMSYVF--N-------LMERD-------AFSD-G-ERFLYSIRPLDNS---KFP
IDSP-----ITL--ALPE-----IEG-E---SLRLRYIIKYIG-----------------
-TISTQHLLDYLTKG------PTRTDQLPQ--------DLINMIGNLLRWINREQ-----
----------------YTRI----KTNLF----KE-SE----------------------
-------K-------------KP---------ELSIFKGFSVSVRPQ--W-----K-LRL
NVDLYFTAFFPS--GNLADIILEMKGDNAYD------------------------SRSWD
EISARIKNLIVVAKHY-----VDAASGK----------KYSRRLKVYGLSAKSAQNQMI-
---------------------EVVK---I--SVADYFQQRYGIKLKYPEL--------PC
VKTK-----KNED-----------------------------------------EFMPME
LLE--IIPF--QAP-NLD-PSVVSSEIVRIAAAKPEQRFRKISDF------------ILT
AI--R---------ESPI--VD-ALSLKLLSPNPVTAEARILPTPH--FT----G-----
---------SN--------------A-LI-------------SK----------GAWKA-
----------------TSFKVPA--F--------------KEVKYAIINF--S-------
-----------------------------RYFNALDKTNRDIAQAGRTLGLHLQFTK---
--------------C--LRA-----------------QV------AELP-------IYF-
----KQLRQE-----------G-VKL---------AICIL-------------PKV----
----GPYSEIKRACEFQE----YLVTQCVKDRT-L---A------------------KPG
---TWHNILLKINGKLG-GENWEINE-LK--GY----------WRED-----IVMIVGAD
VTHPGP-------TKT-------NAL----RKSIAAAVGSVSPN------FMK---YVAI
VKQQD------Y-RSNKGTLTA---RECI-DDMEGIFEQLLQ---------------AF-
--------------FKKN-N-AL-PTKVIYYRD---------GVSEGHIKTIVCRELGAM
QRACTK-L---------RV-----G----YQPGFTFIVVQKRHHIRLLPTE-TG------
------------------------------LINVNPGTIVDTNITHRREFDFYLCSQQGI
QGTSKPAHYHIVYDD------------NDLGA-DE----L-QL----------FTFYLCH
AYMRCTRSVSYPAPTYYAHLAASRGRD-WV--KGIS-DP----GR---------------
------------------------------------------------------------
-------------LLE-N----------------------------NQFKLLPEQ----R
DL----------MFFL-----------
>Hmi3037450 peptide: Hmi3037450 pep:protein_coding
RGG---------------------------------------------------------
------------------------------------------------------------
------------------------------------------------------------
-----------------------VGQS---------------------------------
-------------------------------------------------RGAG-------
-----------V---------GDARGDIRYLSPPEAPAGAVEAAIPPL------------
-----------F------------------------------------------------
--------------------PSEIPLET-----------------------------RSL
ASHSTTPPEDQ-------------------------------------------------
-----------------------------PTGGSGKGG----------------------
----------------------------------N-------------------------
------------------------------------------------------------
------------------------------------------------------------
------------SKRKKRGKAQGASANQS-------------------------------
------------------------------------------------------------
------------------------------------------------------------
------------------------------------------------------------
-----------------------MGRD-------VFSD-G-QQFLYSLKPLDNG---RFP
INSP-----IAL--ALPE-----TEG-E---NVKLRYIIKDIG-----------------
-TISAQPIMDYLTKG------PTRTDQLPQ--------DAINMLDNLLRWINKEQ-----
----------------YTLI----KTGLF----SD-SE----------------------
-------P-------------RT---------EFVMFKGFRVSVRPQ--W-----K-LRL
NADLTFKAFFPS--GNLADVIYDMKGDDMYD------------------------SRNWK
AISERIKDLDVVAKHY-----KNAATGK----------NYSKRHKVYGLSPKSAQEQII-
---------------------EDVN---K--SIAEYFQQRYGIKLAYPEL--------PC
VKTK-----PNKD-----------------------------------------EFIPME
LLE--IMPF--QAP-NLD-PSVVAPEMVRIAAVKPEQRFRKITDF------------IRT
VI--K---------QSPL--VT-ALRLKLLSPNPVTVEARVLPTPN--FT----G-----
---------SN--------------A-FV-------------SR----------GAWKA-
----------------TPFKVPA--S--------------REVKYAVINF--S-------
-----------------------------RYFNALDKTNRDIAQAGRQLGLHLQFTR---
------------G-I--MKV-----------------QP------AELP-------NCF-
----RQLRQE-----------G-VRL---------AICIL-------------PKV----
----GPYSEIKRACEFQE----FLVTQCVKDDT-L---R------------------KPN
---SWSNIMLKINGKLG-GENWELDG-LE--GY----------WGKD-----IVMVVGAD
VTHPGP-------VKI-------NAL----RKSIAAVVGSVSPN------LMK---YVAV
VKQQD------Y-KINKETHTA---REYI-DDMEGIFEQLLQ---------------AF-
--------------FKKN-N-TL-PTKVIFYRD---------GVSEGQFESVVSRELSAM
QSACTK-L---------RV-----G----YQPGFTFIVVQKRHHIRFLPVE-KE------
------------------------------LINVNPGTVVDTNVTHLREFDFFLCSQQGI
QGTSKPAHYHIVYDD------------NDLGA-DE----L-QL----------FTFYLCH
VYMRCTRSVSYPAPTYYAHLAAFRGRD-WM--KGLT-NP----ER---------------
------------------------------------------------------------
-------------LLE-N----------------------------NQFKLLPEQ----R
DL----------MFFL-----------
>Hmi3037470 peptide: Hmi3037470 pep:protein_coding
RGG---------------------------------------------------------
------------------------------------------------------------
------------------------------------------------------------
-----------------------VGQS---------------------------------
-------------------------------------------------RGAG-------
-----------V---------GDARGDIRYLSPPEAPAGAVEAAIPPL------------
-----------F------------------------------------------------
--------------------PSEIPLET-----------------------------RSL
ASHSTTPPEDQ-------------------------------------------------
-----------------------------PTGGSGKGG----------------------
----------------------------------N-------------------------
------------------------------------------------------------
------------------------------------------------------------
------------SKRKKRGKAQGASANQSLTKDME------SLSI--AEPEG--------
---------------------------------EISLS------------------HERY
LPKRP----------------------SF----GTK--GKSTKVVVNCWDMEIG--N--T
-ILHRYDIQP-----VNLFTVN----ENNQ------EKILTDNR------------KR-L
KR----HMSHVF--N-------QMGRD-------VFSD-G-QQFLYSLKPLDNG---RFP
INSP-----IAL--ALPE-----TEG-E---NVKLRYIIKDIG-----------------
-TISAQPIMDYLTKG------PTRTDQLPQ--------DAINMLDNLLRWINKEQ-----
----------------YTLI----KTGLF----SD-SE----------------------
-------P-------------RT---------EFVMFKGFRVSVRPQ--W-----K-LRL
NADLTFKAFFPS--GNLADVIYDMKGDDMYD------------------------SRNWK
AISERIKDLDVVAKHY-----KNAATGK----------NYSKRHKVYGLSPKSAQEQII-
---------------------EDVN---K--SIAEYFQQRYGIKLAYPEL--------PC
VKTK-----PNKD-----------------------------------------EFIPME
LLE--IMPF--QAP-NLD-PSVVAPEMVRIAAVKPEQRFRKITDF------------IRT
VI--K---------QSPL--VT-ALRLKLLSPNPVTVEARVLPTPN--FT----G-----
---------SN--------------A-FV-------------SR----------GAWKA-
----------------TPFKVPA--S--------------REVRYAVINF--S-------
-----------------------------RYFNALDKTNRDIAQAGRQLGLHLQFTR---
------------G-I--MKV-----------------QP------AELP-------NCF-
----RQLRQE-----------G-VRL---------AICIL-------------PKV----
----GPYSEIKRACEFQE----FLVTQCVKDDT-L---R------------------KPN
---SWSNIMLKINGKLG-GENWELDG-LE--GY----------WGKD-----IVMVVGAD
VTHPGP-------VKI-------NAL----RKSIAAVVGSVSPN------LMK---YVAV
VKQQD------Y-KINKETHTA---REYI-DDMEGIFEQLLQ---------------AF-
--------------FKKN-N-TL-PTKVIFYRD---------GVSEGQFESVVSRELGAM
QRACTK-L---------RV-----G----YQPGFTFIVVQKRHHIRFLPVE-KE------
------------------------------LINVNPGTVVDTNVTHLREFDFFLCSQQGI
QGTSKPAHYHIVYDD------------NDLGA-DE----L-QL----------FTFYLCH
VYMRCTRSVSYPAPTYYAHLAAFRGRD-WM--KGLT-NP----ER---------------
------------------------------------------------------------
-------------LLE-N----------------------------NQFKLLPEQ----R
DL----------MFFL-----------
>Hmi3037400 peptide: Hmi3037400 pep:protein_coding
RGG---------------------------------------------------------
------------------------------------------------------------
------------------------------------------------------------
-----------------------VGQS---------------------------------
-------------------------------------------------RGAG-------
-----------G---------RDARGDIRYLSPPEAPAGAVEAAIPPL------------
-----------F------------------------------------------------
--------------------PSEIPLET-----------------------------RSL
ASHSTTPPEDQ-------------------------------------------------
-----------------------------PTGGSGKGG----------------------
----------------------------------N-------------------------
------------------------------------------------------------
------------------------------------------------------------
------------SKRKKRGKVQGASGNQSLTKDME------SLSI--AEPEGSSM-----
---------------------------------EISLS------------------HERY
LPKRP----------------------SF----GTK--GKSTKVVVNCWDMEIG--N--T
-ILHRYDIQP-----VNLFTVN----ENNQ------EKILTDNS------------KR-L
KR----HMSHVF--N-------QMGRD-------VFSD-G-QRFLYSLKPLDNG---RFP
INSP-----IAL--ALPE-----TEG-E---NVKLRYIIKDIG-----------------
-TISAQPILDYLTKG------PTRTDQLPQ--------DAINMLDNLLRWINKEQ-----
----------------YTLI----KTGMF----SG-SE----------------------
-------A-------------RT---------EFVIFKGFTVSVRPQ--W-----K-LRL
NADLTFKAFFPS--GNLADVIYDMKGDGMYE------------------------SKNWG
AISERIKDLDVVAKHY-----KNAGTGK----------NYSKRHKVYGLSPKSAQEQII-
---------------------EDVN---K--SIAEYFQQRYGIKLAYPEL--------PC
VKTK-----PNKD-----------------------------------------EFIPME
LLE--IMPF--QAP-NLD-PSVVAPEMVRIAAVKPEQRFRKITDF------------IRT
VI--K---------QSPL--VT-ALRLKLLSPNPVTVEARVLPTPN--FT----G-----
---------SN--------------A-FV-------------SR----------GAWKA-
----------------TPFKVPA--S--------------REVKYAVINF--S-------
-----------------------------RYFNALDKTNRDIAQAGRQLGLHLQFTR---
------------G-I--MKV-----------------QP------AELP-------NCF-
----RQLRQE-----------G-VRL---------AICIL-------------PKV----
----GPYSEIKRACEFQE----FLVTQCVKDDT-L---R------------------KPN
---SWSNIMLKINGKLG-GENWELDG-LE--GY----------WGKD-----IVMVVGAD
VTHPGP-------VKI-------NAL----RKSIAAVVGSVSPN------LMK---YVAV
VKQQD------Y-KINKETHTA---REYI-DDMEGIFEQLLQ---------------AF-
--------------FKKN-N-TL-PTKVIFYRD---------GVSEGQFESVVSRELSAM
QSACTK-L---------RV-----G----YQPGFTFIVVQKRHHIRFLPVE-KE------
------------------------------LINVNPGTVVDTNVTHLREFDFFLCSQQGI
QGTSKPAHYHIVYDD------------NDLGA-DE----L-QL----------FTFYLCH
VYMRCTRSVSYPAPTYYAHLAAFRGRD-WM--KGLT-NP----ER---------------
------------------------------------------------------------
-------------LLE-N----------------------------NQFKLLPEQ----R
DL----------MFFL-----------
>Hmi3037510 peptide: Hmi3037510 pep:protein_coding
------------------------------------------------------------
------------------------------------------------------------
------------------------------------------------------------
------------------------------------------------------------
------------------------------------------------------------
-----------------------MSSDF--------------FFKKTR------------
----------------------------H-------------------------------
--------------------NEARISDC-----------------------------SYF
ALRSTTPPEDQ-------------------------------------------------
-----------------------------PTGGSGKSG----------------------
----------------------------------N-------------------------
------------------------------------------------------------
------------------------------------------------------------
------------SKRKKHGKAQGASGNQS-------------------------------
------------------------------------------------------------
------------------------------------------------------------
------------------------------------------------------------
-----------------------MGQD-------VFSD-G-QRFLYSLHLLDKG---RFP
EDVP-----TTL--ALPE-----TEG-E---NVKLRYIIKHVG-----------------
-TISAEPIMDYLTKG------PTRTDQLPQ--------DSINMLDNLLRWINKEQ-----
----------------YTLV----KTGMF----RE-PP----------------------
-------D-------------GT---------EFVISSGYTVSVRPQ--W-----K-LRL
NADLTFKAFFPS--GNLADVIYRMKGDGMYD------------------------SRNWE
AISDRIKDLDVVAKHY-----KNTATGK----------NYSKRHKVYGLSPKSAQEQII-
---------------------ENVN---I--SIAEYFQQRYGIKLAYPEL--------PC
VKTK-----KNKD-----------------------------------------EFIPME
LLE--ILPF--QAP-NLD-PSVLAPEMVRIAAMKPERRFQRITGF------------IQT
AI--K---------QSPV--VT-ALGLKLVSPNPVIADARVLPTPN--FT----G-----
---------SN--------------A-FV-------------SR----------GAWRA-
----------------TPFKVPA--F--------------REVKYAVINF--S-------
-----------------------------RYFNALDKTNRDIAQAGHRLGLHLQFKK---
--------------C--MKV-----------------QP------AELP-------NCF-
----RHLRQE-----------G-VRL---------AICIL-------------PKV----
----GPYSEIKRACEFQE----FLVTQCVKDGT-L---R------------------KPN
---SWSNIMLKINGKLG-GENWELDG-LE--GY----------WGKD-----IVMVVGAD
VTHPGP-------TKT-------NAL----RKSIAAVVGSVSPN------FMK---YVAV
VKQQD------Y-QSNRETHTA---REYI-DDMEGIFEQLLQ---------------AF-
--------------FKKN-N-TL-PTKVIFYRD---------GVSEGQFASVVCRELGAM
QRACTK-L---------RV-----G----YQPGFTFIVVQKRHHIRFLPVE-KD------
------------------------------LDNVNPGTVVDTDITHLREFDFFLCSQQGI
QGTSKPAHYHIVYDD------------NDLDA-DE----L-QL----------FTFYLCH
VYMRCTRSVSYPAPTYYAHLAAFRGRD-WM--KGLT-NP----ER---------------
------------------------------------------------------------
-------------LLE-N----------------------------NQFKLLPEQ----R
DL----------MFFL-----------
>Egr0739100
M-----------------------------------------------------------
------------------------------------------------------------
------------------------------------------------------------
------------------------------------------------------------
------------------------------------------------------------
------------------------------------------------------------
------------------------------------------------------------
------------------------------------------------------------
------------------------------------------------------------
------------------------------------------------------------
------------------------------------------------------------
------------------------------------------------------------
------------------------------------------------------------
-----------------------------------------------KED----------
----------------------------------------------------------RM
LPSRP----------------------GG----GTI--GRKIVVEVNCWDFDVS--D--V
-SVLMYDITL-----TKLLSTD--------------GKEIKLKE------------KG-I
GK----YVR---------------RGD-------VFHD-G-GRILFSLGPLDGK--DGEM
LNFS-----EKI--ADP------LQN-D---DLTIEYAAKRVG-----------------
-SISARKIRQYLDNS------RSKTSDPPQ--------LAINMLDNLIKWVNRAS-----
----------------LPYLS---KSAIF----YD-RP----------------------
-------E---------RDNTGG---------LFWIYRGYSLSFRPQ--W-----K-CRL
NIDMAHRAFFPA--GNLADILYAKYGDNMYS------------------------PSTWK
HVKEDILSLHVEASHY-----KNEASGK----------TYRKRFVVHGLSHNSADKEMI-
---------------------ADIN---K--SIAKYFKERYGIDLKYPEL--------PC
VKTK-----KDRD-----------------------------------------EYMPME
LLE--VLPF--QNA-KED-PGVIASAIIRCAAVRPADRFGNLREF------------VRS
MN-----------WRASL--IS-KLRLGLRDMNPIKVEARELPQPSAHFS----T-----
---------GT--------------V-EL-------------GR----------GSWNQ-
----------------EPFHQPV--P--------------RSLRCVVVTM--VPG-----
------------------------------YARNAPLVVERLPQAAQRFGVRMEVRG---
------------D-I--LRK-----------------TV------ADLP-------QLF-
----TDFRAK-----------G-VDL---------AIFVL-------------TGT----
----REYPFIKRQGDLHN----FMFTQCIKDGT-I---G------------------KPN
---VFNNLMLKINAKLG-GVNWLVNG-LS--GR----------WNDE-----LLMVVGAD
VTH--P-------TGGG------RVL----NKSVAAVIASISRD------LMR---YVAI
VRQQD------K-IR--EGKTI---REYI-DGMEDIFSDLLK---------------IF-
--------------AKHN-NDRL-PAKVIFYRD---------GVSEGQFDPVLRIELSAM
QRACSN-L---------RP-----D----YEPGITFIVVQKRHHIRFNPVG-S-------
-------------------------------KNVLPGTVVDTQITHHREFDFYLCSQDGI
Q-----------------------------------------------------------
------------------------------------------------------------
------------------------------------------------------------
------------------------------------------------------------
---------------------------
>Emu0739100
M-----------------------------------------------------------
------------------------------------------------------------
------------------------------------------------------------
------------------------------------------------------------
------------------------------------------------------------
------------------------------------------------------------
------------------------------------------------------------
------------------------------------------------------------
------------------------------------------------------------
------------------------------------------------------------
------------------------------------------------------------
------------------------------------------------------------
------------------------------------------------------------
-----------------------------------------------KED----------
----------------------------------------------------------KM
LPSRP----------------------GR----GTI--GRKIVVEVNCWDFDVS--D--V
-LVLMYDITL-----TKLLSAD--------------GKEIKLKE------------KG-I
GK----YVR---------------RGD-------VFHD-G-GRILFSLGPLDGK--DGEV
LNFS-----EKI--ADP------LQN-D---DLTIEYVAKRVG-----------------
-NISAREIREYLDNS------RSKTSDLPQ--------PAINMLDDLIKWVNRTS-----
----------------LPYLS---KSAIF----YD-WP----------------------
-------E---------RDNTGG---------LFWIYRGYSLSFRPQ--W-----K-CRL
NIDMAHRAFFPA--GNLADIIYAQYGDDMYS------------------------PSTWK
HVKEDILSLHVEASHY-----KNEASGK----------TYRKRFVVHGLSSNSADKEMI-
---------------------ADIK---K--SIAEYFKERYGIDLKYPEL--------PC
VKTK-----KDRD-----------------------------------------EYMPME
LLE--VLPF--QNA-KED-PGVIASAIIRCAAVRPADRFGNLREF------------VRS
MN-----------WRASL--IS-KLRLGLRDMNPIKVEARELPQPSAHFS----T-----
---------GT--------------V-EL-------------GR----------GSWNQ-
----------------EPFHQPV--P--------------RSLRCVVVTM--VPG-----
------------------------------YARNAPLVVQRLPQAAQRFGVRMEVRG---
------------D-I--LRK-----------------TV------ADLP-------QLF-
----TDFRAK-----------G-VDL---------AIFVL-------------TGA----
----REYPFIKRQGDLHN----FMFTQCIKDGT-I---G------------------KPN
---VFNNLMLKINAKLG-GINWLVTG-LS--GR----------WNDE-----LLMVVGAD
VTH--P-------TGGG------RVL----NKSVAAVIGSISRD------LMR---YVAI
VRQQD------R-KR--EGKTI---REYI-DGMEDIFSDLLK---------------IF-
--------------AKHN-NDRL-PTKVIFYRD---------GVSEGQFDPVLRIELSAM
QRACSN-L---------RP-----D----YEPGITFIVVQKRHHIRFNPLG-SE------
------------------------------RKNVLPGTVVDTEITHHREFDFYLCSHEGI
QGTSKPAHYHVLYDD------------NDWQS-DD----L-QQ----------FTYYLCH
AYMRCCRSVSYPAPTYYSHLAAFRGRD-WL--KFLE-NE---------------------
------------------------------------------------------------
------------TIIR-D----------------------------NRFTIHPGQ----Q
DQ----------MFFL-----------
>Egr0911700
------------------------------------------------------------
------------------------------------------------------------
------------------------------------------------------------
------------------------------------------------------------
------------------------------------------------------------
------------------------------------------------------------
------------------------------------------------------------
------------------------------------------------------------
------------------------------------------------------------
------------------------------------------------------------
------------------------------------------------------------
------------------------------------------------------------
------------------------------------------------------------
------------------------------------------------------------
-----------------------------------------------------------M
LPSRP----------------------GG----GTI--GRKIVVEVNCWDFDVS--D--V
-SVLMYDITL-----TKLLSTD--------------GKEIKLKE------------KG-I
GK----YVRLIA--E-------RKRGD-------VFHD-G-GRILFSLGPLDGK--DGEM
LNFS-----EKI--ADP------LQN-D---DLTIEYAAKRVG-----------------
-SISARQIREYLDNS------RSKTSDLPQ--------PAINMLDNLIKWVNRAS-----
----------------LPYLS---KSAIF----YD-RP----------------------
-------E---------RDNTGG---------LFWIYRGYSLSFRPQ--W-----K-CRL
NIDMAHRAFFPA--GNLADILYAKYGDNMYS------------------------PSTWK
HVKEDILSLHVEASHY-----KNEASGK----------TYRKRFVVHGLSHNSADKEMI-
---------------------ADIN---K--SIAKYFKERYGIDLKYPEL--------PC
VKTK-----KDRD-----------------------------------------EYMPME
LLE--VLPF--QNA-KED-PGVIASAIIRCAAVRPADRFGNLREF------------VRS
MN-----------WRASL--IS-KLRLGLRDMNPIKVEARELPQPSAHFS----T-----
---------GT--------------V-EL-------------GR----------GSWNQ-
----------------EPFHQPV--P--------------RSLRCVVVTM--VPG-----
------------------------------YTRNVNLLMDKLPQAAQRFGVHMEMRR---
------------E-V--VKS-----------------SI------ANLP-------KAF-
----EDLQKE-----------G-VKL---------AIFVL-------------TGT----
----NEYPHIKRQGELHS----SMFTQCVKDGT-I---R------------------KPN
---VCNNLMLKINAKLG-GINWVVED-LC--RR----------RSDE-----LLMVVGAD
VTHPGP-------TGGG------RSF----TKSVAAVVASISCD------LMR---YVAI
VRQQD------Q-IR--EGKST---REDI-DGMEGIFSDLLK---------------TF-
--------------AKNN-NDRL-PTKVIVYRD---------GVSEGQFNRILDIELSAM
QRACSN-L---------RP-----D----YEPGITFIVVQKRHHIRFNPVG-SR------
------------------------------AKNVLPGTVVDAQITHHREFDFYLCSHEGI
QGTSKPAHYHVLYDD------------NDWQS-DD----L-QQ----------FTYYLCH
AYMRCCRSVSYPAPTYYSHLAAFRARN-WL--KFVE-NE---------------------
------------------------------------------------------------
------------TIIR-D----------------------------NRFTIHPGQ----Q
DQ----------MFFL-----------
>Emu0911700
------------------------------------------------------------
------------------------------------------------------------
------------------------------------------------------------
------------------------------------------------------------
------------------------------------------------------------
------------------------------------------------------------
------------------------------------------------------------
------------------------------------------------------------
------------------------------------------------------------
------------------------------------------------------------
------------------------------------------------------------
------------------------------------------------------------
------------------------------------------------------------
------------------------------------------------------------
-----------------------------------------------------------M
LPSRP----------------------GR----GTI--GRKIVVEVNCWDFDVS--D--V
-LVLMYDITL-----TKLLSAD--------------GKEIKLKE------------KG-I
GK----YVRSIA--E-------RKRGD-------VFHD-G-GRILFSLGPLDGK--DGEV
LNFS-----EKI--ADP------LQN-D---DLTIEYVAKRVG-----------------
-NISAREIREYLDNS------RSKTSDLPQ--------PAINMLDDLIKWVNRTS-----
----------------LPYLS---KSAIF----YD-WP----------------------
-------E---------RDNTGG---------LFWIYRGYSLSFRPQ--W-----K-CRL
NIDMAHRAFFPA--GNLADIIYAQYGDDMYS------------------------PSTWK
HVKEDILSLHVEASHY-----KNEASGK----------TYRKRFVVHGLSSNSADKEMI-
---------------------ADIK---K--SIAEYFKERYGIDLKYPEL--------PC
VKTK-----KDRD-----------------------------------------EYMPME
LLE--VLPF--QNA-KED-PGVIASAIIRCAAVRPADRFGNLREF------------VRS
MN-----------WRASL--IS-KLRLGLRDMNPIKVEARELPQPSAHFS----T-----
---------GT--------------V-EL-------------GR----------GSWNQ-
----------------EPFHQPV--P--------------RSLRCVVVTM--VPG-----
------------------------------YTKNVNLLMDKLPPAAGRFGVHMEMRR---
------------E-V--VKS-----------------TI------ANLP-------KTF-
----EDLQKE-----------G-VKL---------VIFVL-------------TGT----
----NEYPYIKRQGELHS----SMFTQCVKDGT-I---K------------------KPN
---ILNNLMLKINAKLG-GINWVVED-LC--SR----------RSDE-----LLMVVGAD
VTHPGP-------NSAR------YGF----KKSVAAVVTSISRD------LMR---YVAI
VRQQD------Q-IR--EGKST---REDI-DGMEGIFSDLLK---------------TF-
--------------AKHN-NDRL-PTKVIFYRD---------GVSEGQFNRILDIELSAM
QRACSN-L---------RP-----D----YEPGITFIVVQKRHHIRFNPLG-SE------
------------------------------RKNVLPGTVVDTEITHHREFDFYLCSHEGI
QGTSKPAHYHVLYDD------------NDWQS-DD----L-QQ----------FTYYLCH
AYMRCCRSVSYPAPTYYSHLAAFRARN-WL--KFLE-NE---------------------
------------------------------------------------------------
------------TIIR-D----------------------------NRFTIHPGQ----Q
DQ----------MFFL-----------
>Egr0911600
------------------------------------------------------------
------------------------------------------------------------
------------------------------------------------------------
------------------------------------------------------------
------------------------------------------------------------
------------------------------------------------------------
------------------------------------------------------------
------------------------------------------------------------
------------------------------------------------------------
------------------------------------------------------------
------------------------------------------------------------
------------------------------------------------------------
------------------------------------------------------------
------------------------------------------------------------
------------------------------------------------------------
------------------------------------------------------------
------------------------------------------------------------
------------------------------------------------------------
------------------------------------------------------------
------------------------------------------------------------
------------------------------------------------------------
------------------------------------------------------------
------------------------------------------------------------
------------------------------------------------------------
-------------------------------------------------M--------LC
CRTK-----KDRD-----------------------------------------EYMPME
LLE--VLPF--QNT-KAD-PGVIAGSAVHCAAVRPADRFGNLREF------------VRS
MN-----------WSNSL--AS-KFGLGMRNLNPIKVGARVLPQPSACFD----G-----
---------WS--------------M-KL-------------DR----------GSWYQ-
----------------GPFHKPV--P---------------FLRCAVIVM--VPGD----
------------------------------DTTNAKKLLKALPQAARRFGVQMVMRR---
------------E-V--VKS-----------------SI------ANLP-------KTF-
----EDLQKE-----------G-VKL---------AIFVL-------------TGT----
----NEYPHIKRQGELHS----SMFTQCVKDGT-I---R------------------KPN
---VCNNLMLKINAKLG-GINWVVED-LC--RR----------RSDE-----LLMVVGAD
VTHPGP-------NSAR------YGL----KKSVAAVVASISCD------LMR---YVAI
VRQQD------Q-IR--EGKST---REDI-DGMEGIFSDLLK---------------TF-
--------------AKHN-NDRL-PTKVIVYRD---------GVSEGQFNRILDIELSAM
QRACSN-L---------RP-----D----YEPGITFIVVQKRHHIRFNPVG-SR------
------------------------------AKNVLPGTVVDAQITHHREFDFYLCSHEGI
QGTSKPAHYHVLYDD------------NDWQS-DD----L-QQ----------FTYYLCH
AYMRCCRSVSYPAPTYYSHLAAFRARN-WL--KFVE-NE---------------------
------------------------------------------------------------
------------TIIR-D----------------------------NRFTIHPGQ----Q
DQ----------MFFL-----------
>Emu0911600
M-----------------------------------------------------------
------------------------------------------------------------
------------------------------------------------------------
------------------------------------------------------------
------------------------------------------------------------
------------------------------------------------------------
------------------------------------------------------------
-----------------------IPPAL--------------------------------
-SHWERPMSQS-------------------------------------------------
---------------------------RGDVDVADQQL----------------------
------------------------------------------------------------
--------------------------------TTTPPAVTGVWRT---------------
----------------------TPG-----------------------------------
---------------------------------------PRSSKT--REE----------
----------------------------------------------------------RR
FPSRP----------------------GR----GTA--GKRVSVEVNCWDFDVS--D--V
-SVLQYTITP-----TKLLNVE--------------GKVLINEE------------KG-L
WK----FVKDAM--K-------GIRDD-------VFYD-G-GQHLYSLKPLDGE--EGGQ
ATCS-----AKV--SRH------PQN-D---DLTIEYTVRRVN-----------------
-SVSIGHISEYLANR------HSKTSELPQ--------SAINILNNLIKWLNRDS-----
----------------FPNLL---KSAIF----RN-AE----------------------
-------L---------KRYTES---------LFWIYRGYSLSFRPQ--W-----K-CRL
NIDMAHRAFFPA--GNLADILHAKYGSVLRS------------------------KPTWK
HVKEEIKSLYVEAGHY-----RNKVSGK----------TYRKRLVVHGLSNNSADREMI-
---------------------SDIN---K--SIVEYFKERYDIDLKHPEL--------PC
VKTK-----KDRD-----------------------------------------EYMPME
LLE--VLPF--QNT-KAD-PGVIASSAVHCAAVGPRSRFGNLREF------------VRS
MN-----------WSNSL--AS-KFGLGMRNLNPIKVGARVLPQPSACFD----G-----
---------WS--------------K-KL-------------DR----------GSWYQ-
----------------EPFHKPV--P---------------FLKCAVVVM--VPGD----
------------------------------ETTNANKLLKALPQAAGRFGVHMEMRR---
------------E-V--VKS-----------------TI------ANLP-------KTF-
----EDLQKE-----------G-VKL---------VIFVL-------------TGT----
----NEYPYIKRQGELHS----SMFTQCVKEGT-I---R------------------TLN
---VCNNLMLKINAKLG-GINWVVED-LC--SR----------RSDE-----LLMVVGAD
VTHPGP-------NSAR------YGF----KKSVAAVVTSISRD------LMR---YVAI
VRQQD------Q-IR--EGKST---REDI-DGMEGIFSDLLK---------------TF-
--------------AKHN-NDRL-PTKVIFYRD---------GVSEGQFNRILDIELSAM
QRACSN-L---------RP-----D----YEPGITFIVVQKRHHIRFNPLG-SE------
------------------------------RKNVLPGTVVDTEITHHREFDFYLCSHEGI
QGTSKPAHYHVLYDD------------NDWQS-DD----L-QQ----------FTYYLCH
AYMRCCRSVSYPAPTYYSHLAAFRARN-WL--KFLE-NE---------------------
------------------------------------------------------------
------------TIIR-D----------------------------NRFTIHPGQ----Q
DQ----------MFFL-----------
>Tso0161400
------------------------------------------------------------
------------------------------------------------------------
------------------------------------------------------------
------------------------------------------------------------
------------------------------------------------------------
------------------------------------------------------------
------------------------------------------------------------
------------------------------------------------------------
------------------------------------------------------------
------------------------------------------------------------
------------------------------------------------------------
------------------------------------------------------------
------------------------------------------------------------
------------------------------------------------------------
------------------------------------------------------------
------------------------------------------------------------
------------------------------------------------------------
------------------------------------------------------------
------------------------------------------------------------
------------------------------------------------------------
------------------------------------------------------------
------------------------------------------------------------
------------------------------------------------------------
------------------------------------------------------------
----------------------------K--SIAQYFRERYGIDLQYPEL--------PC
VKTK-----KDRE-----------------------------------------EYVPME
LLE--VLPF--QNA----------------------------------------------
MN-----------WRSSL--VS-RFRLGLTNPNPIQVEARELPQPSAHFS----S-----
---------GT--------------R-EL-------------GR----------GSWNQ-
----------------EPFHQPV--P--------------RPLNCVVVTM--VPG-----
------------------------------YARDAHLVVERLPQAAQKFGVQMQIQR---
------------D-V--LRK-----------------AI------VDLP-------RLF-
----NEFRAK-----------G-VDL---------AIFVL-------------TGT----
----KEYPYIKRQGDLHN----FMFTQCIKDST-I---K------------------KPN
---VFNNLMLKINAKMG-GINWLVND-LS--RR----------WNEE-----LVMVVGAD
VTHPTG-------NS--------RGL----NKSVAAVIASISRD------LMR---YVAI
VRQQD------Q-IK--EGRTI---REYI-DGMEGIFSDLLK---------------IF-
--------------GKHN-NDRL-PTRVVFYRD---------GVSEGQFDSVLRIELSAM
QRACSN-L---------RP-----N----YEPGITFIVVQKRHHIRFNPLV-RG------
------------------------------AKNVLPGTVVDTEITHHREFDFYLCSQDGI
QGTSKPAHYHVLYDD------------NDWGA-DD----L-QQ----------FTYCLCH
AYMRCCRSVSYPAPTYYSHLAAFRARD-WL--KFSE-HE---------------------
------------------------------------------------------------
------------TIIA-D----------------------------NRFTIHPGQ----Q
DQ----------MFFL-----------
>Tso0876200
MRLLV-PS-------P--------------------------------------------
------------------------------------------------------------
--------------------------------------------------SVG-------
------------------------------------------------------------
------------------------------------------------------------
------------------------------------------------------------
------------------------------------------------------------
-----------------SEYSSDLVSIA---------------------------SSLSL
NAAGDGVSRQH-------------------------------------------------
------------------------LPSASPADAAKSEA----------------------
------------------------------------------------------------
--------------------------------SSCRSASNPVQSE---------------
----------------------KAGLPTT-------------------------------
------------KGKKNK---------------------NRPVKF--KED----------
----------------------------------------------------------EM
LPSRP----------------------GV----GTT--GTPIMVEVNCWDYVVA--D--V
-LVSMYDITP-----KKLLSAD--------------GKKIEIKE------------EI-T
GK----FVKAIA--E-------RKCEE-------VFHD-G-GRILYSLGSLDGR--EGEL
LTFS-----ERI--SDP------LGN-D---DLTIEYTAKKVG-----------------
-SVSARLITDYLANR------RSKTSELPQ--------PAINMLDNLIKWVNRAR-----
----------------YPYFA---KSAIF----YT-EA----------------------
-------V---------DRNPEN---------LFDIYRGFSLSFRPQ--W-----K-CRL
NIDMVHRAFFSS--GNLADVIYAKYFDRMYD------------------------PSNWE
HIKEEILSLRVEASHY-----KN--GDK----------SYKKRFVVYGLSKNSAEREII-
---------------------PDLN---K--SIAQYFRERYGIDLQYPEL--------PC
VKTK-----KDRE-----------------------------------------EYIPME
LLE--VLPF--QNA-RED-PGVIAAAIIRCAAVRPTARFTTLREF------------IRD
MD-----------RRSRF--IS-EFGLGFTNPDPIMVEARVLPRPSVRFS----S-----
---------GM--------------P-ES-------------VK----------GSWNQ-
----------------RAFHLPV--S--------------GPLNCAIVVM--VRSR----
-------------------------------ANQINKFKQQLQITAKRFGVELQMEE---
------------K-S--RRA-----------------SI------GDLP-------QQF-
----KDFQKK-----------K-VNL---------AIFIL-------------NEN----
----AEYPHIKRQGDLYN----FMFTQCIKRET-I---G------------------KPN
---VLKNLMLKINGKMG-GINWSVNG-LS--GR----------WKDK-----LVMVVGAD
VTHPGP-------TGSG------RGF----TKSVAAVVASISSD------LMR---YVAI
VRQQD------Q-MK--EGKTT---REEI-DGMEGIFSDLLK---------------TF-
--------------GRRN-N-SL-PDKVIVYRD---------GVSEGQFESVLRIELSAM
QRACSN-L---------RP-----D----YEPGITFIVVQKRHHIRFNPLE-RG------
------------------------------AKNVPPGTVVDSVITHHREFDFYLCSHEGI
QGTSKPAHYHVLYDD------------NGWSA-DD----L-QQ----------FTYG---
------------------------------------------------------------
------------------------------------------------------------
------------------------------------------------------------
---------------------------
>Tso1204500
------------------------------------------------------------
------------------------------------------------------------
------------------------------------------------------------
------------------------------------------------------------
------------------------------------------------------------
------------------------------------------------------------
------------------------------------------------------------
------------------------------------------------------------
------------------------------------------------------------
------------------------------------------------------------
------------------------------------------------------------
------------------------------------------------------------
------------------------------------------------------------
------------------------------------------------------------
------------------------------------------------------------
------------------------------------------------------------
------------------------------------------------------------
------------------------------------------------------------
------------------------------------------------------------
------------------------------------------------------------
------------------------------------------------------------
------------------------------------------------------------
------------------------------------------------------------
------------------------------------------------------------
------------------------------------------------------------
------------------------------------------------------------
------------------------------------------------------------
------------------------------------------------------------
------------------------------------------------------------
------------------------------------------------------------
------------------------------------------------------------
------------------------------------------------------------
------------------------------------------------------------
------------------------------------------------------------
------------------------------------------------------------
---------------------------------------------------MR---YVAI
VRQQD------Q-M--EEGKTT---REEI-DGMEGIFSDLLK---------------TY-
--------------KRHN-N-SL-PDMVIVYRD---------GVSEGQFERVLRYELEAM
KAACRK-L---------DS-----R----PIP-ITFIVVQKRHHIRFRPLL--G------
------------------------------NDNVLPGTVIDKEVTHKTDSEFYLCSHEGI
KGTSKPAHYHVLRDD------------NSLSA-DD----L-QR----------FTYGLCH
AYMRCWRSVSYPAPTYYSHLAAFRA-----------------------------------
------------------------------------------------------------
----------------------------------------------TRVAERPGKCGDHH
ER-------------------------
>FBU_08304 
------------------------------------------------------------
------------------------------------------------------------
------------------------------------------------------------
------------------------------------------------------------
------------------------------------------------------------
------------------------------------------------------------
------------------------------------------------------------
------------------------------------------------------------
------------------------------------------------------------
------------------------------------------------------------
------------------------------------------------------------
------------------------------------------------------------
------------------------------------------------------------
------------------------------------------------------------
----------------------------------------------------------MF
FP-------------------------------GTVRFSRNILLH---------------
--------------------------------------------------------KK-L
HD----FLNHFI--HYR---YIRFPDG-------TLFD-G-GRIIYSENELPNI--TETG
VEQN-----AEF--VDS------ISL-E---RRKIRYKIMLTK-----------------
-IQDTGDIVEFLERP------NGRTVCSLQ--------DSLRILDCAVKLACDGP-----
----------------FVCLG---RMAIF----DK-KA----------------------
-------T---------KTIFSK---------LLQIHRGFIMTIRPQ--W-----K-LRI
NIDMTFKAFFPS--GNLADILYEKYGDDICR------------------------YPE--
EIKKDISGIKLKSPEI-----YQTKPGD---------PLHPRIFTAHGVSRLSASQLVI-
---------------------SDIN---K--SVQQYFQEKYKLQLKYPYL--------PC
IKIK-----KDRD-----------------------------------------DFYPME
LLE--VTPF--QNP-KD--TSDLAAEVIRCSAVKPGERFKELENF------------CRQ
QL--L--------RGPAL--LH-RYGMSV-IGQMQTVNGRELPVPSADFG----N-----
---------GY--------------K-EL-------------ER----------GKWFV-
----------------DRFYSPA--S------------VRGTIRFVVIAV--PPCR----
-----------------------------QDDDARKRLAANLVREGQSKGLHLQSMG---
------------D-F--GL------------------VP------EAVA-------KKL-
----NDLSM------------Q-VDL---------CIFVL-------------GDR----
----LSYSKIKVLGDIKL----GVRTQCIQSST-L---K------------------KRG
---VISNLLLKINIKLG-GINWVLQP-FD---------------NNE-----HIMVFGAD
VTHPSP-------KG--------THL----RRSVGAVTGSLSSD------LMQ---YRAI
IFQQA------T-KR-PQQIAI---NEVI-EDMKSIVMELLQ---------------DY-
--------------GRRN-N-GP-PTRLIFYRD---------GVSEGQFEKVAVEELYGI
QRACAE-V---------FN-----K----EIP-VTFIVVQKRHHIRLKPQN---------
----------------------------N-GNNVAPGTVVDTEITMKSEFDFYLCSHEGI
QGTSKPAHYRVLYDD------------NNYRS-DA----L-QL----------FTFALCH
AYARCSRSVSYPAPTYYSHLAAFRGRD-WL--ASNE-NE----AS---------------
------------------------------------------------------------
-------------LIQ-D----------------------------GRFKVHQKQ----L
GS----------LFFC-----------
>FGI_07515 
MEE---------------------------------------------------------
------------------------------------------------------------
--------------------------------------------------AAG-------
-------------------------------------------------PSESVA-----
-------------------LPSQIPSTGVEMVSV--------------------------
------------------------------------------------------------
------------------------------------------------------------
-----------------GQQETDIPGGAD-----------------------------KA
DVQGLQPEGAT-------------------------------------------------
-----------------------------VSGGRK-------------------------
-----------------------------------------KRGKKKS-----A------
--------------------------------------AEPSHSV---------------
------------------------------------------------------------
---------------------AGAAFSSVVYGKLS------NLQR--TDR----------
-----------------------------------QLS--------------------VS
MPQAP----------------------DK----GTI--GRPRTLVSNCWNMTFQ--P--K
-TVYMYDAEV-----LNLWRFD----DTGR------QLELRASP------------KE-K
RK----LLGIVV--S-------SFPEG-------ILFD-G-GRIIYSDNPLPDV--TDTG
IDRE-----FIY--DDS------DLL-E---RRKLKYKIIFTG-----------------
-RRNTVDIVEFLERP------NGQSVCSLQ--------DSLRILDCAAKLACEGP-----
----------------FRCLG---RMAIF----DL-EA----------------------
-------T---------KKIFGK---------LLQIHRGFIMTVRPQ--W-----K-LRI
NVDMTFKAFFPS--GNLADILYEKYGDDMCL------------------------HSE--
AIYKDISGIRLQSPRI-----YRKNPAD---------PPHVRLFTAHGVSKLPASKLMI-
---------------------EDIN---Q--TVKDYFNVTYGHKLQYSHL--------PC
IKVK-----KDRD-----------------------------------------VFYPME
LLE--VIPF--QNP-KN--TTDLAAEVIRCSAVRPEERFRELEKF------------CRS
YL--V--------RGPAL--LR-RYGMSV-LDGMQSVAGRELPTPAANFG----G-----
---------GH--------------E-PL-------------GR----------GKWFV-
----------------KRFHSSA--Y------------GGQAIRFIVISL--PPNP----
-----------------------------REDGARRSLAAELEREGRSKGMHFQLVG---
------------D-F--SL------------------QP------QELA-------HRM-
----ASLSS------------Q-ADL---------VIFIL-------------GNK----
----FSYSHIKVLGDITL----GVRTQCIQSAT-L---R------------------KRG
---VIGNLLLKINAKLD-GINWVLQP-FD---------------NGE-----HIMVFGAD
VTHPSP-------TG--------NQL----RRSVGAVTGSLSDN------LMQ---YRAI
IFQQM------T-NR-PQQTAI---NEVI-NDMQSITLELLK---------------DY-
--------------SRRN-N-GP-PSRLIFYRD---------GVSEGQFEKVLLEELAGI
QRACID-L----------------G----REIPITFIVVQKRHHIRLKPQD---------
----------------------------D-AGNVAAGTVVDTEITMKSEFDFYLCSQEGI
QGTSRPAHYRVLYDD------------NNYRS-DA----L-QM----------FTFALCH
AYARCSRSVSYPAPTYYSHLAAFRGRD-WL--TSNE-DE----KH---------------
------------------------------------------------------------
-------------LIK-N----------------------------GRFLVNNKQ----L
FS----------LFFC-----------
>FHE_08251 
MAE---------------------------------------------------------
------------------------------------------------------------
--------------------------------------------------AAG-------
-------------------------------------------------PSESVA-----
-------------------LPSQIPSAGVEMGSV--------------------------
------------------------------------------------------------
------------------------------------------------------------
-----------------GQQERDIPGGAD-----------------------------KA
DVQGLQPEGAT-------------------------------------------------
-----------------------------VSGGRK-------------------------
-----------------------------------------KRGKKKS-----A------
--------------------------------------AEPSQSV---------------
------------------------------------------------------------
---------------------AGAAFSSVVYGKLS------SLHS--TDR----------
-----------------------------------QLS--------------------VS
MPQAP----------------------DK----GTI--GRPRTLISNCWNMTFQ--P--K
-TVYMYDAEV-----LNLWRFE---NDTGR------QLELRATP------------KE-K
RK----LLGIVV--S-------SFPEG-------ILFD-G-GRIIYSDNPLPDV--TDTG
IDRE-----FIY--DDS------DLL-E---RRKLKYKIIFTG-----------------
-RRNTADIVEFLERP------NGQSVCSLQ--------DSLRILDCAAKLACEGP-----
----------------FRCLG---RMAIF----DL-EA----------------------
-------T---------KKIFGK---------LLQIHRGFIMTVRPQ--W-----K-LRI
NVDMTFKAFFPS--GNLADILYEKYGDDMCR------------------------HSE--
AIYKDISGIRLQSPRI-----YRRNPAD---------PPHARLFTAHGVSKLPASKLMI-
---------------------EGIN---Q--TVEDYFNVTYGQKLRYSHL--------PC
IKVK-----KDRD-----------------------------------------VFYPME
LLE--VIPF--QNP-KN--TTDLAAEVIRCSAVRPEERFRELEKF------------CRS
YL--S--------RGPAL--LR-RYGMSV-LDGMQSVAGRELPPPAANFG----G-----
---------GY--------------E-PL-------------GR----------GKWFA-
----------------KRFHSSA--Y------------GGQALRFIVVSL--PPNP----
-----------------------------REDGARKSLAAELEREGRSKGMHFQLVG---
------------D-F--SL------------------QP------RELA-------HRM-
----ASLSS------------Q-ADL---------VIFIL-------------GDK----
----FSYSHIKVLGDIRL----GVRTQCIQSTT-L---R------------------KRG
---VIGNLLLKINAKLD-GINWVLQP-FD---------------NGE-----HIMVFGAD
VTHPSP-------TG--------DQL----RRSVGAITGSLSDN------LMQ---YRAI
IFQQM------T-SR-PKQTAI---NEVI-DDMQSITLDLLK---------------DY-
--------------SRRN-N-GP-PSRLIFYRD---------GVSEGQFEKVLLEELAGI
QKACID-L----------------G----REIPITFIVVQKRHHIRLKPQD---------
----------------------------D-AGNVAAGTVVDTEITMKSEFDFYLCSQEGI
QGTSRPAHYRVLYDD------------NNYRS-DA----L-QM----------FTFALCH
AYARCSRSVSYPAPTYYSHLAAFRGRD-WL--ASNE-DE----KH---------------
------------------------------------------------------------
-------------LIQ-N----------------------------GRFLVNSKQ----L
FS----------LFFC-----------
>Eni.167258
------------------------------------------------------------
------------------------------------------------------------
------------------------------------------------------------
------------------------------------------------------------
------------------------------------------------------------
------------------------------------------------------------
------------------------------------------------------------
------------------------------------------------------------
------------------------------------------------------------
------------------------------------------------------------
------------------------------------------------------------
------------------------------------------------------------
------------------------------------------------------------
------------------------------------------------------------
------------------------------------------------------------
------------------------------------------------------------
-----------------------------------------LPI------------KR-L
RE----YLPCVL--A-------SMPPC-------SVFD-G-GRIAFTSQKLEGV--TREG
VKLS-----ISI--PDD-------GH-G---ECFLEYLIKDVA-----------------
-TVTTSELYNFVNNV------RASSFDIPQ--------DSIRFVDCILKSISKSD-----
----------------MVSLG---RASNF----YP-EP----------------------
-------I---------KEIAKS---------LFNIHKGVLTSARPQ--W-----K-VRI
NVDLVYKAFFMP--GNMADVLYKKYGDKMLR------------------------SSEWP
DMSRDILNLRVKTNY------NKNSDGK----------HFSRQFTVFGLSKEPANQLII-
---------------------EDLN---K--TVAKYFEDVYNLRLQYPEL--------PC
VKVS-----KTKA-----------------------------------------TYIPME
LVD--ILKW--QPP-SAS-KADVASEIIRCSAIKPNERYIELERY------------VNT
LV--Q--------NQHQL--AK-AYALKV-SNKRVELKGRVLPSPAGVFS----G-----
---------AP--------------E-EL-------------RN----------GKWDA-
----------------RSFFVPA--STATIKTAGTLAKSETSIKWAILAV--PPTK----
-----------------------------RSTIDIDTVYNGLSSISKSYNIELDNTP---
------------Y-R--KIL-----------------TS------AHLD-------VEF-
----KNLRLK-----------G-IHL---------VVIVL-------------DNN----
----KDYSSIKRLGDLEF----GLRTQCIKSQT-L---E------------------KPR
---VWPNILLKINAKLG-GINWQVPN-LR--KD------------ND-----RIMVLGAD
VTHPAP-------TQKG------DVV----RKSITAVIGSVSSD------LMR---YAVV
IRQQN------T-TE-KGNKQT---REII-DDMTSIMEVLIQ---------------EN-
--------------LEHN-GMLK-PTRIIMYRD---------GVSEGQFKSVLLSELAAI
QKACSK-F---------GP-----D----YQPAITYITTQKRHHVRFFPQS-G-------
------------------------------FRNVDPGTVVDTVVTHPREFDFYLCSQEGI
QGTTKPAHYCVLYDD------------SNWSS-DS----L-QK----------FTFFLCH
AYMRCSRSVSYPAPTYYSHLAAFRARA-WL--DVG-------------------------
------------------------------------------------------------
------------------------------------------------------------
---------------------------
>Csi108572 
MLD---ET-------------------AVH--ILGGGGHG--------FRGRGRG-----
------------------------------------------------------------
HGPG--------------DGTSRPDSQGFER--GRGRG---WGR------GSGYRDQTSE
G---------------DVYNVEGVCSEQLMP------------------PAAFI------
------------------------------------HGQEAS-----------------R
PPY---------------------------------------------------------
------------RGRG--------------WGRG-----------WGQVGGASGLSSQGD
GVRPTSPITESQALSPVAEVGHSIPESA-------------------------ALAAPPE
IERPSTPSDAG-------------------------------------------------
-----------------------------PSGGRK-------------------------
-----------------------------------------GRGKKKR-----PKQASRA
VDPS----------------------------QQEKELSTPEVAG---------------
-------------------ASVSPGTTTADSEAVTAE---PAVAVTEEVSVTEDSRPTEI
PSATGEGPSAKGKSRKKK-SKAAGQPSSGLVVTSS-------------------------
----------------------------------TKIGT--------------GFVGYQS
LPHRP----------------------DA---GGTI--GEPVRISVNCWDITLK--P--M
-DIYVYFLEA-----ISLDFVD----SSGS------RKELRLRA------------PD-L
RA----KLRHVV--E-------KMPPH-------TVYD-G-AHALYTDTPLPGI--TSDG
ITKE-----LQL--PDP------MDA-G---SLFLKYRILSTQ-----------------
-KISTQDLIAYLDNP------KASTLNIPQ------------------------------
------------------------------------------------------------
------------------------------------------------------------
----VFKAFFTA--GCMADVLYDKYGDNMMR------------------------CVR--
QMEDDVLRIRAQTNSL-----YKQKTNR------------VKRITVHGLSRKPATELII-
---------------------PELN---Q--SVASYFETKYEIRLKYPEL--------PC
VKSK-----KDKE-----------------------------------------EYLPME
LLD--ILPF--QAP-KAS-KADVASQVIRLAAVQPRDRFKEIHSF------------LSV
ML--Q--------SGDSL--FN-KFGVKV-SQNLVKVTGRILPLPSADFG----R-----
---------GV--------------I-PI-------------NR----------GKWNV-
----------------PAFRTPG--C------------QGNEIKWALYSV--PAHR----
-----------------------------EGNESRRLVSTNLPAEASKLGLRMRLVD---
------------Q------------------------GA------AQIG-------ELE-
----QRIRGM-----------Q-VDI---------VVLIL-------------HDD----
----MNYPEIKRLSDLRL----GVRTQCVRHTT-L---R------------------KPR
---VMPNLLLKINGKLG-GVNWIIPE-LK--Y------------DGE-----HFMVFGAD
VTHPAP-------TQA-------HDL----QKSVAAVTGSVTPD------LMR---YAVV
VRQQQ------T-RR-PGDKAI---QETI-TEMEACMTELLRVHNAVLTRFHQWILQCY-
--------------HRVN-N-RL-PSKLMFYRD---------GVSDGQFAAVLNTELPAI
QRACSN-L---------SQ-----G----YEPGITYIVVKKRHHLRFMPET-QT-N----
----------------------------K-SGNVEPGTVVDKEVVHHVEFDFYLSSAEGI
QGTSRPAHYHVLYDD------------SDWSS-NA----L-QA----------FTYYLCH
TYMRCSRSVSYPAPTYYSHLAAYRARE-WL--TNTR-NI----EM---------------
------------------------------------------------------------
-------------LVH-D----------------------------NRFNVHESQ----V
TG----------MFYL-----------
>Ovi_13773 
-----------------------------------EGGID--------LRGRGRG-----
------------------------------------------------------------
GG-------------------------------GRGRG---RGQ------SDESVDTDFE
GVAVVEDMVITLAMDTDFVDVVAVMDLEMAPAVRI-TKDLRGVVAVAGDPVAGIVSRSVK
EMRAVLKSFAPS---------NSCPRQLPYMVRK-HYGYPSSYKISELQWCPIPL----Q
PPY---------------------------------------------------------
------------RGRG--------------WGRG-----------WGQVRGASGLSSQDD
GARPTSPIAESRAPSVVAEVGRSIPESA-------------------------APAASPD
IEQSSTPSDAA-------------------------------------------------
-----------------------------PSGGQK-------------------------
-----------------------------------------GRSKKKR-----PTQASRA
IDPS----------------------------QQEKESSTPEVAG---------------
-------------------ASVSAGTTTAGSEAVTVE---ATIAATEELSLTDDSRPTEI
PSATDAGPSAKGKSRKKK-GKAAGQPSSG-------------------------------
-------------------------------------GA--------------GFVGYQS
LPHRP----------------------DT---GGTI--GEPVRISVNCWNITIK--P--M
-DIHVYFLEA-----ISLDLVD----SSGN------RKELRLRA------------AE-L
RA----KLRHVV--E-------TMPPH-------PVYD-G-AHALYTDTPLPGI--TSDG
ITKE-----IQL--PDP------MDA-G---KLFLKYRILLTQ-----------------
-KINTQDLIAYLDNP------KASTLNMPQ--------DSIRCLDCVFKCACWGK-----
----------------FESLG---RQAVF----EK-TP----------------------
-------K-----------QING---------LLSIHRGFLTSVRPQ--W-----K-IPL
IVDLVFKAFFTA--GCMADVLYDKYGDNMMR------------------------CVK--
QMEDDLLRIRAQTNSL-----YKQKTNR------------VKRITVHGLSRKPASELII-
---------------------PELN---Q--SVASYFETKYGIRLKYPEL--------PC
VKSK-----KDKE-----------------------------------------EYFPME
LLD--ILPF--QAP-KAS-KADVASQVIRLAAVQPRDRFREIHSF------------LSV
ML--Q--------SGEGL--FN-KFGVKV-SQNLVKVTGRILPLPKADFG----R-----
---------GD--------------I-PI-------------TR----------GKWNV-
----------------PGFITPG--C------------QGNEIKWALYSV--PPHRISRC
IYICTALFIRLLKIRRHPTTGFALLGAYQEGNESRRLVSTNLPTEASKLGLRMRLVD---
------------Q------------------------NA------AHIG-------ELE-
----QRIRGM-----------Q-VDI---------VVLIL-------------HDE----
----MSYPEIKRLSDLRL----GVRTQCVRHTT-L---R------------------KPR
---VMPNLLLKINGKLG-GVNWIIPE-LK--H------------DAE-----HFMVFGAD
VTHPAP-------TQA-------HDL----QKSVAAVTGSVTPD------LMR---YAVV
VRQQQ------T-RR-PGDKAI---KETI-TELEACITELLR---------------CY-
--------------HRVN-N-RF-PSKLMFYRD---------GVSDGQFSEVLNTELPAI
QRACFN-L---------SQ-----G----YEPGITYIVVKKRHHLRFMPEK-QT-N----
----------------------------K-SGNVEPGTVVDKEVVHHVEFDFYLCSAEGI
QGTSRPAHYHVLYDD------------SDWSS-DA----L-QA----------FTYYLCH
TYMRCSRSVSYPAPTYYSHLAAYRARE-WL--TNTR-NL----EA---------------
------------------------------------------------------------
-------------LVH-D----------------------------NRFNVHESQ----V
TG----------MFYL-----------
>Gsa6950580
MSGYR-ER-------------------SSF--NDRGGASGG-----FNDRGGGRG-----
------------------------------------------------------------
GFNDRG--------------------GGGGGYNDRGGGG-YNDRGG----GRGGFNDRGG
G----------------------------------------GGRGGYDGPSGGFND----
------RGGGGG------------------------------------------------
------------------------------------------------------------
----------GYSDRG--------------GGRGGFNDR----------GGGGGYSDRGG
GRG------------------------------------GF-------------------
------------------------------------------------------------
----------------------------NDRGGGR-------------------------
-------------------------------------GGFNDRGGGGY-----GDRGGRG
GRGG----------------------------F---------------------------
------------------GGGVRGGGNTIPL-----------------------------
---------------------DGQVQFSQITKSLC------KLAL--SDR----------
----------------------------------------------------------LK
LPERP----------------------GF----CDI--GTSVVVGLNCFDIEFT--P--K
-DAYMYDFEV-----KNVSFAD---KVDEP---------IKMSP------------RD-L
RS----FKSYIH--K-------SLPSD-------VSWD-G-GRILFSLRELEGV--DTTT
KHMK-----TIV--KDP------NGR-G---DLIATYEIQLVQ-----------------
-QVTSSTLKAYVGTK-------LSTENYPH--------EAIRFLDCVFRSISGEK-----
----------------ADHSI---RNSFY----ID-KP----------------------
-------T---------KPIPNK---------LINLHRGIFTSIRPQ--W-----K-VRI
NVDMTCKAFFPP--GSLADTLYEKYRDSMED------------------------PNKWK
QMFYDIKDLKVMASF------YKNPDGK----------QYSRKLTVKSLSDVDSKRLII-
---------------------KDLN---Q--TVFDYFKQHHNITLRYPNL--------PC
VNTS-----VKRE-----------------------------------------VYLPME
LLH--ACPY--QAP-NAT-KADLASEIVRCAAVKPQERFREISDY------------VTQ
LA--N--------SKHEM--MK-QHGVKI-NPEMVKAEGRVLPVPR--------------
---------------------------PF-------------SQ----------GSWNQ-
----------------NSFDVPA--C------------KNVTVKWAVISV--GARG----
------------------------------KSYEADEVAQKMPETARQFGITMSRAS---
------------V-I--QA------------------YP------SDID-------RIM-
----PDMVRD-----------G-INL---------IVFVM-------------YDK----
----NAYAKIKFLGDLAI----GVVTQCILPVT-I---T------------------KPR
---TLNNILLKVNAKLG-GINWRVNY-CA--------------PKNE-----VIQVFGID
VTHPGP-------GGYG------TEI----KKSIAAVAGSISAD------LMK---YSCV
VRQQL------T-ND-KGNRAT---KEIV-DRLDLIVKDLIL---------------AC-
--------------KKET-G-QL-PTRLIFYRD---------GVSEGQFLSVLISELRYI
QEACKA-I---------QP-----G----YEPGITYITVQKRHHIRFMPLD---------
------G-----------------------SSNVAPGTLVDKEITHPSEFDFYLCSHAGI
QGTSVPAHYCVLYDD------------NNWVA-SN----L-QS----------FTYALCY
AFMRCSRSVSIPAPTYYSHLAAFRARE-WL--AGAD-KN----IS---------------
------------------------------------------------------------
------------RLLQ-D----------------------------NLFIISDCQ----K
RS----------MFFI-----------
>Eni.187177
-------------------------------------------------KGKPPG-----
------------------------------------------------------------
MGEA------------------------------------PSDQ------TSG-------
------------------------------------------------------------
-------------------VSSAQPVISTKAWGA----------VGDFSQKPPGF----S
GPQD-LGA----------------------------------------------------
------------------------------------------------------------
--------------------EKTLPGGDDL-----------------------PKIPLRV
ASPAAGPEAEK-------------------------------------------------
----------------------------KPAGKRR-------------------------
-------------------------------------------GKGKP-----PGMG---
--------------------------------------EAPSDQT---------------
-------------------SGVSASSSTA-------------------------------
---------------------SRVVPESIALPELQ------RLAK--ARGLTG-------
----------------------------------------------------------NV
MPSRP----------------------DV---GGKL--GERVRVELNSWNVTIQ--P--L
-VVHMYDVQL-----KGVDVVT----LDGKR-----MPERRQTE------------KW-N
RE----FLSCAV--RL------TLPPQ-------CVYD-G-GCILYAKSPLPNV--TAEG
VSRC-----A----IEP------YGT-DGPVERHITYIIKKTT-----------------
-TVSLDEINNYVLQK-------KSVSEYPA--------TVMAFLQMVLKSVSGLE-----
--------NQGK------------RLAQF----YP-DE----------------------
-------I---------KTVTSS---------QLSIHKGVIASIRPH--W-----K-IHL
TVDLAFSAFHIP--GNMADVLYNKHGDNLYV------------------------QSKWP
YIEREIKSLRVMASH------YKSAEGK----------QFSRKFNVVGLSKEPANRLII-
---------------------PDLK---C--TVSEYFSKHYNMTLQYDTL--------PC
VKLS-----NKSD-------------------------------------------VPME
LLT--ILKW--QGP-KAT-AGDVAKELVRCAAVKPRFRREELNRY------------VAQ
LV--R--------NRSAQ--LS-EMGIRV-TANPVVVEGRVLKPPMADFGD--NK-----
---------GD--------------V-QL-------------GV----------GKWMA-
----------------NSFYRPG--FNSGQDGG---AAPAGVINWAVLAC--PPHQ----
-----------------------------FAMPSMTRLTQGLQKEAQMLGIRLSSNP---
------------I-R--MPI-----------------EP------AKLK-------MQL-
----EKFKRDASNCNAQPIQMG-VFL---------VVIIL-------------FDR----
----FNYGTIKVLGDMVL----GIRTQCVKNET-L---Q------------------KGN
---VYRNLLLKINSKLG-GINWKINW-NV--DKF-------QLYSEE-----RIMLVGAD
VTHSSP-------TAWS------PEQ----PKSIAAVVASYSPD------LMR---YACV
LRQQD------R-RL-KGDTRS---REDI-ENMQEIMLRLLK---------------VF-
--------------IKEH-NGRY-PTRIIMFRD---------GVSEGQFNKILLIELSDM
QKACKL-L---------AP-----D----FTPAITYVTAVKRHINRFFPMN-PK------
------------------------------QDNVTPGTVIDTEITHPRDFDFYLCSHEGI
QGTIKAVHYYVLYDD------------SDWSS-DA----L-QQ----------FTFFTCH
AYMRCSRSVSYPAPTYYSHLAAFRARS-WL--ETTS-CA----E----------------
------------------------------------------------------------
-------------MIK-Q----------------------------NIFQVHDHQ----Q
TA----------MFFI-----------
>Pvi73968  
-------------------------------------------------RGQQQY-----
------------------------------------------------------------
GG---------FDGRPGQEGQSQQQYGDFGH---------SGQQ------GQG-------
------------------------------------------QRGGHGQQP---------
---------------------QRRPEQQHQVLQQ-----------------PVDT----P
APRP-WHQ----------------------------------------------------
------------------------------------------------------------
--------------------TSQIP----------------------------EERSSQQ
FSRQPEPLDHP-------------------------------------------------
-----------------------------PAPIQR-------------------------
-----------------------------------P--I---------------------
----------------------------------QPMISEPEPVG---------------
------------------AVGVPSRSDSMP------------------------------
---------------------SSAGQTSTLEADFKA-----KVSI--SSSSK--------
----------------------------------------------------------RL
PPPRP----------------------NL----GKK--GRPIRLIVNHVEIMVD--KRQD
-VIFMHDLEV-----DVIKSSS---RGDAPAPGPPKKSQSKRPP-------GNLSKEK-R
RAV---VLDNLF--K----------QPEFS-GICPVFD-G-NKVIYTNKQLRIS--NGEK
IYEL-----RVR--FDN------AEG-E---PAHIRVKIKEVT-----------------
-DIKIEIMRQYVSREFRGSARNGSTLEMPQ--------DPIRAVNAVFRAALEAA-----
---------------GYMSMG---NYVIS----K--QP----------------------
-------S---------GSLQCG---------PYDIHEGLFFSVRPQR-W-----T-IRL
NVDKTQAVLRKA--MSLEDYVYTFRMDRRMRE-----DQ---------AGRTPFNEGERK
GMESELRGMRVVASH------FKSSSGK----------PYSRKFTIQGISRTSAQDSKI-
---------------------QDLG---K--TVVQYTEETYHVRLQYPHW--------PC
IITN-----KEKK-----------------------------------------TMFPME
LMT--MEPY--QPA-PNR-NAQITREVIRHAAIPAFKRRELIEKA------------VRE
MN--G--------NNNIMNYLR-QYSINV-GRDLAKVNGRVLPTPVITSA----R-----
---------GK--------------V-QT-------------KP----------GSWQM-
-------------R--DNFVDPK--EFR---------------NIYVLCL--NSRD----
------------------------------KRDTIQKFIGLLLSQGQSLGMKFPNQP---
------------N-Y--QEVR---Y------------SR------ENVE-------KYF-
----YNLSKNVD-----PDTLR-QSM---------VIVLL-------------PFE----
---DEAYGIVKRCGDDVY----GISTQCVKD-I-F---K-------KT---------NPQ
---TATNILLKMNAKMN-GRNWNIDV-LQ--GLN--------EPIKE-----HFIVFGAD
VTHPAP-------TGT-------QKI----SKSIAAVVASCDRG------ALQ---YSAR
VRMQS------T-TYGTGSKRI---VEII-ENMDDMIKDLLM---------------NY-
--------------YRTS-R-NK-PSSIIFYRD---------GVSEGQFEDVMQKEVAAI
QRACSS-L---------PG-----D----YQPGITFIVVQKRHHTRFFPIN-AN-D----
-------------------------GVGR-SGNVPAGTVIDTDIVHPREFDFFLCSHEGI
QGTSKPTHYHVLWDD------------NNWGS-DD----L-QN----------FTFYLCH
AYMRCTRSVSYPASTYYAHLAAFRARA-TH--SEFE-GS----DS-GSETSS--------
--------------------------------------VV-SQP----------------
-------TGASAQTVQ-S---------------------GGR--QVNYVEITPKL----S
HR----------QYWV-----------
>Mfu83113  
MGK--------------------------------------------KKRPRQPA-----
------------------------------------------------------------
QD------------------------------------------------SSG-------
-----------------------------------------------GAPSG--------
-------------------AAAQPPQSATPASQQ--------------HQEPSSYR-SGQ
PPQE-FQG--------------GGGSGL--------------SPHQDQLQE---------
----------GGRGRG--------------RGRGPYQE------------GGRGRGRHNQ
DSRP----------------GSSVP-----------------------------------
-----SPLETP-------------------------------------------------
-----------------------------PRSVGRLDS----------------------
----------------------------------GDL-----------------------
--------------------------------------SKPSSAT---------------
-------------------------SSSAGRLAPEKS---PSPMLTEENTSDSYTKSKPS
PDSQDSRS----ASRNKE---MGRKQEQFLEQEMK------KLQL--KPSSSKA------
----------------------------------------------------------VK
PPDRP----------------------DN---GGSS--GRPIRLLVNCYKARIN--PD-Q
-EIYLHDLKF-----NKLIEFS----DDGT------QRDLGDKS--------LENKKR-R
KE----IMTEVL--KT---------DATLK-MHGAVYD-G-WVAIFTCKKLPIP---LEG
KEIP-----FKF--IDP------DKK-V---KMQVNITVKQVG-----------------
-SCYFGQIIDYIEGG-------GSTVDMPQ--------DPLRALDTMMRSFQQDS-----
---------------GLIAIG---RRAFF----DT-TS----------------------
-------P---------IPLRCG---------PYDLFEGFFLSVRPQR-W-----G-VVF
NIDKTQVAVYRP--LPIPQLLKEINFRMDFN--------------------RPLDPHSKR
TVEKQLITLRVSANH------YKNDKGQ----------QYVRKFTIFGLSPNPANAQLL-
---------------------DDGDFKGR--SVADYFQATYGIRLQQPHL--------PC
LKTA-----QNKK-----------------------------------------TWLPME
LAT--LLPN--QQA-PGK-NAQIVAEVIRHAAVPAFQRREAIDKF------------MKN
RG--F--------NNHPL--LK-SWMISV-DTNMLNLMGRVLDGPEATFG---SN-----
---------KK--------------Q-RL-------------RD----------GKWIM-
-------------R-DTAFQTPG--T-------------PHAIKWAMICV--GRPR----
------------------------------DENFLFDLEKNFKQMGPRVGLQFSADY---
------------K-Y--DVW-----------------RT------DQIK-------QKF-
----SELKAG-----------G-FDL---------VIFVL-------------CDD----
-RDETAYGTIKRWGDLEY----GMVTQCVKYSK-F---A-------KPRG-------LDQ
---YVSNVLLKINGKLG-GVNWVINL-AS-------------PIIKE-----VSMVIGAD
VTHPSP-------TGD-------KTI----LKSLAAVVASMDPN------MTK---YRPF
IVQQK------T-VA-EGTSEV---IEII-RDMKDIVKSLLK---------------DF-
--------------YILN-N-RK-PASLIFYRD---------GVSEGQFKAVLQHELVAI
QQACTE-L---------EN-----G----YQPGITFIVVQKRHNIRLFPAN-DR-E----
-------------------------GVGK-SGNIPAGTVVDRDITHPREFDFYLCSHEGI
QGCSKASHYHVLWDD------------NRWGS-DD----L-QK----------FTYYLCH
LYFRCCRSVSYPAPTYYSHLAAFRARE-WV--GEDS-SS----TE-GSVASG--------
--------------------------------------RP-GAA----------------
-------TPSKFPFLE-DRTL----------------SQGSQ--VIKINALHKSE---FN
NK----------MFFL-----------
>SmeT510000
MPR--------------------------------------------RHKNKNSH-----
------------------------------------------------------------
RGSS-------------------------------------NKR------ESG-------
------------------------------------------------------------
-------------------QSSNNPQNDANVANT--------------------------
------------------------------------------------------------
---------------------------------------------SENIEANEVLAINNR
QTVLNNTL------------IDEIE-------------------------------NITI
SENVEKITSET-------------------------------------------------
-----------------------------PLPI---------------------------
------------------------------------------------------------
--------------------------------------CEPSDAP---------------
-----------------------KNNVSEP------------------------------
---------------------FKKFQNLNLNVDISK-----TMQM---------------
----------------------------------------------------------KF
LPERP----------------------DK---GGTK--GRQIPLIVNCFNMTVK--S--T
-KIFMYDIEL-----LKAELVL---ENNVRD---------------------FTNKIK-R
KDIFRDVVSQFL--KD-------------K-CGLPIFD-G-GRIIFNNQLLPYT---ETI
NKLN-----FIY-NYEN----------Q---NINCHLNLQLVN-----------------
SDIDLDLIDDYIHSG------KGRSNNIPQ--------ETIRVLDIIIREMLLDC-----
---------------DLILIG---NKGLF----NP-RT----------------------
-------S---------KPLDRD---------PYTILSGYFSTIRPHM-S-----N-IRF
NLDTTQIVCHQA--INMKDYIQKVFTLNNFN------------------------IQNKK
HINSRIYNIKVKASH------YKNDQGE----------NYTRIFTVKGVYQKNAHNEII-
---------------------ENLG---K--SVNEYFLSTHGINLKYPEL--------LL
IETT----NYNK--------------------------------------------FPAE
LLT--ILPN--QKV-MGN-DPNIVREVIKHSAIPCTERFDNLKKS------------VVA
FK--GF-------RNNKY--LQ-SYNITI-IPQMINVKGRILDEPTALFG----D-----
---------KE--------------E-KL-------------PK----------SKFNI-
-------------M-NKKFKDPF--HDP--------------IKWALFAF--GERR----
---------------------------EYGNENELYAIEIELPKAAIKVNVKILKDN---
------------T-F--CYV-----------------SN------DDIK-------KSI-
----EKIKE------------D-LDL---------LVVVV-------------RND----
----VEYKLVKDIGDIEL----GIVTQCICYEN-L---C-------RQKN-------LSQ
---YMGNLMLKVNAKLG-GVNWEIKN-IE--YA----------PIKG-----LFMVFGVD
VTHPSN-------N---------DGL----SKSVAAVVGSINKT------ATI---YSAV
IKKQL------S-KD---GKDA---VETV-VEMEDMVHRLIK---------------VF-
--------------YDLN-QSKL-PDHLIFYRD---------GVSEGQFEIVFNHEIAAI
QYACEK-F---------KK-----N----YKPKITYIIVQKRHNIRFCPIT-LE-D----
-------------------------SVGR-CKNVLPGVVIDNDITHSREFDFYLCSHEGI
QGTSKPVHYYVILDE------------NRWNS-ND----L-QE----------FTYFLCY
VCFRCTRSISYPAPTHYAHLAAFRGRI-LK--DDED-NI----SL-SSENES--------
------------------------------------------------------------
-------------------------------------------IGLPDISINEFH----Q
NK----------MFFI-----------
>Mli013602 
EPF-------------------------------KQELDDETLRC-LARKGRAKA-----
------------------------------------------------------------
GAFLADTISRIPD---------ASSRAPWSDWRAKAKIS-SDAE------NLQ-------
------------------------------------------------------------
---LAGERKSEA---------CQKPDVTIYSDGS-VQELGGGSGVVIWKTDEPRE----Q
RAAP-III--------------KEPAGL--------------PASSLQAEL-K-------
-----------AITRG--------------LEWLQAHDQ-------SALLVSDSQSGKGT
GRNPLAGL-----------TGNEAA---------------------------------DE
AAGAAAAAQEG-------------------------------------------------
------------------------ASVRHAREEERD------------------------
---------------------------------------YAGGTSARS-----ARAGEVA
WRGT----------------------------PGLNVGAEGDRETDK-------------
--------------DTCPACGEEADTVSCPATE---------------------------
---------------------RTRRQLSWLNEDPDAALAYYRASD--QRR----------
----------------------------------------------------------RQ
LPSRP----------------------G----GGTK--GRKIALYANHFNFKFS--DD-L
-RVFMYDFEI-----QDCNKRTQ---QKGK------TFELRRTECE----------AV-M
RA----FMRQFF--PK------------IN-QYRYIYD-G-RRVAYFLDKLPGV--SSES
TFKK-----RVL---LPK-----DSG-EG--ENEYSVLVVETP-----------------
-TRHFGDISTYLTTE-------MGTADIPI--------DAIRVVDVLLKATFIEK-----
---------------SMVPIG---SRALF----FE-RS----------------------
-------V---------QREGDL---------PWVMHQGLFASLRPQ--W-----S-VRL
NVDNTQVACYPS--KNLADLLYEIGKSKRWRD-----DV----------WNRELSDKDRI
ILGKLVKMCRVEASH------YKTKEGR----------NFTRKHTIFDLKRSPAASTIT-
-----------------LD--DGST---L--TVQQYFKKQYGRDLQYPHM--------PC
AKVS-----SNRN-----------------------------------------TLLPVE
LCT--MMPY--QKP-PDK-EGEIVSAIIRKAAVPAEQRKAEIEDR------------LKR
LE--L--------NKSRY--LA-EFKVNI-DVRMLQLWGRVLGSPAIGYA---KN-----
---------QS--------------V-KL-------------DRG--------PGKWDA-
-------------R-NAVFFETG--QVQ---------------RWAFVNL--DDRV----
-------------------------------RNDM-PFFNMLTQQAGQNGIPLREDN---
------------K-Y--VKEG---R-----------PNH------DLID-------RMF-
----REFQKD-----------K-IEF---------AMFVV---------------F----
--DKESYKTIKSLGDLKY----GIITQAVLSKN-V---E-------GPRA------PSPQ
---TVGNILLKINGKLG-GINWRLDQ-LA--RDL---NAE-RAIVKE-----PMIVFGAD
VTHPAP-------TGD-------NSI----RKSIAAVVASMDVN------FTR---YSAE
FREQV------S-RKGTETNAV---KEVI-DDMKGAVKALLL---------------KF-
--------------YKRN-G-FK-PTSIMFYRD---------GVSEGQFTEVLRHEVAAI
QQACTE-M---------AT-----G----YEPRITFIIVGKRHHTRLFPAS-KQ-D----
-------------------------AIGK-SGNCPAGTVVDTDIVHKREFNFYLLSHEGI
QGTSKPSLYHVLWDD------------NKWSS-DD----L-QL----------FTYYLCH
VYMRCTRSVSIPSPVYYAHLCAFRART-WQ--GEDS-SP----DA-SSVSSR--------
--------------------------------------QS-AA-----------------
-----------TDPAS-L--------------------------RLE--KIAYSR----D
DS----------MFFFCKK--------
>Mli027596 
MPA-------------------------------KS-----------KTRGRGRG-----
------------------------------------------------------------
RG--------------------------------GNQGG-PSQE------APG-------
------------------------------------------------------------
---FPQQQQQQQ---------QQQPQQPPQQQQP-QQQP------------QQRQ----Q
PPQP-QQW--------------QQQPQQ--------------PPQQQQRQQ-Q-------
-----------PQQQP--------------QQRQQPPQ------------------QQQP
QQQPQQQP-----------QQPQQP---------------------------------PQ
QQQPQQPSQQQ-------------------------------------------------
------------------------QRQQQPQQQKK-------------------------
---------------------------------------------------------QQA
WRQQ----------------------------PQQPPPSRPEAETSQIEREVS-------
----------ELSLEVEGATGTVEGAAALPATE---------------------------
---------------------FLPVTVS-------------AVSD--QRR----------
----------------------------------------------------------RQ
LPSRP----------------------G----GGTK--GRKIALYANHFNFKFS--DD-L
-RVFMYDFEI-----QDCNKRTQNVRQKGK------TFELRRTECE----------AV-M
RA----FMRQFF--PK------------IN-QYRYIYD-G-RRVAYFLDKLPGV--SSES
TFKK-----RVL---LPK-----DSG-EG--ENEYSVLVVESR----------------T
PTRHFGDISTYLTTE-------MGTADIPI--------DAIRVVDVLLKATFIEK-----
---------------SMVPIG---SRALF----FE-RS----------------------
-------VPLG------QREGDL---------PWVMHQGLFASLRPQ--W-----S-VRL
NVDNTQVACYPS--KNLADLLYEIGKSKRWRD-----DV----------WNRELSDKDRI
ILGKLVKMCRVEASH------YKTKEGR----------NFTRKHTIFDLKRSPAASTIT-
-----------------LD--DGST---L--TVQQYFKKQYGRDLQYPHM--------PC
AKVS-----SNRN-----------------------------------------TLLPVE
LCT--MMPY--QKP-PDK-EGEIVSAIIRKAAVPAEQRKAEIEDR------------LKR
LE--L--------NKSRY--LA-EFKVNI-DVRMLQLWGRVLGSPAIGYA---KN-----
---------QS--------------V-KL-------------DRG--------PGKWDA-
-------------R-NAVFFETG--QVQ---------------RWAFVNL--DDRV----
-------------------------------RNDM-PFFNMLTQQAGQNGIPLREDN---
-----------CK-Y--VKEG---R-----------PNH------DLID-------RMF-
----REFQKD-----------K-IEF---------AMFVV-------------NAF----
--DKESYKTIKSLGDLKY----GIITQAVLSKN-V---E-------GPRA------PSPQ
---TVGNILLKINGKLG-GINWRLDQ-LA--RDL---NAEGRAIVKE-----PMIVFGAD
VTHPAP-------TGD-------NSI----RKSIAAVVASMDVN------FTR---YSAE
FREQV------S-RKGTETNAV---KEVI-DDMKGAVKALLL---------------KF-
--------------YKRN-G-FK-PTSIMFYRD---------GVSEGQFTEVLRHEVAAI
QQACTE-M---------AT---GNE----YEPRITFIIVGKRHHTRLFPAS-KQ-D----
-------------------------AIGK-SGNCPAGTVVDTDIVHKREFNFYLLSHEGI
QGTSKPSLYHVLWDD------------NKWSS-DD----L-QL----------FTYYLCH
VYMRCTRSVSIPSPVYYAHLCAFRART-WQ--GEDS-SP----DA-SSVSSR--------
--------------------------------------QS-AA-----------------
-----------TDPAS-L--------------------------RLEKIEPAYSR----D
DS----------MFFL-----------
>Mli029800 
MPA-------------------------------KS-----------KARGRGRG-----
------------------------------------------------------------
RG--------------------------------GNQGS-PSQE------APG-------
------------------------------------------------------------
---FPQQQQQQQQ------QQQRQPQQPPQQQQP-QQPP------------Q--Q----Q
PPQQ-QQR--------------QQQPQQ--------------QPQQQQRQQ-Q-------
-----------PQQQP--------------QQRQQPPQQ--------------QQRQQQP
QQQPQQQP-----------QQPQQP---------------------------------PQ
QQQPQQPSQQQ-------------------------------------------------
------------------------QRQQQPQQQKK-------------------------
---------------------------------------------------------QQA
WRQQ----------------------------PQQPPPSRPEAETSQIEREVS-------
----------ELSLEVEGATGTVEGAAALPATE---------------------------
---------------------FLPVTVS-------------AVSD--QRR----------
----------------------------------------------------------RQ
LPSRP----------------------DR---GGTK--GRKIALYANHFNFKFS--DD-L
-RVFMYDFEI-----QDCNKRTQNVRQKGK------TFELRRTECE----------AV-M
RA----FMGKFF--PK------------IN-QYRYIYD-G-RRVAYFLDKLPGV--SSES
TFKK-----RVL---LPK-----DSG-EG--ENEYSVLVVESR----------------T
PTRHFGDISTYLTTE-------MGTADIPI--------DAIRVVDVLLKATFIEK-----
---------------SMVPIG---SRALF----FE-RS----------------------
-------VPLG------QREGEL---------PWVMHQGLFASLRPQ--W-----S-VRL
NVDNTQVACYPS--KNLADLLYEIGKSKRWRD-----DV----------WNRELSDKDRI
ILGKLVKMCRVEASH------YKTKEGR----------NFTRKHTIFDLKRSPAASTIT-
-----------------LD--DGST---L--TVQQYFKKQYGRDLQYPHM--------PC
AKVS-----SNRN-----------------------------------------TLLPVE
LCT--MMPY--QKP-PDK-EGEIVSAIIRKAAVPAEQRKAEIEDR------------LKR
LE--L--------NKSRY--LA-EFKVNI-DVRMLQLWGRVLGSPAIGYA---KN-----
---------QS--------------V-KL-------------DRG--------PGKWDA-
-------------R-NAVFFETG--QVQ---------------RWAFVNL--DDRV----
-------------------------------RNDM-PFFNMLTQQAGQNGIPLREDN---
-----------CK-Y--VKEG---R-----------PNH------DLID-------RMF-
----REFQKD-----------K-IEF---------AMFVV-------------NAF----
--DKESYKTIKSLGDLKY----GIITQAVLSKN-V---E-------GPRA------PSPQ
---TVGNILLKINGKLG-GINWRLDQ-LA--RDL---NAEGRAIVKE-----PMIVFGAD
VTHPAP-------TGD-------NSI----RKSIAAVVASMDVN------FTR---YSAE
FREQV------S-RKGTETNAV---KEVI-DDMKGAVKALLL---------------KF-
--------------YKRN-G-FK-PTSIMFYRD---------GVSEGQFTEVLRHEVAAI
QQACTE-M---------AT---GNE----YEPRITFIIVGKRHHTRLFPAS-RQ-D----
-------------------------AVGK-SGNCPAGTVVDTDIVHKREFNFYLLSHEGI
QGTSKPSLYHVLWDD------------NKWSS-DD----L-QL----------FTYYLCH
VYMRCTRSVSIPSPVYYAHLCAFRART-WQ--GEDS-SP----DA-SSVSSR--------
--------------------------------------QS-AA-----------------
-----------TDPAS-L--------------------------RLEKIEPAYSR----D
DS----------MFFL-----------
>Gap9354   
------------------------------------------------------------
------------------------------------------------------------
---------------------------------------------------RG-------
-------------------------------------------------PSQ--------
------QQNPDA-------FRQKSPREAQ-------------------------------
------------------------------------------------------------
-----------SDSRG--------------FPQQQRSDT---------------------
--------------------YQQLP----------------------------VKAQLES
RELPQLPTAQA-------------------------------------------------
------------------------------------------------------------
------------------------------------------------------------
----------------------------------------PSKEI---------------
---------------------------------------------HCENTSN--------
---------------------QAKSYESKLVNPLG------NLSI--SEQ----------
---------------------------------SSKLQ--------------------YK
PVHRP----------------------DF----GKA--GRPINLYANHFNIKIP--KG-M
-IFYMYDIDF-----NPLIIRS-----DDRC-------------------------RI-M
KI----VEEQLL--K-------ANPSG-PR-NIIPLYD-T-NKTIYTNHRYTNV---YAT
QGME-----FRV---DP------EIF-N---IKTVIITVKEVA-----------------
-VISGDDLLAYVDPY-----NKGSSTDIPQ--------DAIRVLDLLIRKCLQIM-----
---------------SFKQVI---RNFFD----DD-RE----------------------
-------H---------RSYLCD---------GAVCVNGVYTSIRPQV-N-----C-IRL
NLDKTQSAFYDD--LPIIDMFSNLLNKNRFED-----T---------------WLEHEIR
QFTAKVKRLRVVTKYH-----KNSDSGK----------TYERKFTIFSISAQSANQLTI-
---------------------PESG---Q--TITQYYATQYGITLRYPNL--------PC
LKVN-----QKKN-----------------------------------------TYIPVE
LCT--LLPY--QKA-PN--TRNIVSAIIKESAVPPEKRRRQINEL------------MKP
FQ--RV-------DVKAV--LD-AYKVEI-NPNMLQLLGRVLDPPVLTVQA--KN-----
---------PN--------------F-RV-------------ES----------GKWDM-
-------------R-QKRFYQVN--AKE-------------KIHFYLLVT--DPRF----
---------------------------AQRADQQLCAFNEQLIAAARNVGYTFYTAE---
------------D-D--YGVV---G------------NP------EKLE-------EFF-
-------KAKHA---------S-YDL---------FLVVL-------------PLN----
--GDAMYSQIKVLGDIKY----GFRTQCVQQRN-V---E-------RC---------KPQ
---TMANIMLKINAKLG-GINWKLNA-PL--SAVF--------TQND-----PVMLLGAD
VTHPAP-------TGE-------QQI----KKSIAAVLGSVDSD------GCT---YNAY
ISEQE------T-HKGSKTRAV---CEVI-LNLKAMFKTLLK---------------DY-
--------------YTST-R-RK-PQRIIFYRD---------GVSEGQFQQVLNEEVYAL
KSACAE-M---------PG-----D----YDPLFTYVIVQKRHHTRFFCENPEK-D----
-------------------------GAGM-GRNIPPGTVVDTEIVHPVEFDFYLCSHEGI
QGTAKATHYFVLWDE------------NRFTA-DT----L-QK----------FTYFLCH
LYARCPRSVSYPAPTYYAHLAAFRARA-CR--FQMS-ES----PS-GSETSS--------
--------------------------------------FR-G------------------
-----------EDTTK-A---------------------SSSDCLTINLTVHDNQ----K
FK----------NYFC-----------
>Bse12292  
------------------------------------------------------------
------------------------------------------------------------
------------------------------------------------------------
------------------------------------------------------------
------------------------------------------------------------
------------------------------------------------------------
------------------------------------------------------------
------------------------------------------------------------
------------------------------------------------------------
------------------------------------------------------------
------------------------------------------------------------
------------------------------------------------------------
------------------------------------------------------------
------------------------------------------------------------
------------------------------------------------------SLK-FF
EPYQP----------------------A----------GK--------------------
--------------------------------------------------------QS-L
RW----FLVAVT--R----------------------D-G--------QPLPQM--I---
---------------------------E--------------------------------
------------------------------------------------------------
------------------------------------------------------------
------------------------------------------------------------
--------------QNLYD-----------------------------------------
------------------------------------------------------------
------------------------------------------------------------
---------VERQ-----------------------------------------------
------------------------------------------------------------
--------------------LP-EMGTKV---------GMRIDPPTFQYVSA--------
------------------------------------------------------------
------------------------------------------------------------
------------------------------------------------------------
-------------------------------------NP------TDLE-------KVT-
----VEAATA-----------Q-VDF---------AVFIL-------------SKG----
--TENAYPSVKRCGDLFH----GVVTQCLRLDI-I---Q-------KQTR------GLDQ
---YLANVLLKINGKLG-GINWRLPE-LM--EFI---GA-PPLPMRE-----VFMVLGAD
VTHPTK-------KGGKH-----PEL----RKSVAAVVASCDQL------ALK---YVPI
IVQQQ------T-TAGQESGAA---REMI-DDMENIIVEMLK---------------KF-
--------------YRQN-R-LK-PTSLIFYRD---------GVSEGQFKQVVEHEVSAI
QRACIR-L---------SP---SGD----YQPGLTYIVVQKRHKNRLFTDA-ET-R----
-------------------------PERG-MGNIAPGTVVDT------------------
------------------------------------------------------------
------------------------------------------------------------
------------------------------------------------------------
------------------------------------------------------------
---------------------------
>Bca_AGO2.1
MSS--------------------------------QGAWG--------RGGRGRG-----
------------------------------------------------------------
TESP------------------------------RGRGT-ESSR------GRG-------
------------------------------------------------------------
-----------------------APQPQGRGTGG-EQRG---------------------
------------------------------------------GTQQQR------------
----------GGRGGG--------------TPQRPPSSG---------------------
--------------------LEQFP-------------------------------ELRI
SAPPTRPTWGA-------------------------------------------------
----------------------------QPQPQ---------------------------
------------------------------------------------------------
--PS----------------------------TPTKVQPIPETKV---------------
-----------------------EEIPQTP------------------------------
P--------------------PQPIQQSVLISEPT------EETI--TPS----------
---------------------------------PEKVQ--------------------MQ
FPPKP----------------------AQ---RGSE--GRPIKLRANHYRIKPK--QA-F
-VVYQYDVEL-----KRKSQKE---PADSDK--------------------LIKNKVL-M
RDMFRALESKLP--P-------AYKNK-------MVYN-F-SKNLYSLVKLPFE---ESA
KYEL-----IV----------------D---RSPFIVTLKRIN-----------------
-QVTVD------------------FARYTE--------LEIQVLDLIFTHNLNYS-----
----------------CVALN---RSFFK----E--GA----------------------
-------N---------NFKLGF---------GLELWKGAYTSVRPSE-V-----G-LTW
NLDTANAAFMLC--KDLLELALNFYECDVNQL-----K---------------------T
RISTDKKGSEIGYSFIE---TYKNRDIK------TKTGGFRKKIKAFG----PDSSYMFE
WTQPD-------------G--KKIK---I--SVKDYLKKHYNIDLKYPNL--------PC
VDLG-------RQ-----------------------------------------SYLPIE
LCS--TELK----N-KKKLDEKETQDMIKLAAVPAPDRMNYIDNW------------MKE
SK--I--------NQDPV--LK-QYNIDV-ELKMVELDGRVLEAPDVQYKGRKAE-----
---------SK--------------F-IA-------------EK----------GAWDH-
-------------R-NNKFFDAK--RIS---------------KWLVVNF--AFKV----
------------------------------RDDALDNFIDALFRVGDIHGIIFEDPL---
------------D-V--INET---RR----------LDD------ATTK-------KVF-
----ENILTKYK---------G-LEL---------VVVIF-------------GGT----
---TNAYKIVKTCGDLMF----GVPTQGVEDRN-V---N-------RL---------NDQ
---TVSNILLKINSRVG-GTNFILSK-EN--RLF---GKYIQQLYNG-----PLMVFGAD
VTHPSP-------GED--------------TDSIAAVVGSLDKE------CSY---YAAR
LFAQR------S-KK----GQA---YEMI-HDLDKMMLDLLQ---------------SY-
--------------FNQN-K-AY-PKKIVFYRD---------GVSEGQFPLVLRHEINKM
REACQK-I---------NP-----G----YKPAITFVVVQKRHHTRLFPVR-RE-D----
-------------------------ANGR-AMNVPPGTVVDKDIVTRNMFDFFLCSHVGI
QGTSRPCHYYVLHDD------------NEFSM-NQ----L-QI----------LSHYLCH
LYARCPRSVSYPAPAYYAHLAAFRGRD-YI--RSQK-PL----KG-SDL-----------
------------------------------------------------------------
-------------------------------------------VISSEIALHQNI----R
NK----------MFFI-----------
>Cel_hpo24 
MEDQWLLS-------------------AIYDDD-----------LVEKLKVRSST-----
------------------------------------------------------------
S-------------------------------------------------SRS-------
------------------------------------------------------------
------------------------------------------------------------
------------------------------------------------------------
------------------------------------------------------------
-------------------TSINVP----------------------------SLENEFL
SSSSGSRVSDD-----------------------------------LY------------
------------------------------------------------------------
------------------------------------------------------------
------------------------------------------------------------
------------------------------------------------------------
-----------------------------------------LHPI--EENREP-------
----------------------------------------------------------FK
LIGKP----------------------LP---S-TT--GRFLSLLANHFQITC---NG-S
-IIHQYYIRF-----DPDIPS----------------------------------KKL-N
R----TILRTLQ--EQNPGLI----------ECPLVFD-G-IHTVYSTELINVKEVNNSV
INVA-----GVV-NTKES-------------PNLFKLYLTHVD----------------S
FLLDTKIITGNQD------------QNQKL--------RMMHAIDTVFRQTS--T-----
--------------GNFHAVL---QSFFS----IAQNS----AI----------------
EPS----HGLGWG----TVNLGV---------GREVCYGFYQNVVETF-D-----T-LTM
NLDVATTTFYRP-V-ALVEFLAEILEVPLATV----------------TDGRSLSDVQKK
KFNREVAGLKVETRHCSC----------------------PRRFRVARCTWKPTENISFH
LSETA-------------GNQDSKP---L--SLVEYYKRRYNIDLTYKHL--------PC
IEV-G---R-TRE-----------------------------------------CILPLE
LCY--VVSG--QRC-IKKLNEQQIANLIRATSRNATERQNAVMSL------------QNR
LK--M--------DNDVN--AV-KFGLKV-EAQLLKIEGRVLPVPRLLYR---SP-----
---------NLKRQE--------C-VTVP-------------NN----------GTWDM-
-------------R-GKNFYSGI--QIR---------------EWAIVCF--ASPEI---
-----------------------------IGEASMRSFVRNLVNVASEIGMPFLEEH---
------------R-F--CRYA---E------------PD------QTVK--------LL-
----EHLNEQYN-----------LQL---------VLCIV-------------PGK----
---SVVYGELKRKGE-LL----GLTTQCVRSQN-V---S-------KA---------SPH
---TLSNLCMKINSKLG-GINVILS-------S---PPQS---LNSE-----PVLFIGCH
LTRSSL-------ASSSDS----TSSIAHCDSSIACLVGSMDGH------PTQ---FSPI
FRTQP------R-H-----------QRTI-VDMCEMTREAII---------------NF-
--------------RKST-G-FK-PHKIIIYRA---------GIADVTVDEIMQTELRAV
RDACAM-I---------EY-----G----FQPGITFIGLDVTHHTRLFAAN-EK-D----
-------------------------RVGN-SQNVPAGTLVETGITVNNLFEFYLVSHAGI
QGTSRPTKYVVMWDD------------NSIPS-AD----I-HE----------MTYQLCH
TQSRCTRSVSIPSPVYYAKLVAQRAKI-LM--ADEN-FD----ME-RFRLCG--------
--------------------------------------IG-RNDG---------------
------------------------------------------------------M-SF--
-------------------T-------
>Dme_Ago2  
------------------------------------------------------------
------------------------------------------------------------
------------------------------------------------------------
------------------------------------------------------------
------------------------------------------------------------
------------------------------------------------------------
------------------------------------------------------------
------------------------------------------------------------
------------------------------------------------------------
------------------------------------------------------------
------------------------------------------------------------
------------------------------------------------------------
------------------------------------------------------------
------------------------------------------------------------
------------------------------------------------------------
-PPQP----------------------AGSIKRGTI--GKPGQVGINYLDLDLS--KMPS
-VAYHYDVKI-----MPERPKK--------------------------------------
------FYRQAF--E-------QFRVDQLG-GAVLAYD-G-KASCYSVDKLPLN---SQN
PEVT-----VTD-----------RNG-R---TLRYTIEIKETG----------------D
STIDLKSLTTYMNDR---------IFDKPM--------RAMQCVEVVLASPCHNK-----
----------------AIRVG---RSFFK----MSDPN----------------------
-------N---------RHELDD---------GYEALVGLYQAFMLG--D-----R-PFL
NVDISHKSFPIS--MPMIEYLERFSLKAKIN-------------------NTTNLDYSRR
FLEPFLRGINVVYTPP--------QSFQ----------SAPRVYRVNGLSRAPASSETFE
------------------H--DGKK---V--TIASYFHSR-NYPLKFPQL--------HC
LNVG----SSIKS-----------------------------------------ILLPIE
LCS--IEEG--QAL-NRKDGATQVANMIKYAATSTNVRKRKIMNL------------LQY
FQ--H--------NLDPT--IS-RFGIRI-ANDFIVVSTRVLSPPQVEYH---SK-----
---------RF--------------T-MV-------------KN----------GSWRM-
-------------D-GMKFLEPK--PKA--------------HKCAVLYC--DPRS----
--------------------------GRKMNYAQLNDFGNLIISQGKAVNITLDSDV---
------------T-Y--RPFT---E------------DE------RSLD-------TIF-
----ADLKRS-----------Q-HDL---------AIVII-------------PQF----
---RISYDTIKQKAELQH----GILTQCIKQFT-V---E-------RK--------CNNQ
---TIGNILLKINSKLN-GINHKIKD-DP--RL----------PMMK-----NTMYIGAD
VTHPSP-------D---------QRE----IPSVVGVAASHDPY------GAS---YNMQ
YRLQR------G-A-----------LEEI-EDMFSITLEHLR---------------VY-
--------------KEYR-N-AY-PDHIIYYRD---------GVSDGQFPKIKNEELRCI
KQACDK-V----------------G----CKPKICCVIVVKRHHTRFFPSG-DV-T----
-------------------------TSNK-FNNVDPGTVVDRTIVHPNEMQFFMVSHQAI
QGTAKPTRYNVIENT------------GNLDI-DL----L-QQ----------LTYNLCH
MFPRCNRSVSYPAPAYLAHLVAARGRV-YL--TGTN-RF----LD---------------
------------------------------------------------------------
-------------LKK-E--------------------------YAKRTIVPEFM---KK
NP----------MYFV-----------
>TcaAgob   
MGK---------------------------------------------KKGKGKA-----
------------------------------------------------------------
QEGSGEPSQPAPGASAPSTSQPPPQQ--------------QQQR------QRG-------
-----------------------------------------GPQGEGPGPRQQHPQQRP-
--QQQRQQQQPQP--HPQQQWQQQPQPHPQQQWQ-QQQP---------QPHPQQR----Q
QQQP-QQQWQQQ---------QPQPHPQ--------------QWHQQPQPH---------
-----------PQQQW--------------QQQQPQPH------PQQRQQQQPQQQWQQQ
QPQPHPQQW-----------HQQQPQQQRG-----------------------PRQQQGR
PRQQFPPGIQQ-------------------------------------------------
--------------------------QRSPSPQQQYGAPPP-------------------
--------------------------------HWGPPGIVPQQPMGQQ-----VQGPPPQ
QPPR----------------------------GPPPGMGAPQQQQPQ----RG-------
----------PLPQQQQQQQQRRPQQQQPPVKS---------------------------
P--------------------VPHPEPSSPPRQEP------APPL--SGG----------
---------------------------------GDCLS--------------------GA
LVVTP----------------------------GTK--GRRIQIESNHLSLNLG--KL-T
-EAYHYDVAI-----TPDTPKC--------------------------------------
------LLRDVM--N-------LFGRKHYP-QNHPAFD-G-RKNLYSPKKLPFP---NDT
KSDT-----IEV-EGEN----------R---KKEFKVEVKLAR-----------------
-TVDLTPLHDIMRTT-----------QSPQ--------DALQCLDIVLRNAPSNA-----
----------------CIIAG---RCFFT----PPRDG----------------------
-------Q---------IIPLGD---------GMELYYGFYQSAIRG--W-----K-ALL
NVDVAHKAFPKA--SNVLDIVCEIGSDFRTTM-----TRAN--------LSQPLREFVQR
DFEKFIKQLKVK---------YEIPNQS----------SSKRIHRVNGLGEPPSQAKFK-
-----------------LD--DGRM---T--TVERYYQEVKRCKLQYPHL--------PT
LWVG----SRERES---------------------------------------KILLPLE
FCT--VVGG--QAI-NRKMNENQTSAMIRKAATSTDVRKDKIMQT------------LRT
AN--Y--------NNDPC--IR-EFGFSV-SNNFEKLDARVLNPPSLLYA---DN-----
---------AQ--------------I-KP-------------SK----------GVWRA-
-------------D-RNRFLVGA--TIN---------------KWTIASG--TRYP----
-------------------------------SRDADKLADMIFRMASSNGMQITSKA---
------------T-P--STHI---G------------GR------QGLR-------DFI-
----DYFKGKQ----------D-YDL---------IIVVV-------------PNS----
---GPQYSFVKQAAELNV----GCLTQCIKERT-I---G-------RL---------NPQ
---TVGNILLKINSKMN-GTNHRLSP-NS--RPL---------IMKR-----PCMIMGAD
VTHPSP-------D---------ARD----IPSVAAVTASHDPN------AFQ---YNIC
WRLQP------P-K-----------VEII-EDLCNITVEQLK---------------FF-
--------------YQKT-G-FK-PESIVFFRD---------GVSEGQFKQVQRAEIAAI
QKACKM-L---------QK----DD----YEPKITFLVVQKRHHTRLFPTN-PR-D----
-------------------------SEDK-NNNVPAGTCVDTHITNPRMQDFYLVSHASI
QGVAKPTKYCTLWDD------------NNMNN-DD----I-EE----------LTYHLCH
MFTRCNRSVSYPAPTYYAHLAAARAKV-YI--ENDK-LD----MS---------------
------------------------------------------------------------
-------------QLK-R--------------------------HQEKCQIQEKI--VKG
KP----------MFFV-----------
>Tca_Ago2a 
M-----------------------------------------------------------
------------------------------------------------------------
--------APLPDGPDPST-----------------------------------------
------------------------------------------------------------
------------------------------------------------------------
------------------------------------------------------------
------------------------------------------------------------
------------------------------------------------------------
------------------------------------------------------------
------------------------------------------------------------
------------------------------------------------------------
------------------------------------------------------------
------------------------KQKQPPTFA---------------------------
P-----------------------QKESSFSTQKL------KSSL--S------------
----------------------------------DCLS--------------------QT
VIIKP----------------------------GVK--GRPIKIESNHLSLNVG--TL-T
-EAYHYDVSI-----TPDTPKS--------------------------------------
------FLRDVM--N-------LFARKHYP-KNHPAFD-G-RKNLYSPKKLPLP---NDT
MSDT-----IEL-EGEN----------K---KRGFKVVVKLAR-----------------
-TVDLSPLRDILQTR-----------QSPQ--------DALQCLDIVLRNAPSNS-----
----------------CISSG---RCFFT----PPREG----------------------
-------Q---------ILRLGD---------GMEMYYGFYQSAIRG--W-----KQPLL
NVDVVHKAFPEA--LNVLDLVCELGSDYRNTM-----TRQD--------LNQPLTDFVQK
ALEKFLKQLKVT---------YEIPGQS----------GSRRIFRVNGLRAPPSQARFT-
-----------------LG--DGKV---T--TVEKYYQEVKRCRLQYPHL--------PT
LWVG----SRQRE-----------------------------------------VLIPLE
FCT--VVSG--QVV-NRKMNENQTSVMIKKAATSTDVRKDKIMQV------------LRK
AN--Y--------NSDPC--VR-EFGFSV-NNSFEKLDGRVLQPPTLLYA---RK-----
---------AE--------------V-TP-------------SK----------GVWRA-
-------------D-MNRFFVGA--IVH---------------KWTIVSC--TRHP----
-------------------------------ER-GEQLADMIFRMASSNGMQITSKA---
------------TGP--FQHL---G------------GR------QNLR-------DII-
----DYFKRKQ----------D-HDL---------IIVVV-------------PNS----
---GPQYSLVKQAAELNV----GCLTQCIKERT-I---A-------KL---------NPQ
---IIANILLKINSKLN-GTNHILS---S--RLP---------IMSR-----PCIIMGAD
VTHPGP-------D---------AKD----VPSVAAVTASHDPN------AFQ---YNIC
WRLQP------P-K-----------VEII-EDLCAITVEQLM---------------FF-
--------------YRKT-R-HK-PETIVFFRD---------GVSEGQFAEVRRAEISAI
HQACKK-L---------QR----EG----YEPRITFLVVQKRHHTRLFPTN-PR-D----
-------------------------SEDR-NNNVPAGTCVDTHITNPMMQDFYLVSHASI
QGVAKPTKYCTLWDD------------NNMSN-DD----I-EE----------LTYYLCH
MFTRCNRSVSYPAPTYYAHLAAARAKV-YV--ENVK-LD----LT---------------
------------------------------------------------------------
-------------QLK-T--------------------------HQQKCQIQESI--VKE
KP----------MFFV-----------
>Bca_AGO2.2
MSQ---------------------------------------------NTGRGRG-----
------------------------------------------------------------
RG---------------------------------------RGR------GRG-------
------------------------------------------------------------
------------------------------------------------------------
------------------------------------------------------------
------------------------------------------------------------
-----------------------------------------------------QITQANL
AGASVSSTSSK-------------------------------------------------
------------------------------------------------------------
-------------------------------------------QNKTE-----IEETKSE
FMTS----------------------------TLTSVESQPEETK---------------
------------------------------------------------------------
-----------------------------------------QITL--FDPN---------
----------------------------------------------------------TQ
FPEKP----------------------KK---RFNL--GQQFSVIANHFRINLK--KN-F
-KVIQYDVSI-----TDSRQKE------------------------------VLSAKI-G
KA----MIMEYL--KQ----FVVYSNK-------ILYD-F-KKTLISLIELTTK---QFE
FEV------------------------D---GKKFKAIFQAVETSK--------------
-SLTIESNKPLYD------------------------VEQIRILQMLMTQSLRLN-----
--------------NQVLNYA---NSFFN----L--RQ----------------------
-------K---------PIEIGL---------NLDLRQGAFLSVRPSE-L-----G-LTL
NLNMATVALNRG-DRNLIDVACEFFDTKY------------------------------R
QCNPKDLKLKISQNNFELLKFLKNITIR----------DHNKKLVKIENFYMNANDYSFK
V--------------------KDKT---M--KCKDFFKMKYNIELKYPEL--------PL
ITIG-------NN-----------------------------------------THIPIE
VCT--TVTD--RRS-NL--NPIEQSNMIRNANIKPNDRKQEIMNL------------FQG
IN--L--------NADPI--LR-EFGINI-DLRMTQLEASKIKGAKIEYG----N-----
---------KS--------------I-EP-------------NT----------GRWDN-
-------------K-DKIFYDTK--SVS---------------KWIVIDF--SGLD----
-------------------------------ETSMKQYIKNFVSTAKLHSIGMANQL---
------------A-I--LSGR---NDQD------YEIIM------KFIE-------QKI-
----QEF--------------K-VEF---------LLIIL-------------KNK----
--DQKIYQIVKQIGDIKY----GVITQCVDQSA-I---M-------KRDRDTGHFILNPT
VGQLNSNICLKLNSKLG-GTNFKLSS-DD--LNF---KNYLKELYDS-----NVMIFGID
VNHPSP-------GPKKSTDPNAPKI----FESVAAVVGSVDKN------CCY---YPAC
VLNQK------N-TE----RSA---LELV-YHLNLAVFELIT---------------KY-
--------------KKLN-Q-KL-PERLIFFRD---------GVSEGQFKPVRDHEMNEI
RKACEK-I---------ES-----G----YFPKISYIVVQKRHHTRLFPVK-KE-D----
--------------------QAMS-GKFE-NQNVPPGTVVDTLIVTPDKFDFFVCSHLGI
QGTSKPCHYFLLHDE------------NNFDS-NK----L-IL----------FSFYLCH
IYARSTTSVSYPAPTYYADLCAERGRV-YN--LNEM-NF----KK-EIDGK---------
------------------------------------------------------------
-------------------------------------------YETSLIEIHPNL----K
DR----------MFYI-----------
>SmeT050994
MPK-------------------------------KKKG--------PQHKNEPQA-----
------------------------------------------------------------
GESI-----------------------------SRAQSG-YSQQSSNIPQEQG-------
---------------------------------------IRGAEGAARPPSQQYQQ----
------RQQQDQP--SSQQYQQRQPEQPSYQQFQ-QESS---------FRSPQQD----Q
PSSQ-QYQQRQQ---------REQPSSQ--------------QYQQRQQPE-QPSYQ---
---------QFQQQQR--------------QQQRPPAESSFRS-PQQDQPSSQQYQQRQQ
REQPSSQQYQQRQQQQ-QQRQQQRP----------------------------PAESSFR
SPQQDQPSSQQYQQ----------------------------------------------
-----------------------RQQREQPSSQQYQQR----------------------
--------------------------------------QQREQPSSQQ-----YQQQRQQ
QRPP----------------------------AESTFQSQPQEKVVWGKK----------
------------PSQSVDQREIQSQKHQEPIISSQT---------TEENARVPRGAEGFS
PI-------IEAPSKGLP-HSIQSQPITPLTSEFE------SMTI--SSPKDAKAS----
-----------------------------SPPPQAKISPKKIYTPITLDIKISPTLQQKF
LPSRP----------------------DD---GGKK--GRPIKLIINCCDVKIN--P--M
-KIFMYDIEL-----TKAAEKD---KTEKK------KSRDVTPK------------MK-K
KDVIRNIVKELL--QK-------------A-EGMPVFD-G-GRIIFTNKLLPYN---DGT
CKIT-----HNF-NYES----------E---NVTCHFNIQRVKEE---------------
-DIELGNLNNYIQSK------KGRSDDMPQ--------EALRALDTIFREMFLNK-----
---------------NLITIG---GRAIF----DP-KT----------------------
-------S-------T-----------------------------------------NRL
NPNT--------------------------------------------------------
-----------------------NADGK----------AYSRKYTIFGFSNKSAREEKI-
---------------------VEKN---L--TIEQYFQKEYNIKLKYPNL--------PM
VKTS-----PNKP-----------------------------------------TFVPIE
LLT--MLPN--QRV-IES-DGKIVQ-----------------------------------
-------------EGDKF--LQ-NYKIEI-DPKLIGVDARVLDGPEGIFG---GQ-----
---------RT--------------E-PL-------------RG----------GKWDI-
-------------R-NKKFIKPY--DKL--------------VNWALFAV--GTER----
--------------------------DYQRNDKPLYDIEDKLPGAANNVGIRMGGSF---
------------Y-F--SYV-----------------PY------QNIE-------KVA-
----TDTIRNSE-----KEKKK-LDL---------LVFVV-------------IND----
----EDYKEVKKFGDVLF----GIVTQCMKYAT-L---N-------RQKF-------LDQ
---YLGNIMLKVNGKLG-GVNWELSP-IR--NRLF-------TPIKD-----SFMVFGID
VTHPAS-------TR--------NDL----SKSVAAMVGSLDNN------ATM---YSAL
IRQQL------S-KK---ERAI---IEIV-MEMEDMVYNLLM---------------TF-
--------------YKAN-KQLK-PKRLIFYRD---------GVSEGQFDIVFKHEIIAI
QSACQK-L---------EK-----D----YQPPITYIVVQKRHKIRFFP-----------
------------------------------------------------------------
-------------------------------------------------------YFLCH
IYARCTRSVSYPAPTYYAHLAAFRGRT-LI--GLSD-DD----SS-STTSG---------
------------------------------------------------------------
-----------HSTRT-D-------------------------TSESQILINEFH----H
DK----------LFFI-----------
>Sle67413  
MAY-------------------------------RGGGGG--------RGGRGGG-----
------------------------------------------------------------
GGY---------DDSRPSSAASFQSRGGRG----GGGGG--GYR------GRG-------
------------------------------------------------------------
------------------------------------------------------------
------------------------------------------GYGQD-------------
------------AGR---------------------------------------------
--------------------YGEQP-----------------------------------
ASAPTRPKVAA-------------------------------------------------
------------------------------------------------------------
------------------------------------------------------------
--------------------------------------SLPKVLT---------------
-----------------------ENIATEPPLAVTRK---P------------------D
PN-------------------IDKKKAQMLGQKIS------AASM--QE-----------
----------------------------------------------------------MT
RSRRP----------------------DA---GGKL--GKSIRLLVNHFRVSLP--T--G
-TGHHYDIDL-----RMVGRGN---------------KITAAPK------------CL-I
RT----AVYYWL--R----------RMGLD-PYCFAFD-G-KRNLYAKQRIDVV---QDG
QLNT-----FRY-EVPAALMPLTEAHSDG-TPSTFELQISYAS-----------------
-EVRFDLLNAVLDGK------IDGTHIELQ--------QIMNVTNIVLKQFNTDR-----
----------------DYPVV---RNTVF----PPNLQ----------------------
-------PEV-------PVMLSG---------ALELWNGYYQAVRPT--A-----A-KTI
NVDVSYSAFLAS--KPLIQLLCDSVPFIRNNL-----ESFA-TR----PATPQQIHMMNE
ALQSRLKQKRIEVTIK----------------------SQTRKYTFDRLMRDGAHTQRFE
MTVD--------------G--KNVP---I--TVEDYFRKYKQCEIRYKFL--------PV
VKA------SGRN-----------------------------------------TYLPLE
LCN--VMQN--QHA-AGKLTPDEQGIMVRNSSTKPPERMSRINSY------------VQE
AA--DF-------NNSPY--MN-RFGVKV-QTPMVEVSGHVIPGPAIHFG----P-----
---------WN--------------K-EQ-------------KKGATVEQIQRESMWNVE
-------------R-GKKFIVPG--VIK---------------RWVVVRV--CTPNER--
--------------------------QDRAYEDIAQQLCDMLPQQARMLGMSMPTEY---
------------E-W--EEL-----------------SC------EELN-------GYF-
----NALAKNPP---------K-PDL---------VIVLL-------------PAD----
--GTDVYANVKRIAELQQYEN-GITTQCLGSKT-M---H-------AKRG------LSSQ
---HVVNILMKINHKLNDGENWRLPS-IF--DIM------KIDGKPT-----PYVVMGAD
VNHPRP-------GA--------DKR----YPSLAAVTCSIDPY------SMR---YSAV
FNVQR------H-H-----------KETI-ENLDGMVHTLLQ---------------NF-
--------------YQKN-NGRK-PQRIVFYRD---------GVSEGEFQKCVK-EIQKI
RIACTK-L---------DQ-----Q----YSPHITYVCVLKRHHTRLFAVD-QN------
-------------------------ELNR-SGNVPAGTTVDQGVTHAREFDFFLVSHSGG
VGTSRPTHYHVIHDE------------NKFTS-DK----L-EQ----------LTYYLCY
CCARCSKSISYPAPCYYAHLMADRASH-YI--KDAA-SS----IL-DSAPSE--------
--------------------------------------SQ-RSGT---------------
GSNSSKTKKEMRDEAK-QF--------------------ASR-EVFQNMRIHEDL----R
LQ----------MFFT-----------
>Lsq.42352
------------------------------------------------------------
------------------------------------------------------------
------------------------------------------------------------
------------------------------------------------------------
------------------------------------------------------------
------------------------------------------------------------
------------------------------------------------------------
------------------------------------------------------------
------------------------------------------------------------
---------------------------SAPV-----------------------------
-------------------------------------------SSQHE-----AATSETM
G--------------------------------------EVTTAM---------------
--------------------SAASVSESSSIAA-------------------------LI
PIT----------------HPTSP------------------------------------
------------------------------------------------------------
----------------------------E---TGQFLMGRRITIRANYYAMDID--PLKS
PPIFRYCIEV-----SAQSAER-----------------------------AIKNKLK-R
RQ----IVDQAF--KALRSV-------------TYGYD-G-DKNVYTLTELNVL------
ETLT-----VHW-DDDG----------R---MQVFKVDIQKYT-----------------
---GTLLLADLL--KF--------DVSDVS--------EVLAGLEILTMTNPKLR-----
---------------FTTHRA---HSFYY-----PMP-----------------------
-------GP--------YDIRNP---------YKQLWAGFYSSVRQGE-W-----T-MTL
LFDPTAAVVIKE--QTLLEI-YTKSGSNVERAN--------------------------Q
VLWELKPNLKIDIQFG---------------------AKKQRGRVFVELVSETPATKKFK
DR----------------D--SAKM---W--FLKDYYREIHHVDVR-PDL--------PL
VKVR----S-KNE-----------------------------------------ELIPLE
FCT--IQPG--QLS-ATRRESEEQRKLVGYMELKPAERYQRTIDD------------FRE
KF--ASR------EQRSL--ME-QLGIQL-SYEPIRIEARILPPVEMKGR---NN-----
---------KK-LQPN---------P--K-------------EH----------GSF-F-
-------------V-GNQYLESR--DIG---------------KWAVVEA--LG------
----------------------------QCSLADLERWVSPFRNGLFRKSIQASEKP---
--------------I--VKQA---T------------TR------ATIE-------QCF-
----VALGKA-----------E-VKF---------CLFLV-------------EKK----
---AQNYAYIKQLGDRKH----SIATQCVDVGD-R---I-------MQ---------NKM
---YWDTVVLKVNAKLG-GVNFAISK-ESLNRP---P------LFDE-----PVLVVGAD
VTHAGP-------E---------DKE----QPSIAAVVGSIDLT------ATR---YISV
ITPQS------R-KAKENANCT---QEWI-SDMRETMKTLLN---------------AF-
--------------RENT-G-EN-PRKIIFYRD---------GVSEGQYVEVLQKELRQI
QAACMD-L---------D-----------CKPLITYIVVRKRIKTKFFDVD---------
-------------------------KNGK-ASQVSPGTLIEVDVTQPFRFDWFLVPHKSQ
LGTAKPSHYVVLYDD------------SKFHP-DE----I-VY----------LSFAMCH
LFPRCPKAVSIPAPIYHAHLAAERAKY-HL--RAKP-KP----AA-A-------------
------------------------------------------------------------
-----------KQSYL-NHA-----------------------REVTRMDPGRVL-----
-------------YWI-----------
>Lsq.52019
MPN--------------------------------------------KKKGRGSG-----
------------------------------------------------------------
PA----------------------------------------------------------
------------------------------------------------------------
---------------------NEPPPRPATA---------------AAELNRNDF-----
------------------------------------P-----------------------
------------------------------------------------------------
-----------------TLGGPAAPRPA-------------------------PPAQPTV
VAAAATP-----------------------------------------------------
--------------------------QPVATGGGR-------------------------
-----------------------------------------GRGWGPK-----PTSSVGQ
PGAA---------------------------------PGRPATST---------------
--------------------AAVA-APPQPATA-------------------------PA
PVS----------------RNVEPPAADNVAEQLE------NVSL--DT-----------
----------------------------------------------------------LA
PIRRP----------------------MK---NGKYELGRTITLRTNHFKITLE--KTKG
-QIFVYDITL-----TPAC-----------------------------------NKFK-Q
RQ----IFDGAW--RDPRNLF-DLQTG-GK-VPGYGYD-G-SVNLYTSIKLDSV------
VGKE-----IKY-QGES----------G---SKPFSIKVNKLT-----------------
---AILNLHALMDPKE--------DDETKL--------AIINALDVIMTTRVKLE-----
---------------NGASVK---RAFYF----QPDIR----------------------
-------KP----------ICDD---------ENEIWAGFYTSAKDGQ-W-----I-LTL
NADVTATVVIQP--YKFLEL-YDYCKSE-SEMN--------------------------A
YLRRQKKDLKVLIEFGKT-------------------KKSKQTRTFERVVPKTALTHTFS
------------------H--QGRN---V--NLVQYFLSEYGETIEFPNL--------PL
VQIK----SGKND-----------------------------------------VFYPME
YCS--ILPG--QFT-IGQLEASEQSALVEYVSMQPAVRFRETSKT------------LKE
KF--LKP------EQIAL--LR-EFGITV-SPDPMRVEGRVLPAVTVQAK---QG-----
---------DK-ARDI---------RCSD-------------DQ----------ASFKL-
-------------Q-GLNFFKLG--GLG---------------KWAVITT--T-------
----------------------------RIISNEVDTWVAKFCQALNVKGINAQQPY---
--------------K--YFDA---T------------SP------DRIV-------NTF-
----KEMGQA-----------Q-VRF---------ALFFV-------------EKG----
---GPLYGTIKQQGDRQY----RIVTQCIDARN-R---R-------KT---------DNS
---YIENVILKVNVKLG-GINHILSN-KTFNLP---P------MFDD-----DVLVVGAD
VTHPGK-------E---------EVS----KPSIAAVVGSIDKS------AAK---YVAV
ITPQA------R-SAKVDQVQT---QEWI-SNLADTMKSLLI---------------AY-
--------------YRNT-K-RK-PKKIVFYRD---------GVSEGQFVTVLQKELTQI
QKACRD-L---------PG-----GD---YRPDITYIVVRKRIKPKLYEEK---------
-------------------------SENQ-ITQVPPGTIVEVDITQPMRFDCFMVPHYSP
LGTAKPSHYVVLYDD------------SKFSP-DE----L-AY----------MSFCLCH
LFPRCTKAVSLPAPVYHAHLAADRANQ-HL--AGKP-MP----EL-RGDVAT--------
------------------------------------------------------------
----------QRKILL-DHA-----------------------NEATKMDIDTSQ-----
-----------ANYWL-----------
>Lsq.54857
MPG--------------------------------------------KKKGRGSG-----
------------------------------------------------------------
IP----------------------------------------------------------
------------------------------------------------------------
---------------------NQPPSRPTTAVDR------------GPAFNPDDF-----
------------------------------------P-----------------------
------------------------------------------------------------
-----------------TLGGAAPPRP---------------------------------
IAAAVAP-----------------------------------------------------
--------------------------PPAPVGRGR-------------------------
-----------------------------------------GRGSTQK-----VTSSVGQ
E--------------------------------------RPATSM---------------
--------------------AAVAPAERAPLPA-------------------------QP
PVR----------------RPASPVKVEELAEQFE------DVSL--SK-----------
----------------------------------------------------------LV
PISRP----------------------MI---GKEYQLGRLIKLRTNHFEIILD--KSKG
-QIYVYDITL-----SPAC-----------------------------------TKLK-Q
RQ----ILDDAW--RDPQNLF-KLNTNQGR-IPGYGYD-G-NVNLFTSCKLDSV------
VGTE-----ILY-KNEQ----------A---KKPYSIKINKLT-----------------
---AIRNVHDIMDAKV--------DEDTKA--------AVVNALDIIMMTRAKLE-----
---------------HGASLK---RSFYY----QPNPM----------------------
-------SP--------FYISKQ---------EKEIWAGFYTSAKPGQ-W-----S-LTL
NADVTATVVIAS--YTFLEL-YDFCKTRVADMN--------------------------A
YLNKQKKNLKVLIQFGQT-------------------KKSKQTRTFDKVVLKSAKDHTFD
------------------Y--NGKM---V--NMVQYFKDEYGETIKNPTL--------PL
VQIK----SGRGI-----------------------------------------VYYPME
FCT--ILPG--QFT-VGQLESMEQSDLVKYITMGPADRAKKTSDD------------LRQ
KF--MTP------EQVAL--LS-EFGITV-SPNAMKVQGRVLPPVTVKAK---RG-----
---------NI-DVDL---------PCDA-------------RT----------ASFRP-
-------------Q-GTSFYKLS--GLG---------------AWAVVKT--T-------
----------------------------NITQRDIDEWVSTFCQILRSKGINAPAPV---
--------------K--FIEA---R------------QV------RDIE-------KIF-
----ADLKSS-----------G-IQF---------ALFFV-------------EKG----
---GFFYGAIKQQGDRQY----QIATQCVDARN-R---R-------FK---------DPS
---YIENVILKVNVKLG-GINHVLSN-KSFKLP---P------LFDD-----DVLVIGAD
VTHPGR-------E---------EVS----KPSIAAVVGSIDKT------AAK---YVAV
ITPQA------R-SAKVDQVQT---QEWI-SDLAATIRSLLL---------------AY-
--------------HKHT-N-KK-PKKIIFYRD---------GVSEGQFTIVLQKELTQI
QKACRE-L---------EQ-----G----YEPAITYIVVRKRIKTKLYAEE---------
-------------------------VENR-ITQVPPGTIVEVDITQPSKFDCFMVPHHSP
LGTARPSHYVVLYDD------------SKFSP-DE----I-AY----------MSFCLCH
LFPRCTKAVSLPAPVYHAHLAADRANQ-HL--AGKP-PP----DV-VEDVVR--------
------------------------------------------------------------
----------QRKILL-DHA-----------------------NNATRMEINKSL-----
-----------PNYWL-----------
>Cel_rde1  
MSS--------------------------------------------N------------
------------------------------------------------------------
----------------------------------------FPEL------EKGFY-----
------------------------------------------------------------
------------------------------------------------------------
------------------------------------------------------------
------------------------------------------------------------
------------------------------------------------------------
------------------------------------------------------------
------------------------------------------------------------
------------------------------------------------------------
------------------------------------------------------------
------------------------------------------------------------
-----------------------------------------RHSL--DPE----------
----------------------------------------------------------MK
WLARP----------------------TGKC-DGKF-YEKKVLLLVNWFKFSSK--IYDR
-EYYEYEVKM-----TKEVLNR----KPGKPF--PKKTEIPIPD----------------
RA--KLFWQHLR--H-------EKKQTDFI-LEDYVFD-E-KDTVYSVCRLNTV---TSK
MLVS-----EKV-VKKDS-----EKK-D---EKDLEKKILYTM-----------------
-------ILTYRKKF-----HLNFSRENPEKDEE--ANRSYKFLKNVMTQKVRYAPFVNE
EIKVQFAKNFVYDNNSILRVP---ESFHD----PNRFE----------------------
-------Q---------SLEVAP---------RIEAWFGIYIGIKELFDG-----E-PVL
NFAIVDKLFYNAPKMSLLDYLLLIVDPQSCND-----DVRKDLKTKLMAGKMTIRQAARP
RIRQLLENLKLKCAEV-----WDNEMSR----------LTERHLTFLDLCEENSLVYKVT
GKSDR-------------G--RNAKKYDT--TLFKIYEENKKF-IEFPHL--------PL
VKVK----SGAKE-----------------------------------------YAVPME
HLE--VHEK-PQRY-KNRIDLVMQDKFLKRATRKPHDYKENTLKM------------LKE
LD--F--------SSEELNFVE-RFGLCS-KLQMIECPGKVLKEPMLVNS---VN-----
---------EQ--------------I-KM-------------TP---VIR----G----F
-------------Q-EKQLNVVP--EKE--------------LCCAVFVV--NETA----
-------------------------GNPCLEENDVVKFYTELIGGCKFRGIRIGANE-NR
GAQSIMYDATKNE-Y--AFYK---NCTLNTGIGRFEIAA------TEAK-------NMF-
----ERLPDKE----------Q-KVL---------MFIII-------------SKR----
--QLNAYGFVKHYCDHTI----GVANQHITSET-V---T-------KALASLRHEKGSKR
---IFYQIALKINAKLG-GINQELDW-SE--IAEISPEEKERRKTMP-----LTMYVGID
VTHPTS-------Y---------SGI----DYSIAAVVASINPG------GTI---YRNM
IVTQE------E-CR-PGERAVAHGRERT-DILEAKFVKLLR---------------EF-
--------------AENN-DNRA-PAHIVVYRD---------GVSDSEMLRVSHDELRSL
KSEVKQ-F---------MSERDGED----PEPKYTFIVIQKRHNTRLLRRM-EK-DKPVV
NKDLTPAETDVAVAAVKQWEEDMKESKETGIVNPSSGTTVDKLIVSKYKFDFFLASHHGV
LGTSRPGHYTVMYDD------------KGMSQ-DE----V-YK----------MTYGLAF
LSARCRKPISLPVPVHYAHLSCEKAKE-LY--RTYK-EH----YI---------------
------------------------------------------------------------
------------GDYA-QP--------------------RTRHEMEHFLQTNVKY-----
PG----------MSFA-----------
>NamRDE1lik
ME----------------------------------------------------------
------------------------------------------------------------
-----------------------------------------KCR------ERG-------
------------------------------------------------------------
------------------------------------------------------------
------------------------------------------------------------
------------------------------------------------------------
------------------------------------------------------------
------------------------------------------------------------
------------------------------------------------------------
------------------------------------------------------------
------------------------------------------------------------
------------------------------------------------------------
------------------------------------------------------------
------------------------------------------------------------
------------------------------------------------------------
------------------------------------------------------------
------------------------------------------------------------
------------------------------------------------------------
------------------------------------------------------------
------------------------------------------------------------
-----------------------------------------------------------L
NVA----------SQPLIQIF---------------------------------------
---------------------------E--------------------------------
----------------------------S--TTADKFEERVE------------------
---------SARN-----------------------------------------CFLALQ
NGS--------Q------------------------------------------------
------------------------------------------------------------
------------------------------------------------------------
------------------------------------------------------------
------------------------------------------------------------
------------------------------------------------------------
---------------------R-KIL---------LLLII-------------NDRTDTH
DHLEGNYGLIKAVCDNKY----GIASQVVDAST-V---S-------NAIAAK-----KKT
---VYYNIALKINAKLG-GVNQAVVL-DV--QSGT-----AEVSSKD-----AVMFVGID
VTHPTS-------D---------SGI----DISIACMVASFDLA------ATR---YANE
IVAQM------K-P-----------GETV-ERFQGQFIRLMT---------------KFR
EFFLSSLLNLTSHVFKRT-G-VW-PRHIVLFRD---------GVSDSEMLRTTFLELKCI
RDSWKR-I---------TVG--DAD----LEPTYTYIVLQKRHLTRFYQPAKDE-Q----
-------------------------GKET-YVNVPSGTVVDNTVVSPKFFDFYLASQFGA
IGTTRPAHYTVVVDE------------WGLSA-DQ----I-YE----------MCYRLCF
LYARCRIPVSLPCPVYYAHIVCEKAKE-IY--KALC-RN----HE---------------
------------------------------------------------------------
-----------FDTVE-DA--------------------LKKIRIEERLSVHQEY-----
PG----------MHFV-----------
>NamWAGO1  
------------------------------------------------------------
------------------------------------------------------------
------------------------------------------------------------
------------------------------------------------------------
------------------------------------------------------------
------------------------------------------------------------
------------------------------------------------------------
------------------------------------------------------------
------------------------------------------------------------
------------------------------------------------------------
------------------------------------------------------------
------------------------------------------------------------
------------------------------------------------------------
------------------------------------------------------------
------------------------------------------------------------
------------------------------------------------------------
------------------------------------------------------------
------------------------------------------------------------
------------------------------------------------------------
------------------------------------------------------------
------------------------------------------------------------
------------------------------------------------------------
------------------------------------------------------------
------------------------------------------------------------
-------------------------------------------------M--------FT
VSE-----RHSPH-----------------------------------------TYYPVE
LLR--VAPS--QRVTLQQQTPDQVATMIKACATLPQNRLHQTKLL------------KDA
LD--IK-------PGNPR--LA-VAGISV-ENGFTTVPGRVLPPPSIIYG---GN-----
---------QL---------------VKP-------------ID----------------
---------------------------N---------------EW---------------
------------------------------------------------------------
----------------------------------------------------------Y-
----ASQKEK-D-----------RRY---------LMFIT-------------SDH----
---IKQHDLIKLL-EIEY----QIVSQEIKGSK-V---D-------AVLT-----RNQNQ
---TLDNVIAKINEKLG-GVNYNIML-GS--SP---SDKANKWLYEK-----DRMFVGFE
ISNPPA-------LSKAEI----ERGAAYKMPSVLGWGANCAKN------PQQ---YLGD
YVYIE------P-RQ----------TDMMGAKLSEIIVHILK---------------RF-
--------------RAAT-D-VA-PRHIVLYFS---------GISEGQWSLVADTYMRAI
QTGIKS-L---------SA-----T----YGPSLTALTVSKDHIERIYKSN-IT-G----
-------------------------NRAT-EQNIPPGTVVDTKIVSPVINEFYLNAHSAF
QGTTKTPKYALVYDD------------SNIPI-NA----V-EG----------MTHGLCY
LHEIITATVSMPVPLIVADRCAKRGHN-VY--IANS-SQ----RN-AVSCIK--------
--------------------------------------EA-NEKL---------------
---------------------------------------------------------VNQ
GA----------LQKVRYNA-------
>NamWAGO2  
M-----------------------------------------------------------
------------------------------------------------------------
------------------------------------------------------------
------------------------------------------------------------
------------------------------------------------------------
------------------------------------------------------------
------------------------------------------------------------
------------------------------------------------------------
------------------------------------------------------------
------------------------------------------------------------
------------------------------------------------------------
------------------------------------------------------------
------------------------------------------------------------
------------------------------------------------------------
------------------------------------------------------------
------------------------------------------------------------
------------------------------------------------------------
------------------------------------------------------------
------------------------------------------------------------
------------------------------------------------------------
------------------------------------------------------------
------------------------------------------------------------
------------------------------------------------------------
------------------------------------------------------------
-------------------------------------------------M--------VC
VTS---------------------------------------------------------
------------------------------------------------------------
------------------------------------------------------------
------------------------------------------------------------
--------------------------------------------W---------------
------------------------------------------------------------
------------------------------------------------------------
-----------D-----------FQR---------CHFVI-------------LS-----
-----FIEQIKLW-EREL----EMVTQDVKLTN-A---L-------KVVN-----ERRLV
---TLENILLKANLKMG-GLNYEMDLEGV--LP---KDETKN-WVRP-----GRLFLGVG
VSHPPP-------SMTFDA----EKG----TPSVVGYAANFKTN------CYD---IVGD
YLFQS------S-RR----------EETI-STMCEIVSNVIP---------------KF-
--------------AQNH-D-GKFPRDLIIYRS---------GLSEGSFGTVLSHEIPLL
RSTLSD-L---------GA-----N-----NIKITFIVAQKEHNVRLMLEK-IDRS----
-------------------------RRPT-EQNIPPGVVVDTELTHPSFKEFYLNSHITL
QGSARTPRYTVLVDD------------LNLSM-DE----L-EG----------MTYLLTY
GHQIVNLPTSLPTPLYVANRYAERGRN-TY--TAHL-QS----SG-SSSSDS--------
--------------------------------------GA-SMDFG--------------
-------------------------------------------------RLAHRL-SYNG
TK----------LENIRVNA-------
>Cel_ppw1  
ME----------------------------------------------------------
------------------------------------------------------------
------------------------------------------------------------
------------------------------------------------------------
------------------------------------------------------------
------------------------------------------------------------
------------------------------------------------------------
------------------------K----------------------------QLEAMFV
SDRPAAPAAQK-----------------------------------LG------------
------------------------------------------------------------
------------------------------------------------------------
------------------------------------------------------------
------------------------------------------------------------
-----------------------------------------TAPL--AAK----------
------------------------------------------------------------
---KT----------------------RN---V-ER--GTKVNIDTNIRKLTIK--PN-Q
-PIYKYAVQVNYVFRKPDGTEAT----------IEMSKSAKKGTEHDNDKTRC--QKV-Y
N----EAIKRYD--ELKTG-------------GPFFYD-R-QASLYTLTKLKNESISFVV
T-DK-----ICK-RQNFK-------------EAQFVL--KKVD---------------QS
FQSTSNDVIRTTNSC---------PANADK--------TLLEAMNIIVSGPAFEN-----
--------------KNVITVG---ACVHY----LIDPT----VV----------------
DVAY---KEYAEG----QLYSGV---------GASKSVKTLEGTDKKV-P-----S-LFM
TTEMKTTLFHPD-YAPLVELLQTFRGFS-TTL----------------KANSPAAQRIEK
AF----VGLDVVLNYGVH-------------------KGLGEDGVVMKIRRFHTSAKETC
FEVEK-------------ST--REF---T--NVFDYFKKKYGITLKYPDL--------FT
IEAKG---KQGK------------------------------------------IHFPAE
VLL--LCPN--QTVTNDQMINNEQADMIKMSAAQPHIRKTTTDTI------------VRN
VG--L--------ASNN------IYGFIK-VEDPVNLEGMVLPKPKIAFA---GN-----
---------QLADL------------ANP-------------KS-------RFP-TDFN-
-------------R-AGQYYDAK--ELT---------------KWELVFV--QNEE----
----------------------------------VQGLAKQLADEMVNNGMKC-SNP---
------------T-M--SFII---R------------G--------DLE-------PIF-
----KKAKAA-G-----------TQL---------LFFVV-------------KSR----
---YNYHQQIKAL-EQKY----DVLTQEIRAET-A---E-------KVF-------RQPQ
---TRLNIINKTNMKLG-GLNYAIGS-EA--------------FNKP-----NRLIVGFV
TSQRVG-------GNPD-------------YPISVGFAANMLKH------HQK---FAGG
YVYVH------R-D-----------RDVFGSIIKDTLLAIFK---------------TC-
--------------TEQR---GR-PDDILLYFN---------GVSEGQFSMINEEFSARV
KEACMA-F---------QK-----EGTPPFRPHITIIASSKAHNERLYKSD-K-------
---------------------------GR-IVNLEPGTVVDHTIVSNVYTEWYHASAVAR
QGTAKATKFTLIFTT------------KAGPQ-AEPLWHL-EQ----------LTNDLCY
DHQIVFHPVGLPVPLYIADRYSQRGAM-VL--AANQGPI----YN-EGQIDL--------
--------------------------------------AA-TNSA---------------
------------------------------------------------------Y-GYGE
KK----------LFTTRFNA-------
>Cel_sago2 
ME----------------------------------------------------------
------------------------------------------------------------
------------------------------------------------------------
------------------------------------------------------------
------------------------------------------------------------
------------------------------------------------------------
------------------------------------------------------------
------------------------K----------------------------QLKAMSV
SDKPAAPAAQK-----------------------------------LG------------
------------------------------------------------------------
------------------------------------------------------------
------------------------------------------------------------
------------------------------------------------------------
-----------------------------------------TAPL--AAK----------
------------------------------------------------------------
---KT----------------------RN---E-EW--GTKVNIDTNIRKLTIK--PN-Q
-PIYKYAVQVNYVFRKPDGTEAT----------IEMSKSAKKGTEHDNDKTRC--QNV-Y
N----EAIKRYD--ELKTG-------------GPFFYD-R-QASLYTLTKLKNESISFVV
T-DK-----ICK-RQNFK-------------EAQFVL--KKVD---------------QS
FQSTSNDVIKTTNSC---------PANADK--------TLLEAMNIIVSGPAFEN-----
--------------KNVITVG---ACVHY----LIDPT----GV----------------
DVAY---KEYPEG----QLYSGV---------GVSKSVKTLEGTDKKV-P-----S-LFM
TTEMKTTLFHPD-YAPLVELLQTFRGFS-TTL----------------KANSPAAQRIEK
AF----VGLDVVLNYGVH-------------------KGLGEDGVVMKIRRFHTSAKETC
FEVEK-------------ST--REF---T--NVFDYFKKKYGITLKYPDL--------FT
IEAKG---KQGK------------------------------------------IHFPAE
VLL--LCPN--QTVTNDQMINNEQADMIKMSAAQPHIRKTTTDTI------------VRN
VG--L--------ASNN------IYGFIK-VEDPVNLEGMVLPKPKIAFA---GN-----
---------RLADL------------ANP-------------KS-------RFP-TDFN-
-------------R-AGQYYDAK--ELT---------------KWELVFV--QNEE----
----------------------------------VQGLAKQLADEMVNNGMKC-SNP---
------------T-M--SFII---R------------G--------DLE-------PIF-
----KKAKAA-G-----------TQL---------LFFVV-------------KSR----
---YNYHQQIKAL-EQKY----DVLTQEIRAET-A---E-------KVF-------RQPQ
---TRLNIINKTNMKLG-GLNYAIGS-EA--------------FNKP-----NRLIVGFV
TSQRVG-------GNPD-------------YPISVGFAANMLKH------HQK---FAGG
YVYVH------R-D-----------RDVFGSIIKDTLLTIFK---------------TC-
--------------TEQR---GR-PDDILLYFN---------GVSEGQFSMINEEFSARV
KEACMA-F---------QK-----EGTPPFRPHITIIASSKAHNERLYKSD-K-------
---------------------------GR-IVNLEPGTVVDHTIVSNVYTEWYHASAVAR
QGTAKATKFTLIFTT------------KAGPQ-AEPLWHL-EQ----------LTNDLCY
DHQIVFHPVGLPVPLYIADRYSQRGAM-VL--AANQGPI----YN-EGQIDL--------
--------------------------------------AA-TNSA---------------
------------------------------------------------------Y-GYGE
KK----------LFTTRFNA-------
>Cel_sago1 
MS----------------------------------------------------------
------------------------------------------------------------
------------------------------------------------------------
------------------------------------------------------------
------------------------------------------------------------
------------------------------------------------------------
------------------------------------------------------------
----------------------NIT----------------------------QVTSSMA
SASLSNKAPLP-----------------------------------VG------------
------------------------------------------------------------
------------------------------------------------------------
------------------------------------------------------------
------------------------------------------------------------
-----------------------------------------HQPL--AEK----------
------------------------------------------------------------
---KP----------------------KE---VNQE--GTPVQIVTNMRKINLE--KN-H
-SIFKYSVQVLFVYQKSDGTELV----------LEKSKSVGSGCDHERSKSHC--LRV-Y
R----KAAKQCQ--ELKSG-------------GPFCYD-S-QGCLYSFSKLKNDEFSTNI
TGSD-----ISN-NPKFL-------------RVEFKL--AKVQ---------------ES
FQTTTNDVAKSVNCR---------PALQEK--------TILEAMNQIVSTAPINH-----
--------------PNVLTIG---NCVHY----LYDDT----NI----------------
DIR----SITGEG----GKSSAV---------GASKSVRTLEGTG-KT-P-----C-LYM
ATELKTTLFHPD-NCSLLKVFMDYRGFN-GSL----------------KANSPFVLKNKN
AF----IGLWCYTTHGKC-------------------SDWKDDRPMIKIKDFGLSAKETT
FERDN-------------KK--------I--SVFNYFQVKYNMTLKYPDL--------FT
VVARG---KDGKN-----------------------------------------QHIPVE
CLD--LCNS--QTVRTEQMVGTEQADLIKLAAAKPHDRKKITDTV------------VNS
IG--L--------ASEP-------KGIIS-VGAPESVTGLVLPKPDIYFS---GG-----
---------KKVFW------------NDP-------------KK-------RGPATDFM-
-------------P-AGTFIKPT--KLT---------------NWEVVFD--NGVQ----
----------------------------------LVDCIQHLTSTMRQLGMEV-SNP---
------------T-V--SLIN---R------------G--------YLR-------SIF-
----ENAKAA-N-----------RQL---------IMFIT-------------KSM----
---NNYHTEIKCL-EQEF----DLLTQDIRFET-A---V-------KLA-------QQQN
---TRKNIIYKTNMKLG-GLNYELRS-GV--------------FSNS-----KRLIIGFE
TSQR-G-------GLGD-------------APIAIGFAANMMSH------SQQ---FAGG
YMFVK------K-S-----------ADNYGPVIPEILLTILK---------------QA-
--------------KANRPN-DR-PDELLIYFS---------GVSEGQHALVNEYYANQV
KAACGL-F---------NE-----S----FRPHITLILASKVHNTRVYKSE-NG------
---------------------------GG-VCNVEPGTVIDHTIVSPVLSEWYHAGSLAR
QGTSKLVKYSLIFNT------------K---K-NEKLSVY-ER----------LTNELCY
EMQIVFHPTSLPIPLHIAGTYSERGSQ-ML--ALKK-PI----YT-NGEFNQ--------
--------------------------------------VA-TNEQ---------------
------------------------------------------------------L-GYAS
KK----------LFGTRFNA-------
>Rro36342  
------------------------------------------------------------
------------------------------------------------------------
------------------------------------------------------------
------------------------------------------------------------
--------------------------------------------------DPLEF-----
------------------------------------------------------------
------------------------------------------------------------
-------------------DDEEYP-----------------------------------
------------------------------------------------------------
------------------------------------------------------------
------------------------------------------------------------
------------------------------------------------------------
------------------------------------------------------------
------------------------------------------------------------
------------------------------------------------------------
--------------------------------------GRKFKL----------------
------DIDI-----QDTKSGG--------------------------------------
------------------------------------------------------------
---------------------------D--------------------------------
----LSELHTFVDPN------RKDQNFIPQ--------EAVRILNTLFHCVLTTG-----
--------------GNMISHG---RTTVL----REHTE----------------------
-------P---------LQSTTG---------IFCYSEGFNVSVRPQR-W-----S-IRL
VIDKTQTAFYQE--GPLVDMICSILKRDYLN----------------------LRPMELK
NLSKQLRRVRVKAGH------FRTAEGI----------PYERKMTITDMADKMAGQLII-
---------------------PDLK---M--SVYDYIVKT------YPHVARDIKKESPC
IQYG------GKK-----------------------------------------SWLPVE
LCS--VMPN--QGA-PGK-DPRIVQDIIRKAAIPAYQRREQIEKY------------LKE
VI--T----NFAANRSKY--LM-NNVLDI-NSKLVETDARVLNRPCLRFG----G-----
---------GK--------------T-DT-------------VE----------GKWRL-
-------------E-RTHFYETA--RSR---------YGNAELLWALIYT--DERP----
-------------------------------INQNRNAVRDIVNAGRELGVKVSETP---
------------E-K--KFI-----------------YP------NEWD-------STF-
----DKLITD-----------K-FDF---------AIIVV-------------GFS----
----DDYGRIKRLGDQQF----GIVTQVVKAET-W---T-------RK--------MNQM
---TAVNIWLKLNGKLG-GINWNLFP-SN--PPG--------ACMRE-----AVMVFGAD
VTHPAP-------GSQASV----AKI----RLSVAAVVGSMNLD------LTK---YAAK
VRQQP------S-TH---------------------------------------------
------------------------------------------------------------
------------------------------------------------------------
------------------------------------------------------------
------------------------------------------------------------
--GNCTE-----------------------------------------------------
------------------------------------------------------------
------------------------------------------------------------
--------------------------Y
>Cel_ergo1 
MSY--------------------------------------------NNGGGGGG-----
------------------------------------------------------------
GGYRNDRDDRYHNNDRQNYRSSDQGRSGYNDDR---RDNRYDDRR-GSNNDRGCY-----
------------------------------------------------------------
-------DQHDR---------RGSSNDDRRGYRG-YNQGGG-------------------
------------------------------------------GYQQQ-------------
----------YSQDAR--------------YGSNQRNDN-YGN-NRGSHGGANMYSQNGG
NRG---------------------------------------------------------
------------------------------------------------------------
------------------------------------------------------------
-------------------------------------------GGGGR-----VGGGRT-
----------------------------------AAGMSNPGDLV---------------
------------------------GGADQPIHSVS-------------------------
-----------------------------------------KKSL--RHNA---------
----------------------------------------------------------QE
FAVRP----------------------KTMVQDKGL--GQKTTLLTNHTLVQLP--QEPI
-TLHVFNIEV-----FINGKSS-------------NKRELCGPR----------------
------FWEILK--ENKP--TFGMPNQ-------YIFN-D-VNMMWSTNKLRQS------
-----------------------EGRTN---NRRMNFVWKYVK-----------------
-QIKFG------------------GNIEDE--------ETMQLLSTLIDAIATQR----A
RLPLAPP--------KYTVFK---RLTYL----ICEEA----------------------
-------YEPELPDVSLCHKLRI---------GTDARVGVSIAIRTNLRA-----G-ITA
CFDLGHTLFTRP-AYPLVRLLCDIIEHSVVLD-----EAFE-MKYDAALRACNVSDENLR
VMTQILTKMTLQLSTET--GDYVGEDGEVIVRPAPTIRNPGRNFKFVGLGA-PADRYYFT
------------------S--DGVE---L--TVADYYLQKYNIRLRYPNL--------PC
VLKKAPEQCGNKH-----------------------------------------SAMPLE
LVSYIVVPT--RYG-GFT-MPDMRADMINKTTYTAQQRGKLLQHI------------IAQ
KS--LSGIEPPVSNNDDY--MK-KHKLVM-KREPIRVKATILPPPTLVYG---DS-----
---------VF--------------HDEH-------------HI----------GEWEAV
THDPPRQVLDGAVF-RRKLYKSS--EQP----------LMKRLMGSILLI--QSPR----
---------------------------QCRDFDYNQQGYHAIMRAIEDSGQPVLWADENK
HSAVIQGEL---Q-F--NQNQ---H------------GI------EVIE-------QFL-
----QNIKSTIG-----EYERD-GEV---------IVPIVFAVFQARATVYSGNNN----
--EYNDYNVLKYLADNKY----GIHTQGILEKS-L---G-------VVGP-------SPK
NCALTRLMVEKVLGKVG-TTHRKLER-GG--AHK---TWTIFTDPAK-----PTLVLGID
VSHPST-------RDRETG---NVLQ----KMSAATVVGNIDLD------VTE---FRAS
SRIQD------T-G-----------VECL-IDFSKEIDERIG---------------EF-
--------------IDHT-G-KR-PAHIVVYRD---------GLSEGDFQKYLFEERVCI
EERCLK-I---------DT-----S----FQPSITYIVVTKRHHTQFFLED-PS-Q----
-------------------------GYESQGYNVLPGTLIEDAVTTNKYYDFFLSTQIGN
EGCFRPTHYYVLHDT------------WTGKP-DS----FWPT----------VTHALTY
NFCRSTTTVALPAPVLYAHLAAKRAKE-TL--DGIN-TY----KS-VNN-----------
------------------------------------------------------------
----------IYCDLE-SF--------------------GDLCEVNKDMNVNEKL-----
EG----------MTFV-----------
>Hsa_PIWIL1
------------------------------------------------MTGRARA-----
------------------------------------------------------------
-------------------------------------------R------ARG-------
-------------------------------------------RAR--------------
---------GQE---------TA---------------------QLVGSTASQQPG---Y
I-----------------------------------------------------------
------------------------------------------------------------
-----------------------QP-----------------------------------
-RPQPPPA----------------------------------------------------
------------------------------------------------------------
------------------------------------------EGELFG-----RGRQRGT
------------------------------------------AGGTAK------------
------------------------------------------------------------
------------------------SQGLQISAGFQ------ELSL--AE-----------
------------------------------RGGRRRD-----------------FHDLGV
-NTRQN----LDH---VKE--------SK---TGSS--GIIVRLSTNHFRLTSR--PQ-W
-ALYQYHIDY-----NPLME-A---------------------------------RRL--
RS---ALLFQHE--D------------LIG--KCHAFD-G-TI-LFLPKRLQQK-----V
TEVF-----SKT--RN---------------GEDVRITITLTN-----------------
-ELPPTS------------------------------PTCLQFYNIIFRRLLKIM-----
---------------NLQQIG---RNYYN-----PNDP----------------------
-----------------IDIPSH---------RLVIWPGFTTSILQYE-N-----S-IML
CTDVSHKVLRSE---TVLDFMFNFYHQ-------------------------TEEHKFQE
QVSKELIGLVVLTKYN------------------------NKTYRVDDIDWDQNPKSTFK
KA-------------------DGSE---V--SFLEYYRKQYNQEITDLKQ--------PV
LVSQ----PKRRRG--------------------------------PGGTLPGPAMLIPE
LCY--LTG--LTDK-MRN-DFNVMKDLAVHTRLTPEQRQREVGRL------------IDY
IH--KND------NVQRE--LR-DWGLSF-DSNLLSFSGRILQTEKIHQG---GK-----
---------TF--------------DYNP-------------QF----------ADWSK-
-----------ETR-GAPLISVK--PLD---------------NWLLIYT--RRN-----
-------------------------------YEAANSLIQNLFKVTPAMGMQMRKAI---
--------------M--IEV----D--------------------DRTE-------AYL-
----RVLQQKVT--------AD-TQI---------VVCLL-------------SSN----
--RKDKYDAIKKYLCTDC----PTPSQCVVART-L---G-------KQQT-------VMA
---IATKIALQMNCKMG-GELWRVDI----------P--------LK-----LVMIVGID
CYHDMT-------A-----------G----RRSIAGFVASINEG------MTR---WFSR
CIFQD------R-G-----------QELV-DGLKVCLQAALR---------------AW-
--------------NSCN-E-YM-PSRIIVYRD---------GVGDGQLKTLVNYEVPQF
LDCLKS-I---------GR-----G----YNPRLTVIVVKKRVNTRFFAQS-G-------
---------------------------GR-LQNPLPGTVIDVEVTRPEWYDFFIVSQAVR
SGSVSPTHYNVIYDN------------SGLKP-DH----I-QR----------LTYKLCH
IYYNWPGVIRVPAPCQYAHKLAFLVGQ-SI-----H------------------------
------------------------------------------------------------
---------------R---------------------------------EPNLSL----S
NR----------LYYL-----------
>Gga_piwil1
------------------------------------------------MTGRARA-----
------------------------------------------------------------
-------------------------------------------R------ARG-------
-------------------------------------------RPP--------------
---------GQE---------AAIPPVGAASA-----------QKTLPSHPSEQRQ---S
L-----------------------------------------------------------
------------------------------------------------------------
-----------------------QP-----------------------------------
--CHPPPL----------------------------------------------------
------------------------------------------------------------
------------------------------------------TEEPGG-----RGRQRG-
------------------------------------------PQDAPK------------
------------------------------------------------------------
------------------------TLGLQISAGFQ------ELSL--AD-----------
------------------------------RGGRRRD-----------------FHDLGV
-NTRQA----IEH---VRE--------SK---TGSS--GAMIKLIANFFRLTSR--PQ-W
-ALYQYHVDY-----NPEME-A---------------------------------RRL--
RS---GLLFQHE--D------------LIG--KTHAFD-G-SI-LFLPKRLPNK-----V
TEVY-----SKT--RN---------------GEDVRITITLTN-----------------
-ELPPTS------------------------------PTCLQFYNIIFRRLLKMM-----
---------------NFQQIG---RNYYN-----PKDP----------------------
-----------------VSIPNH---------RLMVWPGFTSSILQYE-E-----S-IML
CADVSHKILRSE---TVLDFMYSLYEQ-------------------------VEERRFRD
ACAKELIGVIVLTKYN------------------------NRTYRVDDIDWDANPQCTFR
RA-------------------DGSE---I--SYIDYYKRQYNQDISDLNQ--------PV
LISQ----YRRKR----------------------------------GNVTVGPVVLIPE
LCY--LTG--LTEK-MRN-DFNMMKDLAVHTRLSPEQRQREIGKL------------VDC
MK--KDE------CVQKE--LR-DWGLSF-DSSLLSFTGRVVQAEKILQA---GN-----
---------VF--------------DYNP-------------QF----------ADWSR-
-----------ETR-VAPLIHAK--PLD---------------NWLLIYT--RRN-----
-------------------------------YDAANMLLQNLFKVTPSMGIRMNKAT---
--------------M--IEV----D--------------------DRTE-------AYL-
----RVLQQSIT--------PD-TNI---------VVCIL-------------SST----
--RKDKYDAIKKYLCTDC----PIPSQCVVART-L---S-------KPQT-------ALA
---IVTKIALQMNCKMG-GELWSVEI----------P--------LK-----QLMIVGID
CYHDTL-------S-----------G----KQSIAGFVASLNEK------MTR---WFSR
CVVQS------R-G-----------QEIV-DGLKACLQTALR---------------EW-
--------------FKWN-K-YL-PSRIIVYRD---------GVGDGQLNTLVNYEVPQF
LDCLKT-V---------GK-----D----YNPRLTVIVVKKRVSTRFFAQA-G-------
---------------------------GG-LKNPPPGTVVDIEVTRPEWYDFFIVSQAVR
NGCVAPTHYNVVYDT------------SKLKP-DH----V-QR----------LTYKLCH
MYYNWSGVIRVPAPCQYAHKLAFLVGQ-SI-----H------------------------
------------------------------------------------------------
---------------R---------------------------------EPNLLL----S
DR----------LYYL-----------
>Dre_Piwil1
------------------------------------------------MTGRARA-----
------------------------------------------------------------
-------------------------------------------R------SRG-------
-------------------------------------------RGR--------------
---------GQE---------PAAP----------------------GAQPPVSQE---A
A-----------------------------------------------------------
------------------------------------------------------------
-----------------------KP-----------------------------------
--VVSTPS----------------------------------------------------
------------------------------------------------------------
----------------------------------------------EG-----QLVGRG-
-------------------------------------RQKPAPGAMSE------------
------------------------------------------------------------
------------------------EAMLQISAGFQ------QVKI--GE-----------
------------------------------RGGRRRD-----------------FHDSGV
-HTRQL----MEH---VKE--------SK---TGVS--GTAIELRANFMRLLSR--PM-W
-ALYQYHVDY-----KPPME-S---------------------------------RRL--
RS---ALLFQHE--E------------TLG--KAHTFD-G-AI-LFLPNKLRNA-----E
TVLC-----SET--RN---------------GEKVEITVTLTN-----------------
-ELPPSS------------------------------PVCLQFYNILFRRILRIL-----
---------------NMQQIG---RHYYN-----PDDP----------------------
-----------------FNIPQH---------RLTIWPGFMTTILQYE-S-----S-IML
CSDVSHKVLRSE---TVLDFMYSLRQQ-------------------------CGDQRFPE
ACTKELVGLIILTKYN------------------------NKTYRIDDIAWDHTPNNTFK
K--------------------GDTE---I--SFKNYFKSQYGLDITDGNQ--------VL
LVSH----VKRLGP--------------------------------SGRPPPGPAMLVPE
FCY--LTG--LTDK-MRA-DFNIMKDLASHTRLSPEQREGRINRL------------ISN
IN--RNG------DVQNE--LT-TWGLSF-ENKLLSLNGRVLPSERIIQG---GR-----
---------AF--------------EYNP-------------WT----------ADWSK-
-----------EMR-GLPLISCM--SLD---------------NWLMFYT--RRN-----
-------------------------------ADVAQSLLQTLNKVSGPMGIRMQRAV---
--------------M--IEY----E--------------------DRQE-------SLL-
----RALQQNVA--------RE-TQM---------VVVIL-------------PTN----
--RKDKYDCVKKYLCVDC----PTPSQCVVSRT-I---S-------KPQA-------LMT
---VATKIALQMNCKMG-GELWSVEI----------P--------LR-----QLMIVGID
CYHDTA-------A-----------G----KRSIGAMVASLNQG------MSR---WFSK
CVLQN------R-G-----------QEII-DALKGSLQGALK---------------AY-
--------------LKYN-N-SL-PSRIIVYRD---------GVGDGMLQSVVDYEVPQI
MQSIKT-M---------GQ-----D----YEPKLSVVVVKKRISSRFFARI-D-------
---------------------------GK-IANPPPGTVIDTEVTRPEWYDFFIVSQAVR
FGCVAPTHYNVVFDN------------SGLKP-DH----M-QR----------LTYKLCH
MYYNWQGIVRVPAPCQYAHKLAFLVGQ-SI-----H------------------------
------------------------------------------------------------
---------------K---------------------------------EPNMNL----D
DF----------LYYL-----------
>Bfl_Piwil1
------------------------------------------------------------
------------------------------------------------------------
------------------------------------------------------------
------------------------------------------------------------
------------------------------------------------------------
------------------------------------------------------------
------------------------------------------------------------
------------------------------------------------------------
------------------------------------------------------------
------------------------------------------------------------
------------------------------------------------------------
------------------------------------------------------------
------------------------------------------------------------
------------------------------------------------------------
------------------------------------------------------------
------------------------------------------------------------
------------------------------------------------------------
------------------------------------------------------------
------------------------------------------------------------
------------------------------------------------------------
------------------------------------------------------------
------------------------------------------------------------
------------------------------------------------------------
----------------------------------------------------------FK
MF-------------------DGTE---M--SYVEYYAKQYNKTVRDMDQ--------PL
LVSR----PKKKIQ-------------------------------KGGKPMEGPLYLLPE
LCT--LTG--LTDE-VRA-DFHVMKDIAIHTRITPDKRNDTLQTF------------INT
LN--KNE------KVQKD--MK-GWGLSY-DKTLLQLQGRVMPPEKIWQR---SG-----
---------SY--------------NYKP-------------QD----------ADWGR-
-----------EMR-GQQLISCV--PMQ---------------SWLFIFP--ARN-----
-------------------------------SPQAQDFLQALVRVGPPMGMNINKPI---
--------------M--CEIP---D--------------------DRTD-------NYL-
----RTMREQMN--------DK-TQM---------VVCLL-------------SSQ----
--RKDRYDAIKKFCCVDH----PVPSQVIVSRT-L---N-------KKQM-------LMS
---VATKIAMQLNCKLG-GELWAVEI----------P--------LK-----SMMVVGID
CYHDSA-------T-----------K----GQSIGGVIASMNSS------LTR---WYSR
CTFQH------S-G-----------QELI-DGLKVCLQAALK---------------KY-
--------------YELN-S-NL-PDRVIFFRD---------GVGDGQLGAVVEHEIPQV
LDTFKN-L---------GA-----D----YKPKVAWIVVKKRINTRFFAQA-G-------
---------------------------RG-LQNPSPGTVVDTEVTRPEWYDFFLVSQSVR
QGTVTPCHYNVVWDT------------SGLKP-DH----M-QR----------LTYKLCH
LYYNWPGTIRVPAPCQYAHKLAFLVGQ-SI-----H------------------------
------------------------------------------------------------
---------------K---------------------------------DPSLNL----A
DR----------LYFL-----------
>LgiT131825
MN----------------------------------------------------------
------------------------------------------------------------
------------------------------------------------------------
------------------------------------------------------------
------------------------------------------------------------
------------------------------------------------------------
------------------------------------------------------------
------------------------------------------------------------
------------------------------------------------------------
------------------------------------------------------------
------------------------------------------------------------
------------------------------------------------------------
------------------------------------------------------------
------------------------------SQNLK------IVCT---------------
-------------------------------SRLLLQ-----------------YKEVNN
IVHTV------NF---LC---------SI---SGSA--GKPIALLANFFPLEQQ--PT-F
VALYQYQVDF-----NPSID-S---------------------------------RKL--
KA---ALLFTHD--E------------MLG--KVKAFD-G-GI-LYLPKKLQEKV-----
---------CKR-NFD---------------DTKIQITITLTN-----------------
-ELPQTS------------------------------PQFLQVVNIIFRRLLAAI-----
---------------EMKEIG---RHYFN-----PSLK----------------------
-----------------VDIPRH---------KLSVMPGFATSILQYE-N-----A-ILL
GADIAHKIIRTD---SVLDIMYSLYND------------------------QRGGGSFYD
KVFKALVGSIVLTRYN------------------------NKTYRVDDIDWEKRPTHKFK
LH-------------------NGDE---I--SYVDYYKKNYEITVNDLDQ--------PL
LVSK----PKKKDL---------------------------------NRGMKDNIYLLPE
LCT--LTG--LSDD-VRA-DFSVMKDVATHTRIAPEGRCKKLTDF------------IRV
MN--SNP------KVQTE--MN-GWGLRF-SQNLLELQGRVLPPEAISQG---QV-----
---------PL--------------SYRP-------------ED----------CDWSR-
-----------DMR-GKRLQSVV--NLT---------------DWIAIAT--KRD-----
-------------------------------GGSAGDLVDTLIRVGGPMGMRINQPM---
--------------V--CELQ---N--------------------DRNE-------TFL-
----ETLRKNLT--------ER-IQM---------VLIVV-------------PNN----
--KKDRYDAIKKFCCVEH----PVPSQVVVART-L---S-------KKQM-------LMS
---VATKICIQMNCKLG-GEVWTVEI----------P--------LT-----KLMVIGID
TYHDSS-------Q-----------K----GKSVGGVIASLNTN------LTR---FYST
VTHQT------Q-H-----------QELI-DGLVASLNGALR---------------KY-
--------------HEVN-G-VL-PEKIIVYRD---------GVGDGQLPTVFGHEVPQL
LEALKKGG---------GS-----N----YNPKLAVIVVKKRINARFFAKN-N-------
---------------------------SN-VSNPVPGTCVDNEVTKPEWYDFFLVSQSVR
QGTVTPTHYNVIWDQ------------TGLKP-DH----M-QR----------LSYKLTH
LYYNWPGTIRVPAPCQYAHKLAFLVGQ-SL-----H------------------------
------------------------------------------------------------
---------------K---------------------------------DPSLDL----A
DK----------LFFL-----------
>AquPiwil  
M-----------------------------STRG--------------GGGRGRG-----
------------------------------------------------------------
-------------------------------------------V------GRG-------
-------------------------------------------RSRG-------------
-------GGGMD---------TRRPGEGAQAA----------------------------
------------------------------------------------------------
------------------------------------------------------------
-----------------------AP-----------------------------------
--RGVRDQDG--------------------------------------------------
------------------------------------------------------------
------------------------------------------GQQQVG-----RGRGRAA
---------------------------------APIQPPQEQP-----------------
----------------------------PP------------------------------
------------------------TSTAAPVQQMQ------QMSL--GEP----------
--------------------RG---------GGRRIE-----------------RRQDDD
IHTKP------EH---IT---------NK---KGSF--GNQTPIMSNYLVLRNR--PG-H
-AIYQYNVSY-----NPPVE-N---------------------------------KRM--
RL---ALLYHHE--E-----------ALIG--KVHSFD-G-MV-LYLPHRLHNN-----P
EEVI-----SKT--KE---------------GDTIHITIKLTN-----------------
-ELSANS------------------------------PVCLQLFNILFRKILAKL-----
---------------EMKQIG---RHYYN-----PKIP----------------------
-----------------NIIREH---------SLEIWPGFITSIAQYE-S-----N-VML
CADISHKILRTD---TVLDLFHSL----------------------------KSTRDFHT
EATKSIVGEIVLTRYN------------------------NRTYRVDDIDWEKTPASTFK
TS-------------------TGEE---I--SFITYYKKAYDLKIRDEKQ--------PL
LISR----PRKKDEMEARR-------------------------RGRDPATLGPLLLIPE
LCT--MTG--LTEE-ARA-NFKIMRDVATYTRQAPPQRIDTLNKF------------IND
VN--TNP------DVKSI--LG-GWNLEF-EKSLIKFQGRTLPTEKINQK---GG-----
---------SY--------------TYQQ-------------AG----------ADWSR-
-----------DMR-GKSMISSV--NLK---------------NYLIVCT--NRD-----
-------------------------------AGVAEEFIGTIKRIGPPMGIMIDEPQ---
--------------V--EVLR---D--------------------NRTD-------SFL-
----RAVSGQLRD-------KS-TQM---------VIVVL-------------PQQ----
--KKDLYDAVKKLCCVDA----PVPSQCIVSRT-L---S-------KKQT-------LMS
---VATKIVLQMNCKLG-GELWALDI----------P--------LK-----NLMVIGID
TYHDSA-------S-----------K----GRSVAAFIASTNST------LTR---YYSQ
TMFQQ------S-G-----------QELG-DNLKACMTMALK---------------KY-
--------------HSIN-N-TF-PDRIVVYRD---------GVGDGQLHIVKEHEVVQM
LESFSS-T--------SGD-----S----YKPKFAVVVVKKRINTRLFAPD-Q-------
--------------------------RGQ-PSNPLPGTVVDDQVTKPDWYDFFLVSQSVR
QGTVSPTHFNVIHDT------------SGLTP-DH----M-QR----------LTYKLTH
LYYNWPGTVRVPAPCQYAHKLAFLVGQ-SI-----H------------------------
------------------------------------------------------------
---------------K---------------------------------SPSTAI----A
DR----------LYFL-----------
>NvePiwil2 
------------------------------------------------MTGRARG-----
------------------------------------------------------------
-------------------------------------------R------ARG-------
-------------------------------------------RGRSEAA----------
-----QPGGADA---------ARRPG----------------------------------
------------------------------------------------------------
------------------------------------------------------------
-----------------------EP-----------------------------------
------------------------------------------------------------
------------------------------------------------------------
-------------------------------------------QPATG-----RGRSRGP
---------------------------PAG--AVGVGPPKPQP-----------------
----------------------------PPQQVAP-------------------------
-----------------------------PTQQMA------AMSV--EP-----------
--------------------RG-------AEPEERRE-----------------RREYGS
EPTTR------RD---GF---------NK---EGSV--GTKVGIVSNYFRLETR--PQ-A
-AIYQYNVSF-----SPEVD-F---------------------------------KKA--
RF---ALIGEQR--E------------LLG--NIRAFD-G-MV-LFLPKKLPDQ-----V
TKIMA--VRTRR-ETP---------------DEPVEITITLTN-----------------
-ELPADS------------------------------PTCLHLFNIILKRILKYI-----
---------------DMKQVG---RNYYY-----IKNA----------------------
-----------------IAIPKH---------GLELWPGYTTSILKYE-H-----S-ILL
GADVSHKVLRKQ---TVLDFLYELYNK------------------------MQGRGNFHD
EAAKKLVGEIVLTRYN------------------------NKTYRVDDIDWNKRPNSTFT
TP-------------------KG-E---I--SFNDYYKKNYDFTITDQEQ--------PL
LFSK----PKKR------------------------------------KGADDPVLLLPE
LCF--LTG--LSDD-MRA-DFSVMKDLAVHTRLDPKARSKDLNKL------------ISE
IN--NNP------DASGE--LS-GWGLRF-GRNLLDFDGRILPGEKIFQK---NK-----
---------GS--------------NYDP-------------KS----------ADWSR-
-----------EIR-GAPLHSTV--NLE---------------NWVIVHT--NRD-----
-------------------------------SGVATDFQQTLARVCGPMGINTTKPR---
--------------M--VPLN---D--------------------DRTD-------SYL-
----KALSNEIQ--------ADFPQI---------VVTIV-------------PSN----
--RKDRYDSIKKLCCLEK----GVPSQVVVSRT-L---S-------KKQM-------LMS
---VCTKIGIQLNCKLG-GEAWAVDI----------P--------LK-----NLMIVGID
TYHDSS-------Q-----------K----GRSVGGFVASLNKP------CTRQREYYSR
CTFQH------S-G-----------QELV-DGLKVCMTAALR---------------QW-
--------------QQIN-G-VL-PDKIIVFRD---------GVGDGQLRAVIEHEVPQI
LSTFKQ-F---------QD-----G----YDPKFGFTVVKKRIQTRLFMRE-AR-D----
------------------------PDMRN-LMNPPPGTVVDKEVTRSEWFDFFIVSQSVR
QGTVSPTHYNVIHDT------------TGLRP-DH----W-QQ----------LSYKLTH
LYYNWPGTVRVPAPCQYAHKLAFLVGQ-SL-----H------------------------
------------------------------------------------------------
---------------K---------------------------------EPSLKL----A
DK----------LYFL-----------
>Cte_PIWI1 
------------------------------------------------MTGRARG-----
------------------------------------------------------------
-------------------------------------------R------ARG-------
-------------------------------------------RGSRQP-----------
--------QQQQ---------QAAP----------------------GAPRPAAAA---A
PS----------------------------------------------------------
-----------Q------------------------------------------------
-----------------------QP-----------------------------------
------------------------------------------------------------
------------------------------------------------------------
------------------------------------------------------------
------------------------------------PPPQQAP-----------------
----------------------------PPQQQAAAA---A------------------A
P-------------------P---CQPGPPTRQMA------SMSM--GAA----------
--------------------QG---------GRPRRG-----------------EYVAAP
-VTRP------SH---VM---------VK---HGDY--GNRVCMYTNTFAMSLG--EG-R
-AICQYHVNY-----TPPVE-S---------------------------------RGL--
RM---RLVNEQK--E------------MLG--PVKIFD-G-MI-LYLGRKLDQV-----K
TEYM-----GQT--KE---------------GDNIKVSIEFTG-----------------
-EVQPGT------------------------------QSYMQILNIMMRRNLGAL-----
---------------GMKLIG---KNYFM-----PSRK----------------------
-----------------VVEPQY---------GYEIYPGYTTAIHPFD-G-----G-VQL
ICDVAHKILRPH---SVLDIMYDMHRN-------------------------ARGGNFHE
NCTKKLVGEIVMTTYN------------------------NKTYRIDDISWDVHPTNTFK
QR-------------------DGTD---I--TFNEYYKKQYDKKLEDMQQ--------PM
LISR----PKKKDE---------------------------------REGA-GDLLLVPE
LCR--LTG--ISEE-ARA-DFMVMKNLSVFTRVSPQGRMERLIEF------------LTE
MQ--KNE------EVVKS--ME-GMGLAF-ANGLTRITGRNLGCERLVQG---DGQ----
---------QF--------------GYVP-------------KE----------ADWSR-
-----------EMR-GHKLKSCP--PLQ---------------HWSILFS--RQN-----
-------------------------------EGQARDLHETLRRVSGAMGMRLGDPN---
--------------M--VKLP---D--------------------GYTQ-------TFI-
----NALRQNVT--------DR-TQL---------VVCVL-------------PSN----
--KKDLYDSIKKFCCCEK----PVPSQCIIQRT-L---N-------KKQM-------LMS
---VCTKVAVQMNCKLG-GEVWAVDI----------P--------PK-----GLMVIGID
TYHDSA-------Q-----------K----GRSIGAFVASTNNT------LTK---YYSR
CCFQT------T-G-----------QELM-SGLQICMRDALK---------------HY-
--------------MEQN-R-TL-PERVFIYRD---------GVGDGQVDHVANSEVKQI
MECFKT-V---------GT-----D----YAPKTAVIIVTKRINNRFFEPQ-R-------
---------------------------DG-LGNPLPGTVVDTVVTRPEWYDFFLVSQSVR
QGTVSPTHYNVVHDS------------SGMSP-NH----L-QR----------LTYKLCH
LYYNWPGTIRVPAPCQYAHKLAFLVGQ-SL-----H------------------------
------------------------------------------------------------
---------------R---------------------------------DPGITL----S
DK----------LFFL-----------
>LpoPiwi1  
M----------------------------SSGQG--------------PSGRARG-----
------------------------------------------------------------
-------------------------------------------R------ARG-------
-------------------------------------------RARGQP-----------
---------TEA---------ARRP----------------------GEEREGPQQ---R
A-----------------------------------------------------------
------------------------------------------------------------
-----------------------PP-----------------------------------
--SQMVPA----------------------------------------------------
--------------------------QAQPAT----------------------------
--------------------------------------------VVSG-----RASHRGG
------------------------------------ARGEPRPGD---------------
------------------------------------------------------------
-------------------------HPEPPVSEMA------AMQI--GASE---------
--------------------QA---------GRGARG-----------------RREPES
LTTRP------KH---LA---------NK---KGKT--GNPLTVLANYFKVETI--PD-W
-VIYQYHVDF-----SPNVE-S---------------------------------PRM--
RR---ALLCIHK--E------------QLG--SCYLFD-GMSD-LKTLSRLATE-----P
TELY-----SQR-KTD---------------GENIRITLKRTA-----------------
-ELPPRH------------------------------PEVLRLFNTQNRRNLQHL-----
---------------KFQLLG---QHYFD-----PDSV----------------------
-----------------SAIPQH---------GIELWQGVITAIRQHE-N-----C-VMM
VVDTTYKVLRRD---TVYDLMYEL----------------------------RRSHNYTD
ECTKQIAGSIVMTRYN------------------------NKTYRVDDIAWKKNPCDTFE
TK-------------------SG-P---L--TYMDYYLKHYEIRIKDQKQ--------PL
LVCQ----PSKRDL---------------------------------RAGRTQNIYLIPE
LCC--LTG--LTEA-MRS-DFNVMRDLAAYTRLPPSKRVENLSTF------------IQR
VK--SNP------DVRKD--MR-GWGMEF-SNALVEIQARVLNTERIVQA---EQ-----
---------SS--------------TYDP-------------RT----------ADFSR-
-----------EMR-GKPMELCR--DLR---------------IWTVVVS--RRD-----
-------------------------------YPKFEDFLQSLKRVCPPMGMRVNAPE---
--------------V--ITID---D--------------------DRIN-------SFI-
----GAMRQGIG--------PE-TEM---------ILIVV-------------PNN----
--RKDRYDAIKKIACIDM----PVPSQVVVART-L---S-------KKQM-------LMS
---VATKIGVQLNCKMG-GVPWRLDI----------P--------LA-----SLMVIGYD
TYHDSS-------Q-----------K----GRSAGGFVASLNKN------LTH---WYSR
VAFHN------T-H-----------QELS-DALKVHITVALK---------------RF-
--------------CEVN-G-AL-PDRIIFYRD---------GVSDGQIHQVQEWELEQL
HKSYRE-L---------AS-----D----YTPKFTFIIVTKRISTRFFSKG-A-------
---------------------------RQ-FDNPPPGTVIDDEVTRPERYDFYLVSQSVR
QGTVTPTQYNVICDT------------SGLSP-DH----M-QR----------LSYKLTH
LYYNWPGTIRVPAPCQYAHKLAFLAGQ-SL-----H------------------------
------------------------------------------------------------
---------------K---------------------------------EPSPSL----S
NY----------LFYL-----------
>PtePiwi2  
-----------------------------MSDE---------------NPGRARG-----
------------------------------------------------------------
-------------------------------------------R------ARG-------
-------------------------------------------RARGQT-----------
---------QDQ---------SRRP----------------------GQEQPPAAA---A
P-----------------------------------------------------------
------------------------------------------------------------
------------------------------------------------------------
--VGAPPS----------------------------------------------------
--------------------------AVHPGG----------------------------
--------------------------------------------NGGG-----RKTHRGV
------------------------------------PRTDPVPP----------------
---------------------------AQPEAVSQ-------------------------
------------------------GQVPQLSQAMS------GLAL--LDS----------
--------------------GG--------RGRSRMM-----------------RDEYGD
DNTRP------DH---VK---------DK---RGTS--GFAIPLVANFFELLQR--PQ-W
-CVYQYHVDF-----SPIVE-S---------------------------------PRM--
RR---IFMNENR--T------------NIG--GAYLFD-GMSD-LKTVRKLPDQ-----T
LEFF-----ATR-RSD---------------DEKIRITLKLVA-----------------
-ELAPNH------------------------------PELGRLFNTQMRKNLQHL-----
---------------KYQLLG---RYYFD-----QSAI----------------------
-----------------SEIAQY---------NLQIWQGVITSIRTYE-E-----K-LMM
CVDTISKVVRKE---TAMNIITQCFNE-------------------------SRGGDFKD
EVSRNLVGQIVMTNYN------------------------NRTYLIEDIDWSLNPSKTFE
TK-------------------EG-P---I--SYVQYYKKQYEIDIKDHKQ--------PL
MLCK----SKEREI-------------------------------RRGASMQKNCYLVPE
LCC--MTG--LTDR-MRS-NFTMMKELANTTKLDPGQRVRNLQQF------------MGK
IN--THP------DISKE--MN-DWGLKF-SSDLVKFQGRIMPEEKICQG---SY-----
---------TY--------------GYQQ-------------RT----------GDFSK-
-----------EMR-GKAMHVPF--NLD---------------NWIVICT--RMD-----
-------------------------------LPKAQDFLTNLYKVCPPMGMRVNKPI---
--------------L--VPIE---Q--------------------DRIN-------LYL-
----DAFKHNFQ--------RNVTSM---------VCFIV-------------PNN----
--KKERYDALKKHTCLEN----AVASQVVVART-L---S-------KKPM-------LMS
---VATKIGIQINAKLG-GEPWAVEI----------P--------FK----MRIMIIGYD
TYHDSA-------K-----------K----GRSAGAFVASINQS------LTR---WYST
VTFHS------S-GF---------SEELS-NHVRMNFTKALK---------------QY-
--------------QQVN-K-CL-PDCIIYYRD---------GVGDGQIKYVMELEVKPF
EDVINS-S---------MA-----G----RNTRFAFIVVNKKINPRFFHAT-N-------
---------------------------NG-YTNPPAGTVIDNTVTRHDRYDFFLVSQSVR
QGTVAPTMYNVIKDY------------SNLKP-EH----M-QR----------LSYKLTH
MYFNWPGTIRVPAPCQYAHKLAFLSGQ-HL-----H------------------------
------------------------------------------------------------
---------------Q---------------------------------EPHPDL----C
DK----------LFYL-----------
>Bfl_Piwil2
M----------------------------MGLQDI-----------PGLPVYGRG-----
------------------------------------------------------------
I------------------------------------------T------QLG-------
-----------------------------------------MQR----------------
-------QSTDT---------AVRPKE---------------------------------
------------------------------------------------------------
------------------------------------------------------------
--------------------RESPP-----------------------------------
--VSSPP-----------------------------------------------------
------------------------------------------------------------
------------------------------------------------------------
------------------------------------QAKQPSP-----------------
--------------------------------SSPSV---Q------------------Q
------------------------AKPQALAQPMA------KLSL--EEK----------
------------------------------------------------------------
----------KER---NI---------PP---PGTV--GQPVRVACNYIPVKS---NL-T
-AICQYAVSF-----SPQID-S---------------------------------RSM--
RY---GMLYDHE--D------------IIG--DVKAFD-G-AI-LYLPKKLPQS-----V
TEVQ-----STR-KTD---------------GALIKVRITLTN-----------------
-ELAPDD------------------------------RQCLTVYNIIFKNVMREL-----
---------------ELKQVG---RNYYD-----PKHP----------------------
-----------------IIIAQH---------KMEVWPGYITAIQAYD-G-----G-LML
NTDISHKVLRTE---TVLDMMQSIYQ--------------------------SSGRGFQE
HCTRQLVGEVVLTRYN------------------------NKTYRIDDISWDENPRSCFT
FH-------------------TGEQ---V--SFVDYYKKSYNINIMDDCQ--------PL
IISR----PKKRAK---------------------------------DADRDEVLCLIPE
LCC--MTG--LTDN-MRQ-DFRVMKDIAVHTRVTPMQRDLAMRKF------------IKN
VD--SNP------KAKAA--MA-KWGLYL-DHDLLRTEARQLPLEKIILK---N------
---------RS--------------FQSN-------------VE----------ADFGR-
-----------EVT-REPVLVPV--DLQ---------------CWMVLFC--ARD-----
-------------------------------EHKANDYITMMKKVCPSLGIRVNTPA---
--------------L--FRLE---N--------------------DRTE-------TYL-
----RIIRDNLK--------PQ-VQM---------VVCIF-------------PTP----
--RDDRYSAIKKLCCVDS----PVPSQVINAKT-I---G-------SQQK-------LRS
---VTQKIALQINAKLG-GELWALEI----------P--------LK-----NIMVVGID
VYHEIK-------K-----------G----VRSVAGFVASTNRE------LTR---WYSR
TCFQM------P-G-----------QELM-DGLKLCLTSALK---------------KY-
--------------HEVN-H-AL-PERIFIFRD---------GVGDGQLNTVAGYEVEQL
RECASY-F--------GGE-----S----YQPRLAVVIVQKRINTRIFAEY-N-------
--------------------------RGQ-LDNPRPGTILDHTVTRREWYDFFLVSQHVR
QGTVSPTHYIVVADD------------TGLKP-DH----M-QR----------LSYKLTH
LYYNWPGTVRVPAPCQYAHKLAYLVGQ-SI-----H------------------------
------------------------------------------------------------
---------------K---------------------------------DPSLDL----A
DR----------LFFL-----------
>NvePiwil3 
------------------------------------------------------------
------------------------------------------------------------
------------------------------------------------------------
------------------------------------------------------------
------------------------------------------------------------
------------------------------------------------------------
------------------------------------------------------------
------------------------------------------------------------
------------------------------------------------------------
------------------------------------------------------------
------------------------------------------------------------
------------------------------------------------------------
------------------------------------------------------------
------------------------------------------------------------
------------------------------------------------------------
-----------------------------------------IPLSCNYIRIHC---PE-Q
-AVFQYCVSY-----SPEID-N---------------------------------RSE--
RF---HLLQQHP--G------------FRG--PQKAFD-S-TM-LFLPRRLPQP-----V
TQLQ-----STR-RSD---------------GSPVTVTITFTR-----------------
-VVPPDD-------------------------------AIFQVYNILFRRVMKIL-----
---------------DMQQVG---RYFYN-----PKTP----------------------
-----------------AHIPQH---------NLVLWPGYITSLQHYE-G-----G-LML
LCDVHHRLLRTD---SCLDYMLNMHS--------------------------KVGDRFRD
EVSKELIGSVVLTTYN------------------------NKTYRVDDIDWNKRPTSTFT
FH-------------------NGEQ---M--TFVEYYKKSYEIEIRDLDQ--------PM
IVNR----PKKTEQ--------------------------------KRGGVIEVILLIPE
LCK--LTG--LNDA-MRK-DFRVMKDIAAHTRVNPMQRQEAMKKF------------VMS
IN--STP------EALEQ--LT-AWNLRL-DTSTLMTEGRQFPPEKIIYG---N------
---------TT--------------GSAG-------------DQ----------ADWGR-
-----------DAT-REKVISAV--NLN---------------NWMVFFT--QRD-----
-------------------------------SGKANDFVQTMNKCAPAMGIQVNQPK---
--------------M--NQLR---D--------------------DRTE-------TYL-
----RSIRENLH--------PQ-VQV---------VVVIF-------------PTS----
--RDDRYAAVKKLCCVES----PVPSQVIISKT-I---S-------NPTK-------LRS
---VVQKIALQINVKLG-GELWALDI----------P--------SR-----SLMVCGID
VYHDKA-------R-----------G----GRSVGGLVCSMNRS------LTR---WYSD
VCFQS------P-G-----------QELI-DGLKMLLIKGIR---------------KW-
--------------HDVN-N-AL-PERIIVYRD---------GVGDGQLKVVAGYEVQQF
EECFAS-F---------GE-----S----YKPKLAVLVVQKRINTRIFSAE-P-------
----------------------------R-LGNPGPGSVLDHTVTRKDWNDFFLVSQHVR
QGTVTPTHYVVVYDT------------SNWKP-DI----M-QK----------LSYKLTH
LYYNWPGTVRVPAPCQYAHKLAYQVGQ-SI-----H------------------------
------------------------------------------------------------
---------------G---------------------------------QPSQEL----C
DR----------LFFL-----------
>LgiT210915
------------------------------------------------------------
------------------------------------------------------------
------------------------------------------------------------
------------------------------------------------------------
------------------------------------------------------------
------------------------------------------------------------
------------------------------------------------------------
------------------------------------------------------------
------------------------------------------------------------
------------------------------------------------------------
------------------------------------------------------------
------------------------------------------------------------
------------------------------------------------------------
------------------------------------------------------------
------------------------------------------------------------
-------------------------------------------MSANYIRVKC---KN-E
-GVYQYHVSY-----NPQID-S---------------------------------KFI--
RC---RMINEHK--A------------VIG--ETKAFD-G-AL-LFLPKKLPQE-----N
TILV-----SKR-RSD---------------GADITLTIKLIK-----------------
-VVPPE--------------------------------FCTQVYNILLRRVMSIL-----
---------------ELCQVG---RYYYN-----PHTP----------------------
-----------------SSVPQH---------KLEVWPGYITAIQEQE-G-----G-LML
LLDASHRVLRTE---TVLDVMQAVVR--------------------------NNPKGFKD
EITKLVLGNIVLTRYN------------------------NKTYKIDDLLWDKSPQSTFP
ASK------------------TGQE---I--SFVDYYKTNYNVTITDVEQ--------PL
LLHR----PRAKRM------------------------------PGESEAKQEFICLVPE
LCY--MTG--LSDA-MRS-DFRLMKDIASHTRVTPAQRQMAMKKF------------LDA
VR--NNK------EANSQ--FV-NWGLEL-DCNTIDMQGRLLPVENIHFD---R------
---------YV--------------ARDV-------------QN----------ADWGR-
-----------ESS-NNRCLVSV--ELK---------------DWVVLAT--ARD-----
-------------------------------ISKASGFIEMMSKVCPKMGIMIHSPK---
--------------E--RKLV---D--------------------DRTE-------TFI-
----RTLREVIT--------PT-TQM---------VVIIC-------------PTS----
--RDDRYSAIKKLCCCEQ----PVASQVINAKT-I---S-------QPQK-------MRS
---VTTKIALQINCKLG-GELWAVEI----------P--------MK-----NVMIIGID
VYHDVA-------K-----------G----KRSIAGFVASMNKA------CTR---YYSR
CYFQG------Q-N-----------QEII-DGLKICLISALR---------------KY-
--------------HEVN-H-CL-PDKIVIYRD---------GVGDGQLRAVADYEVKQL
HTCFAH-F----------P-----N----YNPNMALVIVQKRINTRLFLKG-R-------
---------------------------NE-MENPPPGSVMDHSITRRDWYDFFLVSQHVR
QGTVSPTHYIVVHDG------------TGLTV-DR----M-QR----------LTYKMTH
LYYNWPGTVRVPAPCQYAHKLAYLVGQ-SI-----H------------------------
------------------------------------------------------------
---------------K---------------------------------DFSEAL----S
DR----------LFFL-----------
>Obi2018299
------------------------------------------------MENFARG-----
------------------------------------------------------------
----------------------------------------------------G-------
-------------------------------------------RGATLLQAL--------
------------------------------------------------KKKQEMQK---S
A-----------------------------------------------------------
------------DLSR--------------FGRGL-------------------------
-----------------ALTRAMEACAL----------------------------KEQS
DSESPFPE----------------------------------------------------
--------------------------PLLPATVP--------------------------
-------------------------------------------------------IGRGL
----------AAMQ---ALT----------------NAAKKQPIERPLG-----------
---------------------------SSLSSNAPAV---G------------------K
------------------------NSSQELSRQ-S------SVSV--ED-----------
------------------------------------------------------------
-LYSPQ----HDL---SE---------SH---RGTK--GKKIPLSANYIRIKT---RN-E
-GVFQYHVSF-----NPEID-S---------------------------------KSV--
RY---KMLYEHT--D------------VTG--KTRAFD-G-AI-LYLPIKLPNQ-----E
TVLA-----STR-LSD---------------GEKITITIKMVK-----------------
-VLKSE--------------------------------SCIPLYNIMFRRVMSIL-----
---------------QMKQVG---RYYYN-----PNTP----------------------
-----------------TSVPQH---------KLEIWPGYITAIKEHE-G-----G-LLL
MADASHKVLRKE---TVLDVLVSLVR--------------------------QDAARFRD
NAMRTIVGSVVLTRYN------------------------NKTYRVDDIAWDMSPNNKFV
SSG------------------SKES---I--SFIEYYRKQYNREISDTNQ--------PL
LIHK----PKKKALQ-----------------------------HGDGPVKSELICLIPE
FCY--MTG--LTDD-MRS-DFRVMKDIAAHTRVTPMQRQLTLNRF------------VES
IK--SNE------DAMQQ--LT-NWGLYF-EDASIQIEGRYFQPERIIMR---E------
---------RD--------------FVAS-------------EE----------ADWGR-
-----------DLS-RASVITPV--PLQ---------------NWVVITC--KQD-----
-------------------------------IGKSKDYISMMMKVTGPMGIDVSQPK---
--------------L--IETR---D--------------------QRTE-------TLI-
----RLLRETIH--------KN-LQL---------VVIIF-------------PTS----
--RDDKYSAVKKLCCVEC----PVPSQVIIART-I---S-------QQQK-------LRS
---VTQKIALQINCKLG-GDLWALSI----------P--------LS-----GIMVIGID
VYHDSS-------K-----------G----HRSIGAFVASTNNN------LTR---WFSR
VCFQQ------P-N-----------QELI-DGLKTCLIGALK---------------KY-
--------------HEMN-H-IL-PKRIVVFRD---------GVSDSQLSVVSGYEVEQL
SKCFQH-F---------GD-----T----YSPLLSVIIVQKRVNTRIFINR-R-------
---------------------------NQ-VDNPAPGTIVDHSITRKNWYDFFLVSQHVR
QGTVTPTHYIVVHDT------------SAMKV-DH----V-QR----------LTYKMTH
LYYNWPGTIRVPAPCQYAHKLAYLVGQ-NI-----H------------------------
------------------------------------------------------------
---------------K---------------------------------EPSHSL----A
DR----------LYFL-----------
>Aqu_piwi2 
-------------------------------MEDR-----------P-LPKTGRGAALAK
VLEQSAGRTPGGVQSAAGRAPGGVQYGSPIAMAAPLPMGGRGQSMTPPPHVITGTARGQG
I------------------------------------------Q------SLG-------
-------------------------------------------RGHTL------------
--------STYG---------RGQPQTA--------------------PTNQNPAP---P
T-----------------------------------------------------------
------------NQSKAGPLAPDPIPVPKPIGRGM-------------------------
-----------------LLRKLYES---------------------------------QT
KTQSLIPK----------------------------------------------------
--------------------------QSPPSGAP--------------------------
-------------------------------------------------------PSDQL
----------SQLQLQGAVS----------------PPSKTPPTSSPRS-----------
---------------------------PSSPASQATLKANQ------------------H
------------------------SPPGPAHSPQT------NLPV--TSA----------
------------------------------------------------------------
--GSPQ----FTLLSDGE---------IR---QGIS--GQRIPLGANYLVVKS---RS-N
-TVFQYMVSF-----NPPVE-S---------------------------------KNM--
RY---GMINEHK--D------------LIG--PTRAFD-G-SV-LYLPLKITDD-----I
VTRK-----SIR-STD---------------GTEITIDITLTN-----------------
-VLEYR--------------------------------ECTQLFNIIIRRVLRAI-----
---------------DMQEVG---RHYFD-----KNHP----------------------
-----------------IKIPQH---------KMELWPGYVTSIHHFD-AE----H-LLL
LLDVSHKMLRMD---TALDFLYELYS--------------------------SCKDGFQE
EATRQLVGSIVLTRYN------------------------NKTYRVDDIAWDKNPQSTFI
DH-------------------NGRP---M--SFIEYYRNTYGRDITDKEQ--------PL
LVHR----PKKNRMHFKRGRGLP--------------------ETDTAEEVEQVICLVPE
LCS--MTG--LTDK-ARS-DFRVMKDLAAHTRITPAQREIAIKKF------------VRT
VN--ESE------KAKEE--LS-SWGLSL-HPNILETNGRLYKPETVLFR---D------
---------GS--------------VVAG-------------LD----------ADWSR-
-----------QLV-KEHVISAV--PLT---------------HWLLLVT--KRD-----
-------------------------------SGKAVDFIEMMKKVCPPMGIEVKEPR---
--------------V--IELQ---T--------------------DKTE-------LYL-
----RAIRENMS--------SS-LQL---------VVAIF-------------PTQ----
--RDDRYSSLKKLCCVEC----PIPSQVINART-I---S-------QQQK-------LRS
---VTQKVALQINVKLG-GELWAVKT----------P--------LE-----NAMVIGID
VYHDST-------R-----------G----KRSVLGFVSSTNKF------FTR---WYSR
VTIQG------A-N-----------QEIG-DGLKICFQSSLR---------------KY-
--------------YEIN-H-NL-PDRIVIFRD---------GVGDGQVKTVVEFEIPQM
KSCLAM-F---------GE-----S----YKPKIGFVIVQKRIATRLFSHG-P-------
---------------------------QG-YENPCPGTVLDHTVTRKGWYDYFLVSQHVR
QGTVTPTHYHVVLDN------------AGLKP-DH----M-QK----------LTYKLTH
MYYNWPGTIRVPAPCQYAHKLAFLVGQ-SL-----H------------------------
------------------------------------------------------------
---------------R---------------------------------EPSLEI----S
DR----------LFFL-----------
>PtePiwi1  
-----------------------------MSDNNK-----------P-PEGYGRG-----
------------------------------------------------------------
----------------------------------------------------G-------
-------------------------------------------RGAILLAAL--------
---------KNQ---------PRRPGQ-------------------PPSSEPQASS---A
SETT-PE--------------------------------------QPQLPT-PPMGRGAF
----------LQSLLA--------------QGRGR-------------------------
-----------------AVVSVPTPAV-------------------------------PQ
ATAQIEPTSV--------------------------------------------------
------------------------IDPVRP------------------------------
-----------------------------------------------------IGRGRGL
----------LLSS---ILSE------------SSSKQSSPSPSEASYA-----------
---------------------------VSPVSSVPEK---V------------------S
PVSP---------IPRKV-SPVDTGKVSPPTSELE------ELTI--G------------
------------------------------------------------------------
---------------------------QY---KGTS--GTPLRMEVNYVRLKAL--PG-K
-GIYEYHVSF-----EPTVD-S---------------------------------KNM--
KF---KLMKDPKVVE------------IIG--PTKTFD-G-SK-LYLPLRLDMS-----P
MVVD-----VNM-PTD---------------NSLVNVSIKLIK-----------------
-KSSFC--------------------------------DCLHLYNLIFKQVMRIL-----
---------------KMTQVG---RNYFN-----PKGG----------------------
-----------------IPIPQH---------RLEIWPGYVTAVQEYE-G-----G-VML
NCDCSFKVLRTV---TARDVMNDAAK--------------------------QRRGDVKE
EIVKALVDCVVLTRYN------------------------NKTYRIDDVSWDMNPLSTFV
SH-------------------NGAE---I--SFMDYYKRSYDIDIEDSKQ--------PL
LISK----AKKREMK--------------------------------EGEEPRLICLIPE
LCF--MTG--LTDE-MRN-DFKVMRDVASYTRVTPENRQLALMKF------------IND
VA--TTP------EARQC--FE-RWNLEL-VSTPETLDGRLLKSETLTFG---RG-----
---------FQ--------------CQAG-------------PE----------ADWGR-
-----------QAT-SSSVLVAV--NFE---------------KWVCVFP--KRD-----
-------------------------------AGKIREFLTMMQNVCPKMGINVKPPH---
--------------L--VEIM---N--------------------DRTE-------TYC-
----QALKDMIN--------PN-VQM---------MVIIF-------------PTK----
--RDDRYSAVKKLCCIEA----PVPSQVINLKT-I---S-------DARK-------LRS
---VSQKIALQMNCKLG-GELWSVAI----------P--------LN-----DLMVCGLD
TYHDNS-------K-----------G----RRSVLAFVSTINQN------RTR---WFSM
TTMQK------Q-G-----------QEVG-DNLKIMFINALK---------------KY-
--------------YEVN-H-HL-PEKIILYRD---------GVGDGQMDFISKYEVEQL
TSCYKN-F---------NL-----D----YNPDLVVVVVQKRINTRMYAVE-GY-K----
-------------------------GQKT-LKNPPPGSILDHSVTRKKWYDFFLVSQHVR
QGTVTPTHYVVIHDT------------SSLKP-EY----V-QR----------ITYKMTH
LYYNWPGTVRVPAPCQYAHKLAYLVGQ-SL-----H------------------------
------------------------------------------------------------
---------------K---------------------------------ETHSDL----S
DR----------LFYL-----------
>Cte_PIWI2 
------------------------------------------------------------
------------------------------------------------------------
------------------------------------------------------------
------------------------------------------------------------
------------------------------------------------------------
------------------------------------------------------------
------------------------------------------------------------
------------------------------------------------------------
------------------------------------------------------------
------------------------------------------------------------
------------------------------------------------------------
------------------------------------------------------------
------------------------------------------------------------
------------------------------------------------------------
------------------------------------------------------------
------------------------------------------------------------
------------------------------------------------------------
------------------------------------------------------------
------------------------------------------------------------
------------------------------------------------------------
------------------------------------------------------------
------------------------------------------------------------
------------------------------------------------------------
--------------------------------------------------------MCF-
-----------------------------------HVRSAYNKDITDVNQ--------PM
LVHV----PKKKDIQR----------------------------QPRGKPLLERILLVPE
FCF--LTG--LSDS-MKA-DFRVTKDLATHTRITPAQRHLSIRKF------------AEN
VN--SHP------EATKE--LA-KWGITL-ASDIVTFQGRGIRPLDIVFG---NK-----
---------RT--------------HTAG-------------EE----------ADWGR-
-----------QLG-RCPVITPV--DIR---------------NWILVFP--NQD-----
-------------------------------RAVANEFVQVMMQEAPKMGIRVQPPV---
--------------NGGMVLQ---N--------------------VRNE-------SYI-
----SQLRSSIV--------PE-TQL---------VVCLM-------------PRG----
--RDDLYSAVKTLCCHEQ----PVPSQMIVSRT-I---S-------DRKK-------QRS
---VVQKVILQINAKLG-GELWSVAM----------P--------KM-----NLMVCGID
VYHDKL-------S----------------GKSIAALVSSMNPQ------CTR---WYSR
TCEQM------S-N-----------QELV-DSLGPCFVAAIK---------------KF-
--------------AECN-Q-GP-PNRIVLFRD---------GVGDGQLAHVSQHEAAQL
EKCFSN-F---------SS-----E----YKPKLSIVVVQKRINQRIFGIE-G-------
---------------------------RN-LKNPPPGTVVDHTITRFNWYDFFLVSQHVR
QGTVSPTHYVVVHDD------------SGWDC-DR----M-QR----------LSYMLTH
LYYNWPGTVRVPAPCQYAHKLAYLQGQ-NL-----K------------------------
------------------------------------------------------------
---------------K---------------------------------PFDQAL----A
NR----------LFYL-----------
>Cin_PIWIL 
----------------------------------------------P-SVGRGRG-----
------------------------------------------------------------
-------------------------------------------L------SVL-------
-------------------------------------------K----------------
----------------------------------------------LLQEKSDSEA---K
S-----------------------------------------------------------
------------------------------------------------------------
-----------------------EE-----------------------------------
--CGSTTT----------------------------------------------------
----------------------------LAAG----------------------------
------------------------------------------DNTGVD-----SAVSKKT
------------------------------------LTTQPQSI----------------
------------------------------------------------------------
-------------------------AQPSITSQD--------------------------
------------------------------------------------------------
-ITKV------DE---VV---------KY---HGQS--GRRNDIRVNCVRVKC---IN-L
-AVYQYHVSF-----EPVVD-S---------------------------------RNM--
RF---MLLNQHR--E------------VIG--NTKAFD-G-TI-LYLPMKLELN-----E
LRLK-----SKR-VTD---------------EADIVVLIRFTK-----------------
-AIDPAS------------------------------SQLIPFYNTVLKRCMRLL-----
---------------DMCPVG---RNYYD-----PTSP----------------------
-----------------KTIEKL---------QLILWPGYVTAIKKFE-D-----G-LML
NIDVSHKVLRQD---TAKHVMVEAYK--------------------------RSPNQYRD
ACVKELVGAIVLTRYN------------------------NKNYRVDDIAWDMTPSSSFT
NS-------------------KGDK---L--TFVEYYKVQYKIEITDLKQ--------PM
LVHR----PKKQTQRD----------------------------FKRNEGEDYCICLVPE
LCY--LTG--LSDK-LRS-DFRAMREIRDNTSFDPTRRNACLEEF------------LKR
VN--MNT------NAKNE--LL-RWGLEL-DMKTCSTFSRSLPSEKIMVG---RN-----
---------QV--------------FSCG-------------PD----------ADFGR-
-----------EVT-RSPVITPI--PIN---------------NWLLVFV--KRD-----
-------------------------------SNKAENFFQKMMECTRKLGIDLSKPR---
--------------F--LQLN---D--------------------DRTT-------SYK-
----DAISQSLN--------PS-TQL---------VVCIF-------------PTS----
--RDDRYNAIKKLCCVDM----PVPSQVIISRT-LPDDA-------KMGK-------FRS
---VTMKIALQINCKLG-GELWTVDI----------P--------LK-----GLMVCGID
VYHDPL-------K-----------R----GKSVAAFIASSNRL------MST---WFSK
AIIQQ------P-H-----------QELI-DSLKQCFVNALK---------------NY-
--------------YELN-H-AL-PERIVIFRD---------GVGDGQLNIVAEHEVVQL
QSCFEM-FSKV-----KGD-----K----YNPMLTVVVVSKRINTKYFSLD-S-------
---------------------------KG-LSNPCPGSVLDHTVTRPNWPDYFLVSQHVR
QGTVSPTHYIVVSGH------------EHLKP-DH----M-QR----------LSYKLTH
MYYNWPGTVRVPAPCQYAHKLAYLVGQ-SL-----G------------------------
------------------------------------------------------------
---------------Q---------------------------------HPAPQL----C
NK----------LFYL-----------
>Bgl010170 
MS----------------------------------------------EGGRARG-----
------------------------------------------------------------
---------------------------------------------------RG-------
------------------------------------------GRGKPKE-----------
---------PQT---------NLPPGV-------------------QAVQQQVQQQ---T
AP----------------------------------------------------------
--------------VA--------------RGRGR-------------------------
-----------------AATRPAAPI-------------------------------EPP
SAVQAPPIMQ--------------------------------------------------
-------------------------GHPEPQAVP--------------------------
------------------------------------------AYGGGG-----RGVQRGG
------------------------------------GRERP-------------------
------------------------------------------------------------
--------------------------TGPPTDEMG------ALSL---------------
------------------------------RRSPRSA-----------------YDKYVD
AVYKASEK-------------------CS---VGKS--GESVALYSNYFQVNLA--TD-L
-KIFQYHVSF-----KPEVE-N---------------------------------NRV--
KF---GLIAALS--E------------VVG--AVKCFD-G-GI-LYLQKLLPKD-----P
LECV-----SER-SYD---------------KAPITVTFKFVC-----------------
-EVYANS------------------------------PQFLQIVNLMFKRVQITL-----
---------------DMKQIR---DHYFN-----IHLA----------------------
-----------------TKIPKH---------RIEVMPGFTTSILGYD-G-----G-NLL
CVDTIHKVLRID---TFLDVLYQTFHSV-----------------------RQNAEEFRR
KATKELVGVIVLTKHN------------------------NKTYKVDDIAWDARASDCFE
K--------------------NGQM---I--SYSDYYKEHWNITILDKDQ--------PL
LVSR----PTEKDL---------------------------------RRGDKKNLFLIPE
LCI--ITG--LSEQ-MRS-DFNVMRDLAVHTRVGPGERLKQITRL------------LQQ
IN--ETP------NAGEV--LK-PWRIGF-SSKPVEIAGRTLPAENLLMR---NNRGE--
-------FLKI--------------SYEP-------------RE----------ADWSR-
-----------NMR-NAGLLTAV--NMD---------------NWIIIFP--RAS-----
-------------------------------STLASDLSDCLSKVGRGMSMRINNPI---
--------------A--IEMN---D--------------------DRNE-------SYL-
----QAIRQNLN--------QS-IQM---------VVCVV-------------PNQ----
--KKDRYDAIKKCCCIDN----PVPSQVVVTKT-L---Q-------KKQG-------MMS
---VATKIAIQLNCKMG-GEVWGAEI----------P--------LK-----GLMVIGID
TYHDSA-------H-----------K----NQSVGALVASLNKE------CTR---YFSK
TEYHP------S-K-----------DELM-RNLQPLMTAALR---------------KY-
--------------HDVN-K-AL-PQKIILYRD---------GVGDGQLQTVFHSEQEQV
MSALKD-T--------GGQ-----D----YRPGFAFVIVKKRIQTRLFAKE-G-------
---------------------------NG-INNPCPGTIVDQIITKPNWYDFFLVSQSVR
QGTVTPTSYNVIYDD------------SGLQP-DH----I-QR----------LTYKLTH
LYFNWQGTIRVPAPCQYAHKLAFLQGQ-TL-----H------------------------
------------------------------------------------------------
---------------R---------------------------------EFSAYL----S
DK----------LFFL-----------
>Hsa_PIWIL2
MDPFRPSFRGQSPIHPSQCQAVRMPGCWPQA----SKPLD------P-ALGRGAP-----
------------------------------------------------------------
-------------------------------------------A------GRG-------
-------------------------------------------HVFGKPEE---------
---------PST---------QRGPAQRESVG---------LVSMFRGLGIETVSK---T
PLKR-EM---------------------------------------------LPSGRGIL
-------------------------------GRGL-------SANLVR------------
-----------------KDREELSPTFW--------------------------------
-----DPKVLA-------------------------------------------------
--------------------------AGDSKMAE--------------------------
------------------------------------------TSVGWS-----RTLGRGS
SDASLLPLGR-AAG---GIS----------------REVDKPPCTFS-------------
---------------------TPSRGP-------PQL---S------------------S
PPA---------------------LPQSPLHSPDR------PLVL---------------
------------------------------------------------------------
-TVEHK----EKE---LI---------VK---QGSK--GTPQSLGLNLVKIQC---HN-E
-AVYQYHVTF-----SPNVE-C---------------------------------KSM--
RF---GMLKDHQ--A------------VTG--NVTAFD-G-SI-LYLPVKLQQ------V
LELK-----SQR-KTD---------------SAEISIKIQMTK-----------------
-ILEPCS------------------------------DLCIPFYNVVFRRVMKLL-----
---------------DMKLVG---RNFYD-----PTSA----------------------
-----------------MVLQQH---------RLQIWPGYAASIRRTD-G-----G-LFL
LADVSHKVIRND---CVLDVMHAIYQ--------------------------QNKEHFQD
ECTKLLVGNIVITRYN------------------------NRTYRIDDVDWNKTPKDSFT
MS-------------------DGKE---I--TFLEYYSKNYGITVKEEDQ--------PL
LIHR----PSERQD-------------------------------NHGMLLKGEILLLPE
LSF--MTG--IPEK-MKK-DFRAMKDLAQQINLSPKQHHSALECL------------LQR
IA--KNE------AATNE--LM-RWGLRL-QKDVHKIEGRVLPMERINLK---N------
---------TS--------------FITS-------------QE----------LNWVK-
-----------EVT-RDPSILTI--PMH---------------FWALFYP--KRA-----
-------------------------------MDQARELVNMLEKIAGPIGMRMSPPA---
--------------W--VELK---D--------------------DRIE-------TYV-
----RTIQSTLGAE------GK-IQM---------VVCII-------------MGP----
--RDDLYGAIKKLCCVQS----PVPSQVVNVRT-I---G-------QPTR-------LRS
---VAQKILLQINCKLG-GELWGVDI----------P--------LK-----QLMVIGMD
VYHDPS-------R-----------G----MRSVVGFVASINLT------LTK---WYSR
VVFQM------P-H-----------QEIV-DSLKLCLVGSLK---------------KF-
--------------YEVN-H-CL-PEKIVVYRD---------GVSDGQLKTVANYEIPQL
QKCFEA-F----------E-----N----YQPKMVVFVVQKKISTNLYLAA-P-------
---------------------------QN-FVTPTPGTVVDHTITSCEWVDFYLLAHHVR
QGCGIPTHYVCVLNT------------ANLSP-DH----M-QR----------LTFKLCH
MYWNWPGTIRVPAPCKYAHKLAFLSGH-IL-----H------------------------
------------------------------------------------------------
---------------H---------------------------------EPAIQL----C
EN----------LFFL-----------
>Gga_piwil2
------------------------------------------------------------
------------------------------------------------------------
------------------------------------------------------------
------------------------------------------------------------
------------------------------------------------------------
------------------------------------------------------------
------------------------------------------------------------
------------------------------------------------------------
------------------------------------------------------------
------------------------------------------------------------
------------------------------------------------------------
------------------------------------------------------------
------------------------------------------------------------
------------------------------------------------------------
------------------------------------------------------------
------------------------------------------------------------
------------------------------------------------------------
------------------------------------------------------------
------------------------------------------------------------
------------------------------------------------------------
------------------------------------------------------------
---------------------------------LQIWPGYSVSIRKKD-G-----G-LFL
MVDTVHRIIRSE---SVLALMQSICK--------------------------QSPSSFHD
ECTKQLVGSTVLTRYN------------------------NRTYRIDDIDWEKTPRDSFT
LG-------------------SGEE---I--TFVDYYSKTYGITVRELEQ--------PL
LVHR----PKEKLM-------------------------------LGGKPRLDMVLLLPE
LTF--LTG--ISE--IKK-DTRVLKDVMREMLQSPQQHYESLCSL------------LRR
IQ--CNQ------EASRE--LS-RWGLIL-SPDIHRTQGRVLPSERVNLR---H------
---------CS--------------FIPA-------------ED----------VSWGR-
-----------EVV-REAAISTV--DMN---------------CWLLVYP--RRL-----
-------------------------------QDVTKNLVALLRSACGPIGMQVNQPA---
--------------L--VELK---D--------------------ERLE-------TYV-
----RTIRSILGNE------DK-VQL---------LLCIT-------------TGT----
--KADVYSAIKKLCCVHS----PVPSQVINAHSLL---G-------HSAK-------LKS
---IVQKVLLQMNCKLG-GELWGVDV----------P--------LK-----QLMVVGMD
VSHG---------K-----------G----MRSVIGFVASTNQV------LTK---WYSR
VVFQL------P-Q-----------QEIA-DSLRLCLANALQ---------------QF-
--------------HEMN-H-CL-PKKIVVYRD---------GVSDSQLDTVLRYEIPQL
QKCFDT-F----------E-----N----YSPSMAVLVVQKQMGTNFYTVS-S-------
---------------------------EQ-HSAAPPGTVVDHSITSTQWQDFFLLAHCPR
LGCSVPTRYICVLNT------------ANL------------------------------
------------------------------------------------------------
------------------------------------------------------------
------------------------------------------------------------
---------------------------
>Dre_zili  
MDPKRPTF-------PSPPGVIRAP--WQQSTEDQSQLLDQ-----P-SLGRARG-----
------------------------------------------------------------
LIMPID----------------------------------EPLP------GRG-------
-------------------------------------------RAFSVPGEMPV------
--RFGRGITQSI---------AAEPLVG----------------MARGVRLPMEE-----
-----GG---------------------------------------------FGRGRGFL
-------LPTPEPTVG--------------IGRGA-AIGPVPTLDIQK------------
-----------------AEVEEKMP----------------------------------E
LQAEVAPTVAK-------------------------------------------------
--------------------------VGSPGTGSSLVS----------------------
--------------------------------------MFRGLGIEPG-----KTWGRGA
A-----PVGRGAAG---DMG----------------ADLQPKPTIIGASLTPEREEVRSE
ESISFLGRGFTGFGRAAMPHMTVGRGPIGPLSPSPSV---A------------------A
PFS---------------------LISASSASEDA------PVAP---------------
------------------------------------------------------------
-GTPPKVEVKIET---VKE------PLQK---IGTK--GSPIPIGSNYIPICC---KN-D
-AVFQYHVTF-----TPNVE-S---------------------------------LSM--
RF---GMMKEHR--P------------TTG--EVVAFD-G-SI-LYLPKRLEE------V
VHLK-----AER-KTD---------------NQEIDIKIQLTK-----------------
-ILPPSS------------------------------DLCIPFYNVVLRRVMKIL-----
---------------GLKLVG---RNHYD-----PNAV----------------------
-----------------VILGKH---------RLQVWPGYSTSIKHTD-G-----G-LYL
VVDVSHKVLRND---SVLDVMNLIYQ--------------------------GSRESFQD
ECTKEFVGSIVITRYN------------------------NRTYRIDDIEWSKSPKDTFT
LA-------------------DGSV---T--TFVDYYRKNYGITIKELDQ--------PL
LIHR----PKERSR-------------------------------PGGKVITGEILLLPE
LSF--MTG--IPEK-MRK-DFRAMKDLTMHINVGAQQHTQSLKQL------------LHN
IN--SNN------EALSE--LG-RWGLSI-SQEILVTQGRTLPSETICLH---S------
---------AS--------------FVTS-------------PA----------VDWSR-
-----------ELV-RDPSISTV--PLN---------------CWAVFYP--RRA-----
-------------------------------TDQAEELVTTFSRVAGPMGMRVERPI---
--------------R--VELR---D--------------------DRTE-------TFV-
----KSIHSQLTSE------PR-VQL---------VVCIM-------------TGN----
--RDDLYSAIKKLCCIQS----PVPSQAINVRT-I---S-------QPQK-------LRS
---VAQKILLQINCKLG-GELWTVNV----------P--------LK-----YLMVIGVD
VHHDTS-------K-----------K----SRSVMGFVASLNSM------LTK---WYSR
VTFQM------P-N-----------EEII-NGFRVCLLAALQ---------------KY-
--------------YEVN-H-AF-PEKIVIYRD---------GVSDGQLKTVEHYEIPQI
LKCFET-I----------P-----N----YEPKLAFIVVQKRISTTLYSYG-S-------
---------------------------DH-FGTPSPGTVLDHTVTNRDWVDFYLMAHSIR
QGCGLPTHYITVYNT------------ANLTP-DH----L-QR----------LTFKMCH
LYWNWPGTIRVPAPCKYAHKLAFLSGQ-YL-----H------------------------
------------------------------------------------------------
---------------S---------------------------------EPAIQL----S
EK----------LFFL-----------
>Hsa_PIWIL4
------------------------------------------------MSGRARV-----
------------------------------------------------------------
-------------------------------------------K------ARG-------
-----------------------------------------IAR----------------
-----------------------SPSA---------------------------------
------------------------------------------------------------
--------------TE--------------VGRIQ-------------------------
------------------------------------------------------------
--ASPLPRSV--------------------------------------------------
------------------------------------------------------------
------------------------------------------DLSNNE-----ASSSNGF
------------------------------------------------------------
------------------------------------------------------------
-----------------------LGTSRISTNDKY------GISS--GDAGSTFME----
--------------------RG---------VKNKQD-----------------FMDLSI
-CTREK----LAH---VRN--------CK---TGSS--GIPVKLVTNLFNLDFP--QD-W
-QLYQYHVTY-----IPDLA-S---------------------------------RRL--
RI---ALLYSHS--E------------LSN--KAKAFD-G-AI-LFLSQKLEEK-----V
TELS-----SET-QR----------------GETIKMTITLKR-----------------
-ELPSSS------------------------------PVCIQVFNIIFRKILKKL-----
---------------SMYQIG---RNFYN-----PSEP----------------------
-----------------MEIPQH---------KLSLWPGFAISVSYFE-R-----K-LLF
SADVSYKVLRNE---TVLEFMTALCQR-------------------------TGLSCFTQ
TCEKQLIGLIVLTRYN------------------------NRTYSIDDIDWSVKPTHTFQ
KR-------------------DGTE---I--TYVDYYKQQYDITVSDLNQ--------PM
LVSL----LKKKRN---------------------------------DNSEAQLAHLIPE
LCF--LTG--LTDQ-ATS-DFQLMKAVAEKTRLSPSGRQQRLARL------------VDN
IQ--RNT------NARFE--LE-TWGLHF-GSQ-ISLTGRIVPSEKILMQ---D------
---------HI--------------CQPV-------------SA----------ADWSK-
-----------DIR-TCKILNAQ--SLN---------------TWLILCS--DRT-----
-------------------------------EYVAESFLNCLRRVAGSMGFNVDYPK---
--------------I--IKVQ---E--------------------N-PA-------AFV-
----RAIQQYVD--------PD-VQL---------VMCIL-------------PSN----
--QKTYYDSIKKYLSSDC----PVPSQCVLART-L---N-------KQGM-------MMS
---IATKIAMQMTCKLG-GELWAVEI----------P--------LK-----SLMVVGID
VCKDAL-------S-----------K----DVMVVGCVASVNPR------ITR---WFSR
CILQR------T-M-----------TDVA-DCLKVFMTGALN---------------KW-
--------------YKYN-H-DL-PARIIVYRA---------GVGDGQLKTLIEYEVPQL
LSSVAE-S---------SS-----N----TSSRLSVIVVRKKCMPRFFTEM-N-------
---------------------------RT-VQNPPLGTVVDSEATRNEWYDFYLISQVAC
RGTVSPTYYNVIYDD------------NGLKP-DH----M-QR----------LTFKLCH
LYYNWPGIVSVPAPCQYAHKLTFLVAQ-SI-----H------------------------
------------------------------------------------------------
---------------K---------------------------------EPSLEL----A
NH----------LFYL-----------
>Hsa_PIWIL3
------------------------------------------------MPGRART-----
------------------------------------------------------------
-------------------------------------------R------ARG-------
-------------------------------------------RARRRESYQ--------
---Q---EAPGG---------PRAPGS------------------ATTQEPPQLQS---T
P-----------------------------------------------------------
------------------------------------------------------------
-----------------------RP-----------------------------------
-LQEEVPVVR--------------------------------------------------
--------------------------PLQPRA----------------------------
--------------------------------------------------------ARGG
------------------------------------------------------------
------------------------------AGGG--------------------------
------------------------AQSQGVKEPGP------EAGL--HTA----------
------------------------------PLQERRIGG--------------VFQDLVV
-NTRQD----MKH---VKD--------SK---TGSE--GTVVQLLANHFRVISR--PQ-W
-VAYKYNVDY-----KPDIE-D---------------------------------GNL--
RT---ILLDQHR--R------------KFG--ERHIFD-G-NS-LLLSRPLKER-----R
VEWL-----STT--KD---------------KNIVKITVEFSK-----------------
-ELTPTS------------------------------PDCLRYYNILFRRTFKLL-----
---------------DFEQVG---RNYYT-----KKKA----------------------
-----------------IQLYRHG-------TSLEIWLGYVTSVLQYE-N-----S-ITL
CADVSHKLLRIE---TAYDFIKRTSAQ-------------------------AQTGNIRE
EVTNKLIGSIVLTKYN------------------------NKTYRVDDIDWKQNPEDTFN
KS-------------------DGSK---I--TYIDYYRQQHKEIVTVKKQ--------PL
LVSQ----GRWKKG--------------------------------LTGTQREPILLIPQ
LCH--MTG--LTDE-ICK-DYSIVKELAKHTRLSPRRRHHTLKEF------------INT
LQ--DNK------KVREL--LQ-LWDLKF-DTNFLSVPGRVLKNANIVQG---R------
---------RM--------------VKAN-------------SQ----------GDWSR-
-----------EIR-ELPLLNAM--PLH---------------SWLILYS--RSS-----
-------------------------------HREAMSLKGHLQSVTAPMGITMKPAE---
--------------M--IEVD---G--------------------D-AN-------SYI-
----DTLRKYTR--------PT-LQMGMSCLLVFKVICIL-------------PND----
--DKRRYDSIKRYLCTKC----PIPSQCVVKKT-L-----------EKVQ-------ART
---IVTKIAQQMNCKMG-GALWKVET----------D--------VQ-----RTMFVGID
CFHDIV-------N-----------R----QKSIAGFVASTNAE------LTK---WYSQ
CVIQK------T-G-----------EELV-KELEICLKAALD---------------VW-
--------------CKNE-S-SM-PHSVIVYRD---------GVGDGQLQALLDHEAKKM
STYLKT-I---------SP-----N-----NFTLAFIVVKKRINTRFFLKH-G-------
---------------------------SN-FQNPPPGTVIDVELTRNEWYDFFIVSQSVQ
DGTVTPTHYNVIYDT------------IGLSP-DT----V-QR----------LTYCLCH
MYYNLPGIIRVPAPCHYAHKLAYLVGQ-SI-----H------------------------
------------------------------------------------------------
---------------Q---------------------------------EPNRSL----S
TR----------LFYL-----------
>Gap14376  
------------------------------------------------MSGLGRG-----
------------------------------------------------------------
LG-----------------------------------------L------GRG-------
------------------------------------------GRGTALSAAL--------
---------SDI---------SVQP----------------------GSDTQQSQG---E
SSQE-SV--------------------------------------SSTVAS-RALG----
------------RGLG--------------LGRGS-ANTLLKQI----------------
---------------------------------------------------------EQL
SVAGSSATSHG-------------------------------------------------
------SDVQS-----------EMSTATASKA----------------------------
------------------------------------------TSSGLG-----TGLGRGL
------------------------------------GRARPPPTDVTTS-----------
---------------------------ILPLSESTRI---N------------------Q
PVV---------------------VTTSAAQASDS------QRSD--GEN----------
------------------------------KPEERQR-----------------------
-VARPR----CEP---LKEC----GPESK---RGKN--GLPVKLAANYIKVTS---QS-D
-YVYQYYVEF-----NPEVD-S---------------------------------RFL--
RI---KMLMSID--E-----------SLLGSKNARAFD-G-RI-LYLPKELRNT-----E
SVFE-----ILC-PMT---------------NTKTLIKLKFTN-----------------
-KTPLV--------------------------------SCPAVYNVIFHRIEAQL-----
---------------KLVMVG---RNYYD-----PNMK----------------------
-----------------TEVPQH---------KLEIWPGYVTNITAYE-G-----G-LLL
MCDVSHKVIRNE---TVYDIITSFKN--------------------------NDLDAMKG
NVVKAIVGQSVLTRYN------------------------NRNYRIDDVEWMKTPRTTFM
R--------------------GDKE---V--SFADYYREAYNLKIKDLDQ--------PL
LVHR----PKARSGQQGRSKVRPPK------------------AGETGPPVQEIILLVPE
LCY--VTG--ITDK-MRD-DFRVMKDLNQHTKVTPDNRHHAMMKF------------IKS
VN--NCK------DALAI--LQ-AWGMAI-ENDVVALEGRQFNEEKILFR---NE-----
---------VA--------------ISSG-------------PQ----------ADFKR-
-----------DLP-RQQVISSI--PID---------------VWLVVCT--TRD-----
-------------------------------ASIVTEFLQQLQKKGSSIGVSFAAPQ---
--------------I--IRIN---N--------------------DRSE-------TYV-
----QTIRENTN--------QK-TQL---------VVAVF-------------PSQ----
--REDRYNAFKKLCCVEL----PVPSQGLFIKT-I---G-------DVKK-------MSS
---VAVNVALQINAKLG-GQLWSVSC----------P--------IK-----KLMVIGID
TYHEGK-------Q-----------R----TKSVFGCVASLNAA------CTR---WYSR
CGFQM------E-G-----------QELS-DSLQVCTISQLK---------------KY-
--------------YDEN-H-FL-PDVIFIYRD---------GVGDGALKHVQEHEIPQM
LKAFTT-F----------A-----D----YSPQVVFNVVQKRISTRLFSVD-S-------
--------------------------RGG-FCNPNPGTVLDHSVTRKGAYDFFLVPQAVR
QGTVTPTHYVILHDN------------SRYQP-DH----V-QQ----------MAYKQCF
MYYNWPGSIRVPAACLYAHKLAYMVGQ-NL-----G------------------------
------------------------------------------------------------
---------------K---------------------------------EPSPHL----L
DR----------LFYL-----------
>Pvi28261  
M-----------------------------------------------SLPFGRG-----
------------------------------------------------------------
----------------------------------------------------G-------
-------------------------------------------RGLAMKL----------
-------TAPAE---------EEKPDAGSGTS----SAFR-FGRGMPGRGLGLVKK---T
ED-------------------------------------------NPAHVS-APLSAG--
---------------G--------------RGRGF-------------------------
-----------------------TP-----------------------------------
------------------------------------------------------------
-------QVTS-----------TVLSPVGPQGD---------------------------
--------------------------------------TNVKPTFGRG-----MSFGRGS
------------------------------------------------------------
------------------------------IGRGI-------------------------
------------------------ASTADLSERLG------AVSI--SERRSPRVEASQS
VR-NVDSKSDGGRSQSGRPERQ--------EGRRRRM-----------------LEEVGP
E--------------------------NK---HGTV--GSKAPMTANYIRVRC---EQ-D
-SIYQYSVEF-----RPAID-A---------------------------------RPL--
RH---RMVMRLPT-EQ--------FNGIPP--EARAFD-G-RI-LCLPKPLNQQ-----E
TVIR-----TTR-PNG---------------STDVFIKIVLTN-----------------
-KTPIV--------------------------------SCPAAYNIIFRRVQQEL-----
---------------KMTQVG---RHYYD-----PDKK----------------------
-----------------IDIGEH---------KLEVWPGYITTITAYE-G-----G-LLL
MCDVSHKVIRKD---TVHDLIKRIMDTTR----------------------TGDLMHIQQ
NCISQIVGQSVLTRYR------------------------NATYRIDDIDFKRHPMSTFQ
R--------------------NGDE---I--TFATYFKEQYNITIRDPNQ--------PL
LLHR----PKKFGR-------------------------------GADQTSDEPISLVPE
LCY--ITG--LTDD-MRE-NFRLMKALHEHTRVTPSVRHQAMRKF------------LST
VS--ECQ------RAREI--LE-AWGMHL-ESNTVAIEGRTLPAEKIKFG---SGI----
---------VD--------------LANS-------------RD----------ANFKR-
-----------DIG-RQKVLSSV--PID---------------SWVVICT--SKD-----
-------------------------------ADIVKEFLRTLQQRSRSVGMNISNPK---
--------------V--EILR---D--------------------DRTE-------SYL-
----KAMKSNIT--------PD-TRM---------VLAVF-------------PTK----
--RTDRYNAFKKITCVEC----PVPSQVVITNT-I---R-------NPSK-------LAS
---VATNICLQMNVKMG-GELWAVQI----------P--------LK-----RFMVVGID
AYHHGK-------Q-----------R----SQSVYGMCASVNST------CTR---YYSR
AIFQD------GRG-----------QEIG-DKIQSVMTDLLK---------------NY-
--------------FDTN-N-FL-PDSIFFYRD---------GVGDSMLSTVQGYEIPQI
IRGFST-F---------GE-----N----YSPKLVFNIVQKRINTRIFTPS-S-------
---------------------------RE-MTNPKPGTVVDHTITRRDRYDFFLVPQSVN
QGTVTPTHVVVLHDS------------SGLGP-NE----V-QQ----------MCYKQCH
LYYNWPGTIRVPACCLYAHKLAYLVGQ-NI-----Q------------------------
------------------------------------------------------------
---------------K---------------------------------EPSKKL----I
DR----------LFFI-----------
>Bse12112  
MDP------------PA-----------------------------PPSIGLGRG-----
------------------------------------------------------------
M------------------------------------------G------ARGILL----
-------------------------------------------R----------------
---QALQLATSE---------EHTPGC------------------VPTSQPPPAAA---A
PPGA--------------------------------------------------------
------------PRIG--------------LGRGS-QLGLV-------------------
------------------------------------------------------------
TAAAPTPSPAV-------------------------------------------------
----EINMFQQ-------------------------------------------------
---------------------------------------QADESSNAP-----KGLGRGL
------GLGRARAR---PLTEETVAPAPAPGIPLAPEAATPRPSNLGRGL----------
------------------------------FGRGASA---V------------------A
------------------------PSVSHVEEDMS------RLEI--TVQPSQPIP----
------TQRGDIPAER---DEGE------PGQRRRRE---------------------VL
SQVGP------DD---KR---------NR---RG----GNELPVSANFIRMCC---KQ-E
-VIYQYHVEF-----APPIE-S---------------------------------RHL--
RM---KIFHDLK--E-----------SALGTPEARAFE-G-RI-LYLPVQLPHK-----E
SVFR-----TKR-PTD---------------QSLVNIRVVFTN-----------------
-EESLV--------------------------------SCPAVYNILFKRIQACL-----
---------------HMVRVG---RDFYQ-----PENK----------------------
-----------------FDLPQH---------KLELWPGYVSSVGRFE-G-----G-LLL
CCDVSHKVIRKE---TVYDYIFEVQEC------------------------TQGTGDFHT
ECANRLLGQVVLTPYN------------------------NRNYRIDDISWNMTVNDTFD
R--------------------NGQP---I--SFLRYFKETYNVTIKDQSQ--------PM
LISK----PRKQ------------------------------------------------
------------------------------------------------------------
------------------------------------------------------------
------------------------------------------------------------
--------------------SSL--PIN---------------NWLVVCT--ERD-----
-------------------------------YQTVGEFIKQLQRKGQTLGIQFGQPT---
--------------V--RKVH---S--------------------DRAD-------LYT-
----KVIKEEMN--------PT-LQL---------VVGVF-------------PVA----
--REDRYNVFKRVCCVEH----PVPSQAVISRT-I---S-------DPRK-------LAS
---VCVNIALQINVKLG-GELWSIPV----------P--------IE-----KFMCVGID
VYHQGR-------GA---------SR----SQSVGGIVGSMNSH------CTR---WYSR
CGFQM------D-G-----------QEMM-DVLTGYMVDMLK---------------RY-
--------------YNEN-H-FL-PDAIFIYRD---------GVGDGMLAEVQNREVPQF
QAALRV-F---------DP-----K----YSPKIVFNVVQKRINARLFIR----------
---------------------------NQ-MDNPLPGTVVDHTITRANLYDFFLVPQSVR
QGTVTPTHFVVLYDS------------SNYRP-DQ----V-QL----------MAFKMCH
MYYNWPGTVRVPAPCLYAHKLAYLVGQ-NL-----K------------------------
------------------------------------------------------------
---------------K---------------------------------EPGAGL----W
DR----------LFYL-----------
>Bca_PIWI1 
------------------------------------------------MAGRGRG-----
------------------------------------------------------------
LL-----------------------------------------Q------SLKEK-----
-------------------------------------------K----------------
------EEKPPE---------VEKPAS-----------------VSPPLQRSTLAT---E
PQIP--------------------------------------------------------
-------------KRP--------------MGRGG-LSSLL-------------------
-----------------------KP-----------------------------------
-TATPGPLVTERA-------------T-VVLE----------------ESSQF-------
---ENASMVQEIMSRPPRRSP-ELAAEKAPEPP---------------------------
---------------------------------------KEEAKPSIL-----LPRGRGI
L-----------AS---KLTK------PV---SKPGEEPVPRPEPIPAP-----------
------------------------------------V---P------------------P
PVSAP-------ERPAKS-PELK-KEVTQITSKLT------SVEL--VDE----------
------IIIKPVEKKS---DSGS------VDRATRSSEST-----------STKYVSIAT
VSSKAAEELKVEE---IQRK----SPVRK---MGSA--GVAEPFSTNYVRLKC---KN-K
-GVYQYVVHY-----DPPCD-S---------------------------------VYT--
RS---RLLGQIR--D------------VIG--PVRLFD-G-FT-LFLPVLLPEK-----I
SSHE-----SER---------------N---GVKYKLRIQLTK-----------------
-ILPPEN-------------------------------VPPNVFNIIFKNIMKEL-----
---------------KMSRIG---QHYFS-----PTRQ----------------------
-----------------VNIANQ---------GLQVWPGYTTAVHDYE-D-----G-LYL
VIDVAHKVLRTQ---TCLQIMQDLQNKY-----------------------RGGVEEFKE
AVFNAICGTVVLTKYN------------------------NRTYKIDDILWDDSPETTFN
YH-------------------NGET---I--SYIDYYKKHYDIEIKDKKQ--------PL
LFHR----VKAKEKQ--------------------------------QGNKIEVICLIPE
LCF--VTG--LSED-MRN-DFNLKKDMAAFTRLSADKRYQQLEDL------------VYE
IK--RNE------NAYKY--LL-DWGLEL-DDGLHTMEGRVLPPEKIMFK---T------
---------KS--------------VETD-------------AR----------ADWTR-
-----------AAC-NEPCVSTV--NIN---------------EWICVYP--IAK-----
-------------------------------ENIVEKFFKIATDCGARFGVRLDSPI---
--------------T--VGLS---N--------------------DKAD-------TYY-
----NEIKKYLK--------SH-IQM---------VVIIF-------------PML----
--SDTRYQRVKKLCCIEN----PVPSQCIQLKT-I---NK------PEDK-------LRS
---IAQKIVLQMNVKLG-GEIWRTSM----------P--------MK-----RIMICGID
VYHKVE-------K-----------R----YNSIAGFVSSLNEE------QTR---WYSK
VCFQM------V-G-----------QELT-DTLKSAFLQAIK---------------KY-
--------------REVN-N-FL-PDKIFIFRD---------GVSEGQIPVVSEHEVEQL
RSVFTE------------------D----YKPQLAVIVVQKRISTRVFACD-Q-------
-------------------------RSNK-IVNPAPGAIIDYSVTSRQLYDFYLVSQHVG
QGTVTPTHYIVAYDD------------TMIKP-DY----L-QR----------LAYKMTH
MYYNWTGTIRVPAPCQYAHKLAFLTGQ-YL-----Q------------------------
------------------------------------------------------------
---------------E---------------------------------EASEEL----C
NR----------LFYL-----------
>Kam3362   
------------------------------------------------MQGRLGN-----
------------------------------------------------------------
-------------------------------------------R------GLL-------
-------------------------------------------R----------------
---------KSD---------VQLPGS---------------------------------
------------------------------------------------------------
------------------------------------------------------------
----------------------TTP-----------------------------------
------------------------------------------------------------
------------------------------------------------------------
--------------------------------------------SETK-----RVLGRGL
------------------------------------LARKPAKPS---------------
------------------------------------------------------------
------------------------NESDNLSTQLG------KTTL--GSGDS--------
--------------SS---QKEN------EYPGRRRF-----------------------
----------LQN---VGQ--------NT---RNTA--NEPIEITANYIKVFC---DQ-S
-NVFQYHVDF-----SPEVD-S---------------------------------RKV--
RI---KLVNLITC-Q------------ELGPQSQRNFD-G-RI-LYLPHKAFSEK----A
KAYN-----VED-PKS---------------KSKVAIKVTFTN-----------------
-ESLLE--------------------------------NCPTVFNVLFKRIQASL-----
---------------KMSLVG---RDYFY-----PENK----------------------
-----------------TVFKGR---------NLEMWPGYVTSIRNYE-G-----G-LFL
MVDIANKLIRTD---TVLDMLNETKRS-------------------------TTDRSVYQ
SRATYLLGTSVMTPHN------------------------NRMYRIDDIMWNMTPLDTFD
M--------------------RGTE---I--SFKDYFLKAYDVKITDDTQ--------PM
LLSM----SKKLTRPPN--------------------------AKLNSKPEFQTVHLIPE
VCL--FTG--LTDD-MRK-DFKLMKEMHQYSRLDPVNRQIQIRKF------------QDA
VM--QSQ------EARNI--LK-FWNIEF-DDGTMNLTGRLLKQQELCFG---NN-----
---------AV--------------VRCG-------------PD----------AEFRR-
-----------EIT-QNCVLQGV--SIK---------------EWFLFVG--KQD-----
-------------------------------AHLQEGLISTMLKKARPLGVHIAPPK---
--------------V--VIVP---D--------------------ARPG-------SFE-
----EAIKSNLT--------RN-SDL---------VVVIM-------------HSS----
--RLDVYNEIKRLCYVQR----PVASQVVLART-L-----------DPRK-------LQS
---VVVNLLLQIVEKMN-GVLWAVRL----------PA------VMD-----KMMMVGVD
VYHDGR-------GK----------R----ARSVAGVVASYTVG------CTK---WYSK
ASFQE------P-G-----------AEMV-DAIYTSLVACLK---------------YY-
--------------YNSN-N-FL-PDKIVVYRD---------GVGDGAMSFVQQVEVAKF
KEAFTT-F---------GS-----D----YNPQLLFHVVQKRINTRILQKD-K-------
-------------------------SGRS-YINPQPGTILDHTVTRRNCYDYFLVPQTVK
IGTVTPSHFVVLHDS------------SDLQV-HM----V-QS----------VSFKACH
LYYNWPGTIRVPAPCMYAHKLAYMVGE-NL-----R------------------------
------------------------------------------------------------
---------------L---------------------------------LPSDEL----A
NR----------LFYL-----------
>SmeT081970
MSG---------------------------------------------SSGIGRG-----
------------------------------------------------------------
-------------------------------------------R------SRGLLM----
------------------------------------------------------------
-----QKFLNKD---------VLVPSVESLED----KALNKLGIPPPGSTVEKNTE---S
SSIS-SGDSRSNPSGDSRNNIKLQDSDI--------------ENRNITIVT-RP------
-----------LSCIG--------------RGRGL-------------------------
----------------------SNP-----------------------------------
--SSLTTSSGK-------------------------------------------------
-------------------SD-KITENEEPGQ----------------------------
--------------------------------------------IKKF-----VGRGRGL
------------------------------------------------------------
------------------------------LNSQKEC---S------------------N
------------------------STPSEVSNELK------QMKI--SNDDKMTVSS---
--------EAKSQFEN---IEKP------ISKFRRRE-----------------------
---------YPTQ---IKE------PCNT---RNDS--SPSLTLSANYVKVRT---TQ-P
-HIYQYHVSF-----APPID-S---------------------------------RLM--
RI---KIVQGLS--ES--------DLGVVK--EARAFD-G-MN-LYIPQLLKNK-----E
TIIK-----VNK-PTD---------------KTVVDVKVVFTN-----------------
-NVNFS--------------------------------ECPMVYNVLFKRIENSL-----
---------------RMVKIG---RDYFY-----PEKK----------------------
-----------------IVLDRR---------RMEIWPGYVTSIQNFD-G-----G-LLL
QCDVSHKVIRND---SVYDIMMEINKT------------------------VNNKGQMQT
AAINQLLGQIVLTPHN------------------------NRNYRITDIDWAKNCLSEFD
K--------------------GGEK---I--SYRDYFKNTYGLQIRDLEQ--------PM
IVSK----SNSRSGKNR-------------------------GPKGSKEVDGGLVYLIPE
LCM--LTG--LTDD-MIK-DFRLMRELHEHCRVTPKKRHEALLEF------------VDN
IY--SCE------EAKKL--LG-YWGITI-EKDTVNINACKMNPEMIYFG---NE-----
---------AS--------------VSAG-------------EQ----------AEFKQ-
-----------ALA-HNKVIGGI--RIE---------------NWILISP--KSL-----
-------------------------------LTKANGLLQALMSKSPRVGVMFGKPK---
--------------I--VEMN---N--------------------DRTE-------EYL-
----KELKRNVA--------PG-VQL---------VVTIL-------------SAV----
--REDRYNAIKKFCYVDC----PVPSQVVLAQT-L---K-------EGPK-------LNS
---VAVNIALQINAKLG-GELWAVKI----------P--------IK-----KFMVVGLD
VWHDTK-------G-----------R----SRSVGAVVGSTNAL------CTR---WFSK
SHLQE------Q-D-----------KEIM-YVLQSCMLSLLK---------------AY-
--------------FEEN-N-FL-PETIFMYRD---------GVSDGQLGYVQKTEIEQF
FKVFES-F---------SA-----D----YKPNMVYNVVQKRINTRLYVSD-PK------
-------------------------NKGQ-INNPNPGTIVDHTVTRANLYDFFLVSQSVR
QGTVTPTHYVVLCDN------------SKYTP-HQ----V-QL----------MAYKTCH
IYYNWPGTVRVPAPCMYAHKLAYMVGQ-NL-----K------------------------
------------------------------------------------------------
---------------A---------------------------------EPSNLL----C
DR----------LFYL-----------
>Mfu62556  
L----------------------------FSVQNKLKT-EI-----SIMLGRGRG-----
------------------------------------------------------------
F--------------------------------------------------RGVVL----
------------------------------------------------------------
---------EDH---------LDAPSP--------------------GANSEISAP---Q
PSVP--------------------------------------------------------
--------------IG--------------IGRGL---------L---------------
-----------------GRARPTPP-------------------------------PDPP
NLIPTAPQSQS----------------G--------------------------------
------------------------LGRGAPSNT---------------------------
--------------------------------------SSELGPKLIG-----RGLGRGF
------------------------------------AAASPKE-----------------
------------------------------------------------------------
------------------------PAVKDLSTKLS------TLTV--TDDT---------
-------------------PKG--------DMKPRRP-----------------------
-RFEP------IE---NE---------NK---HGTR--GENISLSANFIKLNC---TQ-D
-FIYQYVVDF-----SPVID-S---------------------------------KAM--
RF---KLFNQIPP-E------------SLGPLEARAFD-G-KT-LYLPKSLPQK-----E
MIYQ-----VIR-PTD---------------HITVRVKVSLTN-----------------
-ETPMV--------------------------------SCPSAYNVIFKRVQACL-----
---------------KMVQVG---RNYYH-----PENA----------------------
-----------------IHIPEK---------KLEIWPGYVTSISRFE-G-----G-LLL
MVDVSHKIIRQD---TVYEVINNIVGD------------------------SSSLEEAEK
LVARTLIGETVLTRYN------------------------NASNMISDFDFKLSPKDTFE
R--------------------NGQK---V--SFMQYYKDNWNIQIRDKDQ--------PM
IISK----VKKAKTTGSRK------------------------DAKPETIEDRYIMLVPE
LSY--LTG--LTDT-MRS-NMKAMRELHGHTRITPQKRYESLKKF------------IQG
IK--RND------QARAI--LS-HWGLEI-APDTLTLDARRFEPQQIIFN---E------
---------KE--------------ISAG-------------PD----------ADFKG-
-----------NLR-GAQVIEGI--RCP---------------RWLFIYS--TKS-----
-------------------------------LQTATQFKKVLVDVARQHGIDFSVPI---
--------------E--VKLT---N--------------------DRTD-------AYV-
----NALMNNIN--------AD-ICM---------VLTMF-------------ASR----
--REDVYARVKQICLGEK----GVPTQCVLERT-L---SG--------QK-------MRS
---VAVNIALQMNVKLG-GQLWMVKQ----------P--------VK-----HFMCVGID
VYHEGR-------GG----------T----RRSVGGIVGSVNKE------CTK---WYSS
CCYQE------K-G-----------QEMI-DVLTQCFVQNLR---------------EY-
--------------HVVN-N-CL-PQTIVIFRD---------GVGDGRLTEVQSREIPQL
MKALEA-F----------N-----D----YKPQVVFVVVSKRVNARIFIKK-N-------
---------------------------NS-LDNPGPGCVLDHTITKKDFYDFYMVPQSVR
QGTVTPTHFNVLYDT------------SLLDP-DR----V-QM----------LTFKMCH
MYYNWPGTVRVPAPCLYAHKIAYLCGQ-YL-----R------------------------
------------------------------------------------------------
---------------K---------------------------------QPSESL----R
RT----------LFYL-----------
>Obi2033703
M-----------------------------------------------------------
------------------------------------------------------------
------------------------------------------------------------
------------------------------------------------------------
------------------------------------------------------------
------------------------------------------------------------
------------------------------------------------------------
------------------------------------------------------------
------------------------------------------------------------
------------------------------------------------------------
------------------------------------------------------------
------------------------------------------------------------
------------------------------------------------------------
------------------------------------------------------------
------------------------------------------------------------
--------------------------------------------------------PQ-Y
-SLHHYHVSF-----APEIE-G---------------------------------KRI--
RK---ALLMQHA--E-----------KYFG--HLHLFD-G-MM-LFLPQKLPDK------
LELV-----SKC-NVT---------------DQIYTITVTWRC-----------------
-KVVRTS------------------------------PTIIQLLNILYKQILSSL-----
---------------HLVQIG---RNYYSIPDEIPRDN----------------------
-----------------KLAQTH---------KLTVFDGIQSSILNYE-K-----G-AML
CVDISHKVMRTD---TVADLMRSCRMH-------------------------VGASGWKE
TIMKRLLGKIVLTRYN------------------------NRTYRVDDIDMDMLPTRTFR
K--------------------HNED---V--SFVSYYKTNYGINIRHLDL--------PM
LLSK----PKARDI---------------------------------RRGQNTPIYLVPE
LVV--ITG--LDDD-VRT-NYEIMKDLAQTTRLTPETRVERLKRF------------IGS
TR--RNK------EAMDL--VE-KWKLQL-SDNLAAIAGRVLEPEKMYSS---TK-----
---------SL--------------SYQS-------------RD----------PDWSR-
-----------DLR-DMSQVATM--SVD---------------RWLLIYP--MSC-----
-------------------------------GRMAKDLESCLQRVAKPLGIRYAEPY---
--------------W--CEIQG-ND--------------------ASGQ-------GYI-
----SAIKEKVT--------ES-TQL---------VVALV-------------YDN----
--SKGRYDAIKKFCSIDQPAGKPVPSQVIVQKT-L---N-------RKNV-------FMS
---IATKIAIQINCKLG-GVPWCVTV----------P--------IK-----RFMIVGID
HYHDSA-------K-----------K----GHSVGGIVASMNNE------MTK---WYSR
TTFQT------A-H-----------EELS-SKLHIVTQMSDN---------------MR-
--------------ISEQ-E-LL-GSIIIIIVKRSLSMLAWVGRFDRGLSRFLQLDTLPN
ANHSES-V---------VG-----A----FSFRLTVVVVKKRINTRLFSKA-G-------
---------------------------VQ-WMNPLPGTVVDSAIVRNEWYDFFIVSQSVR
QGTVSPTHYNVIYDT------------SGLKP-DH----I-QK----------LTYKMCH
LYYNWPGTIRVPAPCQYAHKLAFLVGQ-SI-----H------------------------
------------------------------------------------------------
---------------K---------------------------------EPAMVL----R
DK----------LFYL-----------
>NvePiwil1 
-------------------------------------------------TGRARG-----
------------------------------------------------------------
-------------------------------------------R------ARG-------
-------------------------------------------R----------------
------ENNTQN---------TRRP-----------------------------------
------------------------------------------------------------
------------------------------------------------------------
------------------------------------------------------------
--GEPVPVSY--------------------------------------------------
------------------------------------------------------------
----------------------------------------GNQEVDRA-----VGYGRNA
------------------------------------------------------------
------------------------------IGSS--------------------------
------------------------HNPQGLTDEFP------SLSL--GNTRNQAEN----
--------------------SGI-------------------------------------
-NTHVS----GND---IGF--------NT---VGGV--GQQIQLATNHFALTMR-GDQ-D
-CLYQYSLEF-----SPDLE-H---------------------------------KAK--
RM---QAIRSIE--N------------TIG--EVWLYDKG-QM-MFLPVQLPDE-----I
TCCQG----SIR-RRDTP---------E---GVPVQVTITYRC-----------------
-DVLANS------------------------------PSFGQVLNTIMARIQQTL-----
---------------GMKRIG---DRYFY-----TEDP----------------------
-----------------FVIPQH---------RIEILPGFRTSIQHHD-N-----G-YLL
GLDVAHKYLRSE---TVVEFLHNLSQR------------------------MPNHDSYTD
EATRQLCGEIVLTRYN------------------------NKTYKILEIDWDKNPLSTFT
LR-------------------DGSE---I--TFVDYYTRQYDRVLEVLDQ--------PL
LLAK----PKGRTR----------------------------------PGQVTQVYLLPE
LCF--MTG--LSAD-MRS-DFNLMRSISDYTRVAPKDRATELTRF------------MGD
FVHIKNR------KKEQY--RH-FFFVSI-DQNLTHFSGRVLNPESIIQG---RQ-----
---------TY--------------RVNP-------------TE----------GDWSR-
-----------EIR-SSQMHTAM--PLQ---------------NWAIVVT--LRD-----
-------------------------------SDAATDFLQTMLRVGPPMGVPVNQPH---
--------------V----LQ---N--------------------DQIN-------SYL-
----MALRGLIRE-------EN-PSM---------VVVIV-------------PTN----
--RKDRYDAIKKLCCIEM----PVPSQVIVKRT-L---G-------RRNM-------LMS
[truncated: 123,216 more chars]
