# Supplementary material for: Lost and Found: Piwi and Argonaute Pathways in Flatworms
Source: Front Cell Infect Microbiol. 2021 May 27;11:653695. doi: 10.3389/fcimb.2021.653695 (PMC8191739; doi:10.3389/fcimb.2021.653695)
Supplement: Supplementary file 19 [file DataSheet_1.zip › Folder_S1/Ago_all_classes_tree.nwk]

(NamWAGO2:1.56282047,(NamWAGO1:1.52061407,(Cel_sago1:0.64255151,(Cel_ppw1:0.00206001,Cel_sago2:0.01409320)1.000000:0.57238887)1.000000:1.33968907)0.903000:0.42428792,((((Lsq.42352:1.09115392,(Lsq.52019:0.28981610,Lsq.54857:0.21533968)1.000000:0.38687812)1.000000:1.12561711,((Sle58342:1.46204402,(((Bca_PIWI2:0.92209108,(Bca_PIWI3:0.35152459,Bca_PIWI4:0.53319241)1.000000:0.64678779)1.000000:0.32028995,(((((Bca_PIWI1:1.11319959,PtePiwi1:0.58795819)0.990000:0.16610380,(Bgl028315:0.89642732,((Cte_PIWI2:0.84692900,Cin_PIWIL:0.76682301)0.882000:0.12356126,(((Bfl_Piwil2:0.45066791,NvePiwil3:0.51639107)0.557000:0.08285127,(Aqu_piwi2:0.65315733,(Dre_zili:0.36271578,(Gga_piwil2:0.61973608,Hsa_PIWIL2:0.26331235)0.987000:0.18241318)1.000000:0.60481275)0.901000:0.06421690)0.804000:0.08769276,(LgiT210915:0.47436071,Obi2018299:0.44861511)0.961000:0.13607294)0.960000:0.07261620)0.744000:0.03208329)0.563000:0.04469667)0.902000:0.07956221,(TcaPiwi1:0.96549470,Dme_Ago3:0.98088614)0.997000:0.31867523)0.324000:0.07235850,(Lsq.21293:1.93850407,((Mfu62556:0.79638953,(Mli006302:0.29246633,Mli015023:0.17349420)1.000000:0.94290488)0.506000:0.12040808,((Bse12112:0.53692031,(Rro28014:1.19070291,(SmeT081970:0.69038458,Kam3362:1.03890766)0.853000:0.10343605)0.531000:0.07638024)0.765000:0.10568680,(Gap14376:0.55573143,Pvi28261:0.63667641)0.970000:0.13704750)0.733000:0.07850698)1.000000:0.24659693)0.518000:0.09781365)0.999000:0.21360531,((((AquPiwil:0.56071828,Cte_PIWI1:0.77272732)0.415000:0.10505792,(Bfl_Piwil1:0.42855286,(Obi2033703:1.20389653,(Hsa_PIWIL4:0.88276952,(Hsa_PIWIL3:1.01779301,(Dre_Piwil1:0.36278559,(Gga_piwil1:0.18277348,Hsa_PIWIL1:0.17009338)1.000000:0.15775110)0.909000:0.09519176)0.900000:0.09132076)0.984000:0.16407873)0.135000:0.06322765)0.479000:0.06440283)0.416000:0.06200992,((NvePiwil2:0.40824166,NvePiwil1:1.03550499)0.955000:0.12774387,(Bgl010170:0.84089636,LgiT131825:0.46905834)0.953000:0.16697102)0.493000:0.05417070)0.723000:0.07951208,(LpoPiwi1:0.46146572,PtePiwi2:0.66144159)1.000000:0.33528976)0.898000:0.09933249)0.879000:0.10745728)0.812000:0.06613086,((TcaAub:0.84381917,(Dme_aub:0.76908462,Dme_piwi:0.89622630)0.987000:0.20653838)1.000000:0.39236487,((Lsq.57721:0.52897064,Lsq.50308:0.50630808)1.000000:0.77507775,(NamPIWI:0.60287595,(Cel_prg2:0.08031826,Cel_prg1:0.06606939)1.000000:0.62134306)1.000000:1.01246524)0.744000:0.06583322)0.862000:0.12568772)0.950000:0.12002285)0.408000:0.08480845,(((Mli003963:0.00000002,Mli016226:0.00000002)1.000000:0.20097599,((Mli016683:0.00000002,(Mli017562:0.00127772,Mli034222:0.00000001)0.000000:0.00000001)0.868000:0.00932972,(Mli010762:0.00202341,Mli018544:0.00499199)0.996000:0.03003851)0.986000:0.10054954)1.000000:0.80310584,((((Bse40309:0.70734676,(Mfu59068:0.21185095,(Mfu83791:0.17741701,Mfu45028:0.17508497)0.665000:0.03895546)1.000000:0.79925237)0.765000:0.11924610,((Kam1053:0.11301828,Kam3316:0.11923335)1.000000:0.94484794,(SmeT036375:0.53699441,(SmeT070309:0.04442232,(SmeT069984:0.08535492,(SmeT002173:0.10342418,(SmeT032534:0.00752927,(SmeT030029:0.00147739,(SmeT030034:0.00000002,SmeT030033:0.00147302)0.932000:0.00443617)0.848000:0.00433549)0.829000:0.00814454)1.000000:0.08649094)0.583000:0.03798015)1.000000:0.44225403)1.000000:0.73445545)0.922000:0.22308257)0.987000:0.28565572,(Rro43774:0.36320375,Rro24399:0.27749740)1.000000:1.21301565)1.000000:0.55322966,(Gap14751:0.91028965,(Pvi28529:0.17739390,Pvi7924:0.29081503)1.000000:0.84293713)0.958000:0.19115253)0.993000:0.21824114)0.968000:0.19991941)1.000000:1.69261548)0.494000:0.15087551,(Sle67413:1.60048770,((Gap9354:1.27128762,(Rro36342:1.45954405,((Mli013602:0.17543951,(Mli029800:0.01255203,Mli027596:0.00000001)0.894000:0.03650816)1.000000:1.11316192,(Pvi73968:1.11657419,((Mfu83113:0.82142077,(SmeT050994:0.52264512,SmeT510000:0.82431126)1.000000:0.59650258)0.926000:0.16728091,(Bse12292:1.29954615,(Gsa6950580:0.92625693,((((Tso1204500:0.56596946,Tso0876200:0.07124088)0.963000:0.22958395,(Tso0161400:0.10620753,((Egr0911700:0.03308794,(Emu0911700:0.02387219,(Egr0911600:0.07306773,Emu0911600:0.05454726)1.000000:0.25437536)0.932000:0.01969408)1.000000:0.08099391,(Emu0739100:0.03039644,Egr0739100:0.02726322)0.943000:0.01938415)0.967000:0.09593146)0.982000:0.12178982)1.000000:0.45773031,((Hmi3037400:0.01695550,(Hmi3037470:0.00335442,Hmi3037450:0.00156468)0.906000:0.02093128)0.982000:0.04967150,(Hmi3016530:0.27022388,Hmi3037510:0.09828547)0.268000:0.03201574)1.000000:0.74308711)1.000000:0.46021655,((Eni.187177:0.94360989,Eni.167258:0.55877699)0.991000:0.20892623,((((Ovi_07377:0.01731936,Csi100735:0.04006801)1.000000:0.25228419,(FBU_11493:0.24477902,(FHE_04931:0.00669224,FGI_11320:0.00927437)1.000000:0.14206660)0.998000:0.15903108)0.999000:0.15106440,((Sjp0103990:0.13179687,Smp_102690:0.14005124)1.000000:0.23811972,(Smp_179320:0.10857407,Sjp0045200:0.10474703)0.994000:0.07915913)1.000000:0.21089661)1.000000:0.20939760,((FBU_08304:0.28611107,(FHE_08251:0.02856918,FGI_07515:0.02454982)1.000000:0.24252275)1.000000:0.79186260,(Csi108572:0.06748127,Ovi_13773:0.07001782)1.000000:0.57133434)0.905000:0.21289884)0.971000:0.15002645)0.971000:0.10928054)0.472000:0.04077353)0.961000:0.31861010)0.502000:0.23910002)0.176000:0.07899240)0.479000:0.07492732)0.284000:0.06579651)0.642000:0.06482790)1.000000:0.30811739,(((Dme_Ago2:1.44023062,(Tca_Ago2a:0.11893341,TcaAgob:0.18842525)1.000000:0.69343802)1.000000:0.69371577,(((AquAgo2:0.86011260,NveAgo2:0.88166055)0.775000:0.12087167,(Cel_hpo24:1.63771135,(NveAgo1:0.34206684,(AquAgo1:0.44660328,(((Bca_AGO1:0.23782615,(NamALG1:0.05047768,(Cel_alg1:0.04852853,Cel_alg2:0.12612976)0.948000:0.04103278)1.000000:0.32787806)0.978000:0.08362952,(((Dme_Ago1:0.07895300,TcaAgo1:0.04899966)1.000000:0.09137020,(Lpo_Ago1:0.05864227,PteAgo3:0.07754791)0.990000:0.05195385)1.000000:0.09798187,((Cte_Ago1:0.13247504,((Bgl002396:0.11717591,LgiT235802:0.11108784)0.922000:0.03941166,(Sle40563:0.22082171,(Obi2036423:0.16470640,Obi2036694:0.06476667)1.000000:0.13569793)0.659000:0.03740602)0.769000:0.02048807)0.413000:0.02087867,(Lsq.20494:0.39596382,((Gap26895:0.18136196,(Pvi28319:0.15040998,(Mli003798:0.05832788,(Mli003634:0.04618584,(Mli020781:0.07947281,Mli010628:0.02697870)1.000000:0.06636012)0.184000:0.02130348)1.000000:0.16119413)0.690000:0.03915797)0.709000:0.01700149,(((Kam15076:0.21241895,SmeT047591:0.10415718)0.991000:0.05460843,(Rro52813:0.08376276,Rro52833:0.02807338)1.000000:0.16389467)0.879000:0.01927901,((Bse53849:0.04438246,(((Hmi0658200:0.22905689,(Tso0674100:0.07472729,(Emu0346200:0.00117596,Egr0346200:0.00196443)0.915000:0.02015570)0.967000:0.05004049)1.000000:0.11106653,(Eni.302019:0.07683923,((Sjp0044720:0.01700959,Smp198380:0.00802688)0.994000:0.04109516,((Csi112397:0.00271848,Ovi_02735:0.00346420)1.000000:0.05845499,(FGI_00759:0.00000002,(FHE_03014:0.00137367,FBU_06387:0.04415373)0.387000:0.00632792)1.000000:0.04357321)0.799000:0.01927256)0.989000:0.05170385)0.182000:0.03537612)0.799000:0.03174901,(Gsa6946991:0.15552938,Gsa6946992:0.10846701)1.000000:0.12924005)0.950000:0.03569034)0.755000:0.00644709,(Mfu46046:0.13721622,Mfu48140:0.17219047)0.940000:0.03236479)0.948000:0.02419896)0.991000:0.04740584)0.998000:0.08980959)0.971000:0.05595733)0.971000:0.04908335)0.742000:0.02833459)0.901000:0.05354446,(Cin_Ago:0.31667509,(Hsa_Ago2:0.12020295,(Hsa_Ago1:0.09592565,(Hsa_Ago4:0.15676878,Hsa_Ago3:0.11178536)0.484000:0.02650167)0.999000:0.07571398)1.000000:0.13452880)0.942000:0.05693000)0.676000:0.05460152)0.970000:0.13988960)0.615000:0.12435844)0.993000:0.25732056)0.913000:0.16541709,(LpoAgo2:0.69216849,(PteAgo4:0.49362565,(PteAgo1:0.51252051,PteAgo2:0.58551794)1.000000:0.74673426)0.987000:0.25135617)0.999000:0.30472669)0.936000:0.14305633)0.878000:0.12074708,(Bca_AGO2.2:1.34230269,Bca_AGO2.1:0.80845415)1.000000:0.66571365)0.617000:0.09384431)0.965000:0.12508931)0.698000:0.11951852)0.785000:0.19914762,(Cel_ergo1:2.29742890,(NamRDE1lik:0.97863364,Cel_rde1:1.40777972)0.998000:1.18681325)0.823000:0.39189881)1.000000:1.55104962);
