# Supplementary material for: Lost and Found: Piwi and Argonaute Pathways in Flatworms
Source: Front Cell Infect Microbiol. 2021 May 27;11:653695. doi: 10.3389/fcimb.2021.653695 (PMC8191739; doi:10.3389/fcimb.2021.653695)
Supplement: Supplementary file 19 [file DataSheet_1.zip › Folder_S1/Dicer_Drosha_tree.nwk]

(FHE_05200:0.01285958,FGI_07065:0.01776769,(FBU_08366:0.37911591,(((Sja0043700:0.24716841,(Sha_03533:0.11585819,Sma_033600:0.05688500)0.996000:0.13923247)1.000000:0.83652920,(((FBU_10831:0.51542321,(FGI_07067:0.01925986,FHE_05201:0.03912115)0.989000:0.27483260)1.000000:1.10320451,(Ovi_11264:0.07074623,Csi105019:0.10450867)1.000000:0.97589578)0.875000:0.29696999,((Eni.274780:1.22058865,(Hmi2204100:0.48383886,(Tso_DCR2:0.15449530,(Egr0181800:0.03274417,(Emu0181800:0.00112402,Emu0180900:0.04446354)1.000000:0.03575050)1.000000:0.08072609)1.000000:0.24346041)1.000000:0.60605422)0.416000:0.13112909,((Gsa9477076:1.59822760,Gsa9477078:1.91455846)0.999000:0.70736739,(((Gap38586:2.43643837,(Mfu84166:1.26587474,SmeT073604:1.08518290)0.316000:0.08860710)0.530000:0.14812152,(Pvi60657:0.77967522,Pvi87190:0.87504882)0.998000:0.30037637)0.506000:0.14767660,(Mli02075g1:1.51742960,(Dme_dcr2:1.82777832,((Sle29941:1.63684339,((Dme_dcr1:0.93942956,(Cin_dcr:0.73454423,(Dre_dcr1:0.12565882,(Gga_dcr1:0.03559626,(Hsa_dcr1:0.01782602,Mmu_dcr1:0.06655902)1.000000:0.04651196)1.000000:0.10486346)1.000000:0.43486773)1.000000:0.26584607)0.998000:0.17571048,(Sle41313:1.01567760,((Mli11615g2:1.06620229,(Mfu41897:0.54133543,((Rro16026:0.70017427,((Hmi0252400:0.36468984,(Tso0872800:0.07346565,(Emu0085200:0.01977870,Egr0085200:0.00632028)1.000000:0.05490003)1.000000:0.22743591)1.000000:0.85784467,(Gsa_DCR1:1.23660343,((Sja0069770:0.13772064,(Sma169750:0.05191941,Sha_06487:0.03927368)1.000000:0.13112377)1.000000:0.42400643,((FBU_DCR1:0.13013416,(FGI_DCR1:0.04046333,FHE_07357:0.00717758)1.000000:0.11511235)1.000000:0.23819391,((Pke6777940:0.06337564,Pwe012180:0.03741356)1.000000:0.29340650,(Csi111519:0.01490026,Ovi_13440:0.10609853)1.000000:0.22923868)1.000000:0.11432308)1.000000:0.13087521)0.988000:0.15683386)0.908000:0.12157093)0.985000:0.13416535)0.395000:0.05458765,(SmeT069643:0.75132725,Kam1817:0.91070215)0.996000:0.33881773)0.888000:0.07811105)0.971000:0.10731672)0.567000:0.08174695,(Pvi76560:0.65673291,Gap1517:0.37755825)0.819000:0.16556803)0.978000:0.12287911)0.988000:0.15486728)1.000000:0.32672760)0.826000:0.10808445,((Mfu58625:0.42657377,(((Gsa6950543:1.95065932,(Kam3822:0.86983391,SmeT014289:0.61209915)0.721000:0.06451299)0.739000:0.14585225,((Hmi0061600:0.34102905,(Tso0908400:0.06494937,(Egr1182900:0.00697353,Emu1182900:0.01192618)0.998000:0.08665674)1.000000:0.21854304)1.000000:0.30518680,(Eni.113802:0.74711860,((Sja0048900:0.15607708,(Sha_drsh:0.04897035,Sma142510:0.07141092)0.997000:0.08135297)1.000000:0.30153255,(((Ovi_11305:0.04313561,Csi101707:0.01681326)1.000000:0.27095262,(Pke6776085:0.13090565,Pwe014459:0.04953273)1.000000:0.28978171)0.956000:0.08956539,(FBU_08070:0.11719084,(FHE_08162:0.01084577,FGI_09964:0.02392463)1.000000:0.16369587)1.000000:0.24433422)0.998000:0.12493193)0.998000:0.16337459)0.753000:0.08404649)0.997000:0.16210820)0.928000:0.11931358,((Rro278:0.42800155,(Mli15150g7:0.00244208,(Mli01174g1:0.00274381,Mli07298g1:0.00701656)0.236000:0.00699450)1.000000:0.90679712)0.000000:0.11656540,(Gap6100:0.33849962,(Pvi80761:0.03065828,Pvi80755:0.01670308)1.000000:0.47506579)0.907000:0.17711195)0.992000:0.17619348)0.425000:0.06676106)0.983000:0.23617050,(Sle27997:0.55244981,(Dme_drsh:0.58726180,(Cin_drsh:0.59050044,(Dre_drsh:0.14926784,(Ggal_drsh:0.08832866,(Mmu_drsh:0.02558669,Hsa_drsh:0.08858907)1.000000:0.06670281)0.993000:0.10258815)1.000000:0.36863759)0.989000:0.24201258)1.000000:0.46021916)0.165000:0.14018874)1.000000:2.25336115)0.573000:0.07979502)0.993000:0.26022307)0.737000:0.17024902)1.000000:0.41541235)0.918000:0.15123306)1.000000:0.63225655)0.977000:0.23074278)0.990000:0.24926798,((Pwe008007:0.09218493,(Pke6775028:0.00226391,Pke6775029:0.14555470)0.993000:0.08240043)1.000000:0.59002336,(Csi105018:0.07043578,Ovi_11263:0.04647031)1.000000:0.42512006)1.000000:0.24686256)1.000000:0.51424147)0.999000:0.21381623);
