# Supplementary material for: Lost and Found: Piwi and Argonaute Pathways in Flatworms
Source: Front Cell Infect Microbiol. 2021 May 27;11:653695. doi: 10.3389/fcimb.2021.653695 (PMC8191739; doi:10.3389/fcimb.2021.653695)
Supplement: Supplementary file 19 [file DataSheet_1.zip › Folder_S1/Emu_prots.fasta]

>EmuJ_001046300|R02D3.8
MEQTLRLAESLGCVHHVVPPAILSSKINQSDLVHLTQLVVHWYFVLDFES
TCDIKPKSDTKVEIIEFPVVVVRAETGQIIDEFHRYVRPTESPILSDFCK
KLTGISQRTVDTSTDLRHVLKEFENWLKLKKKELNCAFKLDSPNAAVFVT
WTDWDIRTCLWNECQRKQLSFPVDLLTRIDLKVVFKQWCAAGQIGPKQGF
QGCLQDALNAAGLTFRGRPHSGIADARNTAALLNRIILS
>EmuJ_001012100|GFL-1
MQLDETDRVKTTVVKPIVFGNISRYLGKKREVDGRTHLWTAFLRPFDSRE
DMSAYIRRVQFKLHDSYPNPIRIFHKPPYEVTETGWGEFDIAIKVTFVDQ
NVKPLVITHLLKLFHCDHDIMMGQKSLVREIYDEMIFVDPSPTFYRALVG
ASRGDPSRLPPLNHETDFNEAKQQALARIGDLNKKVTDAITAYREQLLLK
KDIVEEAKALADEIEASSMGPLS
>EmuJ_000228400|XRN-1
MGVPKFYRWISQRYPCINQILRPNEVVMIDHLYLDLNGIIHSSSHCDDAH
SNIYNEDLVFQTIANYLNHIICLIRPQKTVFLAVDGVAPRAKMTQQRARR
FVGAEKLATELKKRREKEPEFDEKSLFDPNVISPGTEFMESLHEFFKRFI
ADQISSDPLWRRIDVIYSGHDVPGEGEQKIREYMLYQRTLSGYQPNERHC
LYGMDADLMFLGLATHEPNICILRENVYTVKSPLPQDIPFCLVHLSLLRE
YIGLEFKSLESEIAFPFDLERIIDDWIFMGYLLGNDFIPHLPNMHIHAES
TLYLWDTYHVVLPQLDGYINEFGTLNLERFHIFLSELSKFDTSWFEEREA
DQRWMQGKHGARMARELERLGKVGASVETEVALATGSKTVAERNSSVDDG
LLADFFSSTCNIVPFLDSNESDRADENSADHFKNIPSINKSNDFKAVNAE
ELNGKEMENDGMYQKIEGLASIDEQEDKDDEGDVEHEVWFDRHNHATPNA
NIQFFGEDEDEDALAYRMHRQDYYARKLKIDIRGDSERTSKAFVEAALLP
ICRQYVKTLQWVLSYYFKSVADWSYYYPYHYAPFASDLLIFTKRFAKDGV
EHNKLTDWADFTPNTKPMLPFEQQMFIMPAMSANIVPQPYRWLLASSGSP
VSEFFPKDFETDINGKLADWEAVVLIPFIDETKMLAAMAPCTKTLSPEDS
KRNVHRGHFVLRAKDREKVDYPATFRSLVSEEIDCGFFHVQILRAPHQYL
QVCYQMPRHVDLGFPSLYRIPFTYKITRVGVRTFSFPSKGESVSLIVEHP
LGRSTSDPGSLKIVANSYLGQAILTGWPYSRLVVPFAVMDENEIWEVDMK
ASTSSQSSEETMRVVERTSRRKYAEAPFWMSVRWLRLQAEWSVSRLRDSC
AITLASEQPRAALLCLSATDCLFSVVVDNSDPSHISLRPLCTHATPLMNK
TMEPRAIRRRRMPPRVNKQSLCSDANVSITLGGEASLEILDLTMDPSTTP
FIRSLTDVFPLASRALIFTPNIDRCFGRIGEIVGSAIDGKLTIQLFPDPP
LAEDPSSFLTSALKADESSYLTPMQMSRDLHLAQHIIQRIVGDFMVHVPP
PPSGRAKKRKPRDGALECTNLANIGFSLVLHRKHACVVGWSRYSWSKETW
VYSRRTVDTIARYNQLFPDVVKFIGASDMHVSAFEMSDIFPTNTFERYSQ
LRMFLRNEVKGNRIVTDANAPLLDTKGLLVVQSHLFPDSPFPTSLPTDCT
RIEIAPTDVFAILPDGGRIVPQCYQTWLKRLGKKFDTFELVDRVMYVGPR
HDIFGLCGFVIGVYLALGQETIEVMFDRPFDGAISIRGSSSCCLAMASSH
LLHYPRFAESTSARKQKERSSGSKKQRHLGKEFMKKEAFTVLTPQSPPLS
TANPIDSVLPSDWLANPPSEFASSSTAVAALNKKATKCVSTSSKKPLPQS
PSPSIKHSNSSVAPSPLGQRPVQSHSKSHQQLQNQQKKHQIRLGPKTVDQ
ATASLCSLQANSAPMTYPTSEVQLPLNPQAPALFPPSPWCSNSIKLLPEI
CSSGPEQSPGGSPPWVQVDPRFVAFFNYEWSLFFVDSLTGQVFSVEQLRD
LYFSVEQQAFQSAQFLECFTSQQPQLQPFVSPVNDSHLSVPTHLPESENT
NNLTNFVPTQAASPNILCYPRPAMPF
>EmuJ_000331050|XPO-1
MMLTEATAAQILNFSQPLDIKLLDEVVTAMYESSGDEQKLAEKILSALKE
HPEAWTRVDSILEFSSSQQTKYFALQILESLIKTRWKVLARPQCEGIKKY
IVGLIIQTSSNPDLMESEKTYLSKLNMILVEILKFEWPTNWPHFIHDIVG
ASKTNESLCQNNMVILRLLSEEVFDFSLGQMTQTKAKHLKDSMCQEFGMI
FQLCQMVLENSQNASLVVVTLETLLRFMHWIPLGYIFETNLIQSLVCRFL
SVPVFRNVTLKCLAEIAGVPAKEYPEKVVELFDLTTSKLNEMLPPSTRIR
EAYEKGTTDEQNFIQILAIFYCTFLKCHSYLIESGEITTKLVDAYKYLLR
ISEVDDKEIFKICLEYWDCWVCELYTEATMSCRSLHYPSLSRPEFTPILS
ELRTILISRMARPEEVLVVENEHGEVVREFMKDTDSLNLYKTMRETLIYL
THLDHEDTEKIMLQKLKCQVNGTEWSRANLNSLCWAIGSISGAMMEDNER
SFLVIVIRDLLGLCEHKRGKDNKAIVASNIMYVVGQYPRFLRAHWRFLKT
VITKLFEFMHETHEGVQDMACDTFIKVAQKCRRQLLSRPQCGASSGFVED
IIRSTDSIISDLQPQQVHTFYEAVATIISVETDRSAQNDLVEGLFRLPNA
IWDDILLRVAADITVLGDVELVKQLCNILKTNLAACRALGNAYMVQLCRI
YLDMLNIYRLLSEQINASIATHGEQVVKQPLVRSMRAVKKTVLNLLSCWI
QRSHNPVLVANDFVPPLLEAVATDYQQSPPISREPEVLTTMATIVNRLSE
NVLRSLPRILDAVFQCTLEMINKDLEEFPEHRTNFFTLLQAVNAHCFSAL
MTLTAEKFKLILDSVIWAIKHTMRQVSETGLNILHTMLSNLAAVNSPNQQ
LFFRNFYIEIMQHMFAVVTDRSQIGNLTLQASLLAYMFKLVENGVITVSL
GGETPEFDVPPEVNVQYVHQRLLELLKQAFPHLQEAQLVVFIKGLFALDT
DVSAFREHLRDFLVQIREITGEDLSDLYLEEREAEIAAAQAEKLKRQAEV
PGLLSSLGFEMSVITPCGVGGGVANRVRAVPHPSVTVCVFVRVLLLYCFC
VCVSVYHPVVFDPARECSHRLYRILLREHTLFCILQ
>EmuJ_001182900|DRSH-1
MDPPQKKVIYINERELANLPDGASVYVLSSSNDSAKTQEPLLPTPPSTSL
PMWALPSPLPPGFQFQSLIPLIPLSPLSFSTSSSFSVDFCPPPLCFQYPP
PPPNVPLFAPPLPPPSAPPNQLALNPTAVTPSRQTKPSCSRDVDNSWRGG
VVFPSVWCTPATEFFETIGVCKFATQRMIELENDFENYVLKRREKALAGF
PPINTVRPPLKRLGSVDIDHANHFPVLSKNGRKRPNTKKSGTSSEPSIEL
GGVTPDHLLNVISGNMSSAHQSEVLQPHSLDDKLGQQRVEISHKLAHPHR
LHPSIWHNEPGEHNSGPACSCKSKYRIGPLHNQFEGETEVPRCQLESNNR
DRLYHYRVMVTPTTNFFDNKPSVIPFNGNDYLFDGYSIFLHSPIDDLPPC
QLLRFNLLYEFVHFNEEFPENFTVRALDMLTEYVFKELLELLDLNWRPHG
VDTGCPVVHLLPRFVRRLENSGELLSADAILDYWMRQTQLPLIPASDLPT
IRRMPNSEWSAHIDDLRGTLAWKPGAKPPAVRIDQLDRLSSYSSTSSSSM
SSSCAARLPTFPMLVHMTFTPMKLSLSRDPQYKSVLKNYLKLLYLIVNKP
RISAEDRNQLAELTNKLDSMDHSGVHRREITVELSSEGFYRTGIRPDVAQ
FALNMASFVTHVRCIMSLKSLEARLNYQFKDKSILHQALTHPSYRRTDFG
TNQDHFQNTLTSCGLRTIKYGDKLQLYKKWRKKGLSKMIQVMSFMPKQHE
ERSKIYGNERLEFLGDAAIEIIASIHLFFMFPDLPEGNLDAYRQALVQNQ
HLADLALRLGLHKHLLYTHSVDFCHDSTYVYARSDAFEAVMAALALDGGL
ETVDRIFGAVLFGDCERIHRVWVQVPPHPLQAEYPDGDREWVLKVPMFKK
LVDLEERLGIHFKHLRVLARALTVRKTGYNIYTLGDNQRLEFLGDSLLKY
VTTDYLYRHFPRHHEGHLSLLKNSLVNKYTQATVCSELGLDQFIIRREEN
SLTISSIPEEATASATRRQQNVKNKADLLEAFIGALYVDKDITWVERFCQ
VCFWPRLVEFILKQEWNDPKSKLQQCCLTFRSLNEDPELAHYKVLEYAGP
SNDREHKVGVYFRNVLLAVGIGRSVQSAEMDAAKNALEAHQEAFKQLNFQ
RAVIHKRYRQPYIAKMLNKLESWDESLVDKFVGDVPEDGREGTDTSELVP
KRKRHESFKEGDEDNNVRGITDSDMELEDGSP
>EmuJ_000085200|DCR-1
MPRKHLIVRKILENVPSNHFMPRPYYLDLLDSAEARNTIICTDEDVTLQF
VAQTLFADMAIKYPGKCMVIVISDAGSVKTVAETFKYVTDTPVLVVADAS
SKIPTTTEVIFMSAETAANLCSGEAPVLSIHERAFLLILDDCELVLSPGH
PYQRLFPYSKDPLSEHQIEEIWNRDPSFYSSTSASYRILALTSTILPVGC
SDHLLAKRYICSLEDRLGCRLETTSELINLLSFGAQPEEEEIPAPDTTNN
GDNDDRNSIRGTILSLLVEARDFLSDVDFTGSEENVATTGQRVINVPYYC
LRSVAQCEAITKDLGVYCGALIARVFLRHLYRLERARASILEARKYLEHG
EDLLTRILRYTATQLSMIARLFQTVCDNCMTREEIRTLASPRVLQLVDRL
RTLKPTGSYRIEAVWRMEGVSEDTGSDSDAESSGLTSHSSWSSSRRRSRL
RGRSISSGFVAPHGFEAMSGDDDEEDDDYGEGYDDSSSFSGVDSVYSEDD
NDFKDACYNDSNGKDSADDNDGESGGESDATDVSMGLSSGIRRKSTRNPC
RRPHKIRSSPVIRGGRGGSRLVYRVLPDNPDKENTVPPLCGLLLVGGCQF
SAYALPRFIEEYCNWDPEIAFVRPGYFFVPGASDQVKTLTLSADVGSTQE
ETVANFRCGGEVNLLVTTQSGLAAASSLPRCNLIALFHPSTSLSTYLAAK
SRLRLVAVKSTKAHFWHFLESDGFSLRTRFQQMERMLVQRCSNSYLISDE
HDVAADYVNEQFTFLPKRKACRAIDVVNHYCARLPCNFMTRLAPRWHLTT
RRLTADSRGAVEGGDHTALLTCPDPSHAAIASNMIVYRCALQMPINSPIR
EVVWSEWSLCKKMAKYSAAVRVGQLLMETREIDARGRPILRHTPIAAVAA
ASRRLRATRERSPPKHKSSYLIKTPDSLVKCLAKEDRGSIGQNRLYLIDI
RHLDTPLSRLQREQRSQGTSSHIDFFPEAENRGFAMLTTKPLPFIPEFSI
FTRSGEETVHIYEASSCPPLNIDQLNRLSRFHRIIFKSVLRFEKDCLMKF
NLVDAPCQLLIVPVKRDSQKIDWDLVNLCLNSYVASVGDCRLPVRRRPAP
PLQLPTGPVPLTQLLSQTASPRTVFHFVRDDFVNAVLTPTYRNVEYPPRY
YVVAVRNDLSPATEFPSPQYATFADYYACKYGLRLSGAPSDQPLLDAAYA
PLRLAPLLVPRGCVAQRKANNGVASGNATSTSKHAIPRHIQLLVPEFCHR
HAMPATVWQKAICLPSILYRLQHLLLAEELRSEIARETGLGVVTPPHRFC
FPPLRCYFTPQVPSPSPSPSPPPSSKKQRDPEDRDSEPEVVKLTLSPLIQ
DKPRNPVTDFQALLHESDRLESDGEGDLDPEAEEEEEEVDAKSIDSFEEN
ATNMCFFPSEDDDEGEDEKGQIVYKPGPTMILQSLTLLGAGDFINMERLE
TIGDSFLKFAVTMDLFLRYPEAHEGHLSSLRSQIVGNSNLYRLGCEKNLP
GRIVGMAFEPHENWLPPCYVCTTDSTNNIASTRIKNQCPSLTHQFLTNKS
VADCVESLVGCYLTERGERSALKLLQWFGIECLPPAGEMQPAGSPWKLAE
EKPLSKVEEATVERVYRAGRFSKLEEIIGYTFKNRRLLIEAFTHSTCRDL
HGPPSDDDGGFHGSVTSISGGYERLEFLGDAVLDYAVTRFLFTTDATARL
SPGALTDLRSALVNNVVFGALAVRHGLHAFLRAAAPPLTRTMALFLRHHH
DVVRGDLDVLIAPEVNACRENKGATASQAEGDRANEEVEVPKALGDVFES
LAGAVFLDSGLCLNTLWRVFFPLLRERIERYSTCVAKSPVRRLLELCPER
VKFERPMVRPDGKMRVVVRVAGIGRYVGVGRTYRLAKSAAADLAYRRVTE
ASTEQV
>Emu0181800|DCR-2
MVNVARNESIIVKLSTGLGKSFIAAMVIKDHLPETYCPVTEVHLVYQMAEFLRSQLPVSS
NEIGIFHGQVAPSVWIDSWTKASFWPLLSPFLRIFDKNESFDGFQGIWQAQLEKHRVLVA
TAGVLRDVLHHRKLSLRDVCLIIFDECHHADPNSKSDYTDICQHLHAFPPGRWLPDYSRG
PKVLGLSASLVNNLKRGESMETKVRLLEQLMRARVVTSTDSSIDAAMGRRHLEIKHGCGD
TRLALNDPYYNFSQVLLRGVEKVKQLHSGVVREDYIDLESLLDENKKIKKEAFLSVMELH
EFNSAKIKRILLQCVRVMEEFGVYCAAHACEQFERVLKGLLLLSSPKVITNPQCVNIIQT
CLASMAEALETYRQIRQTLIAKLTQPLASNPTDPAWGEWIVAHFPMSSKAVSLLRLLLHY
HRVVGKNNETLSALLLVKERIAAASVAHLITELSAMAPLYADLKASYCVSANPTNPVASL
STNEQLSVLDGFRTNAFNVLVATNVVEEGLDVRSCSVVIKADELTNFRSFIQSQGRARAK
TSYFVLLTDDVSKCQANVDSFFRMSKVIASVSVACLLFRPISNAVKPLKMIDDFLECRCI
DSMPDEEEEVGSAITDITRQSNLAYMPYGIDGPRITITSASSVLMRYTSLLKTDTSYPLQ
ILYSVHKEFGGYRVQMLMPPPSPLQDIIKGPLASTRKLAVQLARLEACKLLHNAVIRGFG
SSSKLETDGVFTFEAAPKNVGKVIASAARLQGLLGADLLPINFRQLVELSKHKASSTGTE
QEQIEGLISRMSNLDLGNPSKDGETEPPSIMSQAHLLMMPMEEDINTDSAVSSDHLDVQL
SSSDSDNVQNGDVDSGIGLGVDCEPLPPGIVYCGDPPMVEQSFTSTRTVDPVVDGGARLH
LFDNYITDDELPVKKKKKPASRPLNIARFYPIHKLSSLSAPYQQPIEANRPVHLYTWQMP
LPEHVAYLIKVDAAYFRHTDQTIGLLFSKPISKSDFVCRVPLYMQSGMMRVRLRRRATVT
LTEDQVELALRTHQILSQLSVDINKPVNFDLNFSNNQFSFFSTPFSTVSSFSSTPVVSSC
VSTSISPFNTDFAIDPFSELRVDPLNAQICGILLIVRLSDMVFDEKASQALVRWAEERDF
HVSQRQQKTAMPPPRNQSLLQSGICSHYGVQLSTIPTAQWSGLLVRPIDLPPEDPGSYAV
LGPNSSGLCASSPVPDYMAQHLPEELRQRGATSYLDYAKFKHGTRLRLVQETRGLDPSTP
LVTATRISRHRNAANVTSGVGVSGKEVIKEERIAQLCIVHPLNTWLWLTLCLTPTVLHQV
YRSLSIGELANHLREILYSDNHAQSAHPPLPTPLDLPAGEFLMPDRHSVHPTCIPSIRKF
LVQDRDGSSRFKGPVVVFSLDSETSLDRAVEDRCTSKAPAEVPYMVGLYEAFTSVNAFEA
ANLERLELLGDSFLKFAASLLLFATSPAHTDEGQLTYARIAHISNANLHRISMKFGLFRY
FCSCVFKPEAQYLPPYYAIADPVRACQRHDMRMFVKLYDKSIADSMESLLGLCLLNLEAP
RVGRLLNLFKLSNEPNPLSALVRAESVGREAYPSWVPLLLSPKHRVIDPTFAVEDDSLMA
KRKAEVEPMLLASIPLLPKSSATGETAAAPEAVKSTPKEISEMMEERRLGLQPLEDIIGY
RFRRIRILLQAITHPSSRLAFIWGCYQRLEFLGDAILDFVVTQRIYKDHPNMDPGELTDL
RICLVSNINLAVVAVRSGIYKFLEYLDPNLWSFINSFSDAVSKGVCNVWKLEHDFNERNE
MLSYKVLGDMFEAIIGAVFVDSGGVTSVVTGVIYHLLGREFEAYGKDLPMDPVRMMHELY
PDLEISVVECLPMNNASGNSEKAKAEANGQRRQRVRVSANYKGRRLSGEGFNLRTAKLKI
AQQLGIGFA
>Emu0180900|DCR-2
MKRSLSDSRETKLLEPRPYQVEMVNMARNESIIVKLSTGLGKSFIAAMVIKDHLPETYRP
VTEGGKRIIFVAKTVHLVYQMAEFLRSQLPVSSNEIGIFHGQVAPSVWIDSWTKGIWQAQ
LEKHRVLVATAGVLRDVLHHRKLSLRDVCLIIFDECHHADPNSKSDYTDICQHLHAFPPG
RWLPDYSRGPKVLGLSASLVNNLKRGESMETKVRLLEQLMRARVGTSTDSSIDAAMGRRH
LEIKHGCGDTRLALNDPYYNFSQVLLRGVEKVKQLHSGVVREDYIDLESLLDENKKIKKE
AFLSVMELHEFNSAKIKRILLQCVRVMEEFGVYCAAHACEQFERVLKGLLLLSSPKVITN
PQCVNIIQTCLASMAEALETYRQIRQTLIAKLTQPLASNPTDPAWGEWIVAHFPMSSKAV
SLLRLLLHYHRVVGKNNETLSALLLVKERIAAASVAHLITELSAMAPLYADLKASYCVSA
NPTNPVASLSTNEQLSVLDGFRTNAFNVLVATNVVEEGLDVRSCSVVIKADELTNFRSFI
QSQGRARAKTSYFVLLTDDVSKCQANVDSFFRMSKMIDDFLECRCIDSMPDEEEEVGSAI
TDITRQSNLAYMPYGIDGPRITITSASSVLMRYTSLLKTDTSYPLQILYSVHKEFGGYRV
QMLMPPPSPLQDIIKGPLASTRKLAVQLARLEACKLLHNAGLLGADLLPINFRQLVELSK
HKASSTGTEQEQIEGLISRMSNLDLGNPSKDGETEPPSIMSQAHLLMMPMEEDINTDSAV
SSDHLDVQLSSSDSDNVQNGDVDSGIGLGVDCEPLPPGIVYCGDPPMVEQSFTSTRTVDP
VVDGGARLHLFDNYITDDELPVKKKKKPASRPLNIARFYPIHKLSSLSAPYQQPIEANRP
VHLYTWQMPLPEHVAYLIKVDAAYFRHTDQTIGLLFSKPISKSDFVCRVPLYMQSGMMRV
RLRRRATWNWLSAHTKSSPNSPWTSTSPSTSTSTSVITSFHFSRPPSLLSPPSLPPPVVS
SCVSTVDPLNAQICGILLIVRLSGHGLRKASQALVRWAEERDFHVSQRQQKTAMPPPRNQ
SLLQSGICSHYGVQLSTIPTAQWSGLLVRPIDLPPEDPGSYAVLGPNSSGLCASSPVPDY
MAQHLPEELRQRGATSYLDYAKFKHGTRLRLVQETRGLDPSTPLVTATRISRHRNAANVT
SGVGVSGKEVIKEERIAQLCIVHPLNTWLWLTLCLTPTVLHQVYRSLSIGELANHLREIL
YSDNHAQSAHPPLPTPLDLPAGEFLMPDRHSVHPTCIPSIRKVLVQDRDGSSRFKGPVVC
LSLDSETFLDRAVEDRCTSKAPAEVPYMVGLYEAFTSENAFEAANLERLEFLLLFATSPA
HTDEGQLTYARIAHISNANLHRISMKFGLFRYFCSWSIADSMESLLGLCLLNLEAPRVGR
LLNLFKLSNEPNPLSALVRAESVGREAYPSWVPLLLSPKHRVIDPTFAVEDDSLMAKRKA
EVEPMLLASIPLLPKSSATGETAAAPEAVKSTPKEISEMMEERRLGLQPLEDIIGYRFRR
IRILLQAITHPSSRLAFIWGCYQRLEFLGDAILDFVVTQRIYKDHPNMDPGELTDLRICL
VSNINLAVVAVRSGIYKFLEYLDPNLWSFINSFSDAVSKGVCNVWKLEHDFNERNEMLSY
KVLGDMFEAIIGAVFVDSGGVTSVVTGVIYHLLGREFEAYGKDLPMDPVRMMHELYPDLE
ISVVECLPANNSSGNSNSTTLSEMEGVNAGGQPCQRVRVSANYKGRRLSGEGFNLRTAKL
KIAQQLGIGFT
>EmuJ_000576300|PASH-1
MCSALCPVPVEMDLPEDKENESEESAPESSQLGDPFDKEPHLKTPERYII
PGYDTLNAKELPENWVKLLHDSGLTIYFNPITGVATLSRPFIVTPESVKS
TTIPIFAIPCLNYRYSKFAPKEPLNSKVSDADKSRADSDAQQQNSSNCEE
KKTLECPIRSVEGGGDCDGANANREDASGIADKEKEEGELTTDEDEEGEN
EGEDAKHGDLPPPTKRLCRRNVKEKTSPVLESNVTSQNKNTAQQETQPEK
RVDNNVHNSKLLTPDEVREYCSKLFKFKRTNALTFRNRWERLRFYRAKRG
NQRINNGDGSFEDMEGNFMEQRAKERIFRLFDKSPICILHEYCQSVLHVQ
STFKPLVVENDKQLFHYAIVINNVTYPTGSGNSKKLARSEAARLALFEML
PEYKAFCEEKFQSGSQITESTGSMLTEADLNLFRAVSVTDRQVYEIVTAR
QLNCVAPYTIFGEYVKRHCIPESDVHSNMIIHNKNNHVYEITVGEHRVQV
SCKNKRIGRNHAAQEMLAKLHPQVKTWADLLELYGPNTKPDRKSDNEAIL
DAQTRNSNSVKTGVIRILKAKMLELSHQWEAAEDGKRKGKFNVSPNHLPF
VYFHPDSATNVYSYPPPDPSYSGST
>EmuJ_000795200|PRMT-5
MMDSNLVGLRIKALDDVRKQFQTARNEGFAFIGIDLFPSLYSCPQSLHDV
DEMLPLVGSDCVDPKKGDSIGGGIVGFTSKWIDCDSKDTMVSRISEYCLR
KELSWAVHLALPAIEVPLQHVNNIKLARVLTAFIKSEIASIKIWISLPMY
IEGDERQEASSPWHWWSQLVGLAGPAACESLGLLLEVPADLPKEDVVNRW
LSEPVTCLALSTQLFLTNSKGFPILSHAHQHVLRQFLKINAQVLITGPSH
HERGLSIYRQYINWIWKCTVEGKSLYEKYSLGFEDQLQEPLQPLQDNLSS
ATYGVFEMDPYKYKAYEEAICLALLHRCSSGKMIESYQSPFTEVGFKGDP
GVKQIICVLGAGQGPFVDASLQASRRSGCPVRIYIIEKNSNALLTLRHRM
QTDWSGEDVRLVPGDMRCLSAPPPEKADIFVSELLGSFGDNELSPECLDG
AQHLLKDDGISIPASYTSYVAPLQSLRIYIETSRCMDNPKCQERIQKHSE
TPYVIRLSNCQILAAPEEAFTFKHPRKDIDTTPNTRYCCLTFVPREDGVI
HGFAGYFEAVLYDKIMLSIHPQRHSPNMFSWFPMVFPLVSAVPVKAGQKV
AFHLWRCISPRHVWYEWATTEPTVSKIHNSAGSAYKIGL
>EmuJ_000346200|AGO-like
MINFVGSGYNPPTHLFGMSVQGISPNYENSGELTLFASEVSPSITNSIST
ESSEVSNGQNDTPSPPTSTVVANELNPSENTLVSRSNEITPPPGGAGDGP
PGNSPGMGGSGGGGGGSAGGSSGGGDGGSRPGGNDRHNNTPPTQHSFIFE
PPARNSHGTEGRAIALRANHFEITVPHGFLHHYDVAISPEKCPRRVNREI
IETMVNSMHYQNYFYNQKPVFDGRRNMYTRDPLPIGNETVELEVTLPGEG
RDRVFKVAIRHVSEVSLFSLEDALDGRSKRIPADAVISLDVIMRHLPSMS
YTPVGRSFFQTPERGYDNPLGGGREVWFGFHQSVRPSQWRMMLNIDVSAT
AFYKSQSVIDFMCEVLDLTDKNDQRRPLTDSQRVKFTKEIKGLKVEITHC
GSMRRKYRVCNVTRRSAQSQSFPLQLDSGATVESTVAKYFQDRYNIVLNY
PNLPCLQVGQEQKHTYLPLEVCNMVAGQRCIKKLTDMQTSTMIKATARSA
PDREKEINNLVRRANFNADPHLQMFGITVIPRMVDIQGRVIPAPKIQYGG
RTKAQASPQLGVWDMRGKQFFSGIEIKTWAIACFAPKRIVREDSLQQFVI
QLQKISNDAGMPIQSPPSFCKYATGQDQVEPMFRFLKNQHVGLQLIVVVL
PGKTPVYAEVKRVGDIMFGLATQCVQSKNVNKTSPQTLSNLCLKINVKLG
GINSILVPAVRPTVFREPVIFFGADVTHPPAGDKTKPSIAAVVASMDAHP
SRYSATVRVQSHRQEIIQDLYPMVRSLLLQFYQSTRFKPARIIYYRDGVS
EGQFSNVLNHELRAIREACLKLEIEYQPGITFVVVQKRHHTRLFCADKKD
QMGRSGNIPAGTTVDHVITHPTEFDFYLCSHAGIQGTSRPSHYHVLWDDN
NFSADDLQNLTYQLCHTYVRCTRSVSIPAPAYYAHLVAFRARYHLVEKEI
DSGEGSQKSGNSDERTPTAMMRAVTVHPETLRVMYFA
>EmuJ_000597500|MES-6
MPTSTRKPSNDSDTPAEVDSIKIVEEDYDCLLVEEVGKPPNHFNFTQTAF
IRESHGRPIFGVAFNCDNRSSSSDPLLFATVGANHVTIYQCRELPPPSEG
QDATSNPPIHLLQSFSDAASDEEFYCCAWSCNLDARRGVAKASSRQQILA
VAGKRGVIRILCPSLSKCLDSLIGHGQAVNELKFHPNHPSLLFSFSKDFT
VRLWNIATHVMVCIFGGVEGHRAEVLHGDISLTGDFLLTASMDHTIKIWR
LDIPEMRNAVRASFEYTDKRKPFHTLLQHFPDFSTRDAHGNYVDCARWFG
SLVISKSCENAVVVWMPGDIESATSPASLDLHDLLPPRLVAIDNSSGRGS
GARTRQMTGVPLETHCSLLHQLRLPDCDLWYVRFDLHLQQRLLALGTGVG
LPRIFLWDLSDLGSTLSLVPKVLHITATGAGNLNNFGAIRQTRFTGDGRI
LVAVGDNGLVVRFDRVG
>EmuJ_000055900|ASD-2
MVGKTEQPETGVETHDEIPKGPSEQFNSSLLQKATPEYLQELLMDKKQLQ
SMPNSFKHVELILEKEIAQVRERLFHKNGSIQMSNTDLPDPSGQIVTLQR
KVYIPVKENPTYNFVGRLLGPRGLTAKQMEQDLGCKIMVRGKGSMRDKRK
EDQNRGKPNWEHLQEDLHVLVSVEDYESRAELRLQRAVNAITIFLEQGLR
TPEDKDLLKQTQLMELAVLNDKERQQAQVQQMTQQQQHHFLLQQQYLSML
SSQSAIAAAAALAHNPAAQLLAPAGLRFGAPTASTHPSTAAAAAAAAAAN
PLFLGTNPTPTPVTASTPSAAVAAMNLAAAVMGGVPAISPVTSTATATAP
ISGAISSDQLAALLGVANGAVSPNSAASSEASGQSMAAIAAGFPGTFPSL
LPCTSATPSNPTTGTIIGSYSNAGDLENNSGSLKLRSTTVPAFKFYLSGL
EHTYILFATLRTRKR
>EmuJ_000741400|DRH-1
MDSLFSEGGNIKLDASSLFNEVSDRDETDESLQEKVQPTNFPKRPPICYT
PTTNDSTNLPGFDLTAGNEWQYPNSVELRDYQFVITERCLYQNCLVCIPT
GMGKTLIAAVVLHNFLRWYPTGCVVFMAPTRPLVSQQMTACRDFTGLSIS
GIQAAEAVELTGLTSPQQRAALWNGPHRAFFLTPQVIVNDLVTGICPATS
IRCMVIDEAHKATGNHAYCQVMRSITGAPYNHRQFRVVALSATPASDLLG
AQAVIANLLIAHLEVRTESSPDVRDYCHQRAIETIIVRLDPQLYRFKQRL
CDLARPPLQRLCEHNALWASNPCQQPDPEAFAAFTLVKAREAFTRNNSSS
PFFGAVLRDFRLATCFARALQLLTQYGLRPVYQYVLTNMGSSNDLAQVTG
LQKFVTELGSALGAAEATAVMSQLPFVPGHPKLLKLRDVLIEHFTGASER
CQSQRGTRAIVFTQYRDSVSDIMHMLEAYKPNLRPAVFVGQTSSSSSGGQ
HHSKKRNTQRDQLHVMEMFREGRVNILISTCIGEEGLDVGQVDLIVCFDA
HKSPARLIQRLGRTGRRRSGRVVVLLTEGRERSNFALSMARSSTVHDTLL
QGQATQKLIFYPHNPRMVPLGVNPSPVLWKPSIHLENNASVSHKALRNYR
RRYPTPPANLRFSICEASSLLSFSQEDTGKMNTFTRRYSVNRWIPAIREG
FQTEVSGPSTTTWHLVASLRLLELHRRGRTHAMYHAMGIREVDMTSSLFD
LPSSMTQFSQTAPGEPIEPSLPPALQDLPEATPSAKSSIRFFRGLVSKTL
MVDPRIHTSGELNFPDVISIRGITMEGLNKGLEKLITSGTDSPTHECQPD
ACTKSGPFDSAPSLPAPLFIEAKPVSPSIVDVD
>EmuJ_001178100|PHF-14
MFFTLARRDPSKRQIKPVNTETLLLDDLEDESDAEYVYDGNDDDVSEDSE
SSSGNGNESSSSESGSEDDDSDSSIRIIGVSHAPNIAKDDLTLHDAINVP
SEAYPVDLPHKNSVLDSNKPEASSKFLSNRICMLCLGEQSNLNDEIIECD
ACKIVVHEGNAQREGLLAEPAYEDNPTDPFFAQCRQHTDKQVAKVRRRNY
LSAYNRCCLLRQMSEKEKKDAYSMDELEEFTATNNDPKSKFFLLDDRLKG
KLEYFRRLYEAMLNKREVPYTRPNKVPLFLENSPVAMRMFMAKAMALSLP
IELTGSSAVTEASKSLAPGCPVFCPDFISYVLEREKKIEEYSKKVSSLES
VQKELQLSDANISQNYNSLSTRLIELNARIAANRNKAVNFLEYLSKILPG
IKASGDMAALLAPPEVVEVHSSSLTADSTAVTSFGNGGGSGRAVISARVR
TVCGPSRQLRKRCRKEPTVVSKRAKRMNKESDVILVSEASAYPVVEECGT
LVDNIFHECSVCNGYRDQHLLTICDTCKKAFHIACLDPPLTRVPKQSKLF
AWQCSMCTVAVVTPGDAVTVDVNAPRQLRRTTAPSVLSLPPPLTAAITPT
SAATSVTVAPTAVKVGASAPTVTPSTRSNRSSTSTRRRGKNRCVRLGRPR
RVEAEEYPCQMDAQDVVPAEAYPTTMIHNSTPLVEAGSDDMEMLSVSQQL
RKVGYGEEGDGDDDAEEDEGSYSNNDEVSVVGSEELGTPDDEEKKVSVVN
THENLTTKQNASDDELASLRGSKVKFVRIKDHESPSESLVDSAPQRYVIC
QSQDSTPKKSPTSSNFKIKIRKSTDS
>EmuJ_000914800|LOQS
MYSPSSQTPIGILQESATKRGFLVHYELVASEGEAHEPIYVYQCRVGKIT
AFGKGASKKKAKHLAAYYVLLRLIGDDPPAQGDRALLQSMRTSLSFLGID
VGDSLAATCEDKVNAAATRAPINYVSKVQEYCDKNLWPPPTYEFSECSQS
LFGGRYQCKVRLWRWEFLGFGSSKKEAKRKAATEFLKEVVEQGLTIPADA
LEAMEEENLPLVEKQDLNKLKVKQSSQEMASRMARKILSGVHTINGKLKE
VNVGELDCPTFDVYEVLKRTLEENKLGVFYSYTTNTKSGKIYCHAQLSTI
PPQVTCSRPSASIDEARRDAAYRCLVYLDAMTKLNPTLREGAWFRKLV
>EmuJ_001091300|MRG-1
MALKKEPAKYEAGEKVLCFHGPLLYQAKILDVKVEEEEYQYFVHYQGWNK
NWDEWVKEERMFKYDAEGLRMQKDVEKIAMSGKKLKVLRKSDLKKQPYPP
PEVIEHIGIAMEAASEGPESPKPEEPEAPDTSDSDFQAPAPPVKTEGEPA
QLLPPPKVPPNTSGSSSRKRRARSVASITGETEEGFLKRTQIKVELTDRL
KAWLVDDWDLTTKQSRLVSLPARIPIARVFDDYLEQSKSQHFNSTTTQSP
FTVTQEFRREFVNGLKVNFNFILGSQLLYKFERPQYAELLKSHASLEMVD
LYSPMHLLRLLVRLRDLITFIKADPSSVSLLEAVTADFVAFLDKNNEEYF
KLEDYISATPDYLRAAMC
>EmuJ_000319900|GLD-2
MLLHAYVLNQPSPKCKYTTSNSKNNRRSLEAGFEQPCSSRRQQNHRRQAS
GRSHLSYRHYQPHFNQHRNTPPSVAVSSHFMSDYLVHGSPGSHHSYPFKH
RRGGGSCSSNSSNYLPIHQPATASVIPICHHPLASRVIPTSSRPFSICNF
NCSVPMVSVASSIPTQQHQQQAKSRQDEDAVDLSSMPQTPPNTSSISTQT
PAFIPTTSVVAATMSAKIMTGRNYLALNYLDSLSFQIWQFFLENRQSPGT
YGKKVHFRNALHLIISSVFQNSKLFIVGSSINGFGSDQSDTDLCLVVTSQ
ELQGKRDASAVLHQLMTPLRKCSFIRSCNLIRAKVPILKFHDQLSGIECD
LNVNNVVGIYNTHLLAMYTRVDSRLRPLGVFVKHWAQKMDVHDGSRGRLS
TYPLLLMLIQFLQCGCSPPVLPNLQARFPKIFDYERPVKELDMRLQLPWD
EMCSANTSTLSELFAGFIAYYATFDFARWAISIRCGQPLPIDVAIRCLPP
HEQAHTAASFKIFVEEPFCKANAARSLYDETVLGQIQRAFSCTDGVLRAQ
KPLESLWKQSSPSSTTSST
>EmuJ_000333000|NHL-2
MSKHVNSIVAEAMRGCLRNRDVLRGVSDTLQSVLSDLTLSQDTNKSQIEE
MVDVWMSAIASVKEEFLQKNREIHGDIEMRLMGQIEQIRKVIDHIEFANE
FCSSYLSKCSDLQTGKLVKVVMGCLEYLRSVEFHSDMPSRIIFSKAHENV
RNFIRTNFGTFDLPSSQDNALVLAFPPDRSMSLSAYPISDIANALNNLNV
NRSISHNDAFVTQNLSLPLNNGNTIDSIRSSMNGSLSLIPSHQEQMDNAT
TSISPWGDPGTFGTVSAGYKPATSSINGLHINHGGLNANNLGLRSSLQLG
LRSGLDLDLPSVLPRPSLPNNYNLSLYEYSRLRSARCNNMALLVKFGTMG
NELGRFNSPHGFCLGFDEEIVVADTYNHRIQIFSKSGEYLSYFGVSGKVD
GLLWFPRKVAIIRQSQRYVVCDRGNERSRMQLFSRSGHFVRRIQIKFIDI
VAGLAINQQGQIVAVDSVTPGVFVVSEEGDLIHWLDCSTFMKEPSDIAIR
GREYFICDFKAHCVVVIQEDGQYLRTIGGESITDFPNGIDVSGQGDVLVG
DSHGNRFHIAVFTGKGDLISEFVCMQTKVSRSCCLKITNEGFIVTLARSS
NNVLIMSTLYVN
>EmuJ_000091800|VIG-1
MTSAVHDYTYSVQVKSRFDLFAKDDYNGEDPDVLLTRLRTQKRERKSSAK
EASEKASQDVFEPIQKEAQATRNDRRGADQKASLRDASGNVRGRAAPRGR
GVSARNKAPKFGGQRVFDRHSGSDKTGVKAVMKKDGHGTGNWGTLEDELE
AQMAEVVPEPTTEEEAPAEEVKPAESTPTEQIQEPVDERPKTLTLKEYRE
QLRASKAKVQLTTKGERRPNDGKNVFSDMVEVHKSKPLEPKVELVLEDKP
QIEEEAKTVVFEFGRGRPTPRGRAGRPFGSSEFRGRGSGPRADRQSREEL
QAQPAEQTEQQSQESPDSTEPSGQPSERSTPRGGRRGERVFRGGSRGRGF
IPRVGFNAERGRGRGGGPGGDRSSFRGGDRPVSYGGDRPSFRGGERGGRG
MRGGGPRGGGVGANVGGGGFRRGRGAFDGPQEGRGGTRGGLRAPTNTAPS
MDSDADFPALK
>EmuJ_000739100|FL-Ago
MKASGKTYRKRFVVHGLSSNSADKEMIADIKKSIAEYFKERYGIDLKYPE
LPCVKTKKDRDEYMPMELLEVLPFQNAKEDPGVIASAIIRCAAVRPADRF
GNLREFVRSMNWRASLISKLRLGLRDMNPIKVEARELPQPSAHFSTGTVE
LGRGSWNQEPFHQPVPRSLRCVVVTMVPGYARNAPLVVQRLPQAAQRFGV
RMEVRGDILRKTVADLPQLFTDFRAKGVDLAIFVLTGAREYPFIKRQGDL
HNFMFTQCIKDGTIGKPNVFNNLMLKINAKLGGINWLVTGLSGRWNDELL
MVVGADVTHPTGGGRVLNKSVAAVIGSISRDLMRYVAIVRQQDRKREGKT
IREYIDGMEDIFSDLLKIFAKHNNDRLPTKVIFYRDGVSEGQFDPVLRIE
LSAMQRACSNLRPDYEPGITFIVVQKRHHIRFNPLGSERKNVLPGTVVDT
EITHHREFDFYLCSHEGIQGTSKPAHYHVLYDDNDWQSDDLQQFTYYLCH
AYMRCCRSVSYPAPTYYSHLAAFRGRDWLKFLENETIIRDNRFTIHPGQQ
DQMFFL
>EmuJ_000210200|EXP-5
MPLIEWRAPEQFPSSLETVRSIQLLLLLLRLPKLRIEAADILGVMLTKKQ
SDAVAERKELVDNTLAYTHFFAFTVPGDQNPIDIILDISRSAFTMTEFDE
NACKFMRRWAEVISLLGTQVVDDWAYFEGKGPVALKAFDLLIQANVFAAA
HPSRSFANSAGAFFKAVLCSKRTILLSLLAKYMPKLLPIWMDNMVIRSFP
ATTDPVSAWIYANCEKDDYSDFLTKTRSYVKLNCLLFSASLWPTEVLRYL
IDWHKRMLGEVPMPEDLIISSQPFISRTSDLIRQWEALSFAMDKTVACAY
SGNVLTSRIAAVNIPTPLTSPAEREAGRSILLAHIRYCFANTVADLPADP
GMRQYYLSVLHTLVISCTEGSPEFVLHLLMQDFATLRYSPYVVSTGRTAA
VAAPKIPKYLNIRCQSVRYLHMCVGVNVFRLVRAQTSAMLPYFDSFCSEL
NDIWTNGHGGLGERCLLLEVIIYLALRLPCTFAEQRQKLATILAGVLTEW
NKSESPLVVFGAKKAESQEEEESEGGVDRLLEYFGLAMDADEILGSTDFL
AERVATRLKLRWISLATVAIMRQLNGALSPEQMENVSVPLIETLVIPAFN
LLRTLNMLWQPRTAQHCHPSMRSVLEVTYFDMALQANIKLKNPVKNSDPE
SLVTVVYHEISEDYVSKLQSFLAQLYEATIHICDLVLAITSSRFYALPTD
QLNQLLYNYVCPSIHSMPDFRLLQLLRHLIIPYVRFCPAEYIGTALVPLM
PYILDALFQKVNKSWAVIKLVNKDEADEQEAVKEIFIEETVRSLSTSLIE
ITRTLLAFTGARARRSEDADTEGAEAVEGETEQEGEMGVAAAASEPIEFG
PVARAFLVDWGGNGNGGRGEMFVRIVSWLTAAVTWPDSKVCTKAATLLVK
VIDYTLRRDGPSPHPTLPAELSSQLLIGALRALQTNGQFLSEIGPPLFNL
VGRAVALIDGGPEGVTVHLEPILLSALRNCQDTTPASQHSMEIRKYTELV
FNRTKTPSEKVLRERLKTLLKPIIGIPLAEQHNQTLSISALEPLRRPSLR
SRRRQQQRQEASVGTRIELAVQALASLFEVD
>EmuJ_000920000|GW-182
MPNPPKRNSFWKSNPSSGGDSWHNENQENNEFSANSSAPTSSGWSNLDPA
VSPMADSTFADLSLPWPASDRLWNSSGTPIAEWPLSSNLIWQNGYSEDDA
NVSVNKSLPHNESSNVPPSLTQDKVFHQIWSQKSKRSVSDPNTNPWDSNQ
QHMVAAAEILTDSTETLGRDSTQQLEDNNKPLKTQEKQEPLGAEANLENN
ATVIHISELVNDPGNWGTRPINQSVPWKTTPEDGDLHNPKPSSSALLNSH
QQLQESNVWKNEPPTGTNVWESHYEQIATRASCWPTHGRETPVAANAPGG
GSPQASVSHQPQQSAIPSTLPQAEHEGGIWGLASTFQPRPSTSSHFGPPG
GLFRRPIFGAGATGGPANRLAEDSSDLGLPSRAAWATISSAHLLNQEDNS
WATVTGRCVAPTAIAGPTPSSASAAPSLFSVGCSGGLEDADQHQEVNTGV
SMAAYRGDLVRYFLQQGFRREDVESVLAECNMDIDRSIAVLRLRSRNAVS
GNAGTPRYPGAVGGPRRIPTSPTATGQFGHFPNAQSTSAAAAAVAPFGRG
MPMQRSLVGNGANRIISGGGGGNRMPGAAASAGGDSILGSSLSSLLGLPP
PQQQENGFSPMLIRGRNYQWQPTNAPPTNLAFIASIMELQRKRQDLQRQI
QLFRGTPSMCSLPGGMALLNELTVQLHQVENQISAREAAGAFASNPVPPP
QPPVSTFWSNPEETRPNASSLTQRLQDLRIGAGTCNSNNNAAPSTSNNPP
SPRSVFRATTNGFRSPRHNSGTDNFAGNGGNLASGWLLIRGVPPSMSRPT
LESFLGTGLLNLHPLPTRGTFVARFITPEVAMDVGFQLTANAPNSSTLLV
TIIEERQAFDLIVEALNAVSGVNAVAAAAAASGGSGVSGGGGTN
>EmuJ_000853200|FMR-1
MNCSIPVELIGSFGEAYPGYIVDYKAPDSFVFRFVEEFPGFPGDITVLPA
CLRKPPICVVCDANGPDVSVGDCVEVLAGKSATNELNEALPPSWWPARIT
KRRGDFAIVEFCACREASEVSRDFPKPHLENVVEINQIRHRNSEQLLSES
DFLYHIFNVPQELVGLFKEASNIEHIVRACGQSMLFCQVRDDMKLPLQFS
NTNISEGSVTKFLVVCTSPETKLKAETIDNDVIRMLRQKHCILHQISELS
RRLKEVNSVKSDEFICAEFSVEKDLVGHSIGAGGANIRRARSVDGIVSVI
LNPDTCTFKVTGKTKEAVENAKKLLEYATEAMQVPQQYVARIVGQKNHQI
QALVDRVGLARIRVQAANEVTVPNCVPFAFTGTRSAINDAKILINFITDN
LKEIDQLQAKITPHECSRFYNGDGNRYKKRDPSSKSDSAKGERTFRFHQM
DSGQATDNGMTTATTFNGDAGGRFRSGRVTDTGTEHSDSTSYRNFRRSTH
RRRRNQLPLSRGGEGSDEPSSQSRQESLPPPAPRPEESIQQFETIPRLGS
RHGGGGRRGKGGNRNQPPQADIGGVSIITES
>EmuJ_001040700|SMG-2
MDVFDNYCPSSQALTFFDPDEGLIGADTQGPDFDVIDFTLPTQSQTQSSH
IDVKSSVDNDDSISTDPNKNVERLVENVDNLNLRALDDDAETMVEELPEH
ACAYCGISDPASVVLCTNSKKWFCNGRGNTSGSHIVNHLVRSRYKEVSLH
KDSPLKDTILECYVCGSRNVFLLGFVPAKAESVVVLLCRHPCANQNKDMN
WDPTQWQPLIQDRQFLSWLVKVPSDEEQAKARQISAQQINRLEELWKENP
EAEVIDLEKPGIEKEVNPVLLRYDDATHYCETFVPLIRLEAEYDRKIKES
IKLEKVCVRWEVALNRKRVAYFRIPGANEGPELRIIHGDELILIKSRGLE
EEAMEGHVTKIPDNFSDEVALEMESIPEMFTNAPSYTVVFKWKGTTYDRM
ITAVVNVNKNLEDYIKLRILGREMEDMVLKCNLPKRYSAPGLPELNHSQV
YAVKTVLQRPLSLIQGPPGTGKTVTSATIVYHLSQIHKGKVLVVAPSNTA
VDQLCEKIDQTGLKVVRVCARSREALVSPVSRLTLHVQAQNVNGQTELRK
LQQLKDEAGELSKDDENRYRTLKKALEDEILHAADVVCCTCVTAGSKRLW
MSFHSVLIDESTQATEPECLIPLIVGCRQVVLVGDHCQLGPVITCKKAAK
AGLTQSLFERLVLLGIRPIRLQVQYRMHPALSAFPSNVFYEGSLQNGVTT
EDRCKKIDFPWPNPDRPMFFYCTTGQEEISGNGVSYLNRTEAATVEKIVT
KMLKVGVNPATIGVITPYEGQRAYIVHYFHQSGSLNSKLYQEVEVASVDA
FQGREKDYVILSCVRANEHQGIGFLNDPRRLNVALTRAKFGMIVVGNPKA
LCKQPLWNHLLHFYKDQHLLVEGPLNNLTEYVLNFPKPKVPYSYKPGTHS
FNQLAATLAQVAADSRSKLAAHQSALAQSHGAASSNFQLQR
>EmuJ_000973200|SID-like
MPDKSYAPIYRLQLDVLNNFVLQLGHTEQLLITPSEPQYFLFSLSKDIDS
VIVHIHSTDKLCMTVSVQAAKCPVADILDTVKYSGVYQTVTTLGAITVSK
VEQNITEFLVVLVLKPEDADCGGAATVIKPGHNSIPRVKNVTITVTPTLA
GYHYHLPIYGAIGIYVIFYAATAIIILVYPSYDKQVQYYFNSFAGSGIHF
NRRNLANASPPPQANYDSQIMSVTYAHSPVEGATTRARHVVGPSTSLASM
SQVSISTLTPTASTSHQRPPPPPLLPPPSHSLFSSSSSSDLNDVDAGSTH
LQSAVRRKCKKLRRPPYIALSPLQRTKQHHRRSMSYGSTRDMALRGVPGR
VERCSTCSRLSLGLEGGAASTFDGGSVRASDSRGALNGSGGLPTVRQVEE
GLLALPHLQINIDPLADAQKDRKIYLHSRTLFVSDLARKRYSTLDKKYLL
YFWYLIIISIFYGLPVAQLVMTYQRALHDTGNEDICYYNFECAHPLGVFT
AFNNIISNIGYVMLGLLFLGLTARRDLMHRRTKKFRVRCTRAYGIPQHYG
LFYAMGLALTMEGLLSACYHICPSFSNFQFDTAYMYILALILMLKIYQTR
HPDINASAHSAYMVMAVVILAGVTGVLYGGETFWVLFTIIFLTMSVWLTA
EIYYMGQWNFDICLPRRLYHLMRSDGIHCLTPMYMERMLLLLVANCVNIG
IAAFGLFTRPRDFSSFLLSIFMINLLMYYFFYVIMKCRFRERFHCIPVLY
ILLACITWGSAIYFFIQHSTTWEVTPAQSRALNQPCIFLGFYDVHDVWHF
LSSTSMFFSFMSIMTLDDDLINTPRSEIPVF
>EmuJ_000439200|MES-2
MFNRVSFTRASRNLGRRPQKTTAYVDGRISAVDSVNSNARRRRSNRRHPA
GSARQRSDSRKRNLQNAIRDIYQFIRKRRLLARWNRVGFLYRRNDALIDK
QLKEAANCNWKNLSVSGSGVSSNALLLAAPVEIPQLYSQLGRFEAKINGY
IARVGVSIIPPVDPVPAMSSWAPVQLNYSVEDEPVLNHLPYMGEEQAQDD
VFLEELLNNYDGRLHGNFPFDFESHLTVELVDAVHSKWKTLPNTEVVESP
KSFHCDREGDCQEKVDNRPCGQVAVKNHNEFQQEDYANEGSAVSYKSKLS
TFSSNPSKCPSSPKNSAAAADTSTEANVSRVSSDSGILDSVFKAIALTFG
SMEDSNKLQVHYCEMKNAGNNSITPETGTPSCPNLDDPVEVREVCDREQK
KPSRHDALHTFRALFCRRCFKYDCALHPYKSTQTMWSHRWPVKSWACSNL
PLCGPDCIRALRGAGAENVGKECKVRESKKEPEWEISEQTLFEVLAPIYV
PFGQPSFQNYNWCCVLSGFINTRTCKEVLRYCECKISKDPFILFGHDAGQ
SRLVNQYNDEISISNIRNGKRIFGDTNSDFDELISDDEDGVGANGDFIGF
LVGGKKRRKKAKRSRISLVKHPLASRRPGPVNEASGLPPGHVGKAELATG
CLSNYFQPCDHPGSRCNESCSCKKAGNFCEKFCQCSVDCSNRFTGCRCRG
QCNSRVCPCVLAIRECDPDLCHSCGAGTSKPPLLAAQENGLSVDDNGNSN
SSLTHATTCRNVAIQRGLRKHLLMASSDVAGWGIFMKDGAEKNEFIYEYC
GEIISQDEAERRGKIYDRTMCSFLFNLNRQFAVDAMRKGNKIRFANHSIN
PNCYAKVLMVNGDHRIGIFAKRAVQPGEELFFDYRYGPTHQLKYVGIERD
DEMAVATQAAAVALIDGGISSGFAPYATNS
>EmuJ_000113400|RSD-3
MFREYLEKGKVWVDKITSAVMNYTELENKVREATNDEPWGPHGKILNDLA
RETHDTEGLLEIMTMLLSRIFPENSTNWRRIYKGLVVLAHLLRNGSERVC
DIALDNIYNLRSLENYQCVDERGRDQGSSVRIKAHEVVELLQDAEFLQAE
RQKALTSRKDYAGIGNSHAMGSNCSGDYGMFDDGNSAGDWNYSDSHRYPS
LSAPQAEMPWREKKGSNERRTRFSSSRLGSFDSWKLAHERTIVDDVADKF
SDMLKAAKVVTNDLLGKPRVPPPSVYEEDPHKVSEEVFSFPGATVDQPEE
EEYNSYRRTSATSKLSPTTQTSQKSLPTATPAALVDFDLPPTGSIVTPPT
RLPRPPSTEMLASPPRNRQNDDNTDFFAELDKHQAKMPQNAATTATDLFA
NFTAVNPPVAAQTTPTAGAPVDADFGDFSSFKAAPVSKAPAKTVTITTTS
SQSTKQSADPLFDEFTSPPLPSTFAHTAMTTALTPSTVPLQPQKPSSTVV
NSTPEQQMSDGVPSAPSNVGKTWSGLGAFNLDIDFKIAAASPTKPAAPSL
SQLQSLKQKKLVTQPVLPQTNSCGAAFGATSPGSSKMDDFSNFAVFK
>EmuJ_000245000|PIR-1
SLCFLASSGSSCSSDILVANAPISPTWLGTRLRGTSLLPVKLPIPKEYSY
HIPTEQWFTDNDLLNYCSDMGRPVVSIIDLTYTNYYDPKLFTYRGIKYFK
VYVEGHAIPAPTTVKRFLEIVKDVDDESPGGVIAVHCTHGVNRTGYLICR
YLVDALGWDPDEAIEEFARARGHPIERENYIEDLRNRQH
>EmuJ_001180000|CGH-1
MEDGDQASEADNWKASLNLPERDARLKTADVAPTEGCTFDSFCLKRDLLK
GIYEKGWEYPSPVQRSSIPVALTRRDIIARAKNGTGKTGAYSIPILDSID
PSLNKIQACILVPTRELALQTSQICIELAKHMDIKTMLMIGGTYLKDDLI
RLSQTVHVVVGTPGRMIDLMSRGFVDLSYCKTVVLDEADKLLSEELKNAV
EKILEKVDRNRQLLVYSATYPVVVQSFISKHLKNPFEINLMERLTLRGIT
EYYAYVQEKFKVHCLNTLFSKLQICQAIIFCSSAQRVELLAKKITQLGYS
CFYIHSRMPQQDRNRVFHDFRNGICRTLVCTDLLTRGIDIPTVNVVINFD
FPKYAETYLHRIGRSGRFGHLGIAINLVTFQDRYALKNIERELRTEIKPI
PKEIDKRLYVAEFQDEANMDEETKSALYYGRVLQQREALNNGAE
>EmuJ_000831300|SMG-6
MSTYRRPDRLIYRPPSNRTVAVNVESAGVKSLNNTGSHQMSSASDDLLGT
PPSEYNISNTRRNAPENIRTSERNQSHLDSHGECNFEAVKPEALSNSLNK
GGMCLSSERNEKSMAYPTETGESAMANPLSRHGGLIHLPKNVNIFNQSSP
NGGNLGSAQRDACLKSSNKSGIHSSRESPGEGTTVGALPTISTSAGLRGK
DLQLFEQPNGAYSSVLAQLSSKPSSPTVAEAVYQIMQIDSALNALLVPPG
QCISHIPPLPDEQSENKLQMPESERLFLRWWATLENLRSSLMVNYERVIL
EDLDFCNAAQIEQGMWKSVFYTVLEFLRPWIANPYLTGLLPKPEESESGQ
AVAAAACSRMIKLIRKVCLEDVIRIGEHRLTGLLNRLQAIRHIHLDYVLS
EGRPPPESGSRTCRLMYISAQKLMLYLGDLARYEEIINGGQNFGKARSWY
QKAQLLIPKSGKPYNQLALLAIYTSRHFDAMCYYMRSLAASNPFPTASQS
LSALFNEVHTHGAEFLRKKSTSSQWPPGYSSSQTGLSSNRASNIFTRGRP
KRVEIWIHPVNGTETIVQGNRSLTVPNAAARTEAWRKSKKIVGTANSLSL
PSDELLDDENEEGEEAQADAEEYANMSLIELTKLFGLHFMHAHGQLFTKI
GMETFPEVASMALQALSGLLAQRPCPLSEDRLCQILMVNMFNLDRAAIFT
AQSAVGMVAAIGRSKIGAAEVSRRQQQQQLLQRKPKVESETLRSVHHDHA
ARFALDTFSLICRRAAKLFTESRAESRTSGDWLHPDLRILLPALRLWTEW
MILHPEHWSPPPNHRDPTLHPRLDDWRLVAEMCTHAAQWFAGVKSAPSVK
EITPTTALVVQLHLRKHMAEADGDHPDATAELVNRIPAFLKYTTLFEETV
CAGFKPMLDLIPKMYQYSGDWDAESVAHYIRIEKILLFGDFLCGIEPPVL
SYDVDKAIYEPVVECESFEQGPIKKSASCYQSDSESPTGSDAESEVEVQS
GGKSVTAALKAEKEEGIEENEGGEEICALRRRRAVLRSQLTEARRLEAWR
QQAVRQAAAGGPRGIEIEVRPIYILPDTNCYIDWLEGVARLTQTSSNYTV
LVPIVVFNELDNLASQDRAFAFNSIEIAFAQYLTNPSSTSSEFNGSSGGR
ANLIQERAKAAIAFLEGEFNRRNPRLRALTAKGSMLETIAYRNEANGGKQ
PGQINDDVILTCCRRFCKEVLAQISAEGNLVSTAESKNQPMRVTREVVLL
TSDRNLRLKALSLNIPARPLRPFVEWSSLKPVAVSAVSSLSSNDVDPPLS
AHTSSGRWKNRKHPK
>EmuJ_000492600|HPL-1
MMSDFEENPDEFTVEKVLRVRIRNGKKEYFLKWKGYPDSENTWEPEENLD
CPDLIKQFEDNAKKLAKPRPAGRPSSIASSDNGSVRDAEIPKHDSLPPSE
QDSSKTGDTAPKKRGRKRRNPTSQESDANKTGDEHEEEEEGEDEEEGEGS
SPVKRQVLSELPSVGGKVRGFERNLKVERIIGATESSGELMFLIKWQGID
IADLVPAKEANVKCPQAVIKFYEERLTWHTPDSQSSPART
>EmuJ_000228800|RHA-1
MPRCPPYLKGKEIGLWYARQNKLKAKKPDALDEPTEFTLDQRIIERIAGV
VKDVERLGDCLISRKRALPSESSEMESPHLSLTSTKGEFSKVVEMVDEYA
FGGTRINVGEENEKTPCSIELQRNEALDKSLRLEMIQKVQAPKYVLMNSK
RKNLPTFAQKQDFLKMSDENQVVVISGETGCGKTTQLPQYLLEHAVLRGY
GSCTRIVVTQPRRISAISVAERVATERGQCLGEDIGYQIRLESVLPKRPQ
SSILFCTTGIVLQWFQSDPLLKSVSHVIVDEVHEREMLGDFLITMLKRIL
PLRPDLHVILMSATLNSEEFAQFFDGCPRLEIPGRTFAVETLYLEDVLHR
TGFEMPQDALYRFSKANRRMSQVRADSVGNPPITPGIRQGHKQWLKESTS
RLSLGSRQFLEAMGLYSCPPPELVAAVIDYIIRTTSSGAILAFVPGLGDI
MDTMKALRSIDPALYAETRGGVMLHALHSRLPSARQRVVFEPPPAGKRKV
VIATNIAETSITIEDIVYVVDSGQIKITTYDPRTNTSTLARVLVSKANAA
QRRGRAGRVRPGQCFHLFSRFTHDRVMLDFLPPEITRIRLEDAILRIKAL
ELGPVTSFLSGCMDPPDLETISRTLQFLRDIQALKPLVPLCNDSVPTAQL
SRMSKRQRTRILEGAIEAATSGSPVAEDNDVLTPLGHHLANLPLDPQCAK
LLLLGAFFCCLKPALAVSACLAFKEPFEVPLGSEALADACRIKLTEGSQS
DHWAFYVALSEYLGLREHEKYGYCRKNFLNRRTMDDLCHLMREFVDLLYE
RKYIKSRDMDEVEANRYSHDVRIFRAILAGAFYPNLIMATARRTNPGRAP
PTPFITTPLMDEKVNLHNKSVNALVRPQNRLWLTYFQKMKLDHDAAPTVF
DSTLINARPVVFFSSKISHSQAVNGGTLVVDDWVKFKSGPRVPQLVESLK
RCMERWLNEKVRYPGPTNWDASNMEGRILQTIVDYFINEAPPAFELGTNH
NSKHRGFAHQQGQRPVTANQSQQ
>EmuJ_000911700|FL-Ago
MLPSRPGRGTIGRKIVVEVNCWDFDVSDVLVLMYDITLTKLLSADGKEIK
LKEKGIGKYVRSIAERKRGDVFHDGGRILFSLGPLDGKDGEVLNFSEKIA
DPLQNDDLTIEYVAKRVGNISAREIREYLDNSRSKTSDLPQPAINMLDDL
IKWVNRTSLPYLSKSAIFYDWPERDNTGGLFWIYRGYSLSFRPQWKCRLN
IDMAHRAFFPAGNLADIIYAQYGDDMYSPSTWKHVKEDILSLHVEASHYK
NEASGKTYRKRFVVHGLSSNSADKEMIADIKKSIAEYFKERYGIDLKYPE
LPCVKTKKDRDEYMPMELLEVLPFQNAKEDPGVIASAIIRCAAVRPADRF
GNLREFVRSMNWRASLISKLRLGLRDMNPIKVEARELPQPSAHFSTGTVE
LGRGSWNQEPFHQPVPRSLRCVVVTMVPGYTKNVNLLMDKLPPAAGRFGV
HMEMRREVVKSTIANLPKTFEDLQKEGVKLVIFVLTGTNEYPYIKRQGEL
HSSMFTQCVKDGTIKKPNILNNLMLKINAKLGGINWVVEDLCSRRSDELL
MVVGADVTHPGPNSARYGFKKSVAAVVTSISRDLMRYVAIVRQQDQIREG
KSTREDIDGMEGIFSDLLKTFAKHNNDRLPTKVIFYRDGVSEGQFNRILD
IELSAMQRACSNLRPDYEPGITFIVVQKRHHIRFNPLGSERKNVLPGTVV
DTEITHHREFDFYLCSHEGIQGTSKPAHYHVLYDDNDWQSDDLQQFTYYL
CHAYMRCCRSVSYPAPTYYSHLAAFRARNWLKFLENETIIRDNRFTIHPG
QQDQMFFL
>EmuJ_001073700|TSN-1
MARPPIFCGFGKLVLSGDTIVIRDRAQDGPPSSRTVILSNISCPKVAKRP
NPSGEPTSDEPFGWIAREFVRSKVVGKEVCYTVENQIGSDRVYGSVFLGR
DSGAQNLTHLLVSEGLAQVRRNVSQAMIEKSPTLQALIGLEEKARADRKG
FWSGSEVGAPRNICWNISDPTNFFNLHVGKPLHGVVEFVREGNTMQIQLF
PLDEDVTPTYYNITVLLSGIKTPGSKVVEGSRVYDPFALDAQFFVESRLL
QRDVTVILESMNNNLFVGSVLHPNGNIALFLLREGLARCLEWNLAVVSVE
AGGAEAYRSAEQKAKQKSLRVWEDYVPPAGEFADASEGATKTEKKAPHMR
ADYTGVVVEIGNGDNVLVRCQDSIVRRFFLSSVRPPREVPEMSRPQQTVP
RPLYQVPYLYEAREFLRKRLIGKQVRVQIDYVQLKPQGSTLADRVCATIL
VGENNIAEALVQRGLGSVVRYRNATDSRSRHYDALRAAEAAAQKKGVGIF
DPKDVPVHRLSELGGKFFASLHCNVAKSRQFLYSLQRAGAVDALVEFVAS
ASRLRVEIHRENLLCAILAAGVICPRPSRKLPNQPEEASEPFGDEAREYT
HDLVMQREVKFEVDGMDRLGNLIGWITLPSEVRVTATGARKGKKGGPFIS
SKDLSAVLIARGYATVNRAPNVQRSSHFASLLRAESFAQEHNLGLWSSPE
FRASWDVVVNVVEGDGQDCSDASKSMNGLLFVRDLQNAHPDAEIIRKSTS
DRLKSANLAQVTTISNPAAGNNGFRFFVHLNSRTALVNTINRALNSPNFP
SVESSTDFQPKRGMVCAARFSIDNLWYRARILRVIQKIVTVLFIDFGNEE
AIDTSVGSAPRLAALPRNLASQDPLATEYRLAYVQLPPDPDDREAALDYL
AREIGDQDIRVSPVPGPPTPCGKDDNRPIQSAVVYVTRKQVAESSSSTQS
TPEFVDVGEQLLRDGLAYMENVRMPPDICVHYSEAQKAAMSTRANIWRYG
DFRDDDMD
>Emu0567900|PL10
MHHKHIFNSDSNKSGVDVPCTRQSNAAKRSKESHFHVIKSHSIKPKVVRY
VLEIKQTEEKLAELTGMRQVCVSSSCELTGCASVNQILKRINKFTNASGI
GIAASCTSNCFAYVSQMSCLILAPTWELSCQIFDESRRFAYRSDLKPCVV
YGGAPVNNQLRDLSRGCDLLIATPGRLVDVIGREKVTLENNKFRFLVLDE
ADRMLDMGFEPQIRKIVEQNGMPDSSQRQTLMFSATFPMTLAKDFLKNYI
FLAVGRVGSTSENISQEVFYVHDRDKPERLVRILKEKEPAALTLVFVETK
KSADLLASYPSRLQFPVAAIHGDRPQADRERALSSFRFGRTPVLIATAVA
ARGLDIPNVKHVINFDLPSDIGEYVHRIGRTGRMGQPGSAISFFCDRNQN
VAHQLVELLREAKQPVPVWLDQRVSSTAAGNNSLNSNGRRYVSGGSNRRS
AFRLHSIVSSNVLSSGHA
>Emu0098400|PL10
MSYDCVQNDREIEDKFSNLRVADGPVSEPSELERKYVPPHLRGGYDYNGG
FENDKPRYGGGSRGAYGGGRGGYDSSYSRGGRGRGGVSGSGSYAYGNRNG
GGYNYDRGFRRPDSGFGGSSRRSYDESCSVDWSQQLPRNERLEKELFHKV
NTGINFDLYDNIQAKVSGPNVKDLAPIQSYDELALTNIMRDNITCSQYSR
PTPVQKYAIPIISAGRDLMACAQTGSGKTAAFLVPILNTMFEQGPGHSIS
ACLETNKRKQFPVGLILAPTRELASQIYDEARKFSYRSKVRPCVVYGGAD
MRKQLLELSYGCNLLVATPGRLLDVIERGKIGLNHVRFLVLDEADRMLDM
GFEQQIRRIVEQDHMPPCGTRQTLMFSATFPKEIQILAQDFLSDYVFLTV
GRVGSTSENITQTLLWVTESQKRDALVDLLADSDPGDRTLIFVETKRGAD
ALEEYLYQEKYSVASIHGDRTQEDRELALRYFRLGVTPILVATAVAARGL
DIPDVKHVINYDLPSDIEEYIHRIGRTGRVGNLGKATSFFNDKNRNLATD
LIERLEEVNQLVPQWLRSIGEEPARHQPSNRGRRRGGGFGGRDYRQQHGR
GGGAQSGGGFGGRYGNSGGGMMNFNGGGGYSNFSGSGGGRSRNDRVDWWS
ND
>Emu1183300|PL10
MPSVHFGGRYDPQLVVCAVYSVGLHNHGRLPILIMERLDASFQQLKINET
TQGFGDGSFYFPVGNQFVSKAFNHPQNQVKRGTPPRFTRFQPNIPPQQQP
FNSYSYVTPWFMSAAAGGANKPSNGIGIFGAPPENGRIDHLHTGNRGYQR
RSCRLNNISSTCHNGHANNNSSGSWNFSFKTEEELFCDSAPKAAINLELY
DSIPVKQSGPDWTAVDPLTSFNDVQLHKVLADNIERAQYVHPTPVQKYAL
QIVLAKRDLMACAQTGSGKTAAFLIPLLHMMLEGSSKGGEKGNDSKLRGS
HSLQMGVASPTCLILAPTRELSCQIFDESRRFAYRSDLKPCVVYGGAPVN
NQLRDLSRGCDLLVATPGRLVDVIGREKVTLENVKFLVLDEADRMLDMGF
EPQIRKIVEQNGMPDSSQRQTLMFSATFPNEIQTLAKDFLKNYIFLAVGR
VGSTSENISQEVFYVHDRDKPERLVRILKEKEPAALTLVFVETKKGADLL
ANYLSRLQFPVAAIHGDRPQADRERALSSFRSGRTPVLIATAVAARGLDI
PNVKHVINFDLPSDIEEYVHRIGRTGRMGQPGSAISFFCDRNQNVAHQLV
ELLREAKQPVPVWLDQRVSSTAAGNNSLNSNGRRYVSGGPNRRNGGYRPN
YTSLDFRTGQKTNTSYVQNPQALGLLGNCAASLAAAACVPQPPSHHLRYQ
QPPPHQNPFATAAAVAALQGLQQGHPFGPPPPPRGLFDTRPPSSYPPPPF
GAPQRPNVPPAPPSLMQQPAPAAPPPAANPQQQMHQYLAAMQHVVSTASS
SSEFAATNYHQAFAEYAPPPTQPQDVFAASSPPAKASGSAEGQMMPPAFY
RDSGSQQQQPNHAALAAAMSAMAAAAMSNGQMEGPSGMEEDKRVAAAAAA
AAVGGGGEWWVSAPSPNISAYPTPSTTMLQPAATAN
>Emu0777250|Fl-PL10
MTPVQIHAIPLLLADSLTSENVNNVGSYDLMAAAQTGSGKTLAYLLPILQ
RIMCTYPSDSMTALADSNYRIQFPLALILAPTRELVHQIRLETSKLCYRT
NVRPVALYGGEKPNQQILELNRGCHLIVATPGRLLDFLEQRLLRLSFCRN
LVIDEADRLLDMGFEPQLRKIIQSRKFGVPDVEGRQTALFSATFPPSVAL
LARDFLRGPRCISLNVVRSDEDDAETGKLLVPVWGQAVKRTRHSSEDAFK
QLKATVPKEIVQAVEWVEESNGRRDAFPTNMFDRLVTVLSPEAAATSSEG
VKRDLEGMSVGSKERILVFCNTKREVDRVDRCLLRQGFKSVSIHGDLSQA
RRNNSVNRFRDGKANILVATSVVARGMDFPRVEAVINFGLPLGLDEYVHR
IGRTGRMGQAGRAVTLVASNNIGGDKHLQGVARGICRLVDDPSCLPEEFV
RAAKWHPEDAASEDESANFNSSGMTPPCSPQRLKNRYSKHKKLFV
>EmuJ_000830000|HPL-1
MMTEVDLHESEDSDIGEGEYQVEKIVKVRIRGGKKEYLLKWKGYAEEDNS
WEPEENLDCPDLIKDFEERMLRERSSVLTPGRPSSSSAKVTPRTKLLTAS
EPLRKRGRPVHSDSEEFASEPKRLADESSSVIHKSPSKIARGFARGLKPD
RIIGATDSSGELMFLIKWKDSNEADLVPAREAHVKCPQTVIRFYEERLTW
HTPEPRAESAQTTATTQAPIQALGTTTIPSEIDPPAATEGEPVGESMDSG
TATTTAEESAAESASETVAVLNVHIFPSAATSVSMIKIAKCDANLYILLT
LYMCAQFYIFFISITIKFLITPLLCVYILRDIGVICTCVIQAC
>EmuJ_000057100|R02D3
MLAFVALLKARRYVNSFGQLVKGIRSFMVLDFEATCFERGHIQRQEIIEF
PVILLEGQSFREIDCFHRYVRPVIRPQLSDFCTRLTGIIQDMVDSQPTFS
TIMKKFEDWVDSHFPTDKEKSTFTFVTCGDWDLRFMLPYQASISGCQVPP
YCRRWINVKKLSTFYSSTLAYTEYTGHHVDGVVPILRNLGIPHEGRLHSG
IDDCRNIAKILQFLVEKNANLRYSE
>EmuJ_000242500|RHA-1
MSDAEGIKTFVYTWLHKSQRKVPEYTFQQRSMGRGRLRFICELRVDGFAY
IGVGNSVNKKDAQTNAARDFASFLVREGYLKESEVPTIRAEEYRHLADED
RHCAAMYPSTSSSGAMHPSYHPPHLQVNETDVPGRGPNDSYINRIMDRIK
LEEAEGIDLTADIHGGWSMENSKARLNEYLQASRQPPVQIKFTSIGPDHN
KSFLAEATVWARRVNKTLYARENGSNKTMASRACCLSLVRQLFHVGEIEA
YCGERKRKRSDDLPPLAVKLNPDLENRLHALLERLHLVPNLSPPVPPLKT
GRTAVGSSEEEHNMIMNYQVADFEPRPRQSAQLISWCPPIENWNPWTAYN
IDEGPEALMSLAQLSQTYKEQYERRINSRAYEVIREERNSLPVAAFSQQI
LDTIAGNQVTLIKGETGCGKTTQIPQFILDSYLASSRGAECSVLVTQPRR
ICAISLAERVASERCETVGISVGYSVRFETILPRPYGSILFCTIGTFCRK
MEAGIRGVSHIIVDEIHERDVNTDFVMILMRDLVRANPSLRVILMSATID
TTTFTEYFDNTATVELEGRTYPVSCFYLEDCINMTNYVPPPIYNEKKNKK
PRLEEELTMDTEENCNFICPPGYPPSVAERMRQIPEKEVPFTLIGGLLEY
ICRMNIDGAVLIFLPGWNTISMLRKYLQTHPCFSNPNEFLILPLHSQVPR
EDQRLVFRPAPPGIRKIVLSTNIAESSITINDVVFVIDTCLARVKMFTAR
NNLTSYSTMWASLTNLEQRRGRAGRVRAGFAYHLCSRARLSRLEHYATPE
ILRTPLHELALMIKLLRLGDIQTFLRKALQSPPLDAVIEAEYTLREMKAL
DSNDELTPLGHILARLPIEPRLGRMLVFSCAFRLGGAMALVAAHSSFGCD
VLAMPPDRRRLSWEQLRFAATTNSDHLAMLNAFQVWSTKRAQDGDQAANY
FCDVRELNAFSLRIIDEAAHQICNILMGLGFPESVLSDRLINFNNRSCST
FDYVAAMLTNGLYPNIAYHVEKRKLLTAEGKCALVHKGSVNCTKNPTFTF
PLFAFTEKIRTQAISCKTLTMVTPIQLLLFGCRRGVWKPKSTGLESARSD
ERRVALMEEEGVVLLDDWLPFRMRYSTAARIFALRPALEALLVRVCLRPA
CLENLSPEDRSVIELTKELCRHTALRDAATLDEATHSTCARFNADSRCPL
PTDTRRQIGPPEMSATSFDWDESQSLGWGYREWQDEWSHTSSNAGNPPPY
CVHAGVHGTKRDYPWPNRETYIPQNYGDRSGSLPQSAGHYAEPPLRHEKL
DYGYEPTLSRPPGPRSLRKPRPPYPY
>EmuJ_001073900|TSN-1
MVETPIFHGIGKLVPSGNTIVIRDRAEDGPPATRTVVLSNIICPKVARRY
NAASDAQSDEPFGWMAREFVRSKVVGREVCYTVRNQIGSHRVYGCVYLGK
NCGAQNLAHLLVREGLARVRRNVSQSVIKKSPTLQILIGLEEKAKADRKG
IWSGSEDGASRNICWKIEHPKTFYDMHAGKALHGVVESVRDANMLQIQLF
PLDEDSTPTYYNITLLLSGINTPKSTVHRGSRVYMPFALEAHFFVESRLL
QRDVTVILEGMRKNCLVGSVLHSNGNIALSLLRAGLAWCLHWKLAHVSEA
AGGAEAYRSAEQMAMNRRLRIWEDYASPTDELACVMEGAAKIQ
>EmuJ_001074300|TSN-1
MVETPIFHGIGKLVPSGNTIVIRDRAEDGPPATRTVVLSNIICPKVARRY
NAASDAQSDEPFGWMAREFVRSKVVGREVCYTVRNQIGSHRVYGCVYLGK
NCGAQNLAHLLVREGLARVRRNVSQSVIKKSPTLQILIGLEEKAKADRKG
IWSGSEDGASRNICWKIEHPKTFYDMHAGKALHGVVESVRDANMLQIQLF
PLDEDSTPTYYNITLLLSGINTPKSTVHRGSRVYMPFALEAHFFVESRLL
QRDVTVILEGMRKNCLVGSVLHSNGNIALSLLRAGLAWCLHWKLAHVSEA
AGGAEAYRSAEQMAMNRRLRIWEDYASPTDELACVMEGAAKIQ
>EmuJ_001073800|TSN-1
MPMVRPPTLCGIGKLVISGDTIVIRDRAQDGPPSARTVLLDHIVCPKVAK
RSSPSGQPTPDEPFGWMAREFVRSKVVGKEICYTIEKEVDTNRVYGCIFL
NEISGSQNLTHLLVSEGLAQVRRSMSQAGTEKIPTIKTLIKLEKRAKAHR
RGIWSNSEVGAPRNICWNIAQPRAFFNKHARKPLNGVVEFVRAGNILQIQ
LFPLDEDVTPTYYNITVLLSGIKTPGSKVVEGSRVYDPFALEAQFFVESR
LLQRDVTVILESMNNNLFVGSVLHPNGNIALFLLRGGLAWCLRWGLTFVS
PQAGKAKAYHSAEQIAKLKRLCIWKACLPPAGELVDALDEGHLVSV
>EmuJ_001074100|TSN-1
MVETPIFHGIGKLVPSGNTIVIRDRAEDGPPATRTVVLSNIICPKVARRY
NAASDAQSDEPFGWMAREFVRSKVVGREVCYTVRNQIGSHRVYGCVYLGK
NCGAQNLAHLLVREGLARVRRNVSQSVIKKSPTLQILIGLEEKAKADRKG
IWSGSEDGASRNICWKIEHPKTFYDMHAGKALHGVVESVRDANMLQIQLF
PLDEDSTPTYYNITLLLSGINTPKSTVHRGSRVYMPFALEAHFFVESRLL
QRDVTVILEGMRKNCLVGSVLHSNGNIALSLLRAGLAWCLHWKLAHVSEA
AGGAEAYRSAEQMAMNRRLRIWEDYASPTDELACVMEGAAKIQ
>EmuJ_000123700|CGH-1
MALNTQSTGKSGSLALPPKDERLKTIDVMSIKGNSFEDFCLKRDLLKGIY
EKGWSTPSPVQESSIPMALSGRDILARAKNGTGKTGAYLVPILERIDASV
NKLQALILVPTRELALQTSQIATEVSKYLGIKIMVTTGGTNLADDLARLD
GAVHCLIATPGRIIDFLNRSILKMEQCSTLVLDEADKLLSSGFNETIPDV
IKNLPEDRQIMLYSATFPLSVQSFTKAHLKNPYEINLMEELTLKGVTQFY
AYVQEKHKVHCLNTLFSKLQINQAIIFCNTAQRVELLAKKVTELGYSCYY
IHARMPQHYRNRVFHDFRAGHCRNLVCTDLFTRGIDIPSVNVVINFDFPK
YAETYLHRIGRSGRFGHLGVAINLITHDDCYHLKVIENQLRTEIKAIPKD
IDKRLYVSEYQNVSSLDEETRRALSMGLGIPEEIHEQVLSETVSTMPIEV
ENKA
