# Supplementary material for: Lost and Found: Piwi and Argonaute Pathways in Flatworms
Source: Front Cell Infect Microbiol. 2021 May 27;11:653695. doi: 10.3389/fcimb.2021.653695 (PMC8191739; doi:10.3389/fcimb.2021.653695)
Supplement: Supplementary file 19 [file DataSheet_1.zip › Folder_S1/Eni_prots.fas]

>Eni.533|CGH-1
VLYHLFKMKAGNNSVKDDDWRSQLKRPEKDFRIKTSDVAHANGNSFEDFCLKRSILKGIY
EKGWEYPSPIQERGIPIALTRCDILARAKNGTGKTGAYSIPLLDSIDTTVNIIQAMVLVP
TRELALQTSQICIELAKHTDIKIMLVIGGTLLRDDLIRLSQTVHVLIGTPGRLVDLMERN
LIDISKVKTVALDEADKLLSEELQVCVEKLLQKVHPDRQLMVYSATYPVTLQSFTTTCLK
DPHFINLMENLTLKGITEYYAYVEERHKVHCLNTLFSKLQISQAIIFCGSAHRVELLAKK
ITDLGYSCFYTHSRMNQQDRNRIFHDFRNGSCRTLVCTDLLTRGIDIPTVNVVINFDFPK
HSETYLHRIGRSGRFGHLGIAINLVTFDDRYSLKMVETELKTEIRPIPKEIDKRLYVSEY
QNENELDAATKEYLINGLGVPKTDQKEIKPVSNSGH
>Eni.24985|TSN-1
MAKTAHRGIVNQIISGDSIEIRGKASNGPPPKIVVILSNIRCPKLGRRPSANSPATTDEP
FAWEARELLRSKYIGKEVLYYLEKEVRPGTSYGSVFLEDGNNKQSIGCILLASGYGVLRE
SKNPEITGTENYQSLFAAQQKAKESRAGQWGEQPIRRRLIWDFEEVSTFVTENLSTPIKS
IVEYVRDGSSMQVLLLVPTNNELLCYTTMLMLTGVRTPAKTENPEPFALQAHYFVEYRVL
QRDVNVIVESVNRFNVTGSVLYANGNIAINLLRHGLAQCVETGLSFLSSSSAPGGADDYR
AAEDIGKQTRKFIWHDWKPQTAAPEVQKQVEIAVAGDIVVGKPFLGTVIEVGNGDNVTVR
CPDGQLRKFFLAHLKPPRLSDDERQQIEAANKTARPLYDVPYVFDAREFLRKKLIGKKVS
ITVEYVQPKQPNTTMEERYCVSINFSGQNINEGLVTKGLATVIRSRNTQNNGNVGASGRK
ATVSADSEMKKPLIDILLACEESARAKGIGLHNSSGDSGKIRVNEVARNLQIAKQVLPSL
KRAGRLPAIVEFVTSPTRLRLFLTRDNMLINLLLDGIYCPQTSRDKSTPDEPFSQEALAF
VRENFMQRDVEVEIENTDRAGNFIGWIYLPGSSASNDGTDGKKKKKQQAQQETKMTIGKV
TSDNLAVLLVANGLGTRWSPTYSGPHAADLSKAELMAKEAKFGQWSNADFVQCMEKAAGD
NNMETNNISVEKNSVGAEAVQGLASNDAIKGDVNGSTFAGNRGGRWQKENLYMEELAGLN
GNHVSDAKLISENNSRRLANRKRVELTYIAGPIAGSYGLRFFVQFASNAEDIERITDELN
KPNAEFLNTAADYHPINKEMCAAKFSADNYWYRARVQRVDQKNNFATVLFVDFGNTENVA
LGEAKLARLPDRLVKLGPLATEFRLAAVQMPMDIQQQADSITSFGKLLDAKQVFIVHEHD
AVACGKEDTHPVPSVSVLMYPPGESTDSIENAVDAAEYLLREGIVHLEPFRQHIRRLHTT
LLHTYIAGQNAAKEAHKNIWRFGDIREDLVEAN
>Eni.42376|VIG-1
MADVDNAYTYNIDVKSRFSVLMGVPDVEPIVPPPVARRDEQKNKRETPKERHDKEVVPPV
AVQNSRGSTTKPVEHKQQEENLVQKTDYSRGQGNARGPRRPFRGERGRGRGNFNQNYSMD
QENVEHREDNMRSENRGRRGGRGRPYGDHRDFDRHSGSDRTGIKPIMKKDGHGAGNWGTV
EDDLEAQMEPVPEEELKVSDTSAENVETEESIPVEVVEPSKKMTLDEFKAFQKANKSHVQ
LASKPSVRKPNDGKDVFKNMKAHQKIVHESDDNDEVEVAPVVEKEVKSFIVFEFGRPRRG
GPGGERRGGRGGFRGSGGRNFREESGEVDGEAQQYRGPAGGYRRGRGGGAGFEEEDGNGE
RRNFRGRGRGRGGFNNETQQEHNNGGDHPQRGFRGGGGRGGSRGGGPGDGGFVRGRGSGR
GGNRGGSQRQFEGDGVDSVNVSGDVESSNNRGGRGRFGGPSGGGPTNIGVYLAVGRQVPQ
IDNEEDFPELK
>Eni.44672|FMR-1
ACIFGVQTPESLLVRIFSTNPNSQPAEVAVAPSLLRLPADGCSHSNVHPHEVFPEQEVDL
LIGGKQQDQTSNLELGNGNQCMFSSWWTGTVSRVRGDFAVVNLHSCDITEPNYSGSIVQL
PNGQLDFPMTHSINRPEIAAKDQLRLHNAHPCLNPKSLTIHIINVPDCLAEFFKEPANYQ
QLSSKYGNAVLVCPVSDAIPPSGDSSKLDHETYEKNVRLAVVSLKQSLIDRIKLIEHEFI
RISIQKMRLKKEIEEKSERLKSHFIEEFSVEKELFSQAIGDHYCNVEKARNIPGIKVDVD
REHYSFRIIGSSQESVKKARALLDYTMEVMYLPKQYVPQLIGTNRRYLQALVDSTGLGRM
GVCSPGLPAVADCVPFRFMGTRQAIEDARLFVNFSLASLREIDRLRGIQTPDIVPVVNPL
NLDSATTASGETGNSKHEKQTKLGADGKKLGSRLGSADVGGPRGNQNARDTRVPDGQNND
NQRNRNHRPRRHGGAKQNGGYTSESDDAVATHPRHLDNGRSGPFDHQSFGQPNNNNGPNN
AAVGNSDRRRSNIPTSVADSAGLNQRGASGRQQTMARSHTSVGNCDHPSDGYADVETSGN
FNGDPQNGQLGYKQNRGQYRMNGGGPPRNNGTRRGQHNGQPAATAHGIPVQKESWGVPRQ
HTSVW
>Eni.59174|NHL-2
MLSSSNSEQNEEVSLFCSDLKCDDLEESGGLPTKCTICEKDFNDPVILSCLHIFDKNCLA
KFERNGSFTPHIRCPRCEQISGGLSTLESYDVSLVRHVGSGERASPAQKILCSLCTEGGE
AVCKCVQCAGPLCESCRNIHKVVKLFASHEVLDLTEEEKKEPSLLQRNIKSSQTVFCTLH
NGLPFDSFCAQCHVPMCAGCQEADHKSHVVWALDTTPQKLEGMLGSSMNSCMERQEYLKN
VSQCLQNALTELSISRDKNRNLIDAVYNKWKAILDNAREDFLQQNRKIHDEIEMKIWARI
NHISKTRDHMDFASEFSNSYVKKCSTLDMCRLAKLVLACFNTLAKVNYTADISAKVNFKE
SSDLTADLFKSNFGFFDLSGDSDSDKNGVGVPSLQQKMPIMDDNDEVTRLVMSLDKVFPN
ELCSSSLRRVTNVSPSDSHSSSRQMALNNGLSMANNSMIPRTQDAMALVSAAVASNWGDV
ASVLNSVDHVGINSDLLSGPLLNSFAQSNLIRNNTINTLSVFDGDNIAKQKAVVNYNSAV
HEYSRQRTERCTQMNLLSKWGSLGNEIGRLNAPHGFCLGFDEEIVVADTYNHRIQIFSKT
GSFISCFGVSGRVDGLLWFPRKVAIIRQSQRYVVCDRGNERSRMQLFSQNGHFVRRIPIR
YIDIVAGLAINQHGHIVAIDSVSPSVFVVSEEGDLIRWFDCSNHMREPSDVAIHGDEYYI
CDFKAHCVVVFCEDGTYLRRIGGEMLTDYPNGIDVSDHGDVLVGDSHGNRFHIAVFSRTG
ELLSEFLCVQTKVSRSCCLKITTEGYVVTLARSSNNVLVMNTLYIC
>Eni.62402|RSD-3
MLRDAIFKGKEMAEKLTNYVMNYTDIEIKVREATNDEPWGPHGTIMHEIAEETFSDEGYR
LVMGMLWKRMFPDNADQWRRSYKSLILLSYLLKNGSDRVVRNARLHSQDIRVLESFMYVD
ATGRDQGVNVRHKTAEILALLKNTDSLATERDKSMRSKENYQGFSATDASSRYYCQDSYQ
GDAGNEAVYCFPSDFVDSPDDVGGHVPSLFENDQSYYHVVSGPSSKSFQRTTVGISSNDK
SFNPTASGLDNIQLPCSIVDSDTRKIGRVNLPVLSKQNASSESSSTSSPSKTIYSTQTPS
SNRSATFASSPKALPKPPRSCQSGVASQDQLVGDISYDTGDTDNKVVIDFTAHKQTDPQI
HNAVNANRLHNMQSFEQQQPTESQNQKPFSHVDELLDTDFNQPKSLAWPPVFQTPNVMQN
FAQLSNKQAQNFVPTTSQPNAWLGNVPDHKNTTVHSQIDDGFGDFTSATQVSTPTMTNSC
NITRSNTNNFSSVSASENKQPNFFDLLDPFSKGSNVHSGNNGVLSPTMADTSSFKHGFNQ
NAASNQTHSSLPVSYSVKDCGSLPVNNLATPNGLSPTSKQSRTSNFVGNTWGDDLSKLKI
DLDLGLTKNNTSTAPSLNQLQNQKNNQQAIFGTRIDVPKILYANSGESCFNIIFRQAAVE
GFKMKGKMRTHQSSLQCFQINGNTLPNLNVLLGLIICYWTNDD
>Eni.82403|SMG-2
MDSLECYGPSSQALTFFDPEENELIGGDTQGVDFDLINLVFPSQSQTQASQLEKPNEVCS
IVSFQTENKSKDVADLDRDLNIEEKTDNGIDDFSNVGLPEHACAYCGIHDPACVVYCTTT
KKWFCNGQGNTSGSHIINHLVRARAKEVSLHKNGPLQDILLECYVCGSKNVFQLGFVPAK
SESVVVLLCRNPCANHNKNMYWDPSQWQPLIQERRFLPWLVKVPTEEDQAKSRQISAQKM
NLLEEMWKVDPGAAAEDLEKPGIDKEANPVQIRYASAQEYKDVFSPLIRLEAYYIKSVKE
SISLDNVIVRWDTGLNNKVIAYFRVPGANDGPDMRIMHGDELILNLPNISWSRSGHVIKI
PDNISEEIALEMGINVHTETVPKETTGFSVSFKWKSTPFDRMLKAVSKLSSEPSVALPSY
IFYRLLGHEMDEMVLKCNLPKRYSAPGLPELNHSQVFAVKTVLQRPLSLIQGPPGTGKTV
TSATIVYHLSQIHQKKVLVVAPSNTAVDQLCEKIDRTGLKVVRLCAKSREVLASPVARLT
LHVQAENVSGQSELKKLQMLKEETGELSEVDERRYRQLRKDLEQNLLLAADVVCCTCVAA
GDSRLNRISFAAVLIDESTQSTEPECLIPLTLGCNQVVLVGDHCQLGPVITCKNAAKAGL
TQSLFERFVLMGVRPIRLQVQYRMHPALSAFPSNVFYEGSLQNGVTSEDRCERIDFPWPN
PDRPMFFYCISGQEELSGSGVSYLNRTEAATVEKIVTKLVKVGVNPSNIGVITPYEGQRA
YVVQYFQYSGSLNIKLYQQIEVASVDAFQGREKDYIILSCVRANENQGIGFLNDPRRLNV
ALTRAKYGLVIVGNPKVLSKQPLWNLLLHSFKDQHLMVEGPLNNLNEYLYQFPRPKVPYT
FKPGGHFLNHLAANSAQAKYLPPRLGGASLTNTSQVPNSGYMNGPNGFNNMTNAPLNPAL
LANVLMQHQAQQQVATANRFGMTNGVGSNAGMNMSNSHNNQSPAIMAAMAAAAAATYFGG
KPPGDLARPTGNEPGCLPIVNNINCGQSPAGTMNMSPLSAQSGYIGPVAPPVGSPAAAYA
LASAAAAAAAAAAAHQNISQPGNNTNNGNGIAYDSARGTRPLQLQDPSKLPNNATAAAAG
LLDAIGFIVTNRKFSNVALGTKLPMPMNMLMASGGTAAGGLGLGLGNLFANASSGGLSVG
LNQQHHSTNTQQNSLFRMGQINSQTAWSPSNMAKNSNNMGKAQNVPRYMSKSAKESKKQS
SLRGQLGSPPTKSDTMDSANLETALVDTTASGAKRTKTKTSNRQTTGCDTLTSGQQALLT
QCDLMNSSSQSQSQSQTAMLSGGFTDDGLLLSSQLSGATPTHGVSATPLSQFDQTIAATN
HDDDDNPNGGIDLVASERSSSAAIESNLNNSASNVDVDQLAEQMRQIVLSAAVAVATGTA
TEGETNAVNGMISNGLGMATQTSQLSQSMNGDDLNFSFTNQLTNLVGNPSILSQDSTAGG
VGLDLGLSGAPGAARHCQFDNMLLSQDSGFLNKHQHSSQCLTNREENSVGRISLKRDIHL
INRRHNGDVNDDEVIDYDDYDDGLLSQTGATALLSEVMATGTASLISPGVGGSNQLSSHV
DYASQLLSQDQVNCVPGIGLQMHQSTDLMMRNSNNFGDTSKLIGEQGSTSSQLLSQY
>Eni.99068|R02D3.8
MRRTFNLAIRYSAAHSIFADALVQNVGFKSNIRFFFVLDFESTCFAVSPPRFEPEIIEFS
VVLMSAESGVILSSFRRFVKPTESVQLSEFCVSLTGINQEIVNNGAELSFVLHEFESWMR
NAKTQYQCDFSFHSSAPSIFVTWTGNLKFR
>Eni.102313|HPL-1
MMRGNEEYEVERVVGRRRRNGAVEYLLKWKGYPESENTWEPEDNLECEHLIAEFEERRQK
KLSQSIIGDTGGVKPEVDIEVVNAKYVDNALYLYIIRAGTLPTEDDMLCSKLARSVQRIN
ELLQNQPVVCYEDGMPRVHVVCAPASLVNVTWPQRVIQFYEQRSFWHIHPPG
>Eni.103401|EXP-5
MELDNVVKCLEVMLSPSISNKDRLEGFKLTDDYKNNKFKIQDLAVLCSDLQNPTVVLFGF
RCLEHQVKHKWNSIPEVTRIELKQSLYSLASNFHIMNCYSTQGIFIASVLTQIFVQLIKR
EWPMKWPNMLPEFYGLAETGPAQTKLVLGTFLRLCQDLIQYPDLPGPRRKEIITSLSNEL
DSVFAFILNILVEFLKMPSKSGDAVSVVIEALNALESFLEWSRLDVFIFWTPGSDLGEYL
SENAALRIISHLLSINAVRLKAADILLLIISRKTQISHANLLHSSNGNQPICVSQIILRD
FASSFGSMRLIHSAACVSFSEEPKFSEERCSFLRTLGKIITKFGVVLVTDQTVFEELPNR
KQLVAAVHEAIIHLTMYPIRLISIESCAFWIAALTASDDIVLGLTEIHVSSILAALNKFC
FKDGCPGDNEAEIEWMQNLNEENEFRQSFCERREGVSRCLNAVMRNWPEVTLKFLAGKLQ
EVLKFPVTDNDFDNKTCLLLANASIVKMWAAFQVALESCLRCPQTISLASNTNLAWWCLS
EAGISAERIERITFILREMIDLLFVSIKSSHNELERAECAMQQNQFNATLSSLRHGAGLL
ADQISIRSHRLVCLHHLACCAQMDEILLPIIIDEAFSAVEFIPFGVRALLQPTGQSEILY
QRPDLLPRSIKNSRVDIAVCLLRLAKDYSTRLLPYFDVFCNRIGQVWVKGMSTTQVSGGT
MMSELDKSASPKAIGLIECCIFIEAAVSLCLRLPLSETSQDAAMLNKANGIQCFATYQQQ
FQMLNSILDSVGLSALLRLTSPASDITATSTLPDWLSQFRHFMQEGGPGPALVRLLGLHE
ETRIINCGTDKCASSLESREQYKQARIYLTRIINGIHAFIRRLAEAPTLGQIEHVARPIA
EKYLMALLKILQAFNQLYLPEVNRLIHSSNQPALELSRAMKLNILGFVDASRELKEASVT
HHSDDQALGDLNSSGAPADSLHQLCNFIVHSHEHIIMTLGLTISCLRSQLYTSLPCEYLG
QMLAIALSGVEGSLDIRLPDLRLTYLLRFFLKPLIQNCPSDRMEAVLVPLMPPVFESLFS
HLSQRWKVVNVINEDDEQTQVSDEIVALEILRTLSRVLLEVTRFLLVFNGASPDNDTFKS
ENKDDEDDDVDEAPDTAKHKSSVGQLGHLLLVSSVANGQNGGSVEATDATSLHRLLACLA
DALSWVDTVTCMRVIERINSILEKLIVYKNTLNAANDVKAATQTTSFLPVCLLQHLCVGV
LVGLHQTQNSESNVQCQLINLASRLITTCAGSPDNVKHTVWPILQRALDEVTPVNDESTN
AKNQSVHKSNEAALETLAKKLFGSGGRHTSERAKRDAIRQALSPLIGVAMCEQFRDRISA
DSLPPLQTSPSPCGYKAFRRRGWKQRDRDACRDEALLNLVSLFNDDE
>Eni.106436|RHA-1
MFCSSIILLVLIIARVITILCLYGFSSRSFIAEQTVYSKKLRKELTAREVASTKKLASTA
VALSLVRQLFHAGDIAQNTGERKRKKHDEVPVYNVFLDPSTEVKVETLLNKLAITPVSLP
DLKNVPDVGFNMITKYNVVDFEPSSRVSAQQIPWAPPQTNWNPWTACNIDEGPEATMSLD
QISANLQSSFLQGKSSPNYAMSQSERRNLPVHSYYQEIVQTVRNNQITLIRGETGCGKTT
QVPQFILDSYLESCQGANCSILVTQPRRISAISLAERVAAERSEPIGNSVGYTVRFETVL
PRPYGSICFCTIGTMSRKMEGGMRGISHIIIDEIHERDVSTDFMLILIRDMLNAHRNLRV
VLMSATIDVSMFTDYFGGCAMLDLEGRTFPVTTYFLEDCVKMLNYQPPPPDERKRKRREE
ASAVHNDPLENCNLTVESHYGPFVTQVMRELTEKEVPFDLYSRLLDHIVELGIPGAVLVF
LPGWNLISMLRKHLQMHPRYGGPGFLILPLHSLVPREEQRLVFRTPPDGTRKIVLATNIA
ESSITINDVVFVIDSCLHRVKMFNSRNNLTSYATEWASRTNLEQRKGRAGRVREGFAFHL
CSKERFNRLDQHVLPEILRTPLHELALMIKLLRLGSVNDFLKKAMQPPPLDAIIEAEFML
KEMKAFDANEELTPLGRILARLPVEPRLGKMLIYACAFGFGGAASVLVAAASVGGEMFNI
SPDKRRLSFGQIRLAANKSSDHLACINAFQMWIREREMRGEMAADALCDQKELNSQALKV
VEDASNQVRTIMTNIGFPESCLSDAPIHFRPDMENEKC
>Eni.112843|MES-2
SSHNAAERKKRLQTCVREIYTRLKRDQRAKNWTSVRRVLIENNRLLQEQLAQTKRMFKDS
KTIARNDFDGLNYRSSSARLAEPVEVPQLYSQMGRFETRIGNRVERVGLTIMPQVDAVPQ
MCCWAPVQQNFSVEDEVELTNLPYIGDDQAYEDFSFYEELLYNYDGRLHGNFPFEFDEDL
LLPLVAEVHKAWPKLCANCVGLPTGSNGPPLNSSSSFVSVTASFTNNKDNIEQTENNHAD
VQLGDPAISTASNGDTGYTHGNVTTAVEQMDVDSGHIDNVFNNDEIIGNDVDERHVRRLQ
QKINQQVKVESLVDLKIKTEPTTMTDSTSKGILTLNGPEPFPNDNTNQLIHLPNSKRGDK
LSPSQPTRISGRRTRTSTCNNVSGDEMSTNYKHLLDGSESKDNNGKEFFSTPTKCIQKIG
VCPTTPVNHDPRSDSPTSAFMPKSATMRIDDRLEPQPVHDASSCHQDTVIKVLYNMKSEA
GPSPSRNGESGLYCEAEMTSESTIPDTDKLTGPISCLSASSGQRNNFDSVFNVITTNSNG
VAGVNSNSTTNRINSALSTTVTRAAGGVAPSLSSPLTVSPISGLLCGSAERRRRVSGHSE
VVNQSMSNQHQSAIPDSVFMAIASTFGSIDDVSKLQLRYVDAMEKLNSSQSNEAALATCA
PNLDCPLELANYARIHRAKGSSHLVGNHAKIEDVTTSGSADTDGGTTDDTKGKECLQLTE
SSSDAVHAATRLFNCVPGRNEALHSFRALFCRRCFKYDCAIHPYRSTQSMWSNRWPVNYT
TNIEISRPPCGSWCVRGSGPAIISELEINAEWSPNDLALFQVLAPLFLPLGQPNAHSTFT
WCCTLSQMMRYTKTCRQILDLTTRLSAEQLHQLLAQDEGQLTRLRVPLGGRWCPIVPAKV
IDTPQEFGSSISTSEKFPPSSDNSTSVSSNKTHQLATQLSAEDASTGNNRKRPFSRNGGI
SQCSEDDEVEEEDDEIENDNDNDDAEKDCKGQGISDDGSEDKKGNTIRQKPKRNRNAEVT
GALSDADRHKKEYFNGEKRNRNNIGREDKNRKKTIADGEIDGNGNDDIADENYTDDEAED
DVDDNEDVDDEEDNNCEQKNKKEKDSKSGSKRQRSNSVQRTYRGSTNNVVSNSCGRVIYA
CLPDVNKIRLALASGMPVVASMSVQQTGSSVNADNTTGLSNSSDCLGGTRGMLDCAADLA
LGLDSFISQSGNVTGAPFRKRKMKKKRQKKSFIIGHLARQFSDTISNNEENGDVGLFDDV
NGNNQQEASSKNSGGTSGSGLGTGAGAGQFASGCFAHQYHPCDHPEKERCDEKCSCRQGG
MFCEKYCQCSKDCANRFQGCRCRGQCSTKLCPCLLAVRECDPDLCTTCGACQPGLPLVSI
LQAAAAHDDKNAVQANTSATCTTAATEVSTSSNILPGIPATATSAVTGSCKNVAIQRGWR
KHLLMAPSDVAGWGIFIKDGAEKGDFIYEYCGEIISQDEADRRGKIYDRTLSSFLFNLNR
DFVVDATRKGNKIRFANHSVNPNCSAKVMMVNGDHRIGIFAKRTILPGEELFFDYRYGPT
EQLKYVGIERDADTNMSASSISLNSAGLGTPATPTLGGSSSAAGLSGMGGLANTQLEKGQ
ISGGSGFSSGVITSSSSNSAPGSGVCMGPLGLLMTELPNNNYTNKKTTASSSTSVKRAGM
NTTSGGSRSSGSMHGVEKQAGQRALLSRPRLATGLSAVGLRAVARSKIIMDGLLSKQSSL
PIGSDASLTSIKTMQSFVPRGRKLSRN
>Eni.113802|DRSH-1
PSPMSFSQNQHLLNNLGAFPSVALGCTSTIIPGTSHLFSAAPTFLHTPMTVNTILPSQLF
AIPNVHTTMLHQQQQQAFYASSAAAALQSNFVQHIAALIGMNTGNVDINVRDRSFMCFPS
ISNLQQPINNHTRRTVQNDELFQVSCQHQQLPLHQIQNHTAVTVSYSSSVGGHMDRFRSA
MKPSGERGQRQFFEDRLKLTNESRCWGRPTDNNREFNSSASKSNKADNKQLASATLPVYY
LAISCAPDAENFYYNPQTGYCSGTANMRKLEDEFVTKVLDRRKRAMVGVPEWKPLERDPI
KFTNYKQFPKPSSKGSTRVLAENNGFSSSEETMVNDKPRRNNSKYRKKKRLCGSPEEFAR
PRFSVSTSQSCRSGADAEAEEERDITTISNKDRETAGVEENSERLSNSGDSLTPGRKRLH
EVAERAMRQQREVQHKQAHPCRLHREIWHNESGELNDGPACCCLAKYQIGPLHNQFEGEK
PTACCESNSNNLDRLYHYRAVVSPTTNFVQDKPTVIHYNGYDYKFDGFSIFSHFPLDDPP
ACQILRFNILYDMYPVEEEFYPLFTVRSLDLLTDYLFYELFELVDLDWLPINTRQSHLST
TSGSSCDEVLKSGLPNERKPMEAKVCKKEETNHKPHNDGMTVLSETGDQKFCPLFHLFPR
FVRPITKGADSTSSIDVSKERMSKSIPPETTCVEKAEMLPSSVVLQYLLNETSKPLFAKQ
EMDTIMSMSAAQWSHYIQRLRGTLATYPGKKPSTVRIDQLDRHSLQQQSNSSTHSDLFKF
NQSIHQTEHPSHCLLNDSANLSSNTSHVICSNVDTNKPAPNSGGICSADNNKGESGYLLG
DSKDNIPFPLIVHMTFTPMKLSLNREPKYKAVLKNFMKLQYLMLNKPRISPSDRAQLAQL
INDLEEMEHSGVHRREITVELNAEGFYRTGIRPDVCQFAVNMASLIAHLRLHKSLSSLEQ
RMDYRFKDKSLLHQALTHPSYRRTNFGTNQDHFQNTLVSCGPRNIVYGDKLQLYKAWRKK
GLTKMIQVMSAMPKRYEERSNIYGNERLEFLGDAVIEIISSIHLYFMFPDLPEGQLDAYR
QAIVQNKHLAELAIRLGLHKFLLYTHSVDFSCDSTFIYARSDAFEALMAAILLDSNLETT
DAIFGAVLFGDNIKVHQSWVRVPEHPLQLQCPDGDRHFAKAVPMLRRLLRLEDRLGIVFK
HIRVLARSLTIRRTGYNFFTLGDNQRLEFLGDSLLKYVSTDYLFRHFPRHHEGHLSLLKN
SLVNKYTQAAVCEELGLEEFIIKRENNTPAMVSSLTNAENFAKPAESTSAKSD
>Eni.125079|SID-like
MWQINSICCIILLLIFLLNVPLSNCDTKKQAFSYNGTVHINSSSLMNLIFDNEANSTIRV
HVSSEDAIDVYPIFVVIKQKRQVISFQVPLVLKNWYAFNNVSRTLCPSNVMDIKPNDNQM
EISVELSSFAPQELASHFYVFAEVLERFDIGMGEPYNTLVSPSTPKFFRFRYPQNVESVA
VRLTSPDKLCMTLSAQAIECPVDDQVGNVKYSGIYQTVTNLGSITITKAQFADGFFIVLV
LKPSDLDCNATELIYPVLSDRKLEFMKTRLKNVTLTVIPIPDKRDYVLPIFAAIAFFSMF
YIASGVIFCVYHTYGAQRRLMQAACQRSFAAYNCLRSSASANLRSRGLFVDRHSASLDRN
GDNLAPVMDEINMSESSKRLVGTATYGTRFYGGMQSVSQTTSHDGGVGVSDALVTTGQPP
ALSSYLSQVEDFDGNPTQEIMKHRVGSNNVYEELMDHQYGSVETRCVLSNRRYGGRRGHM
RCHSLGSGFPRQVFDESPLTNRQLRMRPTAPIGDLTSPGTGKENDVGRSFDCQPSGYGSK
HTSASAHADKKTNSTTASAKNKTVFGGYLDKNCRDRQVTKCDGGAGDEDEDDDDDGDSAK
KNQFPLSAFWRHPLANLLPSTSRYAGVSTKSGPGYRLVSSKDSDSLIHRQYSKKHDELYM
KKTGSHAKFTTAMHYSASYSGSGGLAGNERLDSRVYLSQQPKPLQRAVRKGLFSSTEEEE
ELEEEEEEEGEHISEKNSMMLGHKSLYLKGQIHTNVEDEPLQIQFIKDDNAVIIGSAEDV
GVSRDELLNVEPLITAGHSDGESAFAGKHSTKLLVKDETLSGDKRENRFAREIMASNMAD
RPIGSITKNSVEATAFYKWIGSDAESPTVEQICNGKADSLPGFPANKRIQHMVDDDGDDE
GDGDDEGVRNKAGKVRDGDVTVTEKWGHIFATDKRPMHDGSLGSRSDMESLIPDNANYKG
NDKGSRQLRCHNSSPECSRLPRTSISDINASGSQMMEIEECQKFATHESGDNVDLIDIDL
YSAKIPHNHNQHHHHYRDSLDHGVLPTGNLYAEKTTAKPDSSIRSRNAVDVHFQRTGLLE
INSGRSIHGPQMVSSTSVRRSQSRHQASSAGLSSRLDHADEACASGNAEYTRVLHVIDLA
RKPYSSLRRKYMLYLWYLLIICIFYGLPVAQLVLTYQKAVHDTGNEDLCYYNFECARPFG
VFTAFNNIFSNLGYVMLGILFFLLTAYRDIIHHTQNVRRSFGIPQHYGLYYSMGVALTME
GVLSACYHICPSFSNFQFDTAFMYILAMLIMLKIYQTRHPDINASAHTAYMVMAMVIFIG
VIGVVFEGESFWVIFTVVFLLMSLCLTAEIYYMGEWNFDLCMPRRVYQMFRDDGIYCLRP
MYLERMLLLVVANCMNIAFAVFGIFQRPSDFSTFLLVIFMFNLLMYAIFYVIMKLRHRER
ILPLPLVYMIVGSICWSFSFYFFMQHSTTWQLTPAASRSMNRQCFLFDFYDHHDVWHFLS
SMSMFFSFLGLMFLDDDLAEKPQSTIPVF
>Eni.133115|PHF15
MDQDYTEDCIEEILDILSEWVPEINEDDNSKRPAELFDLRPVSAMLVSENEFYGRDLLLI
SNNWRTEWHKNGIQVPVNSQEELPKTVFRRREKQLSRLRGAKFKRPEKLLCDKLDEQFLC
VPVSSRNTLIYQLDELDNAWLTTVNEERECLGLPLIKVWMLEETLETLEHICHIKLTEKK
KEFEAHSIEFDENTRCDVCLYYEGEDGNELVFCDKCFICVHQACYGIVNLPEGSWLCRRC
EKQEKSTTACVLCPNTGGAMKQLDDGQRWCHVACALWVPEVAFGNVELMEPVVRYDEIPA
ARKNLLCSVCRSRHGAPVQCSVKKCNTAFHVTCAVQADLITCAVQADLIMRQELVNGKDV
RLVAMCAKHTQLERNSKCQQTDGKVVLRASPMKRQSEFTSSQVDKSCTQSNSWPEETPEH
ERKKKIAELYANFYKLIDDKELVKRMSQRQSQVTMNSGSSKRSSTTTLKANNSNCGDISS
QQNTIGVIGSPASNSSAIVSGNSCINPMSRLMPNVGIVSGEGGPVPREIRNLLTTYWRLK
RRANFNRPLIDPPPLHWKLSNDTNSLGEVGTNEEGLGNLAVNNETEILAAFRRIRFGLDR
ARLIMDMVLKRERLKLALLKRCLRVAETQMRPLRTNKSMSLLMSDTSVSEMDVITAFGAS
DILCRKIQKRPISMWQLFANAHLDRTALENMDQSDQIPLGDKQPDKSSSPGTNSVTSKLS
PKMPVSAERLASASGTTISGDFADCLSSHHLLSEKDEVQTDDVNYTELCEIKVPGELIGA
PPTIRMIPPHQLIIPSEVRQRLRSALTKFSLENNECIAASTDNELQSHMVTQRKILNVSP
KKGGERNALRHVSERHRQRHDTQTPARSKRSSMLIPDCDGVSVDKKQKNTVIGNENSLKK
VKTEKSPKLDLDDEHMFHPTNDRFPPDKSAKSKDHKPSLTSNDCRLKMPSIGYLNNQKQR
RVLALSNNNKGNGTKTPSLHEFWHQTLQRKHENAKLRRSDAAVPAVGKRIASTSPLSSSG
SSLSSSKVSSRKRPRHSLIF
>Eni.141198|DCR-1
KKWHDRNEGKVECAETIQLTEDFVVSSSLNLVVENDSSINTPQAHQNDLDVTKATANKKD
SALQSSDTSCSVNSDSSIHNLDPNKAHSSAKTDSRLPIDDFEIPKVLGDIFESLAGAVFL
DSGLCLNTVWRVFYPLIKERLERYTACIPKSPVRQLLELEPEIAKFDRPRRTADGRIRVC
AHVIGKGRFYGVGRNYRLAKSLAAKRALRHLFSNATDSNAAST
>Eni.158247|ASD-2
DFKSLLLVINMTSEIVESHQLPTSVTPNPALEGQLLHKATPDYLQELLLDKKKLQNFPNV
FKHVEIIIEKEIARVRERLFHMNGSVRKEENEMPEPTGPIITLQEKVFVPVKENPSYNFV
GRLLGPRGLTAKQLEQDLECKIMVRGQGSMRDKRKEDQNRGKPNWEHLDEDLHVLVSVED
FESRCGHKLKRAVNTIKTFLEQGVKTPENEDRLKQLQLMELAVLNDKERQQAQMQQLAQH
QQHVQQTLLLQQHSQHNPVLASLFSHNQLQLQAQLQQTLQARIQAGLVSPPTMAALLSPN
ALSALTGLQRVQGSTQLALPSSDHLAPTATILTAPNGATLSTPHGAILNGVTACLPTVHC
TTSLTNALTPTIASGMGVSTPMSIPSGLGLCTTAGLSSLGAAIVPSSNSSSFSSALQTIS
PNTGLTINSCSTMPVVSATQTLGGHTQTQLCLDTSGYNCSPSVGGIGASSSTILTGPTGL
HQAYNDQLNAGIATMDQQLLAAAGAIHNVDYNASLQLDTTLGSLKMRASTSQNTRMHPYI
R
>Eni.158807|PRMT-5
ADRSLVGLDFVCIDNVNEAYLSASSMGFTFIGTELFHPKAVPTDEHVDETICLPLTRSDR
AYADKDGNSISKCVVGKISDWIDVDSSSEIFRRKSEAALIKELEWAAHVGLPSVSIRLKR
HSNPNLARILTSFSTSNFFPMKVWIHIPFAITEDIGLDHNHDITDIDNNTAMKATNVQQT
SISTWHWWSELASLCKDLCVSTLVVQLELTENLPDDFYDELDRWLAEPVACLVLPTDIFS
TNQKGFPVLSRAYQGIIKRFFKLNTQMYIRGACRHDKGYSTYQQYVSWLWKNQDTPSSYE
EHSKGLEDVLQDPLQPLEDNLSSMTYSIFEMDPYKYHAYEDAIHQALVERTADSSPKKHP
DRHNETNDDNKSVDTSNKKVSQKSATEQLESDLAEDNCKTQIIMVLGAGRGPLVDASLRA
AERANVPVRIYVVEKNKNALFGLQNRILTDWAAFDVCLLAGDMRTVQPKEKADIFVSELL
GSFGDNELSPECLDGAQIHLKSDGISIPCSYTSYLVPVQSLRLHHEATKPRESQIRCRSI
LSSDCPYVVNIRNCRTLGEPAAIFTFTHPKNDVSKSNERFKTANFPISHDAVVHGLVGYF
EAVLYDEIMLSIHPSRHSPDMVSWFPFYFPIEQPVPCRRGDTVTVHIWRCGGVEKRYTWY
EWALTQPHATRIHNAGGHAYKIGL
>Eni.167258|FL-Ago
LPIKRLREYLPCVLASMPPCSVFDGGRIAFTSQKLEGVTREGVKLSISIPDDGHGECFLE
YLIKDVATVTTSELYNFVNNVRASSFDIPQDSIRFVDCILKSISKSDMVSLGRASNFYPE
PIKEIAKSLFNIHKGVLTSARPQWKVRINVDLVYKAFFMPGNMADVLYKKYGDKMLRSSE
WPDMSRDILNLRVKTNYNKNSDGKHFSRQFTVFGLSKEPANQLIIEDLNKTVAKYFEDVY
NLRLQYPELPCVKVSKTKATYIPMELVDILKWQPPSASKADVASEIIRCSAIKPNERYIE
LERYVNTLVQNQHQLAKAYALKVSNKRVELKGRVLPSPAGVFSGAPEELRNGKWDARSFF
VPASTATIKTAGTLAKSETSIKWAILAVPPTKRSTIDIDTVYNGLSSISKSYNIELDNTP
YRKILTSAHLDVEFKNLRLKGIHLVVIVLDNNKDYSSIKRLGDLEFGLRTQCIKSQTLEK
PRVWPNILLKINAKLGGINWQVPNLRKDNDRIMVLGADVTHPAPTQKGDVVRKSITAVIG
SVSSDLMRYAVVIRQQNTTEKGNKQTREIIDDMTSIMEVLIQENLEHNGMLKPTRIIMYR
DGVSEGQFKSVLLSELAAIQKACSKFGPDYQPAITYITTQKRHHVRFFPQSGFRNVDPGT
VVDTVVTHPREFDFYLCSQEGIQGTTKPAHYCVLYDDSNWSSDSLQKFTFFLCHAYMRCS
RSVSYPAPTYYSHLAAFRARAWLDVG
>Eni.181720|GW182
MSQASGSGLNLASSNLHSWNKTPGKPGFVMSSSAGILPPTMSSGGWRSTCGGNNNINSNA
LLMNSAVGSVAFSNDVAGLAAIDDVWSMTSSSCNNSVIGNRKSSVVGSGALGSSSAGVGM
WPVPNSNLLSSLDTSGPPPSVLSQQNDLNLGSGNLLMSNVGNNQWGSGVGSGAFPLLGGV
PGNNNLRQTQIQPTGSFMSGTTSGIWSGGGGNSSASGSLGPPRAITGSGFSMVSQGQPPP
SAQHSQHSVSGNGMYPPANALISGMPPSRLLCGSNISSTTTNTIGNNLNSYSSQAVVSSS
ESRVRTAASGWNTASSPVDRDAPSNFVGLDTLSSMHPLSISTGNSALLGGASGLSVVSNQ
PLIDGTTTKASLSSLTGGLAGSSSLLSSLGAVANIQNSTTQASVGTNVVAGPITGLAGGL
SSSNEVIDEVIKKLINTTEPWGQRPIDQTVPWDLSALSIAANNVISGALNVSQTLSGVAG
AGSSVLGLDDASSVFSGTGGFGAGCTSNLTGSPPPPSLSGNTSGLMPNSNAAATQRLLQA
TAAGGFGSLAQQQNLAQQHHQSQQSLLGHISNIPPAGSMQSSNMRGIFPQNNQHLGGVAS
GLSARLAVAGGVLGSGGTGGMLVGGIQGQAAQRPNTLIIPPGQQQQGHQQTGWPSNTSGN
VQASSGPGMLFESSFSQGTFDDSSSLSGTNVWSSWGMMGGNEAGNVTASGSLGTVGAASS
SVGLGRPIGRQQLGAASNTPTGVGNVNGNNTNSSMLRWPGAYDALPSGMTQTGEHRPSGW
PITDPRKMTPSATVSASGLAAASPGWGGQFDNVSLNPVSIRGGINPTAGNGAGSQRPLLG
GSGPNTQLQQQQALLHQQSILRANIIRQLFSIGFSEEEVNTAIKSNNNDLERAIQDLRDK
SGNPSLDMMLSSLINTAAAGNFGNISGFGQSSGDMFTDSRNQQQQIPVGSFPQLSRQQMS
QSQQQQIASHFGQPQSILGASGFSGNQPLRPSQLPGSSGNVIKPINRVGGNAISPSADMV
NIINQKEAYFLQNIMQLRTKIQELQNKQNTLRSTPGGANSHHMQELQMHIFQLTAQIEVN
SKQLKTVRNNARLLRQYSTPTNNCGPSGIIPGDMFSGSACGLSGQANTPVDALSSRLGDM
KFSSQAGTDDLRRSLPWESLNNPWAPLANSVAPGAGSGLSDDLATALAEAAAAGAGVDKR
WSSSAIADCLSGIPATTTQNAMTSCVPVSVGGGIQNDDQWIELSNSLAAVSAGTGVSTNM
ASCTSGLAGEMSLPIQAWVLLRDLPAHMIVSTVSMAVQCALNGKENILDGCNFDREDVNL
PRPFKLHPHMAARWVLIGLSSQTDVNKVLNFFVNSGFATGSDAGTIGGGHAEQVSPLQAI
TKLQEIESLVSCADNTVDVGNSVAETVANSGLDDCNLPDVLASELISQVTNSSGPAIDTC
GV
>Eni.187177|FL-Ago
KGKPPGMGEAPSDQTSGVSSAQPVISTKAWGAVGDFSQKPPGFSGPQDLGAEKTLPGGDD
LPKIPLRVASPAAGPEAEKKPAGKRRGKGKPPGMGEAPSDQTSGVSASSSTASRVVPESI
ALPELQRLAKARGLTGNVMPSRPDVGGKLGERVRVELNSWNVTIQPLVVHMYDVQLKGVD
VVTLDGKRMPERRQTEKWNREFLSCAVRLTLPPQCVYDGGCILYAKSPLPNVTAEGVSRC
AIEPYGTDGPVERHITYIIKKTTTVSLDEINNYVLQKKSVSEYPATVMAFLQMVLKSVSG
LENQGKRLAQFYPDEIKTVTSSQLSIHKGVIASIRPHWKIHLTVDLAFSAFHIPGNMADV
LYNKHGDNLYVQSKWPYIEREIKSLRVMASHYKSAEGKQFSRKFNVVGLSKEPANRLIIP
DLKCTVSEYFSKHYNMTLQYDTLPCVKLSNKSDVPMELLTILKWQGPKATAGDVAKELVR
CAAVKPRFRREELNRYVAQLVRNRSAQLSEMGIRVTANPVVVEGRVLKPPMADFGDNKGD
VQLGVGKWMANSFYRPGFNSGQDGGAAPAGVINWAVLACPPHQFAMPSMTRLTQGLQKEA
QMLGIRLSSNPIRMPIEPAKLKMQLEKFKRDASNCNAQPIQMGVFLVVIILFDRFNYGTI
KVLGDMVLGIRTQCVKNETLQKGNVYRNLLLKINSKLGGINWKINWNVDKFQLYSEERIM
LVGADVTHSSPTAWSPEQPKSIAAVVASYSPDLMRYACVLRQQDRRLKGDTRSREDIENM
QEIMLRLLKVFIKEHNGRYPTRIIMFRDGVSEGQFNKILLIELSDMQKACKLLAPDFTPA
ITYVTAVKRHINRFFPMNPKQDNVTPGTVIDTEITHPRDFDFYLCSHEGIQGTIKAVHYY
VLYDDSDWSSDALQQFTFFTCHAYMRCSRSVSYPAPTYYSHLAAFRARSWLETTSCAEMI
KQNIFQVHDHQQTAMFFI
>Eni.202242|RSD-3
MLRDAIFKGKEMAEKLTNYVMNYTDIEIKVREATNDEPWGPHGTIMHEIAEETFSDEGYR
LVMGMLWKRMFPDNADQWRRSYKSLILLSYLLKNGSDRVVRNARLHSQDIRVLESFMYVD
ATGRDQGVNVRHKTAEILALLKNTDSLATERDKSMRSKENYQGFSATDASSRYYCQDSYQ
GFGTEGNAKSLGSFNEWKTDREQKSMPGEIFNVVKGAWDVAKTFTKEVLSGRDEDFDIDS
NNKIDDAFSNCDAGNEAVYCFPSDFVDSPDDVGGHVPSLFENDQSYYHVVSGPSSKSFQR
TTVGISSNDKSFNPTASGLDNIQLPCSIVDSDTRKIGRVNLPVLSKQNASSESSSTSSPS
KTIYSTQTPSSNRSATFASSPKALPKPPRSCQSGVASQDQLVGDISYDTGDTDNKVVIDF
TAHKQTDPQIHNAVNANRLHNMQSFEQQQPTESQNQKPFSHVDELLDTDFNQPKSLAWPP
VFQTPNVMQNFAQLSNKQAQNFVPTTSQPNAWLGNVPDHKNTTVHSQIDDGFGDFTSATQ
VSTPTMTNSCNITRSNTNNFSSVSASENKQPNFFDLLDPFSKGSNVHSGNNGVLSPTMAD
TSSFKHGFNQNAASNQTHSSLPVSYSVKDCGSLPVNNLATPNGLSPTSKQSRTSNFVGNT
WGDDLSKLKIDLDLGLTKNNTSTAPSLNQLQNQKNNQQAIFGTRIDVPKILYANSGESCF
NIIFRQAAVEGFKMKGKMRTHQSSLQCFQINGNTLPNLNVLLGLIICYWTNDD
>Eni.223359|GFL-1
MSGNQNLTVVKQIIYGNVSRYFGKKREEDGRTHQWTAFLRPANPNEDLSVYIHKVQFKLH
DSYAKSVRVITKPPFEVTETGWGEFDIVMKVTFADPNEKPLVISHLIKLFHCDHEIMLGH
KSLVREIYDEIVFVTPSPAFRRLLLSDANISKPGTTLLVLHETDVDQAKHKAETELMELD
AKVRKAITVYKDQLKAKKILVDEVRTAMQKFDALNFINS
>Eni.223650|Fl-PL10
RLFDSFQREKSIGDHYFTESTVNLLGKPTEKSLVYQKCDTFSQITGIDKRLIDNIHDMHL
ERLTPVQKHAIGLLSVDDVIDINSGQLVKNNETGQWQNKSKEEFDIEEKDDDSHNNNNFQ
SFGDVKLSTHQRLVGRYDLMAASQTGSGKTVAFLLPILGRLLRLYPFEAMEALENGRYDG
QYPLAMILAPTRELVQQIHTEAMRLCFSTFIKPVALFGGASPTFQSKNVANGCHLVIATP
GRLIDFLERDLLRLSFCRSLVVDEADRMLDMGFEPQLRKILTTRRFGMPMSHAQERQTAL
FSATFPSEVVSLANSILRGPSCISLSVVSSDFDISTAVPAWGTPARQSSGNELIRSFEAR
LPKEIKQFIEVLPDDGDNQSSITSVNSRIKQIIMEDMEVAKSSATTRYLVFCNTKLEADA
IERYLYRCNLRTVAIHGDKPQGARTKAINAFRSGDINVLVATSVAARGLDFPTIQCVINV
GLPLTLADYVHRIGRTGRLGQPGKAITLVSERHLNDDDRDAGMLARKSLRVLASGICRLV
KTGYLKSKQSSTTCSDEAGTVCGSDAYSLSECLPNKFLRAAELPSNYTNVDDSQLGVKFD
DFDASDCDVLSDLYKKNRGGLLKDHGSRSRLDRYKYHGRPSFSSSFDGKQRSRSELHARD
ERHSLVDEEDSQLYDNEENNRENFYAADSRKFNSDRHHNVNRRRQFDSSRDDFRSRSFDG
FKQRRPNQWEDEDDEETKYFDGDDDGDTFREVRRKSKISPLK
>Eni.229380|MES-6
MAPIKNRGAVRVPNKSAAQNSGNSSETKSYLYNKLSENADSVSTCTTAKNYINKHGARNA
DQVQRGASGENTPNKMDSKRFIGDEGVTTMDVAPAPHFGFKQTCLLREMHGRSIFGLSFN
TCNRSSPSDPLLFATAAGYFVSIYQCCPVTSHNSDNQQSVVLLQSFADPAGDEEEFYCCT
WSRDVPMSELMKNSFLAKSDSVGLDGEETDLPDGDYPTASGCWTGTAAKRQESIGSPSRG
TSWLARPGSEAIPGAGPGLTDELTSGLIPPRQQLLAVAGKRGVIRVLCPTLASCPVSLTG
HGQAINELRFDPNCPLLLFSFSKDYTVGLWNVATRVLVAIFGGAEGHRSEILHGDVNLTG
DLLLTAGMDHTVKVWRLDTPELRNAIRHSFAYRAHRNSKPFGTWLQHFAEFSSRSAHGNY
VDCARWFGALIISKSCENCVVLWRPGSLDGPLLAASPTSASGNGCNYNGTNCDAPGDLDG
TEMLDAEIMQDHSGALSSGHTNSKNIGYVVGEPGGSSNTCNVAGVNLPLRLRSVPTGNSA
IAGYFTQPVSVDE
>Eni.229390|MES-6
MAPIKNRGAVRVPNKSAAQNSGNSSETKSYLYNKLSENADSVSTCTTAKNYINKHGARNA
DQVQRGASGENTPNKMDSKRFIGDEGVTTMDVAPAPHFGFKQTCLLREMHGRSIFGLSFN
TCNRSSPSDPLLFATAAGYFVSIYQCCPVTSHNSDNQQSVVLLQSFADPAGDEEEFYCCT
WSRDVPMSELMKNSFLAKSDSVGLDGEETDLPDGDYPTASGCWTGTAAKRQESIGSPSRG
TSWLARPGSEAIPGAGPGLTDELTSGLIPPRQQLLAVAGKRGVIRVLCPTLASCPVSLTG
HGQAINELRFDPNCPLLLFSFSKDYTVGLWNVATRVLVAIFGGAEGHRSEILHGDVNLTG
DLLLTAGMDHTVKVWRLDTPELRNAIRHSFAYRAHRNSNSYTMPGVPTEHQTNILHQLKA
PDCNLWYIRFDVDLEHQVLALGTGTGPSRIYLWDLSHPELAYTLSAQVLPISFHGANCGG
VVTTSASLTCGAIRQTRFANDGRTLVCVGDNGLIVRFDRELPND
>Eni.237751|LOQS
NGRIFLSDIMAFGTQRTPISMLQEFCVKRGLTPVYELISSEGQIHDPQYVFSCVAGEYSV
WSKASSKKKAKHQASYLLLLKMLNSPDLSEQDKAVLRDMHIAAASTLGTEFLETVADDEL
EAIRENIQGNDAGNFVGELLELCQKKRWPPPTYEYEISKPAPGSPANYKCVVTLWKWSCE
GNGTSKKGAKRRAAQYLKESIILNNLNIPPDALEQMEEENINLMDRDDLGVLEKSKSASK
LSSSKLASKFLHGVWNSKNRRIKCTITDDDINSSDPCAILDKIAMENSVFAMYTYLNETK
SGKHYCLVQLSTTPPHVIRSEAELSVDKSRKDAARRALMFLACMQDQEPVFTKFENALIS
S
>Eni.273604|ERI-1
MAVRIKYSKKDLNYSVCEVPSKVNAIQNEMEKSVAKSTTFTHQINYSTENEIVSSEFISN
SIADIDIRTLESEIDELLNSDCLTTSTEHNTESINMSDRQPRDAIVVPAIWPMFLTEKLS
FINNRINLMKLTQLTECVEQHDLNQLGKIVVLRRRVQEFVRRIRAALLLPHTEVDDGDNP
TNDGKSSSSLPSALTGQFDISNFTESESPTKSAACEDMFKLKRLRSVVKIFPDSFYTHFL
VIDLEATCDVNSTETNGKKTQGQKLANYNDYPHEIIEIPLLLFDVAKWKCIGVFHAYVRP
QIRPTLTNFCSILTGIDQEQVDAARPFRAVLQQVNHWLLEHHGLGDARLAVVCDCAADMA
KFMRMQCIASKIAMPEWSQAWINLSKAYRIFYKIPIQQRVNLKTMLSNYGLEFRGCEHRG
LDDAINILRILRLMLVDGCMLRINERVDGMREAGRTVNVPRLIAEQMFSSSKTKSNDRKE
SDNKKLSSSSASNNTAEQTGICEDSNNNNYSEHISSNRVDQTDVGNTYEVLDFHDRKIGG
KLFGEKNRRRHRDRRKWQNVTSSHARSQNISAPSCAKEVGSEAGEMAEMLNRLSVLTAAR
KLNSQFR
>Eni.274780|DCR-2
LPFSFIIFRFVIQVAEMSMQPREYQVELASIGCNENIIIKLDTGLGKTFIAILIIKRHLP
ITALPLSDGGKRIFFICKTVNLVHQHCLSLRKNLPLKEDHIAAFHGKMTNNQIIDDWDYN
IWNRRLDEHKVIVITSGAFRDALNLGKINMNSVELIVLDECHHADPKTSSDYTDIAAHLQ
KYPSGPWLPDGSRGPKVLGLTASVINSIIPYYQIEDYVKSLERLLRCRLVTSESISIDDV
RGRHIIHVVKYSSDSESAYTEMELLLKQGIQQMKENQYRISHPDEIDLERFFQNGILDEK
AVVVLLENSSYNPRKLHKLIAACLKTFQLCGPWCCEMACQITSRFCHGLLSASQDLQFLS
VIRQCLTILKNATDAYNSQLEQSMRNLPNTTMKGSESWIKVKFPMSQRTVQLLFELRNFI
RILSANKKSSECRNDAPNMSALVLCQERLSATVLHALVNSLAAETELFGKLSAGYCLGSN
AEDSVCQMNTTDQLNILSTFRSKINNVLFATNVLEEGVDVTACNLVIKLDGVQNFRSFIQ
SRGRARDVNSYYYVFTDDEYKCKNSLRTFNTIEETLAEICRRKSIEKEVKMIADRENELD
NMDGSMSDSEIFERYAFFPHGPDGPRVTPSTAASIICKYLSTLKTSDLYKPRPLFCMNRV
SSSLYRFRMLFPPPSTIRQIIEGKPATNAKLAKASVYIEGCKVLFKQGLLNKYLEPFDTR
LIVELCALHNSQSLNERKSADDVIDYYVQKLNDFVIPCRESVLQSESSALSLPGPSLKSL
SECPPLDRIISPPSSPTKRQKSSTAMEWSYTDNDQKNLDCRNVKLLVTRPKPGMKVKMDE
KEPSKKKGKGSPRSIDMTTELRSYITKGPSCLTAPYQQLLTNDTEVYIYTWNLPAPAKTA
KLLFLTPESFGSTEQTNQTISILFTRPISQSPYVARIPLYLSNGMARVRLHQRLYLPAGS
ITEQQLELLQLANTCLAELSVDISNPCIYRPSSGTSSNVNSSECSALKKLLLEFKPEHST
TLAWLSISDSRNGKINFEALRYLCAWYLSYKEAMGENIFVPASLKSILPSVENLISSPLN
NGICGRFDMRLSSLDEKVWPGRIARPLHYPINDPGAHAISGFATSIDDSVTPRPLLAQDL
VPDKMAEKLSNKSEVSYLEFFLQRYSSLLEFVVPSDSNTTFACNNGDAGNQHPVTRQTKL
VAANRLSRCLHSTAACSGVRSASKAESECPTDRRSNSQQYFLPQGMVVHPLNSWLFAHLA
FTPAVLHQLTRAMAAAQLHDHLQGILSVAKYDLPEWHQIVSHNQPAALEKEYDSATTSLY
YLDGAFDESDDVSPGKTRPESVSRMKLSPKVYTGLCSTTVIMPDRLCSSTSWREYEDLNT
IKTMGCPHCDINTLIKPSLVDIEVDADTPEQQLKQDKQLLIDDAKQAEMEGVPSPRQLIE
CITLTSAKDIVNMERLEILGDSLLKLAATVCVYCGLPSTTSEGSLTTARTRIISNKNLFN
EASRLLLINGVYINQSVRFDPSEHYIPPGYSTQMLRNFDQGNSIGLRGGFLLRDKCISDM
IEALIGGFYIHCGVVAAARFLAALRVSRVIKLNHPGSLEYYQESWIINQKWTDLFMGDGE
SLKPDSMSDQWKAWINADNSADDLEQFKEYCTDEDGSKSSKSNTSSSKLNILQRIDELEP
LENLLQYKFDDKYHLLEACSHGSAQNSGWNSYERLEFLGDAVLDFVVMEWLYEGFPHYCP
GNLTSRKCALVNNTTLAAIVMENGLACFLDHKVPALHEFIQMYSKRFNENDNFFISHANT
QKPFGDFFEAIIGAVFVDSDSNNSVIQTLVKQFLKPRFDTHMKCGAPVSDVQQLHECYPS
LVFLPIASVNEYLQMNDLKPAEVRFIDVSNPSPNEDITGPVTNWKTEGKHLLISASFLCD
KRVLYFVVRAPSIKIAKSFLAKHLLESDSTNVVS
>Eni.281758|XPO-1
MSFELQNNSISDEVANQLLDFSQRLDIALLDKVVNCMYRESGAQQKLAEKILNALKEHPD
AWTRVDSILEYSENKETKYFALQILEALIKTRWKVLARAQCEGIKKYIVGLIIQTSSNTE
LLESEKTYIGKLNMILVEILKHEWPINWPSFISDIVGASKTNDALCQNNMVILRLLSEEV
FDFSLGQMTQNKAKHLKDSMCQEFRQIFQLCLSVLDVSQNAPLVSATLETLLRFMHWIPL
GYLFETDLISTLVQKFMSVPLFRNITLKCLSEIAAIKSDEHNAQIVQLFATTTEKLINIL
PLDTPIQKAYEQGTADEQNFIQNLAMFYCTILKNHSEILESQESNNLYIEFAYRYLLMIS
EVPDREIFKICLEYWNIFVAELYTHTNTRPKRFDRVCHDLRRILITRMARPEEVLVVENE
HNEIVREFMKDTDSLNLYKNMRETLVYLTHLDSSDTRKFMLQMLQEQDIESQWSWQKLNT
ICWAIGSISGAMQEDDERSFLVIVIRDLLSMCEIKRGKNNKAVVASNIMYIVGQYPRFLR
AHWRFLKTVITKLFEFMHETHEGIQDMACDTFIKIAYKCRRQLVTVQYGETVGFIEHILA
DIENTICDLQPQQMHTFYEAVGMIISAQSDPETQAYQIEKLFALPNQIWDGILCRASVDV
NSLKDVEVVKQLCSILKTNYSACKSLGQAYIIQLGRIYLDMLNVYKIMSDNINRAIEANG
DAVVKQPIIRSMRSVKKAILNLLTNWIENSTDPEMIAENFIEPLLDAVANVYQRSVPSAR
EPNVLTLMSVLVDRLQQKIIPTLPHILDAVFQCTLEMINKDLEDFPEHRTNFFTLLQAVN
ARCFSSLLELTTDKFKLILDSIIWAMKHTMRQVSETGINILNRMLINMSLLEDCKQQVFF
RNFFMNIMQHMFAIITDRSQTANLSAQSSLLACMFKIVENGLITVPLNPDTPYTTVPIAD
DMVTADCLVHVQAVENVKFVHSSLQTLLKQAFPHLQDAQIRVFVDGLFSFDQEVNDFREH
VRDFLVQIREMAGEDLSSLYLEEREAEIARVQREKLEKQAIVPGILGPHEIEMID
>Eni.289401|PHF-14
CSGLRDQHLIATCDTCHKAFHLACLDPPLSRMPRKTKLYGWQCHFCTKSIASGIEEIDVD
VNAPRKLRRSASGAFSSMMTKPNEGAKCSLPDHSFVGKVASLSCKGSVDKMEPLVERTRA
SINENGDNKTIFDYDDANNEIDAADSIGTFKRLREASKPRKTSYQPVGKTNDSSSMQTQL
RVSSVSSGPGTLMDFKLTASGGSRKRSTKKTKHAKRGIKYNTMDGSVVSDTNVKTPRDRT
GYGEYDMSSTPSPSPKTCSSQVGMKPSKRVKRKANRNASRGRGRQHLSLLDKVDVFSPIP
YASGTVVRLSRASTPSQDDVVAAMKETDACLVQRDCEIDFKQKCQATPNEALGDSTKLTA
NYRPNNIHEDNGLGSCDECDASSFDDTDKQLRRTSDNANASETAVKDACSSVKMSLQISA
QPQTTKSLEATTGGIATSRSRRRFHLNENEKQQSENEEFLSLPEVGENSELDETDETCST
SASDSSSMSSSDNNSDDAGSNSDSDAGGELSAEVPAVFEDSVVEKSSGLPHGKQSWVTPN
CSEEIVGITHAFDSSANQNIVDNIEDNDEDDDDEEEDEEDEDEDEDEDDDEDEDDGDEDK
DDTGESGEQDDDGCNGVRDSYNDNEVSSDHQNCPDGRIGGRASRWMGKSSTMSNGVQNMP
ASGSNHQSEVLMKHKPLVKSTTSDSSSCFSRSTCQQFTQNLSPTTLNNEENNRTNKLGKR
RSSAVLTEAMEDSRLGLGSEVQNADYSGKQTLYYGTTSNVDQEPIKRPRRASALAAVRAV
IERFDAKNRASLQSHDSTAVSAPTSLVLAKTIDRKVVEEESDDNDDDGDDDDDEFSADEK
DVSEEDTEQNDSDESDVSDVKLSES
>Eni.302019|AGO-like
LFEPPVRPNRGAEGRPISLRANHFEIRMPKGFLHHYDVVITPEKCPRRVNRDIIETMVNS
MHYQKYFYNQKPVFDGRRNMYTRDPLPISKEKVELEVTLPGEAKDRVFRVAIKHVSEVSL
FALEEALEGHAKQIPHDAVLSLDVIMRHLPSMNYTPVGRSFFQNPEGYENPLGGGREVWF
GFHQSVRPSQWKMMLNIDVSATAFYKAQPVIDFMCEVLDITDKNDQRRFLSDSQRVKFTK
EIKGLKVEITHCGSMRRKYRVCNVTRRPAQTQSFPLQMDNGATIECTVAKYFMERYNLKL
EYPHLPCLQVGQEQKHTYLPLEVCNMVAGQRCIKKLTDMQTSTMIKATARSAPDREKEIN
NLVRRANFSSDPHLQVFGIQVTPRMAEISGRVIPAPKIQYGGRTKAQAAPQMGVWDMRGK
QFFSGIEIKVWAIACFAPHRIVKDEALRQFTSQLQKISNDAGMPIVSQPCFCKYATGQDQ
VEPMFRYLRSNYPGLQLIVVVLPGKTPVYAEVKRVGDIMFGLATQCVQSKNVNRTSPQTL
SNLCLKINVKLGGINSILVPTVRPAVFREPVIFLGADVTHPPAGMDFHFGDKTKPSIAAV
VASMDAHPSRYSATVRVQTHRQETIQDLYPMVKDLLLQFYRSTRFKPARIIYYRDGVSEG
QFINVLNHELRAIREACVKLELGYQPGITFIVVQKRHHTRLFCSDKKDQMGKSGNIPAGT
TVDQIITHPTEFDFYLCSHAGIQGTSRPSHYHVLWDDNRFSADDIQNLTYQLCHTYVRCT
RSVSIPAPAYYAHLVAFRARYHLVEKEIDSGEGSQKSGNSDERTPTAMMRAVTVHPETLR
VMYFA
>Eni.342983|NHL-2
QWYQRRVHRGRNSAFSAECYLLVIMLSSSNSEQNEEVSLFCSDLKCDDLEESGGLPTKCT
ICEKDFNDPVILSCLHIFDKNCLAKFERNGSFTPHIRCPRCEQISGGLSTLESYDVSLVR
HVGSGERASPAQKILCSLCTEGGEAVCKCVQCAGPLCESCRNIQKQWYQRRVFVFFFFFH
KVILY
>Eni.346312|XPO-1
LEYSENKETKYFALQILEALIKTRWKVLARAQCEGIKKYIVGLIIQTSSNTELLESEKTY
IGKLNMILVEILKHEWPINWPSFISDIVGASKTNDALCQNNMVILRLLSEEVFDFSLGQM
TQNKAKHLKDSMCQEFRQIFQLCLSVLDVPQKCASCFSYTGNIIEISCIGFHLVICLKTD
LIVLWFKKS
>Eni.347249|PIR-1
HTLSSGINAEYMGSLRNLKMPKFPPDRWLNYAPFGSPVRGTRLLPMKVPLPYEKSRALKS
KQKFTFDHLLETCQKYKQKLACVIDLTFTLYYNREYLHKNSIEYVKIYVEGHNVPNPKVV
TRFINVVNNIRRKHPDGIIAIHCTHGVNRTGYLICRYLIDEMGMEPEAAIEEFKRARGHN
IERKNYIDDLLKGCRKN
>Eni.371117|HPL-1
AHTKQWYQRRVIYNTRPKSMPASSDVGEDEYQVEKIIKVRIRNGRKEYFLKWKGYGDEEN
TWEPEENLDCPDLIKEFEDKRIKDKAPSQTPVRSAAPVDTTRSRLSTPGSANRNSETGES
AAKRKKLPTAEEGETTKSAVPVKPRGFGRGLKAERIIGATDSSGELMFLMKWRDCDEADL
VPAREANVKCPQTVIRFYEERLTWHTPESRANNPSQAGHSSAATANASMNPSSSQMATSS
SSVSPGAPINAVVDHSQAHLNADSQMAKDMGVTLNQGVEVTGNVECVSMASVTIE
>Eni.410190|PL10
SIKKLEYCVMSSEYVENGGVLERNLGLLDLNGEQEDKLYIPPHIRRGGFSGSADNNDQQR
MNGRGRGGGRGGRGFNRGGNNSSNDFNNDQRFHIGGYQGSMDHNQRNSFGYRRGNNGMGS
NFSGFERGLGTNISFERNGGGFDRESSFNRGGGNYRGFGNTSYGNRRSASDRSNDSPDWT
LQMMRDERLEAELFKNANTGINFDQYDNIPVQISGPDYNQTAIINSFAELDLQPLLMSNI
ALANYSRPTPVQKNAVPIIASQRDLMACAQTGSGKTAAFLIPILNNMYKQGPGDSIRATQ
ESNYRKQYPVALVLAPTRELASQIYEEARKFSYRSQVRPCVLYGGADLRPQLAELQKGCN
LLVATPGRLIDCMDRGRVGLNHCRFLVLDEADRMLDMGFEPQIRRIVEHKTMPLSEVRQT
LMFSATFPHEIQVLAKDFLNKYVFLAVGRVGSTSQNITQNLMWVEEFEKREALVDILSNT
ELKSLTLVFVETKRGADALEDFLYNQKFCCASIHGDRTQDDRELALNCFRTGKTPILVAT
AVAARGLDIPNVKHVINYDLPNDIEEYVHRIGRTGRVGNLGLATSFFNDKNRNLARPLLD
LLEEANQVVPQWLRSIGSENYRSATNNRGRGKNRGASNFGARDYRQNQTRVGGTGTGFNR
SGNSGFAAAGHSGGYGMGGHGGSFTSGGSGPMTGWNNGGPTLLPGAPSGGQPGVLSGNVG
SGGQMNSGANLAIPNGGTVPPVGVCGQGQDAMIGGGSAYYAGSGNVWWGS
>Eni.469786|RHA-1
MSRGPPRDLRGRDLGLRYARISEGKKNVLDRFIKISTTGIDEEKIDQAVLLFNRVHKNAS
SLFADSLAKSQFGAPSVGVNIKSNEIGGVNDADDSIGAVDEFLDLEAEFNKIYEQIKIKL
SRDITLDNLIRTEYQKQINSSGYNKMLEFRKLLPAYIEGQRIIDLIMKNQVVVLSGATGC
GKTTQVPQILAEACCLHLPAALSDVASVSQNKAGVGGSVTRIVVTQPRRISAISVAERVM
EERGFAGSNNVGYQVRLEQRFPKRQEGSILYCTTGIVLQWLQNDSLLNCVSHIIVDEVHE
RDFLCDFLLVMLKRILPSRPDLRVILMSATINAERFSEYFDNCPKIDLPGRAFPITSFYL
EEIVKKIKIPPHIMLQMLNKVSIMSRFPMCVKQGEMLPKNLKVFENWLKTTGLSRTEAEL
VLLIHKHGIPPPPALVAMTVDYIVHNSASGAILVFVPGLQDIKNVINALKTVDEELYSER
SSSTKIYPLHSLLATSKQREIFIKPPDGVRKIIVATNIAETSITVEDVVFVVDCGYIKVS
GFDVRSGAGTLAPVCVSKANALQREGRAGRVRPGECFHLFTRYSFENEMADFLVPEILRI
RLEDLILRIKLMKLGPVTEFLAKCLDSPERDVILTSIQFLRDIGALARKNSTPEALSTTR
GNKNSILEKKNKRALSDICRKLSGKGLSMAEVAEFAEKKSITFDHNSNFCFPDSNERNVS
DDSTFEVDANDDELTPLGVHLAHLPLDPQCAKLLLLGALFSCLQPACVVAACLSFKNPFV
IPFDKSEESELCRRKLAGDSFSDHWAYVEAVRMYMSASKFERRWLASSNFLNANTLNDII
QLTKDFGEILCSRGYIDTTDISDSRLNANSSNVNLFRAILCGALYPNLVPISGENLFMSN
AGSRAHLQGRSEEGHLTIHSGSINAHVKILGSAWLVYFKKMRMVDNACVFLFDTTILPSR
PVVLFAGDVRQCQDGSEETIVVDGRIKIKTTPRISALLIALRTCVDVILEFRARSPDGSL
LNADQLASQTEVINIIVELLKSEPAPILTYAEGDINYRTSKSSTKNSRGNFDSSSFNYAA
HNRPLATMRNPSLVESDFHAYRGNANNRRNRGNTGDAFERVETSADVGNAVRRLHGGNAA
SESSTPGFYRGNRGRGNINKRRPGFRQPRQ
