# Supplementary material for: Lost and Found: Piwi and Argonaute Pathways in Flatworms
Source: Front Cell Infect Microbiol. 2021 May 27;11:653695. doi: 10.3389/fcimb.2021.653695 (PMC8191739; doi:10.3389/fcimb.2021.653695)
Supplement: Supplementary file 19 [file DataSheet_1.zip › Folder_S1/Fbu_prots.fas]

>FBU_08070|drsh
MRGRKSPCSGSLFSPTSDIPGSVNAVGGHTIGQRSIRQQREVAYKLSHPN
RLHPDIWHNETHEFNDGPACLCKPKYRIGPLHNQYEGEEFIPACVPDSNN
RDRLYHYRVIVSPTTNFVQPIPTKISYREEDYVFDGFSIFLHYKLDNRNT
DQPLKSYATVFELVAEMLPVNAVLEYLLHEALTPVIDVMQLSSIQKYTNN
QWSNYIADLRGTLATFPGKKPAAIRVDQLDRRSLAGDPSDGVLIYPLIVH
MTYTPMKLSLTREPKYKSVLKNFMKLQYLMMNKPKISPTDRAQLAQLANE
LEDMEHCGVHRREITVELSSEGFYRTGIRSDVSQHALNLVSLISHLRFHK
SLESLEKRLDYCFKDKSLLHQALTHPSYRRTNFGTNQDHFQNSLVSCGPR
ILEYGDKLQLYKAWRKKGLTKMIQVMSVLPKMHEERSNIYGNERLEFLGD
AVIEVISSIHLFFMFPELPEGHLDAYRQAIVQNQHLAELAIRLGIHKFLL
YTHSVDFCYDSTFIYARSDAFEALMAAIALDAGLDVVDRIFGAVLFGDEE
DIHRVWVKLPPHPLQAQYPDGDRNWATKVPMLKKLPILEEDLGITFKHLR
VLARAMTIRKTGFNFYTFGDNQRLEFLGDSLLKYVSTDYLFRHFPRHHEG
HLSLLKNSLVNKYTQAAVCSELGLDRYVIRREDNSVIRPSGNVDSDRTGS
SKPNAVAGSLSAQNQNVKYKADLLEAFVGALFVDKDLAWVERFCQVCFWP
RLVEFILKQEWNDAKSKLQQCCLTFRSLHEEPEIAHYKVLDHSGPTNQRT
YLVGVYFRGQRLATGKGRSVQQAQMEAAKRALELHQDTFRQLDFQRSVIS
RRYRQPYIDKMLDHVQNWDERLVDYFIHTDNRSSETDKIKGSDACNDAAV
DFMQFLKQGPHRKEPGQLKPGEICQSQPQIPMQSTDSVRSTQKISTLEKF
SENGSCPVLPLETEDIGQGGQTISEHTFEEGEVLDEDEDLNDNETTDDNG
DGDRVVFVATFKNPAHLCSVRSKNASFTDSRCKRTGLVEPANTEARSRRK
RNLPSGTLADLFTPRETQ
>FBU_DCR-1
PYPCYPSKFQLDLLDTACERNTIMCLSNEVTKSFITVSLIRETQFDNRGR
QVIYFTQGSFLSVCSVADFNIHNLDKCIPDSASCIARHTGLDVAGFTYRK
PYADWTFQQWTAEICRHNVVVISPWLFQNWLTSAPENSVREFFFEHIFLM
FVSECHHVLEPKHPYFELFGLKGLQHFNSDAAFAETNSKLPEIDSVLSVS
MKSPFRIVCFTSALLPREMVDPEEAYIKLLSQNSNSFSKQTLVIFIFSHF
TFVTTLQAERRLLILENRTCCRLETASELLTMLSLGARPKERVIICNQKP
EPDAVSSFHRFVIHILTETREFLHDVQPFCVNKNSTGPHLPMTAKSSQLT
QVPDSRGRLICVLDYCRRAVGQCETILHELGVWCAAQIARVFVKHLIGLD
RRRSGQLAAQHQNAAVDQVTQLSGDAAPEHGEDQLARILRFTYTQLCIIV
RLFQVEFDRFHRCLTLETLRTMISPKILTMVDQLKSYKPSLDFRIEVAEL
PGRLNQGTGRKTRRRRNRSQSGSQAIGLTSNNGDEGNVTVAPLRLLSADA
ASLSDSSVDTMSSLSDADDQSDRRSGGAVNKFSSIPKARDLHFVPASSLV
DGGLRPGMDPSQLVYRAVLTSSTDGNRPQLIPQTKLCGLVLVRCQFTAYA
LSRLIDELCVWDVDLFFIKPGHLFSHQTPTGRSRSGDIANQSLLKTGDDG
VTSENTASHMGNTYGMASFPASQEETISKFRRGSINLLVATQPAVSAAAG
GAELPRCNLVVALQPPHSLAEYLSSKARSRLVDHGAQVVYLIDADKTVAP
ECPCAPGPVSSEVSTDSSISTTNCDQQDQNENNVLERFEQPDCIILSRFQ
KLEQLLIRGCRGYSLFADEHDVDPAVCDFILPAFMPRGPNGPKVSTMHLN
LSRLHCYRILLASKSINVINQFCARLPSDYITNLTPRWRLKLIPTSLGWE
SPVCGPGASCGLDWEVIAAKSSGLHQCVLRLPINTSIKDEIEGEPMACKK
LAKLSAALNAVRALYAVGELDSRWEPSTRDHVLTGTVIPISNAVECVGQL
SRSQSVIPAFPIFSRSGEETVRFVEFWSPSASAQTGSNELIPLIPVPGSP
LTDEQLEQLVKFHRIVFQDTHTIDWDFMNMVLGSWTPENVCRLPPRRDLS
KPADPPTLSMSSAKSKSGTIVSTSKTSRGMRATLKARQLSHRLSMDPLLN
QPGVFEFRESDFLNAVVMPGYRNLDQPQHYYVAEIRIFYFRYDLNPLSPF
PTSTYSNFAAYYTSKYDATITTVKQPLLDVDFTVMRLSLIVPRYVNIRGH
HLPCSTEARKRDRRENLTHKQILIPELCFRHPFPASTVWRKAVCLPSILY
RLHCLLLAEELRRRIAFETHLGRARLPSTRGHLVLPSVDNTMHTASKPVE
LFEPLRMIFPLEVQRAVQENHKSGSRPASGTTTRVHNHSDCKHSPSLNAS
NDIRDKSARNTHTGKFICSDDRSDHILRDQSKTSIEIDQKIEAVEEGRTT
EDDREVEADSDEAKTHDELDDDSGDEPQIVKLHATSGPAPSAHYGGLSTT
NLTSGNLEALLEETKVIEWDEEKSRAYRPGPANVLQALTMSCSNDFINLE
RMETIGDSFLKFVVTVNLYLSYPTAHEGKLSHLRSRIVVCNSNLYRLGRA
KNLPDRMIAGKFGPGESWVPPGYIVCHDHRLRSDASKKLMRHCGSKTTAI
WSTDSLANDEVLLGLRIHDTENIQPIENFSISDWDPNAPEVKKAQESADR
CLITIQQAIPDKSVADCVEALIGCYLTARGERSALRLMKWFGIDCLPNSG
ASLSSFLSHYISESCFNKRGAPWFSPQPNIQPSDPRWAQLVEARLVWRFD
ELEEKLHYTFNDPSLLIQVSGFQHQAFTHPSYHQLRAASGAQESTFLTDT
DCYQRLEFLGDAVLDYVITRFLYEDSTQHSPGVLTDLRSALVNNNIFAAL
AVRIGLHVYLRASSPQLLHTVDTFVRYQKEVAKDDLDFITNEQDIEVRQP
DPDEPFGVETNTDTLTNPGFDTVAVAPCDVWGKPGPADGKLQSGGKQVSV
TEAAVEDEVEDESVPLDAGTLSELNDRERKWLTDQDERLVGSFVSNGNPR
AAKPDPPVLSKESHVHDGLSFAHRFSDDVEIPKALGDIFESLAGAVFLDS
GMSLDTVWTVFYPLMKERIGK
>FBU_08366|DCR2
MPMETSYCSLAPTIHRPLWFPSISANPTPMSFWCKRDSVHGFAGTEVNRK
RTLLLLNSEYGPLDLRSSECSLRRTLESSQSTETATSSQLFVECGSSPFN
QGPIAASSCDSGFCTSTPTSSHSSSPSPQPLKNAAFYPIENSLFPPQSPQ
CLTAPYQSMPTAENELYVYTWTLPSSDILADLCSLNHSCFTHTDQCLGLI
FSKPISEYNLDFLAMANLVHWSEARELWKLSSTAPPADSIKPSNGIVHSC
PVRLSQIPTEDWAGIMVRPSHLPHDDPAMFAISGCSSKIGLDPVPPKLSE
KLLTVLNPILPGSCPAEQQSPINRPASLGIDEAACGSAVLSYLDYFAIRY
PTIHRMVNHFDGTLPLANCFRLTRHQNAAQVTAGLRKDKHGIDDKLAMYL
ADACAVHPLSAWLWFLLSTFPLIVYQLSRALLMSQFSAELRQMLSQYDSG
SKNRQLGYGTVLSSGYTVLMPDRLNAPRCMLSELNHFTQIDLEVESHTPE
AWFSLDLLAANNESTEISPPVAPNPNQLFEATTLLAARDSVNLERLELLG
DSLLQLVATLNVYSSAPTDSNEGLLSAQRIPLVSNANLQRLSIQFNWPKY
CTGQVYTPPSHFVFPCYSVCKTACLPHGDSRTTLALTDKSLADMMEALIG
CFLFHLGLSSAVRLLSLFGISPQGNCIGDRYSDRTTWSRLLFTDASIDSD
SDCASSTEKSYTPQMKTAFQTLCSQPAVEKSSSDVSENHLHFLEAGFHID
QLLGLQSIIGYRFKDLSLLIQSLIHISSIHAKQFGNYERYVFRLQTAMPG
SAFCLF
>FBU_10831|DCR3
MARAYVQLVNQFNLSVNDFSLVLSTHCILCDLVCEVITRNLHSVQDTGSS
SSSRLIDQLMFNPNRALVCALLCIVKWPSSTVDFEASRHLLSMAPDNEIP
IFPKSVSNVLPKFTPCCDIIPFRRTPLDQIQPSCWRGLLLHSTTMSAHDL
GLFACAGPAPASLEEVECFRLSRHLQAARAHNSKTSTRRTSTVDFEASRH
LLSMAPDNEIPIFPKSVSNVLPKFTPCCDIIPFRRTPLDQIQPSCWRGLL
LHSTTMSAHDLGLFACAGPAPASLEEVECFRLSRHLQAARAHNSKTSTRR
SPLTYKASTCHVHPLSAWLWFNLTLIPVVLYQLNRALCAVELSQSLSKLT
PCTIVKHFPVRIPDRIDAPKCMLSAFRVPSELDREAASSILWPTGVSPKP
DRILGDTEIDAGKLLVATTTLGADDVVNLERLEFLGDSFIKLMGTLFVYS
HLPPTASEQELTNNRIQYLTNMKFENIIESLHWSKYCTSRFYLASTQFLP
PGYVLSKEAAESKEHTDRQFVTFNRKSLSDMLEALVGLLLIASKPECAFI
FYSRAYSLVGDSPVKMIREKWPMLFSPYHDRRTFTNLNSQLRIEEILGYQ
FSQPDYLWTAFRRHTGCPEELRDHERLEFLGDAVLDYTISFHIFNANKNF
DPGELLVFSRHLFVQRCSS
>FBU_06387|ALG1/2
MHVVKNKQTRKEMGLRDVFVFKFGAIGTINTGLPNITVANPSNPNHCQAS
LVGPIGSPPNNGNGVIIQNGGQNLSIPSNSGLTSLGTLSAALPYGNNNGP
NGILHGSNGNGGSQSGNGSSPPVVGSGGDGPSLNVGGAGGSGSSAGAGSN
SSGSGAGGGAGSGGSGGSGVGSSAPAQQHLVQFEPPPRPGRGSEGRCISL
RANHFEIRVPKGFLHHYDVSITPEKCPRRVNREIIETMVNSMHYQKYFYN
QKPVFDGRRNMYTRDPLPISKEKVELEVTLPGEGKDRVFRVAIKHVSEVS
LFALEEALSGHIRHIPNDAVISLDVIMRHLPSMSYTPVGRSFFQNPDGYE
NPLGGGREVWFGFHQSVRPSQWRMMLNIDVSATAFYKAQSVIDFMCEVLD
ISDKNEQRRPLTDSQRVKFTKEIKGLKVEITHCGTMRRKYRVCNVTRRPA
QTQSFPLQLETGATMECTVAKYFQERYNIRLEYPHLPCLQVGQEQKHTYL
PLEVCNMVAGQRCIKKLTDMQTSTMIKATARSAPDREKEINNLVKRANFN
ADPHLQMFGITVNTRMAEIQGRVIPAPKIQYGGRTKAQASPQLGVWDMRG
KQFFSGIEIKVWAIACFAPQRIVREDSLRLFTLQLQKISNDAGMPILGQP
CFCKYATGQDQVEPMFRYLKNTHAGLQLIVVVLPGKTPVYAEVKRVGDIM
FGLATQCVQSKNVNKTSPQTLSNLCLKINVKLGGINSIIVPNVRPAVFRE
PVIFLGADVTHPPAGDKTKPSIAAVVASMDAHPSRYSATVRVQSHRQEII
QDLYPMVKDLLLQFYRATRFKPTRIIYYRDGVSEGQFLNVLNHELRAIRE
ACVKLELGYQPGITFIVVQKRHHTRLFCADKKDQMGKSGNIPAGTTVDQI
ITHPTEFDFYLCSHAGIQGTSRPSHYHVLWDDNRFSADDIQNLTYQLCHT
YVRCTRSVSIPAPAYYAHLVAFRARYHLVEKEIDSGEGSQKSGNSDERTP
TAMMRAVTVHPETLRVMYFA
>FBU_08304|FLAGO-2
MFFPGTVRFSRNILLHKKLHDFLNHFIHYRYIRFPDGTLFDGGRIIYSEN
ELPNITETGVEQNAEFVDSISLERRKIRYKIMLTKIQDTGDIVEFLERPN
GRTVCSLQDSLRILDCAVKLACDGPFVCLGRMAIFDKKATKTIFSKLLQI
HRGFIMTIRPQWKLRINIDMTFKAFFPSGNLADILYEKYGDDICRYPEEI
KKDISGIKLKSPEIYQTKPGDPLHPRIFTAHGVSRLSASQLVISDINKSV
QQYFQEKYKLQLKYPYLPCIKIKKDRDDFYPMELLEVTPFQNPKDTSDLA
AEVIRCSAVKPGERFKELENFCRQQLLRGPALLHRYGMSVIGQMQTVNGR
ELPVPSADFGNGYKELERGKWFVDRFYSPASVRGTIRFVVIAVPPCRQDD
DARKRLAANLVREGQSKGLHLQSMGDFGLVPEAVAKKLNDLSMQVDLCIF
VLGDRLSYSKIKVLGDIKLGVRTQCIQSSTLKKRGVISNLLLKINIKLGG
INWVLQPFDNNEHIMVFGADVTHPSPKGTHLRRSVGAVTGSLSSDLMQYR
AIIFQQATKRPQQIAINEVIEDMKSIVMELLQDYGRRNNGPPTRLIFYRD
GVSEGQFEKVAVEELYGIQRACAEVFNKEIPVTFIVVQKRHHIRLKPQNN
GNNVAPGTVVDTEITMKSEFDFYLCSHEGIQGTSKPAHYRVLYDDNNYRS
DALQLFTFALCHAYARCSRSVSYPAPTYYSHLAAFRGRDWLASNENEASL
IQDGRFKVHQKQLGSLFFC
>FBU_11493|FLAGO-3
MSLFLTFRGFYQQGRGRGGYGRGRSRLASDRGRGFRDINPGGPRTACGSN
IKGHKPNERGDSLSAASSTENLQKAARQKKSHPIVHAGLRVQRTIHIPLR
PDAGGKCGRPVEVIANCWDISVCPKSVLMYFIETVAVFRLDKAKGEKVEL
RVPLKEKRAFLHQVIKALPLDVIYDGGHALYSERPIPGIGKEAVQKTIEI
KDPVNKENLLLDYRIMEVQTVSTEDVFNYVADKHATSLDMPQVSPSRDVF
LPMELLTILPYQAPNVKKSDVASEIIRCAAVRVHDRFKELDTFVTRMRQS
SHPLCTTFDLKVSGQPTVTPARVLDTPTATFGNGTVSLQRGSWNTPNFFS
TGSTNQAIQWAIVCVPGDKVRTYCF
>FBU_09392|xrn-1
MPFCITYLSLLREYINLEFRDLEFEQSWFEEREADHRWMRGKRGEHLANE
LQKLEELSTSRIKPPIPTVNRDKTTTVSMTNELSSDLSQLAALTNLFGSD
CANMFEAGYLDETTELVEEGVLSTTMPHNNQLDTQLNQSSLKTDEAGFPL
DDGGTDQETFDDEDELIYKMHRRDYYWTKLGIQIDSESVDNAVCLLPLVR
DYVRMLQWILCYYFLKVPDWRLFYAYHYSPFAYDLMLYTKRFTSADCCGD
DLDWAGFDTTSEPVLPFVQQLMIMPADGAYIVPSAYRTLMTSPLSPLAEF
FPEEFSTDINGKIASWEAVVLIPFIDEKRLLDAMLPMNAALTEQERQRNK
HKSHFIYPAYRSRNFEAVKPNPLKIKHSFYRDRVLQSRAAMEKLQHDPDR
AICPDFPSLHRLPFTAELRRIPVHIFEQPSKSESMTLVINRPARLASLGN
LEECAKRILGKPTSVRWPHPAIVMPVRLMTRNEIWELEDFNISPILSAHC
APLRYRRIGVQSAGETEVKTSGEVLWVDERLDELERHMSTRYAIVYGHAT
SEEPVGPVLVFSRKLDGWSTKQKSSTIQSGRFCLVPVFSKSKATNGDQLL
LTESESDSSWFRSAPKTRGFGKKASVPALRVAPAYGTSDDLIIDLLDLAL
ERPLPVLAFNRVTVSWNLAHAFGLCTLFTPGQVVISLALSTHGSTGEVVG
IDRRRNIVSVRFYTNVGGSVDISRLRKQVQNTGSSCVLLTTSMADQLGLP
HVAVARMTGTVLVTLSQSGKGNSSRLPTNKTGSPKLDNKSQQIWNIGLNL
RRNKTRSQLGENCSDSLLRMHELPYRSQDSAEEWQVLREELDAVSEFLEK
SGCRTAPLVASSGTYVDEDHVQKLRNRLLSSAIEVEKNSDEKPTVSLRFS
PLHRAEWSLLATVPCNPFSLFVVSLSKLHQSPNTSFALNWPGFVLISLGH
LVFTLYPVADYSHSPIGYRYFSAM
>FBU_09596|mrg-1
MDDKPGLNHKYEPGIKFFPLQLISNLGEKILCFHGPLLYEAKCLDVKVKD
ETVMYFVHYQGWNKNWDEWVTDKRMFKFNEEGLKKQKELEQQIKSGKKVK
VLRKSDLKKQSYPPPEILRDIERSLKPAEVKQGMFHSPVDFLEETESAKS
KDKSAAETEEMKHDEPTETVLHPKEVESTKPVPPSMEENVTTPSTGSSSA
RRRKGRPGAGDILLEKDDGLLSRPQLKVELPDSLKAWIVDDWDLITRQAR
LYELPANYPISTLMVDFLQYSAKEVKQEESTEPTVSTHQSAPICQITADL
RHEFVAGLQHYFNLIVGSQLLYKFERLQYAELLKQHADKRMSDVYGPMHV
LRLFVKLREMVSNTRVDAVSLPILEALVAEFLEFLNKFRKKYFRLEDYSV
ATAEYQRRAMC
>FBU_04955|GFL-1
MPEDAVENLKTTVVKPIVYGNVSRYLGKKREEDGRTHQWTAFLRPYNTNE
DMSSFIKRVQFKLHESYANPVRIVNKPPYELTETGWGEFDITIKVIFTDP
NEKPLVITHLIKLFHCDHEIMMGHKSLVREIYDEMVFVDPSPSFYRALMS
RSLHHGPVVPHETDFKEAKRHALVTLQDLDRKVTQAINVYREQLNLKKDI
IEEVRSAITELESVTTLGTM
>FBU_09791|PHF-15
MILSSESEVGKSDHMVLIENPWKSEWHKNGVQVPVQLISELPVPFFRKTD
IPSIDRKVAVCPSPGKLWHEEEDSRFNPDIHILFNLTRRSPVYRIDEFDQ
VWVTTTNEERECLGEALISEWMLEDVIEALEHLTFLRMQEKIKELEGEAL
EFDENAKCDVCLSVSEDGNELVFCDGCFLCVHQACYGIPSLPEGSWICRR
CEAGAKSTTPCALCPNTGGAMKKADDGVRWCHLSCALWVPEVAFGNIELM
EPVVRLDCIPQARRSLLCCICRCRYGAPIQCYNKKCKTAFHVTCAFQSNL
TMRQELVDKDVRLVGLCPKHSRKDQQHNSGRSPSKCRMRTTPARSPSQSP
ASQSCVSSQQSSIALRKQRLLELENDFHKLITDPELAAHLISHYQKQPSK
IPRTNAGSAARKTAIPEDIRLIISSYWRLKRRANFNQPLISPVPMEWRQT
ATEFMTTTKEALDQAARVTQDMIAFDAFRRIRFGLDRARLVLDMVLKRER
RKLALFKRTSRIIDIQLRILTGGRCRSLSEEERLFISNVHIGDSIYDNAE
LFSAFSSGSTLSTPSVSRTTKGESLPNTNESVFKSPPLPSESRTVSDCQK
DQNRPVKSEVIGSSDIEACDLSMIPREQFIVPEDIRQRLRSALSLVSSNR
SSLNTGVKSQSKTVFEISKSTSKDKSNQMPTTIYSSPTITRSKRSFCSNS
ESENIFSCFNNNDSSDEFKSPTPAKRANRRTATLSQSSSLPVFGDHSVPV
LSKFATIKLGPGAVRLL
>FBU_00075|MES-6
MMTTGKRDRQQSAANTNAESSTTVKSESVCDNYTNRQPNQNLTSLANVLD
SAPVPNFPFKHTCTIRESHGRSVFGIAFNSNNRSRPSDPLLFATVAAHYV
TIYQCNLKQISDDTNNQNHDSSTRETLPVVLLQSFTDPAGDEEEFYCCAW
SRDTSGNVASSWWTDCAETRQPRSTPHPHQAPTTYSSASLLPPHQQLVAA
AGKRGVIRILCPSLASCPTSLVGHGSSVNELRFHPRDPALLFSFSKDYTV
RLWNIASHVLVCIFGGAEGHRAEVLHGDLSLTGDLLLTAGMDHCVKIWRL
NVPELANAVIDSFTYRARSNPKPFPVLIQHFPEFSSRDIHGNYVDCARWF
GALVISKSCENSVTFWKPGTMEEGSTAGAIGCLTASPGAPLMSCTEVGGL
RLPSRLQPISGQLPNSTMLAMPGVPTEHKISIIHQLRAPDCNLWYIRFDV
DLENQVLALGTGTGPSRIYLWDLARPEIALNLPAQTLHIPGLTGSGAGGI
PIAHSAIRQTRFANDGKILICVGDNGLIVRFDKIQ
>FBU_03131|SMG-6
MSESTRAKRPDRQLYRPPKFSKPAESYDLVNADPARGDERWNQTPATSSD
CPTRKVHSQNYRQSRGRGTYRGSRGRTGVRQHPDKTSSVSGNANKKVTPC
DLSPNTAQAKVSDIFENTVDLSGGNPGSDNLSVSVAQNHSSGMNKHGGLI
HLPKDIDIYQAPDEQKTTAFSRQTKRSCNQPCASKPVVVVRPSFSQSRYS
DGDLTTSDSEIRCSSSKPTASDEFQGRSSQSVAASLQTSRPGSWSDAAKI
AYQCFIQSLSQLEREQQNFSPSDPLSSDGIFQNPRKNVPSTTTVGQRPSI
PCPNETISAVMQEIVQLDGALTALLIPPGLCACAIPMIEPPPPHPEPKKE
WSHVQELVFRWWTAVHRLRERLFSLFESVILSDLDYCNTAHVEQGMWKSV
FYTVLELLRSWITNPGSTGLFQMEPHAAPGNPSEGDDITFVLRHICLKDV
IEAGENRLCSLLERIQDNNHVYLAPLLADGRPPPETRSRTRRLVYLSAQK
LMLFLGDLARYREVLLGDRNFGKARKYVIWSFMSRHLDAMCYYMRTLAAS
NPFPTASQSLAALFNEIRPRAENLMRQLQRPRTEASSANMGGFHSSDSRF
HRVEIWIHPLDGQTTVLQGARRLVYLPTPTPCGSVKGFPRSNPPSDWDGV
GENDEDDEEAQAEQEEYANMSLIEATQPPIWLNVYLRTWKALYENWVSLI
FLKIIFACLYCMETFPEVASMALQALSGLLAQRPCPLSAERLCQLCVVNM
YNVDRAMSLTTHVASVPSSSKEKQSYSRAGGALNHSDRPGSKTEVDRSQI
QPISRLSGSETLRSVHHDHAARFALDAFSLICRRTAQLLQELYRYTGDWT
SENVADFVRIEKIVLFGDFLCGIEPPVLTYDVERAVYESAIERESSEKKQ
DRSSESLFRNCSTDSHDNTSSPSEKMPGNPAHEVGPSNSQTSSDIAALQL
KRALLQRQLEEEARLAAWRRNAISQAASGGRRAVELEVRPIYLLPDTNCY
IDWLEGIATLAQRSSNYTVLVPIVVVNELDILARYGSSSNNGSTWRSGRL
VEEDSEVTRAGLIQERAHRAITYLEHEFAVRNTRLRALTARGSFLETIAY
RTEINGGREPGQTNDDVILACCNHFCKDESDRLRLSGFGRNADQVMLGEQ
PNQPMRIVREVVLLTSDRNLRLKATNINVPARPLRTFVNWSRLPVITSLP
TLTAEPNLATDGRKAEFPRAQPRGQWKQPLRH
>FBU_04132|RHA-1
MYLAGLNVFLYSAVMTDPEGIKTWVYSYLQSTKRIAPEYTFIQKPAGRGQ
LRFICELRAESFPYVAIGNSKSKKDAQTNAARDFANYLVREGHVPASAPG
ETGSEEPSVSTPASSGGPWNVAEPHPAASVRDRPNANYNDDNSNYISRIY
DQKKLEEAEEVDLTADIHGGWSMENAKARLNEYLQATRQQMGKEEYTALG
PDHNRSYAAELTIYAKGLRKFLCARGSGSNKQMASRACCLSLVRQLFHAG
EIEAFTGEKKKKKHDEVPPTTVSIDPSLENSLAKLLDDLGLQPVLSPPKT
ASPDQPYNMITHYNLTDFEESPKQPPQLIAWCPPQPNWNPWTGCNIDEGI
YASLSPEQINAQLADEHSQMVNRNPLLRGILEDRAALPVNAYQQSVIDTV
RRNRVTLIRGETGCGKTTQIPQFLLDSFIQAGAGFECTVLVTQPRRISAI
SLAERVAYERGEPVGTSVGYSVRFESVLPRPYGSILFCTVGTMARKMESG
LRGVSHIIVDEIHERDVNTDFMLVLLRDMIAVHSGLRLILMSATIDTSMF
VDYFGHCAVLDIEGRTHPVDCYFLEDCIEMLNYVPPCDERKRKRRLEAAQ
DAEAAEENCNSICDPKYGPAVANAMREITEKEVPFDLVARLLEQIASMNI
SGSILIFLPGWNIISLLRKFLQAHPRFGGTDYLILPLHSQVPREDQRLVF
RSPPPGVTKIVLSTNIAETSITINDVVFVIDFCLVRMKLFTARNNLTSYS
TSWASKTNLEQRRGRAGRVRAGYAFHLCRCYFVISRSFVFLIDVHSEMKA
LDKNDELTPLGSILARLPMEPRLGKMMVFACVFKLGCASALLASASSLGV
DPFLMPPDRRRLSDGQRQFSAGYHSDHLAGLNIFQVWSAERARRGDTAAD
MFCERRELNGPSLRILEDAGNQIRMILLNLAFPEECVSDASIDFNVPNNA
DCVMLTSLLTLGLYPNICAHVDKRKLLTVEGTFALAHKGSVNCSNTSIKF
PHPYFVFDEKVRTQAVSCKGLTMVNPVQLMLFGCRTATWKNSNPNSPDEG
IVLLDDWIPLQMKFSTASRIFTLRPALEALLVRACLRPEQLADLDECDKQ
VIQVVRDICTGHPVQKDETSPPPRKRFASDFGHPLLSGRSRRVDDFADRG
FDRYANHPQTGFAASSGGMEYPMPLKAPMMDSRPFAPRGQPFRNGSRFGS
PRLPYFQQQGVSPRARFPPPWCPQQQQQPPRPDVWNQWNAPPYY
>FBU_07752|ERI-1
PTFSANLIPEHSTSVLASNSNVTQFPNTHSDQSHAQTHLFSRVQPARPLH
AFQQQNYANPGGCTPNVELHELHCCPLVRVPAPVYYMPNSCLLGTPKPSS
FTEFPALPSSATGSPLSTVRSTRTYHEACPSPSVLQSDPRDPPECVNPHS
ANCAPTYLTLMYDPRSAGLPSNYPSGDWIPPAQNFTFLSSPSGGVRGPPT
LRLVHLCPTSSPSNCPLPSTPSHYSSYGIVPCSGNTHQTNLYFLSEETKY
SQSDLCSRSNGLQAFGTNCSTSNTSTASNTSVIIDNPASSNSPFFSSPPT
RYLSQSAQVNGCSTAFSLLQNDLSYRNTENLYPLDQNQFCSLEYRESAGF
ETMSIQRTELAEVNSVHSVSPGKLAGPEGASGPSSGFVQSSVSDIPLGDL
EELFARTSVNDVYLGPVRGPDGKIFPLDPNVRVVSDCATLPYSSSSLAFA
PPGIIMVTEMWSIFVTERLSHCNHRIHQMNLEALRNCLYDHGLNQLGSPV
ILRRRLQEFVRRVRDFQSSDGRRLSKIAAAAAVMASLEQNAEGLSVDSAT
SSPEQNKPNTDNVEDTSTASQQQMTVPPPQITKLPKPVILTPDTFYHYLL
IIDLEATCDFQERYQNIPEYPHEIIEFPVLLYNTRTRRCVSVFHAYCKPR
VHPDLTAFCTNLTQISQAQVDSAHSFPHVLAKIENWLFNKHKLSDLRCAV
VCDCSADMGKFMRIQCHLNEIPLPSWATVWINLSKAFRTFYKLPSKHRVT
LSTMLHDLNLSFIGQQHRGLDDAINILRVVRTLLADGCLLRVNERVDFGR
APTFVASVPRLVAEATSGLMGSRLVLLSRKSRANTGSGIYSEKDKNSQLP
TDLPEDHRQSFLWLANVQKSRILRD
>FBU_07532|SMG-2
MDSFDAYGPNSQALTFFDPEENDLIGGDTQGPDFDCTDFTLPSQSQTQTS
QIDPGIPEKNETQNGVTTLSQRLSDLDIKEDEPEEAVELPEHACAYCGIH
DPACVVFCNTTKKCHIVNHLVRARAKEVTLHKDGPLKDTLLECYVCGSKN
VFLLGFVPAKSESVVVLLCRNICANQNKDMYWDPAQWQPIIQGRQFLSWL
VKVPSEEAQAKARQLSAQQINLLEEMWKENPQAAVDDLNKPGTDNKVDPV
LLRYSSASQYRDTFVPLVKLEAEYDKKIKESLKLENVVIRWETALNRCHV
AYFRVPGANEGPELRIMHGDELIVRHYNKPSSDWSGVGHVIKIPDNFSDE
VGLEMVPKAAVPNEPATYMIEFKWKSTPFERMIKAIKDVTDESHDLLPPY
IFHRLLGVDMDDMVLKCNLPKRYSAPDLPELNHSQVFAVKTVLQRPLSLI
QGPPGTGKTVTSASIVYHLNQIHQKKVLVVAPSNTAVDQLCEKISRTGLK
VVRLCARSREALASPVSHLMLHIQAQHVKGHTELRKLQQLKDETGELSED
DENRYRILKRELERELLLAADVICCTCVTAGDVRLRPLSFHSVLIDESTQ
AMEPECLIPLNVGCRQVVLVGDHCQLGPVITCKKAANAGLTQSLFERFVL
LGIRPIRLQVQYRMHPALSAFPSNVFYEGSLQNGVSAEDRCKKIDFPWPN
PDRPMFFYCTSGQEEISGNGVSYLNRTEAATVEKIVTKMLKIGVHPNTIG
VITPYEGQRAYLAHYLHYSGSLNAKLYQEIEIASVDAFQGREKDYIILSC
VRANENQGIGFLNDPRRLNVALTRARYGLIVVGNPKALCKQPLWNQLLHF
YRDQHLLVEGPLNNLTEYMLQFPKPKVPYTFKPGGHYLAQLAANTDQLMN
AQLAIGQRPGAPNFYSQTANNTTNSFQNTRDSIAMLAAAAAVAASAYFGG
NGATGTGGTINQATAGAPHGASGISQPGASHAAAYALAAAAAAQHHTVQN
YAANAQHNLNQLASQSLFDQIGYIGPNRQFAAANANSSK
>FBU_10696|DRH1
MRQTSLIQSWSRALNPTTGQQQGANSNNCHLKPHNHGSESNDSFDSNFDH
HILAEAFEKFNRESVDRIGSKPLIESPDDSIEINPALLEKLRQSKVAYRP
TGNDSSQLDHFDVDAGHTWIYPTNAAFRDYQFHITEQCLYKNTLVCLPTG
LGKTFIAAVVMHNFLRWYPTGKSVFMAPTRPLVTQQLAACRRLIGLAADS
VVELTGSIAQSKRRELWSRLRVFFLTPQILANDLEADVCPATDLRLLVFD
EAHKATGNHAYCQVLRFLTGPPHMHRQFRILALSATPAADIQGVQSLIAN
LLISHLELRTESSADVKRFTQTRDLETIVVPLGPELRQFQNLLFSCIRTP
LERLRIRGAFLSSAGDLRPERLAKYTVVKAREAWSTSPQASSLSPVDVSA
VQCDFGLLICLLHAMELLEQHGLRPLYHYLSGVLTGQRSIPSVRTEMMRL
PGVSQLWSDLSTRFGDSFGNTPSTQSPFNGGHPKLEKLRELLSNHFGGKH
AADTRVIVFSQFRDSVEEIMLMLKQLRPLVRPACFMGHSSGVIRSPTAPV
TSTRPSICASGVSQREQLRVMSAFREGIFNTLVSTCVGEEGLDVGQVDLI
VCFDAFKSPIRLAQRLGRTGRKRYGRIVMLLTEGREERNYQFSIARTTSI
HKALLEGGAYKRLAFYPHNPRMVPIGLDPQVLLQNLNQTRLENSISCSKD
GTSVKCKSSRPSKIKTHVDRAMGSVRFHIEAIGVVNLNLIPLGSGDFHCL
TDSVANANLPCLTDLFKVNTSDRLRATREQLQAYKFDGSNANGPATSTLH
FMSVLRLCELHRRGLTCLSFHALGLRSVDVETPFSCLVPESDCLSKCTQG
TLAPLVDHQDKKPSETVMSVIPGEVSLVPLRPAAVFKTFTFPSVIRGLVS
EQFFFNPKVDSASVEEMKNADLHLRSLSRHNNDQIEYHFLEKNWTQYITD
MVTEYPPKTRISSQTRSPPTEHIKSLVTPEQWVDSSLLKAITGPSQEKLE
IKSCDSLCSSAGVVAENHISSFCLEATESPFSLRFSSTSLPGAGIAARST
PYVKPRNHNLSVLQPTNDLSRSGPSQLKLDEALALLERSTIRLEASTLLD
DQPTQTVLHSTALNSAVFGGPPNRLQFDTKLSLGDDFGEGLLFPSQAVGG
SGNQPTADPSSQSTQLASSFELPSQIDWSPVMEDAHPPGEGPSPNRNESV
PSIFPVVSEELESPVAPLRRRARKVRKDRLLLQTQPGNVDFERKSCGSRC
QLLLTQAEQSTNDIDEHDSDTPTLDTYESSFIDDRDVNANSRSSAYLNNS
AMLSVYLQTARSPPLGAKGQISLRELLLRRRDTIERPLLLQRQEPRANKR
DSPETSNINFDDPHLSSQTSDDGYELDSFCVNSADSTSVDSMEEFPTQRR
PKRHRALKTRD
>FBU_08406|R02D3.8
MLRTSGNCMSRPAQYFKYFLILDFEATCEKHQKITPAEIIEFPVIKLNSQ
TLTTESIFHCYVQPKIHPYLTDFCTELTGITQDMVNDQPCLEDVLKKFDE
FLRENQLLLPESSFAFVTCGDWDLKTMLPSQCRYLNIPLPNYFHQWINLK
QVFCDTMGIFPHGLTDMARKLRLPMKGRLHSGIDDCRNIASILCELINRG
AIPKLTGTLNTSF
>FBU_00095|SID-1-like
MEYEFSLNDTSVQEYVIRVHVLNSQPQKNFPILIVIKQQQQVLSFEVPVV
VNEVIKHANVSRTLCPIRVDPDDAAKLTIGISSFAPEPITYMVRAEWVRD
FDLNLSETRGLQIYPAQPMLLRYRFTQSSDSVAVRIVSPDDVCMTFSLQP
IQCPWDPGMRFGREQGPYQTVTSLGVISINVMSIKLQYEEGFFVLLTLEP
TDYLCKGIEKLIPIPVGQYRRIEPNNRTKSVRITLQPTPNRKSKRCMYVL
LIHELCFSISFAEFFRPYFNLQIMKIC
>FBU_00210|PHF-14
RRDPSKRQIKPVSSSQFALFDELDSDSDSEYVCDEKDDEGDSDVEESDDS
QSDSESDVANSSSDKSSEDSQKSAVAEVNDVNRELEDIPTSQEAPKDADA
KSKERSSTEHCPDSIVTSAAKPRSKAVSYKEDFLICMVCLGDKNDPNDEL
IECDGCGIVVHEGWHFNFDRPFSDCYKVVDSIFMSSGSSSSSTDAWFCEA
CLAGVFDPVGVVYYVSTFQLCELCPSTNGAFKRTDNNRWVHLICALYTPG
VAFNDPESLMDVTLTELSPKSWSAHECSLCEEQFFAWTGVCIACDAGLCR
TFFHVTCAQKHGLLSEPAVDENTVDPFFAQCRQHTDKTVARHRRRNYLTA
MSRLRKRSQTNSEGLASNGFGSPLHAGNPDDPKLSHHLEPRIQRKLENFR
NLYEELLRIREKPYGKSSLDVVTVLIFSDLESMEITAQLDEFTSRRTALH
NNTRHLMSSLQNLLSVSLVIIVL
>FBU_07532|SMG-2
MDSFDAYGPNSQALTFFDPEENDLIGGDTQGPDFDCTDFTLPSQSQTQTS
QIDPGIPEKNETQNGVTTLSQRLSDLDIKEDEPEEAVELPEHACAYCGIH
DPACVVFCNTTKKCHIVNHLVRARAKEVTLHKDGPLKDTLLECYVCGSKN
VFLLGFVPAKSESVVVLLCRNICANQNKDMYWDPAQWQPIIQGRQFLSWL
VKVPSEEAQAKARQLSAQQINLLEEMWKENPQAAVDDLNKPGTDNKVDPV
LLRYSSASQYRDTFVPLVKLEAEYDKKIKESLKLENVVIRWETALNRCHV
AYFRVPGANEGPELRIMHGDELIVRHYNKPSSDWSGVGHVIKIPDNFSDE
VGLEMVPKAAVPNEPATYMIEFKWKSTPFERMIKAIKDVTDESHDLLPPY
IFHRLLGVDMDDMVLKCNLPKRYSAPDLPELNHSQVFAVKTVLQRPLSLI
QGPPGTGKTVTSASIVYHLNQIHQKKVLVVAPSNTAVDQLCEKISRTGLK
VVRLCARSREALASPVSHLMLHIQAQHVKGHTELRKLQQLKDETGELSED
DENRYRILKRELERELLLAADVICCTCVTAGDVRLRPLSFHSVLIDESTQ
AMEPECLIPLNVGCRQVVLVGDHCQLGPVITCKKAANAGLTQSLFERFVL
LGIRPIRLQVQYRMHPALSAFPSNVFYEGSLQNGVSAEDRCKKIDFPWPN
PDRPMFFYCTSGQEEISGNGVSYLNRTEAATVEKIVTKMLKIGVHPNTIG
VITPYEGQRAYLAHYLHYSGSLNAKLYQEIEIASVDAFQGREKDYIILSC
VRANENQGIGFLNDPRRLNVALTRARYGLIVVGNPKALCKQPLWNQLLHF
YRDQHLLVEGPLNNLTEYMLQFPKPKVPYTFKPGGHYLAQLAANTDQLMN
AQLAIGQRPGAPNFYSQTANNTTNSFQNTRDSIAMLAAAAAVAASAYFGG
NGATGTGGTINQATAGAPHGASGISQPGASHAAAYALAAAAAAQHHTVQN
YAANAQHNLNQLASQSLFDQIGYIGPNRQFAAANANSSK
>FBU_EXP-5
IAAFKLTQARLVLSIFLRLYEDLLQFQNVPQTRRRDIISSLNEKLVNVFS
FALDLIKNQLDIWENSPSFQMVALCKDALLMLSGFLDTCRTDVLTQWKPR
DGPPGSATDGTAFVQVLTRLIGHECIRIDSLSLLAVLLKRKSQPSSGHPE
DSFSLLDIILRNDDILNQLSSTVFSSARCSSLVEEPPVYTESRYNCLVLF
AEVMQLLGGGLITNWSEMQAYANPCTCDSQRQLLCPNRATHLLDSMTRLT
TYPIRVSSSRYLIPDMDNAGVFTSPTSPASLDWDSLALFLEHISATLNTA
CQREDCHAQFELALVNWVRLFVQVLSNLTDPNIRGKVLVCTSLVLQQLDT
KYDTEFLVPLLNNVSFRLPQSLDVQKDLLKQLLSGVLGQWSQNAANIPGP
MGPLLTSCASGGLGLFTALGLDQPIENLSSFDSPPVQTRITLTRNILTLM
ATVRRLAGAVRLDQVSGVSNKSQRASRDDEKTPLDRWRSCVYDCHENLFH
IVGSLFLGLRTRLYALPTDQLALILHQGCCAAFEHLPDLRLNMLIRILFC
PFPLTQQTHDESTVEKNRIRTPLPPPLAEGIMFGVLCGLRGDSSSSMPTL
LTIGLRVYNAVDSTVVQTNLRNLVTQALVAAEQPANAKQLDRISQSVRVS
KNQMFEEKILQNKTKPMTDKAKREALRKLLLPLIGVRMSH
>FBU_02608|R02D3.8
MRWYFVLDFESTCFEGKRDHPSEIIEFPVVILDAKKGVIVDTFRRFVRPT
ENPELSAFCTKLTGIRQNDLAVAAELDVVLTDFDKWLKTKKQELGCQFRP
QNTSTAIFVTWTDWDISQCLWNECKRKKLPVPSDMLNRIDLKALFKEWFA
LENPQRKWSGGLADALDAVGLKFEGRPHCGVDDAKNTARLLSHILSRTKL
TSS
>FBU_MES-2
MVRDSKPGKRRPGSAPNIKRRVSESIEFDSLKTPDDSSCKPTTLSLRRRA
TTTRSSLIASTDSALHRHSGFGRSHSHTDRRRRLQTLIRETYQCVRRAHL
VSRWSHVVELMRANRILLQDQLRTARAANLSASSVLATEEGFSIGDETIL
PASIMTSTSQHQNSHQQVTLAEPVEIPQLYNQFGRFEARIAGKLFRVGLN
MIPQVSSVICIYQIDPVPQMCTWAPVQHNFSVEDETELANLPYMGDDQAQ
EDASFLEELLNNYDGRLHGNFPFEFEETFLGPLVIEVAKRWPEISRKCGL
PVPSTDSADHGEDGTDAVLLTPAIEQSDMALLSPSVSRKSKRARSDVDAE
LDTQQIPVSSPAVKRSRRCRWPTQTSINQSPEQSEIAIPCITTTTMSSSP
LKLEEPDSSGISALGALVSRTSDLSEQAPVSILPHALDSPSGLVQCSMSS
PFHVRRPSGPVIPDAVFTVSVDDALLCSPNLDNPAEVASALKSRRVAPPN
RAEALHSFRALFCRRCFKYDCALHPYKSTQSMWSHRWPLTNTTNLLIHFT
FSEPDAPFCGRWCVRQHQHNGPDESRSPSRTGCGTWTPSEISMFQVLAPL
YLPVGHAAYHQYTWCCTLARLLGTKTCSEVSIFSLQRYFALTRLTKVLNY
SATRSPVAASDPGQLNQLRIPGVGFEWSKRSASSGSLNDPITVTDAGVNS
AVNGPGKDVSYDGNGADGLSVVSGERTFSRTSRKAFTLSAVQTWRRKRYR
RRRSRKNLFPGPAARRPGKYDSRFLGCRCRGQCNTKLCPCLLAVRECDPD
LCLSCGAQQPGRAVQTGQPVLLDSGLTTSHSTHPLTAPTGTCRNVAIQRG
WRKHLLMAPSDVAGQVMMVNGDHRIGIFAKRAIAPGEELFFDYRYGPTEQ
LKYVGIERDTDAPGKALPIPPEVQSFIAQSPQSLKNGASGT*
>FBU_04946|RHA-1
MHQLNAFFSLVVPFSLAIDNCPKLDIPGRLYPVETFFLEDILRMTNFWLP
DSKMVELSKTQNAYMKRRHIDAGLSRSEAKVASRQINTSFVQWIEKQNLP
PKAKKILQIVGEDAYPNVDLIVHMIDYVMQNTDNGAILVFVPGIGSIKDT
IRELRQLNPQLYGEHSRRVRIYPLHSQLATSRQRGLFEVPGPGQRKIVIS
TNIAETSVTIEDVVYVIDCGRIKITDYDPSCNTYSLAPVLVSKANAAQRR
GRAGRVQPGVCYHLFPQYVHNNTMNEFLSPEISRMRLEDVILRIKASALL
KLGSVTSFLADCMDPPSQSRIARSLHFLYELQTLNLRESQLTVTGNGEIR
SQFSANDKQRMKRDLNEYCVSATKDAKSGLMPSEYDRLPDHALLGDCEPL
NALGKQLATLPLDPQCGKLLLLGSIFSCLEPALIVAACLSYRDPFEIPME
REDQALRRRVELAGDTFSDHWVYVTAVRKFQQLLIGHIRRQFCDEYFLRE
NVIFEILRLMKDYSKLLHELGYINTPNVLDRDANVNKDNFPIFRAVLCGA
LYPNVLQKNNRPHAKCIGRPSEGNSSIHSKSVNCNVRSVDPLWLVYFSKT
RTENSSCPTVTDSTITTLRDMMFFGGSLSLSHESESTLVAGEWISFQIEP
KVAKLLKNLRDQLDYFLLNKFASPTVTSWNSNTAEGQLLHTVAELLVNEP
DIQLVTNSSRSSDVRRNQQSPDSSRHFAGKRRDH
>FBU_07914|XPO-1
MIMHSPFVVRMPPTPTMGVISEVAANQLLDFSQRLDIGLLDRVVNCMYHE
SGVQQKMAEKILNTLKEHPDAWMRVDSILEYSSNQETKYFALQILESLIK
TRWKVLDRPQCEGIKKYIVGLIIQTSSSSELIESEKTYLGKLNMILVEVS
NQHQICILRQILKHEWPNNWPTFISDIVGASKTNETLCQNNMVILRLLSE
EVFDFSLGQMTQAKAKHLKDSMCQEFGLIFQLCQFVLENSQNASLVVSTL
ETLLRFMHWIPLGYIFETNLIQTLVYKFFIVPLFRNVTLKCLAEIAGVLT
EEYKGQLLELFISVTQRLTEMLPLDTKLKSAYECGTSDEQNFIQNLAIFY
TTFLKCHSGLLEKPELFWRLQDAYAYLLMLSEVEEREIFKICLEYWGILV
ANHHLDAGASEQRSKLLTPVLSKCTYPKVDTKLEYAKSFSQLRRIIISRM
ARPEEVLVVENEHGEVVREFMKDTDSLNLYKSMREILVYLTHLDYADTKK
IMIEKLQNQVDGSEWSWHNLNTLCWAIGSISGAMQEEDERGFLVIVIRDL
LGLCEQKRGKDNKAIVASNIMYVVGQYPRFLRAHWRFLKTVITKLFEFMH
ETHEGVQDMACDTFIKIAQKCRRQMVNVQYGEAVEFVEEILKDIDIIIND
LHSQQVHTFYEAVGIIISAQTDATVRGKQIERLFRLPNQIWDGILSQASM
NVDILKDPEVVKQLCNILKTNYSACKSLGQPYLVQLIRIYFDMLNVYKIM
SQNIGQAVAANGEQVTKQPLIKSMRSVKKAILNVLSCWIRRTHDAAWVAE
VCLPPLLDAVADDYQHNVPAARESEVLALMTNLVNRLEEHILPALPRILD
AVFQSTLEMIDKDLEEYPEHRTNFFSLLEAVNSYCFSALLALPTDKFKLI
LDSVIWAIKHTMRQVSETGLNILNTMLINMSNSKPEYSQVFFKTFYMDIL
QHMFAVITDRSQTGHLTLQSTILAFMFKIVENDVITEPLGEVSAGNFAPG
TKPNVQFVHQSLHQLLKQVFPHLQDTQIRVFIDGLFSFDQDVAAFREHVR
DFLVQIREVAGEDLSDLYLEEREAEIAQAQAAKLRRQAGVPGILGPHEVD
MCD
>FBU_07688|GLD-2
FIRNLNLIRAKVPILKFRDTLAGVDCDLNVNNVVGIYNTHLLAMYTKIDW
RVRPLGMFVKYWAQRMDIHDGSRGRLSTYPLLLMLIHYLQAACTPPILPN
LQAKFPKIFNYACPLAELDMRLELPWAELRSNNPASLAELFVGFIHYYTN
EFDFSRWAVSVRNGAPLPIDMAIRRLPPHEQAHTARSFKVFVEGRTPGQV
SSIMTAPSRGLQMVSNGPLIPPGAPLSFASAQPNISSSLYMEALSLTIWQ
FYTRTRQSKAKYAKKVHLRNALLEVVSGVFKHAGLFIVGSSMNGFGSDQS
DMDMCLTVTSQYLQQKKEAFAVLSQLLPPLRNCSKYNI
>FBU_04872|PASH-1
MFHLASVDVNAKTSKKPAVVPPIGSVGSVPAASSGGRRRRRKRVVAACPR
VVLSNNPGGAETKEPFTLSGDSQVTSVSDLKSVRTQVFAVKDKEVESLLT
VEEIRAYCSRLFEIQVEHVTNKRCHKQDGRVPAVAEAKPPQNRVLMMPEE
AKVIRYQLPSTDGDPLRRPSKEGLINLTGKSFVCILHEYCQNVIRRPPTY
QTVVQENDRNPYQLTVVIDGKPCATGSGQSKKQARLDAARNALARLIPDF
EKIVGSDSQSNGPSPASERDLQLFDSISVTDPRLYELSVRMALPTPYNLL
LECLNRSCVPESDLKSSMVSQGRSKHFFTLQLNERSVKVPCKNKREGRHL
AAQHLLARLHPEVQMWSDLLRMYGPGSKPDKKTELETIQGAQAQEKSTVK
TSLIRLLKAKMRELATQWEENGGSVHPKGKFFVSPDSLPVVTFHPDSKTD
LYNSVPETSGSHTMPSSPNATSD
>FBU_08496|PRMT-5
KKLALSFQKIDFSHSFVHTASENHLSGSPPDSQMIIQSGAKKLDSPWHWW
TQLSSLASDVTDALGVVLAIPKNLPDESVIARWLSEPVCCLLLCTDVFLT
NAKGFPVLSKPHQEVVRRFFKVSIVNCDFLSHFCTQLNVQVLVTGACHHD
RGYQTYQQYVTWLWKNQSSPDVYELQSKGLEDQLQEPLQPLRDNLSSTTY
SIFEMDGYKYTAYEKAICKALLHRSALLRSKSESAPACQVVMVLGAGRGP
LVNATLSASKTSNCPVRVYVIEKNPNALYTLQDRMTHEWRGLDVHLISGD
MRTLDIPEKADIFVSELLGSFGDNELSPECLDGAQRHLKDDGISIPCSYT
SYLAPIQSLQFFNETKRTRDPSGLSRCSTSQETPYVVRLRNCQVLCKPQK
VFTFVHPKSDLSESNARYTVCTFPIKHEAVVHGFAGYFEAVLFDDITLST
HPERHSPQMVSWFPLAIPIERPQHILAGENVKIHLWRVVDSHHVWYEWAL
TEPRPSRIHNAAGQAYKIAL
>FBU_08283|VIG-1
MDHAFQYSVEVKSRFSLFLDDSLNSEDPDLLLSKIQNKRAEKSKKDKHHA
VQAPVVEKVEPISKEEAKAEAQAKFLTIPSANREVPYGRGRGRGFSRGRV
RGSAYTDYREYDRGGVRRGRGGYFSAPRSAPDEEASAPIAEGGDGSQPDA
DLADAHVEEEVNGNGAEHPEPVDEEPKSYTLEEYKAMRLSAKPALVLTTK
GARKPNDGKDVFANMVAHRKLNEESDEEVEEVEKEPESIQEPQPFDIDVS
FTDRLGDRGRGFRGYNSRGFDSSRGSSFRGRPRGNRGFRGEGRGRVSSRG
MPVEHHAPPPAIYSDQDFPSLK
>FBU_01140|NHL-2
MLDNPCESPEGWNPLLDGDLTKAAPLEETTGLPTVCSVCEKPFVDPVILN
CLHIFDRECLRSFEKHDSVAAYTKCPRCEIFSGALKSLETYDTSIIDNKP
DEDKPTANSCAVRCSVCTDGNEALYRCLHCAGTLCERCRGIHKVMKVFSH
HEVLVLTDEEKKNADVLQQTMKNAKPVMCTSHSELSYHLFCMQCHVPLCE
LCLEADHKGHITSSLDLVPSHVKSLLPSMVESCTAKQKELRELMESLHGF
LSDLSVSRGKNKDRIQETYNQWRIALDTVKDHFMQRNRELHDELEMKIWS
RIHAIGKIVDHIDFACEFSKTYLMKCSNIEMCKLTKNVLACFDSLSKTPS
VNDNTPKPSFSPLSCVVHDVVRQQFGSFDPPPMQRSDSVFQPFARTSPHL
ASLSAAGDVSDDLKRLSLKADCPIGNGTATAISNSTGPLPSVSPTESQGS
GRGQNNVLHLQMGPTGNGHMDSFITPQSDSGVLTRPITNWNDLSNTMNSI
DHPDFLTNVSQVDPSYLTTQFLPPELNANALRPLANQVGMPGLDMDSGML
LKQKLPMNYNATLYEYCRIRTARCSQMNLLTKWGSLGCELGRLNSPHGFC
LGFDEEIVVADTYNHRIQIFTKRGDFVSFFGVSGRVDGLLWYPRKVAIIR
QSQRYVVCDRGNERSRMQLFSRSGHFVRRIPIRYIDIVAGLAINQNGHIV
AIDSVSPSVFVVSEEGDLIRWFDCSNHMREPSDVAIHERDYYICDFKAHC
VIVFHEDGTFLRRIGGESITDFPNGIDVSDHGDVLVGDSHGNRFHIAVFS
RTGDLLSEFVCNQTKVSRSCCLKITTEGYVVTLARSSNNVLVLNTLYIC
>FBU_10374|GW-182
MTQSEDSLWTANFGLWNNPVADSGLGDIWNGSTQTPAGSVVPNFQKINGL
SMFLNSYNDEQIASLIGKDPEKPADGVKLPDAVDILTSWNPMNSIFQDVE
KNSIWSPSDLYTTEDKNPSLSTSSLPWSSAPQDANRDIAESSTANEAWEL
PQNAIFFGIPELDQPEPWKFEQSLGNADAVQALPTAGNFAPFNSNCAAPT
VITEAPVDCGPNVTGRSDSTTSESNSVKNNTSSEDSAKTAFSTEQLCDHL
INSNEGWGKRPVDQSTPWDVSDIARPGLDQVGRSGITTPTPGSCSTSAVV
GNFRGSSQIQRHESNVWTSEPPTGTGIWEMHYENNGARSSMWPVVTSSSN
VPATQSTQPSSLMLMNNMRTAPQNGSLFQRPATYRNWDANDSKSFVCRDI
QSN
>FBU_07991|TSN-1
MSHQSVFSGIVKQVLSGDTIIIRDRPVDGPPPERTIVLSNISCGRVARRP
TPNNPNSGPEDPFAWQAREFIRSRLVGREVCYTVETELPSGRKYGSVFIG
KSTTGENVALLLLQEGLAELRKLNAVAAEKNPVYHQLMVAEESAKSSQKG
RWSSNPVDAVREVIWSLDEPRTFVDKYKGKRLHGIVEYVRDGSTLHVTLL
PDTLDEGPVYHSITLSLSGIKAPTVRYEEGKQVAEPFGLDAQFFVESRLL
QRDVMVLLESTNNQNFIGSVLHPNGNIAEVLLREGLARCIDWNLNLVSVP
GASEAYRAAERSAKERRLRLWLDYQPPQGVSTEVSQPRDPNSLCPGMSFS
GHVSEVGNGDNVTVKCSDGVYRKFFLSSVRAPRPVNISREGEDSAPVDQR
IRARPLYDVPFLFEAREQLRTFVGKSVTVHVDYIQPKLPTTTDERACATI
RSGSTNLAESLVSKGLASIIRYRNPNDSRSACYAELLAAEEDAQTKGLGI
HSKSERPVHRVVDLTGNLAKSRQFLPFLQRNPQMEGIVEFVVHASRLRVY
LPRETCLNTLLLAGIQCPRRGRPKPDGTQEPDMPFSVEGYQFTKDLCMQR
NVEVTIETIDRVGNFVGWCFLDSPDGHSKQSTEGQRSGKKKKKGGDTTLV
KHKVNLSVLLVSHGFATVHRAPSTESSPYYQELIRAEETAKSSKQGLWSS
DEFVKEWEAEANAYDADEVSGIENDIVLPGGVIRGYVDDFSLLNINGHES
DKEAPKLDWKPVQFTAFSRPTGSEGLRFYAQHLSDSATIVQISRGLNSQT
LPVVPGYQPQKGDIFAASFSADNCWYRARVVRRSAKNVVVQYIDFGNEES
INVEDLAARTAPLPPGPMKTVPPQAHEYRLAFVQLSPEASERDIAERVFA
KYVMDKEVLLAVQYENIPCGNETLKPVSAVALRIPPASGSTAGSSVYTGK
AEGEDVAELLLEEGLVCVEPMSPQLIRQLSRTYARSYLEAQARAKKERKN
IWCYGDFRVDNSQQ
>FBU_05506|CGH-1
MMKSGDNPSSDADWKASLKLPEKDARIKTADVTAVKGNSFEDFCLKRDLL
KGIYEKGWEYPSPIQESSIPIALTHRDIMARAKNGTGKTGAYSVPLLESI
DPSLNKIQAMILVPTRELALQTSQICIELAKHTAIKVMLVIGGTLLKDDL
IRLSQTVHVLIGTPGRLVDLFNRGILDISQCKTVVLDEADKLLSEELKGA
VEQLLGAVDSNRQVMVYSATYPVTVQSFMIKHLRNPYQINLMETLTLKGI
TEYYAYVQEKHKVHCLNTLFSKLQICQSIIFCSSAQRVELLAKKITQLGY
SCYYIHAKMSQQDRNRVFHDFRNGCCRNLVCTDLFTRGIDIPTVNVVINF
DFPKYSESYLHRIGRSGRFGHLGIAINLVTYSDRYALKTIETELMTEIKP
IPKEIDKRLYVAEYQTESSLDPITREALFNGLGLPPLEDKEENNVKNS
>FBU_08772|ZFP-1
LNHTTDQPPEGTDTHAAPNVPITGQPRRTLPHRSARYGNNSAVQSASSSA
SDLVTQDIDETEPVSDARTESGEETSETKQAVAFSTKTRTQTAATNRSVS
SDSSHSSGRDRLDSTEPITKRTKDKTHASIGKETAPVLSTSSPIPSSDRE
IKQDGAPPMAEKLDPGTQAAVDNSMVTQSSNSVDISTSPISHTEELDGST
VPNDPLAIPISGPPKLDLAPISNMPGPLPNPLSEQPQSDSVINDRQRKTE
GDDCSMTTATSGPMEVENTPPISSAQADIKTSSRSDTSIGSVTTSVSAIP
THPEASLPLVLPRRPLSLRGLGLPCTSKNNTVLGPIAAHHITGPHSSKVP
GERGSSQPPLATMHDLLEWQWDQAGSLLLQQAEGTDVVSLLDCLHQLKSE
NDILEAKLVRLQTRREHLRSVNARLSASLATMEATRVSPSSPATTFADSG
SYNGMTPITSSSASTEARIPSPLPPPAQQKLTVTGHGMPTETLVNSTEAS
SFRYSTVCGTHMTTPATFSTSLTLPPPTLSPNRPCPKRTSAMSPYHHHHH
HHHHEPQLVKQFPSPATSEPNTSMSHSRGLCLTPVDPGCQTSSSSVNLSC
NWRPIAPAPDPDQLQIQPRQQQQHFAVQPAGMVGGVESTLSATASTWSGR
FLHPVKDGTVTTMILTTPEGTSIPPTGNTNATMVQYKTSGIPITASPSQP
TQLNESSLRTSGKRTHSAHTYRTPKHGSPRRWPLFQPTNQAAGQTDSNGS
VASNATGESGLSRPAVDLSDLQELSARLSSAIAARRPLNNKTSLATTELT
QTSTEHSRSAQGNAGLHKSSSRSLISHVPNIQPKPVATQLPPTYSAWTVP
ESKTTKPQPVTMAAVSESRLLTPGTPRPACGQSDLSYSKLFKPSINSSQT
DPTSDQRSTGNSHYPDHTGGNANSYTGSAAAAAYLVLTPSASSSNLSHGV
YPSTGQCLPSAGTLLDRSGCPPPS
>FBU_02089|LIN-49
MFANLTFLEPLEGIDRIPPDRWRLQCFICKQRNAGACIQCHKRSCYRAFH
VTCAQHAGLYMKIEHTDDDSDSGIRKSAFCDHHCPPNHFKGSSKSMYANS
DSESPQSPEQAARIQLRKARKVLAERRNSKPSICVPIVPRTKIERIASRL
EDVSGDVLSFLQKAYVFWKLKREFRRGVPLLKRLQAGSAHRSAANFAAAV
DTEAQQMRVQLKFWQQLRQDLEKARLLAELIRKRERVKREMFRLFVDEIH
LQVEPLNAFLLHVLDQLQALDQQFFFAQPVGPDLAPDYHLIIKHPMDFST
MRNKIENSAYSGLDDLKADFQLMMNNCFQYNHEDSVYCVAASQISEGSAH
VFREASLMAQEVGLCLKTGFLFLDKKDLPHSDFSVIPAGNETAQVKENYL
SPISIEPALTSEVEQPTKPAETPVIPTPFTPMESVEDHLPLKELVNGPVA
STTRSRFRISSPVLGVTGRVRKLRASNANLNMTENLFRQPRKRRLSSESP
EKKDSSEVGRPAKQERLDGTCASGNLLQWQSQTRAVDFFSPGVPLATTNH
SLSIDPTAGTKWSSLKPDDMSCWLMGRHSEVGLRQRNGAQFSPTTETDQS
ITPLIRKSPAFTHYRLSRLSRGEDDDEDDDEDDEDETEESEDLDEGIQSI
ENAENKKVNLSSLSSVAEKQIEAPRSTRKQYRGRTSLFSKNRSPLVMTTV
VGNSRMATAVRRGDRSNGNRKVSVLSLRSSAVRGRSAKLLTSRKKTQPSL
SRSRRGTVRRMSTSSSTNAQFKSSLHPDEDPHKPIQLREATCPSLTPDLS
DVLSHIESPGPLSATTSVEPYEFSNHSADMAFSATGSPITRGRSGDQPYE
HQFGPLDVVWAKCRGSPWYPALIVDPCASDGYCHNGVPVPVPPESVLNWG
KRLNANDQADQQDRPDLLVLFFDTKRTWQWLSQHKLQLLGCDSELDRERL
KEGKRSKLKHSVSF
>FBU_06044|LOQS
MASIATHRTPISILQEVCVKKGITPVYELVSSEGPIHEPNYVFLCSAGPF
SATSKGASKKKAKHQASYLVLLKMLASSAITDSDKVVLRDLHHSAASLLG
SDFLDALEMDDPEFAVYRMHREEESNFVGQLQELCQKNMWPPPSYEFVTV
SHPIPVLYEYHCRVSLWKWTCEGFGTSKKQAKRHAAGALLERIVARNLTI
PPYALESMEEENLSLLSKEEKACTQEPKGATENESRLSAKALRWLSDSKG
SKIQIPVSETAEGSDDPCARLDELVEKAKVSAVYTYVHNTDSGKVYCLIQ
LSTLPPHVIKGFPSDNLNEARQSAANRSIMFLKTMASATPEMDYDLWFAQ
QTYQ
>FBU_02926|HPL-1
MPSKHSNDSEGSDVAEDEYQVEKILKVRIKGGKKEYFLKWKGYPDEDNTW
EPEENLDCPDLIKEFEDKRAREKAVPASPARSSSSTENSRVRARSKGSTQ
GSSPKHSASEEVAEPPKKKRQSVAPSDNGDTASESVAEEPKQTEEDAKAK
TPKSTTKARGFGRGLKAERIIGATDSSGELMFLMKWKDSDEADLVPAREA
NIKCPQVVIRFYEERLTWHTPENRTSTGGSRPGSVTPSATAGAARS
>FBU_09936|RSD-3
MFRDLINKGKEIADKVTNIVMNFTEVETKVREATSDEAWGPHGRLMNEIA
EYTYCHSTYVEVMSTLWKRLHTENTRNWRRVYKVSALGIFLIHVSCGLNF
RLW
>FBU_06065|Fl-PL10
MLDMGFEEQLREILEAPEFGMPPPKDSERQTCLYSATFPREVTLLARNFL
RGSRCISLSLSGDPCEQSGTIVPDWGKTARRASPEDEINRLSRIIPREIV
QVFEAVHENSDASLHAYLVKRINEIVKRYMSTESASVTGTTNDSRPETTS
IEEPRILVFCNTKRQVDQVNNALCRVNLRSAAIHGDKAQTHRTRVLDWFR
RGRINILVASSVAARGLDIPDVRAVINVGLPVEVDDYVHRIGRTGRMGHS
GEAITVISDQLLERSSRSVAHGILRLAQRSLGTLENVPNSLLRLARWDPS
STADNENSSDEDTQPRLRKKPGYLSKSFQFGGHNKKQEPYKNRSYGGRPD
R
>FBU_03532|PL10
MSNGAFNSSGFDNQGPRYSRGGGDGFRGRPGRGGFGNRGLNFDRGQNEGR
WSGFNGSYSSRGGGSSFPLGSRGGRNWSEETKDYWTRQLPRNERQEQELF
KKVSTGINFDQYDNIPVSATGPDFSDEASTISSFAELSLHRIIRNNVELA
QYERPTPVQKHAIPIIMSHRDLMACAQTGSGKTAAFLIPILNRMIEEGPG
GSLNAVFETNKRKQFPVALILAPTRELASQIFDDARKFAYRSYIRPCVLY
GGADVRSQLMEVSLGCNLLVATPGRLTDVIERGRIGLDHCRFLVLDEADR
MLDMGFEPQIRRIVEQNNLPPSGTRQTLMFSATFPHEIQVLAKDFLSQYI
FLAVGRVGSTSENISQNILWVEENAKRDALVDLLANSDPGVLTLVFVETK
RGADSLEDYLFSQKFMVASIHGDRTQDDRELALSCFRTGRTPILVATAVA
ARGLDIPNVKHVINYDLPSDIEEYVHRIGRTGRVGNLGIATSFFNDKNRN
LARGLVELLEEVNQNVPSWLRAMVTDGRQAAFQRSKNNRRGGGFGSRDYR
QQPNPRGGSSGGYGGSNRFGGGGMSREFGMMRDDQSYGNNTQNVPSGSTD
WWTS
>FBU_10766|PL10
MLEPSAVDLVLDVIPAQMLGKSYNEQQTWSQQNPKKLEQELFGKPKRGLN
FQLYGSIPVTQSGPNWTTVKPITSFTNVELHQTIKDDIERAQYVHPTPLQ
KYALPIIAARRDLMACAQTGSGKTAAFLLPILNRLLKTGHDDEWQVQSVN
GEATPTALVLAPTRELSCLIYDEARKFSYRSEVRPCMVYGGAPIMAQGRE
LSQGCNILVATPGRLVDMISRGKVSLERARYFVLNEADRMLDMGFEPQIR
RIVEQHRMPLAGQRQILMFSATFPKEIQALARDFLHSYIFLAMGRVGSTN
ENIVQEVLNVADKDKPDIQLNFPVASIHGDRPQSDRERALSSFREGHTPI
SIATAVAARGLDIPNVKHVINFDLPSDIEEYVHRIGRTGRMGQPGSAISF
FSGRNRNVVRDLVELLRESKQPVPSWLKTRLTYSSGDNRRGKNNSSASKR
RPNYGSFDCRQSGNQGSSYVSTFPMVNNSNLANEGFGLLDNCSLPLVINN
ASRCPATEGDTSATFHLNGQQQQQQFSRLMCRVSAHHAASSHGRDGAATT
TLVFPLPAGLFHTGGSGTLAGTTSTFTSANSAVGHQTLQQQQQQAATATL
ISGSFTMPYYGQSQTYGSNAQRQSPHQQQQQQQHQAAIAAALVAAAAMSN
GAQASIPGSGPSNSMSTPVNNSAPVQNEGSFPVDSGTASSPSAAGDYVKS
GTVTQPVYRGNGVCDWWPTVAAS
>FBU_08714|PL10
MFSFVIPPSQFGYLSLGEPSQQIADPPYFYANHPQLLKNFGSLPNAGTKR
GGPRFGRYSGTDAGSVNGEATPTALVLAPTRELSCQIYDEARKFSYRSEV
RPCVVYGGASIMAQVRELSHGCNILVATPGRLVDMISRGKVSLERVRYLV
LDEADRMLDMGFEPQIRRIVEQHRMPLAGQRQTLMFSATFPKEIQTLARD
FLHSYIFLAVGRVGSTNENIVQEVLNVADKDKPDMLVRLLQEKGMLPVFA
FDSGKISSIKYKFPDLQGCFRDVAIGVRKPTVSFRSTLYEWV
>FBU_05297|FMR1
MSSFIVQGVVCGINSTDEYHVNLLDSSSCTAVMEVQVPPSSMRLPPDVAA
FPFDPMQGQEVDVLIPCCSNPSEPSGDSEAEALPIAKLSAWWPGQVKKVG
GGFVIVELASAFSAEAVPERPNLHDVVVINNRISIPLPPSILKTDVVEKH
QLRPRSHQTNFNPSSFHMHEIDIPDALVPYCREPTNYVQFARRCGLPILV
CIAPDSLRPSSPVHREDGETYELRSRLLVISTDISTVKRAAVIDNTFIEM
LRQKVQILQQTEELSRKLEASRVPAPFVEFLRIPEGLISQAIGYQGSNIR
RASAVEGILSIKLDRPECTFRISGKTQESVKEAKALLDYSTEVVPVPRTY
VGPILGSAQRHIQHIVDRTGLTGMRISSALSLDVPDFVTFHLTGTRRAIA
DAKMFLEFHIASLRELDELRGVKGPPLAPPVIESSRDGDSSTEQTDQ
>FBU_04137|ASD2
MSFSAENNKLDSMLVHKATPEYLQDLLKDKKQLQNFPNIFLHLEIILEKE
ITRVREKLFHLNESYKKSENELPEPTGTITTLQEKVFVPVKENPNEDMNR
GKPNWEHLDEDLHVLVSVEDFENRASIKLRRATETIRAFLEQGVRTPNGE
DELKRRQLMELAIINGTYRAETNLTPYLLNSPADQSGSDVIHTNLPDKYT
DGMRCTSPNNYDLVVELRLDPSSTEMLLVPPNERSRLAYKDRQQAQAAHQ
VQQHQQLVLQHQSLTVLNNQAVAAAAAAQLLQSSPYHTSPLLGRISGQGG
APLANYIPSSVLPNVLCPLSNSPVAPGVSLNGQVGLGLSLQQLPGSSTSV
TVPGLGFPVAQSSSVSPNLIGCTPGPTQDQLNAMAAALLNSGAASSVSTN
VHLSNGKLSVPASAKTLYPMTSLASPLVEAVSILDYNAATTGAATQDHVS
G
