# Supplementary material for: Lost and Found: Piwi and Argonaute Pathways in Flatworms
Source: Front Cell Infect Microbiol. 2021 May 27;11:653695. doi: 10.3389/fcimb.2021.653695 (PMC8191739; doi:10.3389/fcimb.2021.653695)
Supplement: Supplementary file 19 [file DataSheet_1.zip › Folder_S1/Fgi_prots.fas]

>FGI_09964|drsh
PDWWLKNNFQLTHETVLNYLLRLREALTPVIDVMQLSSIQKYNNAQWSNY
IADLRGTLATFPGKKPAAIRIDQLDRRSLAGEPSDGILIYPLIVHMTYTP
MKLSLTREPKYKSVLKNFMKLQYLMMNKPKITPTDRAQLAQLANELEDME
HSGVHRREITVELSSEGFYRTGIRPDISQHALNLVSLVSHLRFHKSLESL
EKRLDYSFRDKSLLHQALTHPSYRRTNFGTNQDHFQNSLVSCGPRILEYG
DKLQLYKAWRKKGLTKMIQVMSVLPKMHEERSNIYGNERLEFLGDAVIEV
ISSIHLFFMFPELPEGHLDAYRQAIVQNQHLAELAIRLGIHKFLLYTHSV
DFCYDSTFIYARSDAFEALMAAIALDAGLDIVDRIFGAVLFGDEDDIHRV
WVKIPPHPLQAQYPNGDRSWATKVPMLKKLPILEEDLGITFKHLRVLARA
MTIRKTGFNFYTFGDNQRLEFLGDSLLKYVSTDYLFRHFPRHHEGHLSLL
KNSLVNKYTQAAVCSELGLDQYVIRREDNSVLKPPGNGDSDRTGSGKPSP
VATSLSAQNQNVKYKADLLEAFVGALFVDKDLVWVERFCQVCFWPRLVEF
ILKQEWNDAKSKLQQCCLTFRSLHEEPEIAHYKVLDHSGPTNQRTYLVGV
YFRGQRLATGKGRSVQQAQMEAAKRALELHQDTFRQLDFQRSVISRRYRQ
PYIDKMLDHVQNWDERLVDYFIHGDKPGRESEKIVANDSPSNTAADFVQF
LRQDPKRKGSDQLKLGETSHSESHSLIQSTASVRSARQSQAFTKSSKDRV
CRRSLETGETGGAEMSQSVSECMSEEGEIQDEDEDMNDNETTDDDNETVN
SNLGNRSRFRSVPNQNVALKDGRRRGADIESGNSGTKSRYRRSLPSGTLA
DLFTSRGTR*
>FGI_DCR-1
LDLLDTACKRNTIMCLSNEVTKNFIIVSLIRETQYDNKGRQVIYFTQGSF
FNWIPLPISVSNSDKFIPDSASCIARHTGLDVADFTYRKPYIDWMFPQWI
MEICRHDVIVISPWLFMNWLTFVSDNVVREFFSEFFQHVFLLFVSECHHV
LEPKHPYFELFGPRGLQHFGSVTVSPKSNSQLPETYPKLIADEKSPYRIV
CFTSALLPREMVDPKEVQAERRLLALEHRTGCRLETASELLTMLSLGARP
KERVILCNQQPQSDTASSFHRFVIRILAETSQFLHDVQPVYTQPNSGRPA
MPAAGESMPSDLTQVPDSRGRLICVLDYCRRAVSQCETILNELGVWCAAQ
IARVFVKHLIGLDRRRSAQLAAQQANAAVDQVAQPSGDTTSEHGEDQLAR
ILRFTYTQLCIIVRLFQVEFDRRCLTLETLRTMISPKILMMVDQLKSYKP
SLDFRIEVAELPGPLNPGTSRKARRRRNRSQSGSQTSVTTTNSGSDVSVT
VAPLRLLSADAASLSDSSVDTMSSLSDADEQNDRRSVGAVNKFSSVPKAR
DLHFVPASSLVDGGLRPGMDPSQLVYRAVLTSSTDGDRPQLLQQTKLCGL
VLVRCQFTAYALSRLIDELCVWDVDLFFIKPGHLFSHQTSIGRSRTGDIT
NRSELKTGDNAVTGNATHVGTSGTTSLPATQEETISKFRRGSINLLVATQ
PAVSAAAGGAELPRCNLVVALQPPHSLAEYLSSKARSRLVDHGAQVVYLI
DANKTIAPDIPSPPIPVSNGLSDYLKPVVKCDQQEQNQNNVLERRFQKLE
QLLIRGCRGYSLFADEHDVDPAVIDYILPSFMPRGPNGPKVLLASKAINV
INQFCARLPSDYITNLTPRWRLKFVPLPVGWKPPLYGPGASCGLDSEVTA
AKSNGLHQCVLRLPINTSIKDEIEGEPMACKKLAKLSAAFNAVRALYAVG
ELDSRWEPSTRDPVVATTGAPIRGAIECGGQLSRSQSIASSLATESDAES
ELSELLTTCNPEVSQDRTNVGLDGSSPLFFSSIITSFQSRSHIYLTIQES
IREEIRFKNLSSSVPSASVQADRNEQKHHIPVPGHPLTKEQLEQLVKFHR
IVFQNIVLGLWTPENVCRLLPRRDLSKPADPPPLSVCSAKSKSGTTGSGS
KTSRGMRAALKARQLSNRLSMDPILNQPGVFEFRESDFVNAVVMPGYRNL
DQPQHYYVAEIRQVNSHTEYKRSPSSDASNEIRDKLAGKNRTKKSIDGDD
DDCLDNHMRRAQSKTNIEIEQDDEEERRMEDDQEEVAEDSDEAKTHDELD
ELTDEPQIVKLHATSGPVPSTHHNSLTTTGLTSANLEALLEETKVIEWDE
EESAVGTRKCADQEYFGTDSDIESVDSFEGNVRFFPSEDDCEVDDQTSLE
HSEMHRPYRPGPANVLQALTMSSSNDFINLERMETIGDSFLKFVVTVHLY
LCHPTAHEGKLSHLRSRIVNLYRLGRAKNLPDRMIAGKFGPGGEKKILGS
PGYIVCHDRRLRSDQNRQVVKQTCQITVINGSTDSLMNDEVLLGLRVHDT
ESIKPIENFTISDWDPNAPEVKRAQESVDRCLITIQQAIPDKSVADCVEA
LIGCYLTARGERSALRLMRWFGIDCLPGPGRSFESSFSTHGAPWVSPRPP
DPRWTQLAEARLVWRFNELEEKLQYTFKDPSLLIQVASSAQQSTFLTDTD
CYQRLEFLGDAVLDYVITRFLYEDSTQHSPGVLTDLRSALVNNNIFAALA
VRTGLHVYLRASSPQLLHTVDTFVRYQKEVAKDDLDFITNEDIEIRQPDP
DGSFGVEPTTDTLATPECDSVPIAPSDEWAKSVSEETSNTPAEKPVSLIE
PSVEEDMEEESAPVDAGALGDLNEQERKWAKDEAEKLVSGFMNNGATLCS
PTVSSNAPQSKNNLNFHSFSQNVNAKALGDIFESLAGAIFLDSGMSLDTV
WTVFYPLMKERI
>FGI_07065|DCR2
MPMEADNCYSLANGLQKSLWFPPVSMDPLPMSFWCKRATARGSLPSEKRR
KRPSFLLIGECEACDDHPLDLRCPGGGSRRTSESSYSDELVTSPQLFVEC
GASAFSNSAPVATLSSCDSGLGTSTQAFSHSASPSPQPQKSNTFYPIQSP
ECLIAPYQSIPGPSRQLYVYTWALPDSDILADLSALHRDCFKHTDQCLAI
IFSKPISENDYVCRVPLYLSQGMARARVHRAGSPVCLTQSELDRVVACHC
VLAELLTNIADLSHVGLQFANLRLRSLVDRKNLGSSGSKTLAVRDPFEEL
NFMPNESRLLGLVTILSLPCYDLDFLAIDNLIHWSRSRESWKLNAAAVST
ESVRPVRGIVRDYPVRLSQIPTEDWAGVMVRPSHLPHNDPAMFAVSGCSS
KIGLDPVPTKLSEKLLTVLNPILPGPPQIDQRTANGSVDLDSRGRNGGGC
GTVSYVDYFSIRYPSVHRMMGSFDGVLPLANCFRLTRHQNAAQVTAGLRK
DKHAVDDKLAVYLADTCAVHPLSAWLWFLLSTFPLVVHQMSRALLISQFS
AELNQILTRQESDSMNHAISEAFQPSPRYTVLMPDRLDAPRCMLSELNHF
TPIDLEVQSRTPVEWSRLDNLAASSENTVASTRIVPYPNHLFEATTLLAA
RDAVNLERLELLGDSLLQLVATLNVYATAPSYANEGWLTAQRIPLVSNAN
LLRLALHFNWPKYCTGQVYSPPNHFVFPCYSVCKTAILPSSDARLTVGLT
DKSLADMMEALIGCFLLHLGLSSAVRLLSHFGISPYGNNKSEEHSDKNKD
IWSRLLSVDNSINSGTPLGSSPIKPDTCQLRTIPRSLCLPPNYKESLSDS
SDSLIFSSLESSFQTNQLKGLQSIIDYFFKDVTLLVQALTHVSSPHSKQF
GTYER*
>FGI_07067|DCR3
MWTPPVSSNPKPLSDFIRRPRAISHAPEKCWIPPVKEKPDEIAILLSRLR
LTPARRSNTESTDPHVIRGSSNTPLPENYGTNLTCDALKRSSQRLFIEST
HSSPVSERVIRQPVQSARKLSCPYQNVPCAEELFYLYEFRLPHPEMLANL
VGVAPECFDSPKRTIGLLFSKLVSEDANVCRIPLYLTHGMARAYIQLTRE
FMLSAEEFRLVLSTHQVLCDLLCEGITRDLYSVTESDPNLENSPLIDQFM
YDPKNALVCALLCIVQWPSSTLDFEASRCLLSASFGTKIPIFSKSFSATS
PKLIPHHDIIPFRRTPLDEIDSSFWRGRLLRSITMASCDLGLLACAGPDS
RSPTSVQCFRLSRHFQAARAHGSRTLKQPTAVINKSSTCSVHPLSAWLWF
NLTLIPVVLYQLNRALCSVELGQLLRKLVPCSIRVRYPIPIPDRLDAPKC
MLSSLRVPVEQDRLAASSNLWPTLEKPKPDIIRPTNQAEVSNLMVATTTL
GADDMVNLERLEFWGDSFIKLMGTLIVYNQLPQTASEGDLTSKRVAYLTN
TYLADIVENLHWSGYCTARPYLAETQFLPPTFVLSKQADESKHQDRLFVT
FRRKSLSDMLEALVGYLLTYSNLESAFLLLTYGSSNSIITTIRQNWPKFF
ATSVGYWIKPTLVSNLTTQSSVEGVLNYHFRQPVHLVTALRHQSATCTSE
NSSDYQRLEFLGDAVLDYVITSHIYNANSDFDPGVLTSCRSSITNNNTLS
YMMVKLGLHQYVEHANPHLPSVIQEISRIHQTADRSRTEIDVFPSDMANI
TASKILADVFEALIGAVFLDSGGDLVVASKVAFRCLSDRIDFVIATASRN
LAQIP*
>FGI_00759|ALG1/2
MLNMYGTIYNPPTHLFTSSVKEVPQNYGPIGTGLPNITTANPSNPNHCQT
SLVGPIGSPPSNGSGTVIQNGGQNMSIPNNVGLNNLNTITAALPYGSNNG
PNGTLHGSNGNGGSQSGNGSSPPVVGSGGDGPPLNVGAAGGSGSSAGAGS
NSSGSGAGGGSCGGSGGSGGSGIGNSAQQHLVQFEPPPRPGRGSEGRCIS
LRANHFEIRVPKGFLHHYDVSITPEKCPRRVNREIIETMVNSMHYQKYFY
NQKPVFDGRRNMYTRDPLPISKEKVELEVTLPGEGKDRVFRVAIKHVSEV
SLFALEEALGGHIRHIPNDAVISLDVIMRHLPSMSYTPVGRSFFQNPDGY
ENPLGGGREVWFGFHQSVRPSQWRMMLNIDVSATAFYKAQSVIDFMCEVL
DISDKNEQRRPLTDSQRVKFTKEIKGLKVEITHCGTMRRKYRVCNVTRRP
AQTQSFPLQLETGATMECTVAKYFQERYNIRLEYPHLPCLQVGQEQKHTY
LPLEVCNMVAGQRCIKKLTDMQTSTMIKATARSAPDREKEINNLVKRANF
NADPHLQMFGITVNTRMAEIQGRVIPAPKIQYGGRTKAQASPQLGVWDMR
GKQFFSGIEIKVWAIACFAPQRIVREDSLRLFTLQLQKISNDAGMPILGQ
PCFCKYATGQDQVEPMFRYLKNTHAGLQLIVVVLPGKTPVYAEVKRVGDI
MFGLATQCVQSKNVNKTSPQTLSNLCLKINVKLGGINSIIVPNVRPAVFR
EPVIFLGADVTHPPAGDKTKPSIAAVVASMDAHPSRYSATVRVQSHRQEI
IQDLYPMVKDLLLQFYRATRFKPTRIIYYRDGVSEGQFLNVLNHELRAIR
EACVKLELGYQPGITFIVVQKRHHTRLFCADKKDQMGKSGNIPAGTTVDQ
IITHPTEFDFYLCSHAGIQGTSRPSHYHVLWDDNRFSADDIQNLTYQLCH
TYVRCTRSVSIPAPAYYAHLVAFRARYHLVEKEIDSGEGSQKSGNSDERT
PTAMMRAVTVHPETLRVMYFA*
>FGI_11320|FLAGO-2
MSGRGFFPPGSGRGGYERGWGRPPSDRGRGFYDGNRGVDPRMPYGPPPSA
FGGRGGPRQSHTGYEGHPGCRGGGPGPYTGRSDRGMPPPIYPPSARGRGM
GSSRGAFPTGQPVRGNAKPRGATGSTDRGRDQSSESIKTKSLKPTERGDT
LSAASSTENLPEAARQKKSHPIVRPGADLASALSKLQIQRSIRIPSRPDA
GGQSGAPVEVLANCWDISVNPKSVLMYFVETIAVFRFDKTKGEKTEIRMP
PKEKRALIQQIVDALPADVIYDGGHTVYSEQPIPGVSKEGVQKTMEIKDP
LNRDQLLLEYRIMEVQTVSTEDVKNYTANEHATSLDMPQTCKAFFTCGNL
ADVMYNKYGDNMLQCSRQMANDLRRIRVETIPFYTTEKGEKYSRRFTVHG
ISSESASTLMIDDIKQSVEKYFLEHHKIALKYPELPCVKVSLSRDVFMPM
ELLTILPYQAPNAKKSDIASEVIRCAAVRVHDRFRELQTFVGRLMQSSHS
LSSKFGLKVNDKPVKTPARVLDPPRASFGRNSEPLQRGSWNTSSFYLAGG
GSHEVKWAIVAVPGDRAAQKHLSILSQELPRNAARFNLRLGRPEIATASR
ASIDELFRNYQSHGVQLVVLVLYDDLHYPSIKRLGDIQTGMRTQCVRGRT
LDKPRVIPNLLLKINGKLGGINWQIQDLMRNDELIMVFGADVTHPAPTQT
QHVRQSIAAILGSITPDLMRYAVVVRQQATTERESKTTREIIDAMESVVT
ELLTSFGRNNNDRLPTRLIFYRDGVSEGQFENVLVEELASIQKACSNLRS
GYEPAITYIVVQKRHHVRFQPLDPRSKNVAPGTVVDTHVTHPREFDFYLC
SQEGIQGTSKPAHYHVLYDDSDWSSDALQNFTYFLCHAYMRCSRSVSYPA
PTYYAHLAAFRARDWISDLTEPAGLLQEGKFRVHNSQTTGMFYL*
>FGI_07515|FLAGO-3
MEEAAGPSESVALPSQIPSTGVEMVSVGQQETDIPGGADKADVQGLQPEG
ATVSGGRKKRGKKKSAAEPSHSVAGAAFSSVVYGKLSNLQRTDRQLSVSM
PQAPDKGTIGRPRTLVSNCWNMTFQPKTVYMYDAEVLNLWRFDDTGRQLE
LRASPKEKRKLLGIVVSSFPEGILFDGGRIIYSDNPLPDVTDTGIDREFI
YDDSDLLERRKLKYKIIFTGRRNTVDIVEFLERPNGQSVCSLQDSLRILD
CAAKLACEGPFRCLGRMAIFDLEATKKIFGKLLQIHRGFIMTVRPQWKLR
INVDMTFKAFFPSGNLADILYEKYGDDMCLHSEAIYKDISGIRLQSPRIY
RKNPADPPHVRLFTAHGVSKLPASKLMIEDINQTVKDYFNVTYGHKLQYS
HLPCIKVKKDRDVFYPMELLEVIPFQNPKNTTDLAAEVIRCSAVRPEERF
RELEKFCRSYLVRGPALLRRYGMSVLDGMQSVAGRELPTPAANFGGGHEP
LGRGKWFVKRFHSSAYGGQAIRFIVISLPPNPREDGARRSLAAELEREGR
SKGMHFQLVGDFSLQPQELAHRMASLSSQADLVIFILGNKFSYSHIKVLG
DITLGVRTQCIQSATLRKRGVIGNLLLKINAKLDGINWVLQPFDNGEHIM
VFGADVTHPSPTGNQLRRSVGAVTGSLSDNLMQYRAIIFQQMTNRPQQTA
INEVINDMQSITLELLKDYSRRNNGPPSRLIFYRDGVSEGQFEKVLLEEL
AGIQRACIDLGREIPITFIVVQKRHHIRLKPQDDAGNVAAGTVVDTEITM
KSEFDFYLCSQEGIQGTSRPAHYRVLYDDNNYRSDALQMFTFALCHAYAR
CSRSVSYPAPTYYSHLAAFRGRDWLTSNEDEKHLIKNGRFLVNNKQLFSL
FFC*
>FGI_01051|xrn-1
MGVPKFFRWISARYPCINQVIGGDEVPEIDHFYLDMNGILHTCSHPDGAL
GFMSEETIFRNIKSYISFLVELIKPNKTIFLAVDGVAPRAKMTQQRARRF
QSAQETRKAKESAEKRGQPFKEEPFDPCVISPGTEFMERLNLFLQDFVRD
QVTHNNTWRRTDVILSGHDCPGEGEHKIREYMSYRRAHPDYRPNERHCIY
GMDADLIFLGLTTHEINMCILRENVVKSRTCIADEMPFCITYLSVLREYI
NLEFRDLEKNLPFPYDLEHIIDDWIFMAFLLGNDFIPHLPNLHIHAQSLL
VLWDTYQVVLPQLGGYIVEYGRLNLQRFHRYLMELSKFEQSWFEEREADH
RWMRGKRGAQLSKELENLGKQSEVPRVRAPILPSDKLQVAAVSTINESPS
DLSHLVPLTNLFGSDCTNMFGAGYLDETTELVEEGVLPAAMLQNSQHDAQ
LAKSTSKITEAKSPLSNKEDVNQEELDDEDELIYKMHRRDYYLTKLGIQI
DSESVTNTECLLPLVRDYVRMLQWILCYYFLRVPDWRFFYQYHYAPFAYD
LMLYTKQFVSTDCHENELDWAQFDTSSEPLLPFVQQLMIMPSDAAYIVPS
AYRTLMTSSSSPLAEFFPEEFSTDINGKIASWEAVVLIPFIDEKRLLNAM
RPMNAALTKEERQRNKHKCHFSYPACHPRNFEYAKPHLVQIKHSFFRDGV
LQSKKAMEKLLHNPDRTICPDFPSLHRLPFTAELRRIPVHIFELPSKLES
MALVIDRRARLSSFGTLEECAKRILGKPTSVRWPHSAIVMPVRLMTRSEV
WELENFNISPIFSAHSAPLRYRKIEDECGQETEANKYNGNCREVSWVDDR
LEERERHMSLRYAVVYDDKTEDKPVEPVLVFSRKLDGWSIKQKSNGTNMF
RLVPLFAESRAANGDELHLTDPEPCSSWFHSASRSRDHGKRPTVPTLKVA
PAYGTCDGLTVDLLDLVLEQPLPLHSFNHITLRWNSPYAFGLSTLFSPGQ
VVISMALRMHGSTGEVVGISTKKSTVSVRFYTNVGGNVDISKLRKQVQGN
GFSCILPTTSIADQLGLPHVAVARLTGTFLVTLSASNKEDRSKCHDNYTG
SPKPDEDSTRNRNQHQEVWNIGLNLRRNKTRDQVLGWSRHCSVRAKWLFS
ARTVALLNEYHKRYPRIWDIVIQDSRYPHSSGPVLANVARDELDAVVEFL
EKSGCRTAPLVPSSGKYVDNDHVKKLRDLLYPFSTTEMNKKLSVDEEKTT
ANQRFSPLDRVKWSLLPTVSCTPISLFMPISATRHLYPSGQMLLANGEMI
DFHSTSLKSFELMDRVVFCKNGQTVPLGLFGTVIGIPSDGTGRLEVMFDK
EFDGATDIRGSGPCCALVHSSVLIKLPFQSLTISPVQQPSSIYASKAAKF
SPLASQDNAGSQEGPIKKPLPKWATENPPKQSIPWPTTLDVSSNPSNPAS
TSLKSDTDDQSTVELKELNALLSHAKLNAASSNNLRSKNSEPPVGAVSDS
LVNNTNAENSFRRDPGSSRFSRDSVPSPPKPPMPPASWSQQRLNHEASDA
TCMRKSQTAPQFGPREQAIPETRNESCVIRNRQTMSRRSLQNPNVLSSPV
TRQPRANEQFAMNRMPSHGFRTEGMNNHAIQVTPVAPSYQNPTPYASSAV
NYMPPTSPPNWSNVRTIAPFFVQTPGQPLMPPQLMHTFYAPNVYSSQPLP
LDPLQHHFYREFYHDAYMSFMGYQRPPR*
>FGI_00596|mrg-1
MTSLRCTSAVENENSPQVSMDDKSDLTPKYEPGEKILCFHGPLLYEAKCL
DVKVKDDTVMYFVHYQGWNKNWDEWVTDRRMFKFNEEGLKKQKELEQQIK
SGKKVKVLRKSDLKKQSYPPPDIMRDIERTLRPSEVKQEEIGSPKDKDKP
AAETEEIKHEEQPEVAPQSKGAESTKTVTAGVEENAATPSTGSGSVRRRK
GRPGAADNLLEKDDGFLSKPQLKVELPDSLKAWIVDDWDLITRQARLYEL
PAAYPISTLMVDFLQQSAKEVKQEEATEPTDAVRQSAPICQITTDLRHEF
VAGLQHYFNLIVGSQLLYKFERLQYAELLKQHTDKRMSDIYGPMHVLRLF
VKLREMVSNTRVDAVSLPILEALVAEFLQFLHKSRKKYFRLEDYSVATAE
YQRRAMC*
>FGI_08500|GFL-1
MPEDGVEHLKTTVVKPIVYGNVSRYLGKKREEDGRTHQWTAFLRPYNTNE
DMSSFIKRVQFKLHESYANPVRIVNKPPYELTETGWGEFDITIKVIFTDP
NEKPLVITHLIKLFHCDHEIMMGHKSLVREIYDEMVFVDPSPSFYRALMS
RSLHSGPIIPHETDFKEAKRQALVTLQDLDRKVTQAISVYREQLYLKKDI
IEEVRSAVSEVESTVTSV*
>FGI_01619|PHF-15
MPRVKEVTHILHEWMCQTTPKNDSKPAEVFDTHPLSEMMLSSESEVGKSD
HMVLIENPWKSEWHKNGVQVPVHILSELPAPFFRKTDVPAVSRKVAVCTS
SAKLWHEEDDGRYNPNIHCLFNEIRRSPVYHIDDFDRVWVKTANEERECL
GEALISEWMLEDVIEALEHLTFLRMQEKIKELEGEALEFDENARCDVCLS
YEGEDDNELVFCDGCFLCVHQACYGISSLPEGSWICRRCEAGAKSTTPCA
LCPNTGGAMKKADDGVRWCHLSCALWVPEVGFGNVELMEPVIKLDSIPQA
RRSLLCCICRCRYGAPIQCYNKKCKTAFHVTCAFQSSLTMRQELMEKDVR
LVGLCPKHSRKDQQHSAKRSPSRCVIRTTPAKSPSQSPVLHGCGSNQQSS
IALRKQRLLELENDFHKLITDPELVAYLNNHNQKDTSKAPRTNAGSAPHK
AVIPEDIRLAISAYWRLKRRANFNQPLVSPVPMEWRQTATEVVATTKEAL
AQTARVTQDIIAFEAFRRIRFGLDRARLVLDMVLKRERRKLALFKRISRI
IDIQLRILIAGKHRALSEEERLFMSAVHMGDSIYDNAELFSTYSSGHIPS
APSVPRITKSELLSNPNPGVFKPPLLPAERKLLVDCQKDRYRLRVNSDPV
DSHNLVTCDLSVIPREQFIVPEDVKQRLRSALALVSSNRASKTTDTMSRS
KTVSSFSSSIIKDKNTQLLPSVCSSPSITRSKRSFCSTLRPENIFSCFSA
RDSSDDIQSPTPAKRANRRSINLSQSSLPSFGDHSIPVLSKFATIKIGPG
AVRLL*
>FGI_11279|MES-6
MMTTGKRDRQQSTATTNTEPTTAVKSESACGNFTSRQTTQSQNASPVLSV
LDTAPVPNFPFKHTCTVRESHGRSVFGVAFNSSNRSSPSDPLLFATVAAH
YVTIYQCNLKQISDETSSQHHDSSSWETLPVVLLQSFTDPAGDEEEFYCC
AWSRDTSGNVASSWWTDCAETRQPRSAPHPHQAPTTYSSASLLPPHQQLV
AAAGKRGVIRILCPSLASCPTSLVGHGSSVNELRFHPRDPALLFSFSKDY
TVRLWNIASHVLVCVFGGAEGHRAEVLHGDLSLTGDLLLTAGMDHCVKIW
RLNIPELANAVIDSFSYRSRSNPKPFPVLIQHFPEFSSRDIHGNYVDCAR
WFGALVISKSCENSVTLWKPGTLDEGTTTNANNSSILGPGATVTMCTEVG
GLRLPSRLQPVSGQPINTTSTVHAMPGVPTEHKISIIHQLKAPDCNLWYI
RFDVDLENQVLALGTGTGPSRIYLWDLAFPEIALNLPAQILHIPGLTGSG
AGGIPIGHSAIRQTRFANDGKILICVGDNGLIVRFDKI*
>FGI_08273|SMG-6
MQEIVQLDGALTALLIPPGLCACAIPIIEPPPPHPEPKKEWSQIQTLVFR
WWTAVHRLRERLFSLFESVILSDLDYCNTAHVEQGMWKSVFYTVLELLRS
WISNPESTGMLQVDPHSSSGNSNEENDVLFVLRHICLKDVIEVGEDRLCS
LLDRVQSINHIYLAPLLADGRPPPETRSRTRRLVYLSAQKLMLFLGDLAR
YREILLGDRNFGKARNWYQKAQLLVPKNGRSYNQLAVLAMYTSRHLDAMC
YYMRTLAASNPFPTASQSLAALFNEIRPRAENLMRQLRRPKAEVTNSHHA
SFHSADPRFQRVEIWIHPLDGQTTVLQGARRLVYLPTPTTCSSQKNISRP
SQSSSDWDRVGENDEDDEDAQAEQEEYANMSLIEASKLSRQFGLMFIYAH
GKLYTKIGMETFPEVASMALQAFSGLLAQKPCPLSAERLCQLCVVNMYNV
DRAMSLTTHVGSISSTMEKQSGSKASGAFDRFDRPHYSGSKSEMDRSEIQ
PISRLSGSETLRSVHHDHAARFALDAFSLLCRRTAHLLQEPIPDGEPTWW
IPPDARLLLSALRLWSEWMILHPEHWLPPPNHRDPTLRPYLNDWKLVAEL
CTRAANWLNRNSTRPEYEEANPTTSLVLCLKGLSEYEVEDGEKQSRDLVH
EFQAAFLFEEAYVAGFKPMLDLIPKLYRYTGDWTAETVADFVRIEKLVLF
GDFLCGIEPPVLTYDLDRAIYESAIERESSEKKQDRPSNSLPLNYSRDSN
DSTSSPNDKSKPETSSHNTDLKDSQASADIAALQLKRALLQHQLEEEARL
AAWRRNAISQAASGGRRAVELEVRPIYLLPDTNCYIDWLEGIATLAQRSS
NYTVLVPIVVVNELDILARFGSSSSNGSTWRSGRLVEEDSEVTRAGLIQE
RAHRAITYLEHEFAVRNTRLRALTARGSFLETIAYRTEINGGREPGQTND
DVILACCNHFCKDDSDRLCLGGFGRNADQEFPGEQTNQPMRIVREVVLLT
SDRNLRLKATNINVPARPLRTFVNWSRLPLITLLPNLNAEPNLIADGRKA
EFPRPQPRGQWKQPLRH*
>FGI_00002|RHA-1
MTDPEGIKTWVYSYLQSTKRIAPEYTFIQKPAGRGQLRFICELRAQSFDY
VGIGNSKSKKDAQTNAARDFANYLIREGHVPASAVPLKKSGETGTGEATF
STPTCSGNSWNTSEVRPTAPARDRVNANNNDNSNYINRIYDQKKLEEAEE
VDLTADIHGGWSMENAKARLNEYLQATKQEMGKEEYTALGPDHNRSYAAE
LTIYAKGLRKFLCARGSGSNKQMASRACCLSLVRQLFHAGEIEAFTGEKK
KKKHDEVPPTAVTVDPSLEHSLTRLLDDLGLQPLLQPPKVSSPDQPYNMI
THYNLTDFEESPKQPPQLVAWCPPQPNWNPWTGCNIDEGPYASLPPEQIN
AQLAEEHAQMVHRNPQLRGILEDRAALPVNAYQQSVIETVRLNQVTLIRG
ETGCGKTTQIPQFLLDSFIQAGAGAECAVLVTQPRRISAISLAERVAFER
GETVGTSVGYSVRFESVLPRPYGSILFCTVGTMARKMESGLRGISHIIVD
EIHERDVNTDFMLVLLRDMIAAHSGLRLVLMSATIDTSMFVDYFGDCAIL
DIEGRTHPVDYYFLEDCIEMLNYVPPCDERKRKRRLEASQDAEIAEENCN
DICDPKYGSAVANAMREITEKEVPFDLVGRLLEQIASMNIPGSILVFLPG
WNIISLLRKFLQAHPRFGSTDYLILPLHSQVPREDQRLVFRSPPPGVTKI
VLSTNIAETSITINDVVFVIDFCLVRMKLFTARNNLTSYSTSWASKTNLE
QRRGRAGRVRPGYAFHLCSRARFDRLKQHSTPEILRTPLHELALLIKLLR
LGSVGDFLMKAMQPPPLDAVIEAEHTLKEMKALDKNDELTPLGSILARLP
IEPRLGKMMVFACVFKLGCASALLASGSSLGVDPFLMPPDRRRLSDGQRK
FAAGYSSDHLAGLNIFQIWSAERARRGDTAADMLCERRELNGPSLRILED
AGNQIRMILLNLAFPEECLSDASIDFNMPNNPDCTMLTSLLTLGLYPNIC
AHVEKRKLLTVEGTVALAHKGSVNCSNSSIKFPHPFFVFDEKVIQSASLF
LSSLPSPFCCCYKSDAGYLDDRHCRTTYVNSVSGNERTYAFSPIRRFLIP
NLTLGFLLTGSWVRTQAVSCKGLTMVNPIQLMLFGCRTATWRNSNPNSST
EGTVLLDDWLPLKINFATAARIFALRPALEALLVRACLRPEQVADLDDHD
KRVIQVVRDMSAGYPVHSNEGLSPPRKRFASDFGHPLLSGRSRRLNDFAD
RGFDRYVNHPQPGFGAPPDGMEYAGPSKEQMVDGPPYAARGQPIRIGGRF
GAPRPPYFQHFDDFHQFGYSNNSNTNLALILGTSGMQIPINGSGPLHSHS
EVISV*
>FGI_02969|ERI-1
MPNSCLLGPPKQSSFTECPTLPSSTTGSPLTAGRPGRAYHEACPSPPILP
NDLRDPSECVSPHSTTCAPPYLTFMYDPRSAGLLPNYSSGDWIPPAHNCT
FLSNPSGGVRVPPTLHLVHLCPASSPPSCSIPNTPSHCTSYGIVPCNGTA
HHSNPYFLSDETKYNHSDLCARSNGLQAFSASGSTPNTTTTANTIIVENP
ATANSPFFTSVPTRYLAQSADVSGNSAAFNQLQNDLSYRNTENLYPLDHN
QLYPLDFRDSAGFDTMSAQRTELTEINSINSVSSGKLVGSEDASTPLSGF
VQSSVSDIPLVDLEELFARTSVNDVYLGPVRGPDAKILPLDPSVRVVNDC
VTLPYSSSSLAFAPPGIIMVTEMWSMFVTERLSHCNHRIHQMNIESLRNC
LYDHGLNQLGSPIILRRRLQEFVRRVRDFQSSDGRRLSKIAAAAAAVASL
EQNAENLSADSATVSPEQTKLTVDDVEDASPTQQQQGPTSLPQITKLPKP
VILTPDTFYHYLLIIDLEATCDFQERYQNTPEYPHEIIEFPVLLYNTRTR
RCVSVFHAYCKPRVRPDLTAFCTNLTQISQAQVDSAQPFPNVLAKIENWL
FNKHKLSDLRCAIVCDCSADMGKFMRIQCHLNDIPLPSWATVWINLSKAF
RTFYKLPSKHRVTLSTMLRDLNLSFIGQQHRGLDDAINILRVVRTLLTDG
CLLRVNERVDIGRAPTFVASVPRLVAEATSGLMGSRLVLLSRKSRASTGS
GGYSEKDKSSQLPIDLPEDHRESLLWLANVQKSRLPKD*
>FGI_04808|SMG-2
MGNCWPSKPRETKQQQKMPYHRLERSSATNKSSHETHNYAVYNTHSRQPT
SASSEKLPHLSVQSSKTGNREYPPMYKYDLNSQRNNSPNKQPPNPAVTRS
RSVTVPERTILPDRHTVTEIDSDKPTSKLTNNFILETRNVKPMQLRYSDL
KGYAETLEALVKLESEYEKKSIESLNAKNIVVRWDIKSKYQGYVYFRPLE
VDNTEMDFTIGQRYRITPVSSEVPGKSIEGELIQIPDDFTTDYCLCVRGA
VTNFSEHNKVNIEALWNGISFERMCDSLKIIKSGSISSNLRDCLCGKRMN
FSAHLTRPLPKEYTTPGVDHLDDTQKRAIQLGLDSMFCLIQGPPGSGKTT
TSACLIYHLNRITGAKVIAVAPSNLAVDKLCSRVAETGLNVVRLCAPTRE
RLSACLEELTVHRKAQELVPELFNLQAKKDRGELKSSSEMGQYLKLKRSI
EIRVLQEADVICCTCVMAADRRLYSIEFTNVLIDECGQALEPECLIPISR
DVSRLILVGDQCQLGPVVHCPEAAKAGLDRSLFQRFCTLGAPLVRLEIQY
RMHPELSRFPSRMFYDNQIRNGVRASERTDCCLPFWPNPNKPTFFYLVRS
EEQRARNGLSYLNRREAQVVKSIILRLIEAGVRRNSIGVIAPYDGQKTYL
VGQLGDLANGPNENVEISTVDGYQGREKDYIILSCVRSNQKRNMGFLKDP
RRLNVALTRARYGLILIGDPNTLSKDPLWYELLRFYHEQNLLVEGPLKQL
RRATMTLLKPRIPYAYKPRTDWLA*
>FGI_02292|DRH1
MFNSVARSLVRFPNFLRFSFFSIHSVRRLNGIPSMKQTSLIQSWTRAFKL
TSSRQQGAISDNCHVEPRDDHVPKSNNACDSNFDDRVLTDVLDDFDKTNA
VNIYSNTPIRSPGDIDPAILERVQQRKPIAYRPTANDSDQLNDFNLDAGR
VWIYPTNVAFRDYQFHITEQCLYKNTLVCLPTGLGKTFIAAVVIHNFLRW
YPTGKSVFMAPTRPLVAQQLAACRQLIGSTADSVVELTGSIAQSKRRELW
SRLRVFFLTPQILANDLEADVCPATDLRLLVFDEAHKATGNHAYCQVLRL
LTGPPHVHRQFRILALSATPAADIQGVQSLIANLLISHLEMRTETSVDVK
CFTQTRDLETIVVPLGPELRQFQNLLFVCIRTLVERLRMRNAFTSSHGDL
RPERLAKYTVVKAREEWSSSPRASSLSPVDASAVQCNFGTLICVLHAMEL
LEQHGLRPLYQYLSGVLNGQRAIPSVRTEMMRLPGVSQLWSDLVGRFGDG
FGNITSTQAPFTGGHPKLEKLRELLCEHFRGKSATDTRVIVFSQLRDSVE
EIMHMLKQLRPLIRPACFMGQSSAAARPLTIPASYGTHGDASRSSPAAAA
LTTRLSICASGVSQREQLRVMNAFREGTFNTLVSTCVGEEGLDVGQVDLI
VCFDASKSPIRLAQRLGRTGRRRYGRIVMLLTEGREERNYQVSIARTTSI
HKALLEGGAYKRLAFYPHNPRMVPIGLDPEVVFQNLKSVRSESNGNSIAR
LNRESSTKHKSALSSRTKTATSRMVGFVRSHIEVIDVENLNLNLTPVGPG
WFHSLNEPFASVALPCFTDLFKVNTSDRLRSTRERLQAHKFDGSDAYGPA
TSTLHFVSILRLCGLQRCGLARLSFHALGLRSVDVETPFSLLVSESDYVS
QGTQEAYAPPANHKDEESSEAAASYIPEVDITASASPRSVTVPKTFAFPH
VIRGLVSKQLFFNPNADLASIEEMRNVALHFHSTSKNANDRTDITVLREA
WSQHCMDAVEQCSSSARVPPRSYSSSAERITSFGKLEQWVDSSLLKAIAG
SSPEGQEIQPQASLRSPIKFVTESCSLSSLPVTTTKSPPCQRSPVAVVSS
VEISARSTPYVRTPNHKTNELQLVCRTDRNDHSQIRLEEALALLDRSTIR
LEASALLLDDHLTEAALNSTALKSAVFTGPSNRLHFDTKLSLGGDFGDDL
LLSSQAVGQSDDQPNPARSSQSTEHSSAFEFSSQIDWSPITLEGITSRIE
RDADSDELAPACQPVVVEELDSPLAPLRRRAGRIKRGRLLFQTQPNTIDF
ERDLHGSNHQFLLTQAEQSDDDISERDSENLALDGYESSFIDDDQSSQID
ASANPQAPGCLDASDMLAVYLQTARSPPFGAAGQIPLRDLLLNRKYGVKR
PSLFSGPKCQTTKKEGAETDGTNLDNNHLPYSQTPEDDEYALDSFCVNSA
DSTSVASEEDSPLQKRSKRRRLLMTCK*
>FGI_06175|R02D3.8
MMTLLGFLDELLNCVRLGAFGVCVQLVGVIVSTLLWTLHSEDLWPGGNYK
YNFEKRDSALIRIFFPLWSADVIVCYYDLIVFSRRVLFHRKIRKLIRRND
LIPFNYYRFSWHAFIGMLRATASGMNRPVQFFKYFLILDFEATCDKNRKV
TPTEIIEFPVIKMDSESLISERIFHYYVQPKVHADLTDFCTELTGITQDM
VDGQPCLEDVLKKFDDFLRDEQLLLPENNFAFVTCGDWDLKKMLPSQCQY
LNIPLPSYFGQWINIKQIYCDVMGTFPRGLTDMARGLRLPMQGRLHSGID
DCRNIASVLCALIRLGAIPRITGTLNG*
>FGI_05634|SID-1-like
MYSNHKKYYADLLFEFRYSLYSAVEIYRRIEPNNRTKAVTVTLQPTPNRR
FYIFPVFGAITFFLLFYVAAILILCIYDRYEKRRFALVRCQADLFVESSS
TRTVYGSMSTRQPISSPTRTHSLFPNIPDSSAQPDQTHCMARSWHSDETE
TRPQRRLSIAGSVSPLPHSADSECALTVPVHGSRSCELYSSPPEPANPVL
TENQPSPTAMPGDEQEADFIGDSTTAIQPKSSKPSRPSKTRRRIPKFARP
TSCVTRPFDHPSSGDEEPTTEFHSDLGSNVPAPNGNRSTTIPSLIDLSRK
PYTQLNRKYLLYFWFLIIVSIFYGLPAVQLIMIYQKTLIETGNEDLCYYN
FECARPLGIFTAFNNIISNVGYVMLGLLFLALTARRDLIHRRALKLRPAQ
TQTRGVPQHYGLYYSMGLALTMEGIMSACYHMCPSFSNFQFDTAYMYILA
MLIMLKIYQTRHPDVNATAHSAYMVMAVVIFLGVTGVIYGSETFWIAFTV
FFLLMSVVLTAEIYYMGHWNIDLCLPRRLYSLIQSDGIHCLRPMYLERML
LLLIANVINFALAGYGIVARPRNFSSFLLTIFMVNMLVYTMFYILMKVTL
LSPLFAVSFNGNHF*
>FGI_08551|PHF-14
MSSGRNASAGSDVEQLFQAIARRDPSKRQIKPVSSSQFALFDELDSDSDS
EFVCDEKDDEGDSDIEESDEAPSGSDSDVTDSSSESSKDSSEGTLRSPVA
ETKDADINLYSNTQQDTSNDVEMEPKEIPPTEHCPDSVVASAVMSKDKVE
VPQKDDFLICMVCLRDNEDPNDELIECDGCGVVVHEGQFIVVSLDFCSDC
YKIVDSIFLSSGASSSSTDAWFCEACLAGVFDPLCELCPNTNGAFKRTDN
NRWVHLICALYTPGVAFNDPENLMDVTLTELSPKSWSAHECSLCEESFFA
WTGVCIACDAGLCRTFFHVTCAQKHGLLSEPAVDENTVDPFFAQCRQHTD
KTVARHRRRNYLTAMSHLRKRSQSKSDNIGANGFGSPLHIPTSGELKLAN
HLEPRVQQKLETFRNLYKELLKIREKPYVPPSKTPLFLENSPVAMRFFVT
KAKSLQLPLQLTGQSTTNDPVKATPSGYPVFSPDFITYFFEREKRITEVS
KRIAALQNTKRELQIADESASHSYNSVTANWTFKCISRRTAVHVKVRQLM
KQLANLIPVTAQLDAFISRRTAVHVKVRQLMNSLQNLIPVSLVKTILSGA
STWIYCLAIALWAVPAPAYYGFAGRVSLKTALLFFFCLCSTRCVVCHGLQ
DQHLITKCDTCGKAFHLACLDPPLLRMPKRSKLYGWQCSHCTKAVASNTE
VVVIDINAPRQLRRSAGRPSDLEKTSEELGKPPGESTPVAKIESVLPKPE
PTSPSVTSAPTMRTPGRQRPIFTTPRSGLSTTAVGNRITTSHRGRRKQSF
PSRDSSFSAVKKLRTEQQSQQSQSAIPGSLSTQPTIVVSQMDLSTITKTQ
RSDTICATVKPLMLMLTVVWGGGIHLLPRLLPVKLFVGLLLCLSFIQFVR
CQVIKFVQIRDHGTNGDSETVEQIAPLHMRYMICPENTGMQRRSSAGRFR
MRLKKL*
>FGI_09652|SMG-2
MGNLWSRIIGNEKQEQQQTENRHVQHRESSGFTVTLPTGTRRSVGYVAYS
GQPVHRLSEKFASLRLESPNKEPFDAAYSHCREYNLEFLHRYSVATREPC
SSVKPSHKSPDAGVARDGNNLKALVTRNSESKEDLRKPSTLEKTSKVKPA
RLRYLNLREYTMTFRSLIELEAEYEKQMIELQVRNIEIRWDKHSGGKPLA
YFKPSEINDSEMEFTLGKRYLLSPAIPVSPEESIECELVQTPDDFNEDYC
LRILKAANLPTKCHTFIIKASWCAITYQRMLNALVHIQSGSISPILSECL
CGRWTDFSAQLSKPLPKTYTIPNVDRLDHSQELAIETGLTKAVCLIQGPP
GTGKTVTSTCLIYHLHRITGAKVIALAPSNTAVDNLCMRLVQTGLNVVRL
CASVRETPSNLPKELMVHVKASQINPELARLEKQHDHGELKPGAELKHYL
KLKKITEIRVLQEADVICCTCVMAGDSRMESVNFTNVLIDECGQALEPEC
LIPISRDVSRLILVGDQCQLGPVVQCPEAAKAGLDRSLFERLHMLGAPFV
RLETQYRMHPELVRFSSRVFYDNQIQSGATVLNRRVCLRFRWPSSDLPTF
FYSMESEEQLAPNGVSYWNPKEAEVVKAIVRKFIVQGVKPSEIGVIAPYV
GQKTYLIRQLASVANGQNESVEVSSVDGYQGREKDYIILSCVRSNRNRNV
GFLNDPRRLNVALTRARYGLIIIGNPVTLSRDPLWNELLHFYHEQNLLVE
GSINSLQRATLISRKPKVPYAYERRIEWPA*
>FGI_11079|SMG-2
MDSFDAYGPNSQALTFFDPEENDLIGGDTQGPDFDCADFTLPSQSQTQAS
QIDAVVQQKNETQNGVATLNQRLSDLDIKEEESEEASELPEHACAYCGIH
DPACVVFCNTTKNHIVNHLVRARAKEVTLHKDGPLKDTLLECYVCGSKNV
FLLGFVPAKSESVVVLLCRNICANQNKDMYWDPAQWQPIIQGRQFLSWLV
KVPSEEAQAKARQLSAQQINLLEEMWKENPQAAVDDLNKPGTDNKVDPVL
LRYSSAAQYRDTFVPLVKLEAEYDKKIKESLKLENVVIRWETALNRCHVA
YFRVPGANEGPELRIMHGDELIVRHYNKPSSDWSGVGHVIKIPDNFSDEV
GLEMVPKTVVPNEPATYMIEFKWKSTPFERMIKAIKDVTDENHDLLPPYI
FHRLLGVEMDDMVLKCNLPKRYSAPDLPELNHSQVFAVKTVLQRPLSLIQ
GPPGTGKTVTSASIVYHLNQIHQKKVLVVAPSNTAVDQLCEKISRTGLKV
VRLCARSREALASPVSHLMLHIQAQHVKGHTELRKLQQLKDETGELSEDD
ENRYRILKRELERELLLAADVICCTCVTAGDVRLRPLSFHSVLIDESTQA
MEPECLIPLNAGCRQVVLVGDHCQLGPVITCKKAANAGLTQSLFERFVLL
GIRPIRLQVQYRMHPALSAFPSNVFYEGSLQNGVSAEDRCKKIDFPWPNP
DRPMFFYCTSGQEEISGNGVSYLNRTEAATVEKIVTKMLKIGVHPNTIGV
ITPYEGQRAYLAHYLHYSGSLNAKLYQEIEIASVDAFQGREKDYIILSCV
RANENQGIGFLNDPRRLNVALTRARYGLIVVGNPKALCKQPLWNQLLHFY
RDQHLLVEGPLNNLTEYMLQFPKPKVPYTFKPGGHYLAQLAANTDQLMNA
GQLTVGQRAGAPNFFSQTANNTTNSFQNTRDSIAMLAAAAAVAASAYFGG
SGAAGGGGVVNPATPGAPHGTSSVTQPGASHAAAYALAAAAAAQHHTVQN
YAANTHHNLSQLANQSLFDQIGYIGPNRQFAAANANSSLPMPLSMLMQTG
RLPGTSELNNLSAIYGQTASAGQANAGGKYNSPMDAFSRTNGQGINLNPG
FGQFTMAGGGTTRAPGGPLPSANTPSGTTAVPRYMGANMNRRVQQTQQQT
VATPQMQHGSSQNTLVNTNRSRVMGVPSAMSGASTNNAPTTGLLSQPGLS
ELTGTQGASGLGHLGAYNSQSRNLGLSGLSQESTSLDFRLTHGASQMDNL
LLSQDCTFQGAGGASQTFSRLNNNDEKSTNPFGSSLMNGTDLSDLSLSQA
VGTGAVAGGSVGAGGGSGAPLSQF*
>FGI_EXP-5
KLLQAKLVLSTFLRLYEDVIQFQSVPQSRRRDIVSSLNDKLLPLFSFALD
LIKSQLDSWETMSPSVQKVALCREAVLMLSGFLDTCRTDVLSQWKPQCVP
LISGTNGTAFVQVLTRLIEHESIRIDALSLLVVLLKRKSQSASGHTEESF
NILDIMLRSDDILNRISSIVSIVCSHPRVSSLVNDPPVYTEARYNCLVLF
AEVIQLLGGGLITSWSELESLARPCTCDSQRQFFCPNRATHLLETITRLT
TYPIRVDMDDTGLFTSLASPTMLDWEALELFLEHVLTPLNTACQREGYHV
QFESALVSWTRLFIGVSGNVVDPNIRGKLLICTSIVLQQLDIKYDAEFLV
PLLSDVSFRLPQPLEVQTDLLKQLLSGVLAEWSQSAMNIPGLMGPLLTSC
VSGGPGLCTALGLDQPIANMNSFDSAPVQTRITLTRNVLTLMATVRRLVE
PVRLDQVSNRYLVGIAALSLWNGTPSQRILHVMSFAFTSNKAQRTTREAE
KTPLDRLRTCIHECHENLFHTMGSLFLGLRTRLYSLPTDQLALVLHQGCC
AAFEYLPDLRLNVLIRILFESFVSFSSRSQMSYSLDVNANFKMLHMLLSE
CSPAQPTLPRQGHSLFGSRVLSFLVTSALIYTCNGFVSNENQSANLEADV
VEADDLEDVNMDSETKCSPAVGTGSVGALAQLLAKAGQSPVQNGCATNDA
TWTDTLFLSSLVKCLTWPDGLTCLKASRWISPLIDLVLTQQTRSENDLEK
NVLRKSLPTPLAETILFGVLCGLHANSGCESSNVPMLLGVGLRVYHAVDT
AVAQTNLRSLVTQALVVAEQPMDNKQMDRINQSIRVSDNHFQKVFEDKIF
NNKAKPLTEKAKRDAMKKLLQPVIGVPISERFRDRITVSCLPPIARSPWR
KPRKSSSAISGDLGLANLFS*
>FGI_03542|R02D3.8
MRWYFVLDFESTCFERKRDHSSEIIEFPVVILDETKGVIVDTFHRFVRPT
ENPELSKFCTQLTRIQQHDVLHAPELSTVLTDFDRWLKAKKQQLGCCFRP
QNTSTAIFVTWTDWDISQCLWNECKRKKLPVPSDMLNRIDLKALFKQWLT
SENPQRKWSGGLVDALGAVGLKFEGRPHCGMDDAKNTARLLFHILSRTKL
SSSKTLLSS*
>FGI_01928|MES-2
MVRDSKPSKRRPGSTTNLKRRVTESPEFESVKRTDDPDLKPTTPALRRRA
TTTRSSLRISGDTNLPRHSGFARSHSNTDRRRRLQTLIRETYQSVRRAHL
VSHWSHVVDLMHANRLLLQDQLRIAKAANLSNSSVLATEDFFLVGDDSGP
SAPNITYSSPQKQQHHHQQVTLAEPVEIPQLYNQFGRFEARIAGKLFRVG
LNMIPQIDPVPQMCTWAPVQHNFSVEDETELANLPYMGDDQAQEDASFLE
ELLNNYDGRLHGNFPFEFEETFLGPLVTEVAKHWSEISRKCGLPVPSTDF
ADRETSVGDGSSGLVTTTNVDQTDLLPLSPCTSRKPKRARSDVDTEVDSQ
QMPASSPAVKRSRRCRWPTQTSINSPEQIDVTTPAVTACATSSSPIKLEE
PDSSGISGVVGLAHRNSDLLEQTPVTTVPRALDSPSGITQCNSTSPFHMR
RPSGPTIPDAVFTAIAGTFGSVDDVGKLQTRFYEQKERSSTSHSVDDVLL
CSPNLDNPVEVALASKNRRITPPNRAEALHSFRALFCRRCFKYDCALHPY
KSTQSMWSHRWPLTHTTNLEPDAPFCGRWCVRQHQQTGPDESRSPSRTGY
GTWTPSEISMFQVLAPLYLPIGHAAYHQYTWCCTLARLLGTKTCLEILNY
SAVRPIPSLVAPDPGQLVQLSIPGVGFEWSKRSASSGSLNDATTVAEAGV
NGTVNGADKDGNHNGSCTGALSVDTDERTFSRIPRKVFTLNAAHAFRRKR
SRRRRSRKNVFPGPASRRPDDDDTLNQRTNGGTVNGNGATNHGCFAHQYH
PCDHPGRRCDDSCSCRQAGTFCEKFCQCPADCSNRFLGCRCRGQCNTKLC
PCLLAVRECDPDLCLSCGAQQSGRALHSGHAVTLDCGLTGSNNAHPLSAP
TGTCRNVAIQRGWRKHLLMAPSDVAGWGIFIKEGAEKNDFIYEYCGEIIS
QDEADRRGKIYDKTMSSFLFNLNRDFVVDATRKGNKIRFANHSVNPNCHA
KVMMVNGDHRIGIFAKRAIAPGEELFFDYRYGPTEQLKYVGIERDTDAPG
KALPIPLELQSFIAQSSQAMKNGAPGN*
>FGI_01495|RHA-1
MPSNGKTKRFDAVGMKTPGKRPPPGLRGKEIGLWYASQNKRTGRKSEKKE
PKLVPLNITGIDPFKIREAVGLFQSMQHECLSTATETLPLNASHQQRSNR
SENSADSISASFGQDGVADDFGELKELVNAVEESLDVSAPSLPGRVPIHS
MDSSAEVLCRRPELDQKLLKQLTSQQCSSRYLDMLSGRRKLPVYARRQEL
LDTIRANQAVVISGATGCGKTTQIPQFILEDEISQGRGSTTRIFVTQPRR
ISAISVAERVAAERGEEIGQSIGYQVRLEHRFPNRSAGTIMYCTTGILLQ
MLHSDPLLKVASHIVVDEVHEREFLTDFLLTLLRRIRRERPDLRIILMSA
TLNADRFSAYFGNCPKLDVPGRLYPVETFFLEDVLRMTKQRGLFEVPGPG
QRKIVVSTNIAETSVTIEDVVHVIDCGRIKVTDYDPACNTYSLAPVLVSK
ANAAQRRGRAGRVRPGVCYHLFSQYVHENTMDEFLSPEISRMRLEDVILR
IKLLKLGSVTSFLADCMDPPSRKRIERSLHFLYELQTLNLREGRLELTAK
GEVRSQLSNNDKERMKRDLKEYCTSATKDAQAGLVSAEYDRLPDQVLLGD
KEPLNALGKQLATLPLDPQCGKLLLLGSIFSCLEPALIVAACLSYRDPFE
IPMEQEDQAFRRRIELSGNMFSDHWVFVTAIREILRLMKDYAKLLYEHGY
ISTPNVLDREANLNKDNFPIFRAVLCGALYPNVLQKNNRPRSKCIGRPSE
SNSNIHSKSVNCNVYSTEPLWLVYFSKTRMENSSVSSALLPLSPFVFVCV
FILCNM*
>FGI_12357|XPO-1
MPPSPAMGVISEVAANQLLDFSQRLDIGLLDRVVNCMYHESGAQQKMAEK
ILNTLKEHPDAWMRVDSILEYSSNQETKYFALQILESLIKTRWKVLDRPQ
CEGIKKYIVGLIIQTSSSSELIESEKTYLGKLNMILVEILKHEWPNNWPT
FISDIVGASKTNETLCQNNMVILRLLSEEVFDFSLGQMTQAKAKHLKDSM
CQEFGLIFQLCQFVLDNSQNASLVVSTLETLLRFMHWIPLGYIFETNLIQ
TLVYKFFTVPLFRNVTLKCLAEMAGVLTDEYNSQLLELFVSVTQRLTEML
PLDTKLKSAYECGTSDEQNFIQNLAIFYTTFLKCHSVLLEKPELFWRLQD
AYTYLLMLSEVEEREIFKICLEYWGILVADHHREAGTSDQRSKLLAPVLS
KLRRIMISRMARPEEVLVVENEHGEVVREFMKDTDSLNLYKSMREILVYL
THLDYAVS*
>FGI_05638|GLD-2
MTAPGRGLQMVSNGPLIPPGAPLSFASAQPNSKLHPPTEHLPVVSSSLYM
EALSLTIWQFYTRTRQSKAKYAKKVHLRNALLEVVSGVFKHAGLFIVGSS
MNGFGSDQSDMDMCLTVTSQYLQQKKEAFAVLSQLLPPLRNCSFIRNLNL
IRAKVPILKFRDTLAGVDCDLNVNNVVGIYNTHLLAMYTRIDWRVRPLGM
FVKYWAQRMDIHDGSRGRLSTYPLLLMLIHYLQAACTPPILPNLQARFPK
IFNYACPLSELDMRLELPWAELRSNNPASLAELFVGFINYYTNEFDFSRW
AVSVRNGTPLPIDMAIRRLPPHEQAHTARSFKVFVEEPFCQSNAARSLYD
DNVLSRIRQAFMKTHQALRAQQPLESIWVNSTNEVV*
>FGI_00931|PASH-1
VSSDDILDQYSTHSEYCDPPVHESPFVKQRKHENNKGSHFIINDYVDSID
FGLLPEGWIRLRHISGLAIYLHRVTRVVTLSRPYSIGPGSVRHHSIPVVA
LPCLAFRKTRLREDNSNHCDKTEENASPDPESKSTDVIKSAGLLAAADDG
EEVECPRKSGRSKEKVKDNTSDPIVSHFACTPPNKWTNDDGNLDISVPDR
EEGELSSGEDVDDEDEDGDSTATAGRPKKCARLEQPSDVHLKVNSPIKVH
DPSDLNPISHGRHTDSVTAEEGNTKIAEKSMVLAPTGSVCSALSGGGGGR
RRRRKRVIAACPRVVAPGNPTTTDTKETCTNSPGDAQLTAINDLNCVKTQ
VFAVKDKEMESLLTTEEIRAYCSRLFEIQIEHVTSRRCHKEDDSAPVITE
AKTQQNRVLMMPEEAKVIRYQLPSADGDPLRRPSKEGLINLTGKSFVCIL
HEYCQNVIRRPPTYQTVVQENDRNPYQLTVLIDGKPCATGSGQSKKQARL
DAARNALARLIPDFEKIVGSDSQPSGPSPASERDLQLFDSIPIADPRLYE
LSVRMALPTPYNLLLECLNRSCVPESDLKSNMVSQGRSKHFFTLQLNERS
VKVPCKNKREGRHLAAQHLLARLHPEVQMWSDLLRMYGPGSKPDKKTELE
TIQGAQAQEKSTVKTSLIRLLKAKMRELAAQWEENGGSAHPKGKFFVSPD
NLPVVTFHPDSKTDLYNSIPEASASLTIPSSPNPASY*
>FGI_00772|PRMT-5
MGDRALVGLDLLFTSDLVSQYTSALSSGFSFVSFDLFHPKVFVPNCPELT
TRHGIPSTRSDLVFQKDGKNITKCLVGKLSHYLDVDTELRWLRNMNEVTL
QKQLHWGSHLGLPALSMRLNGPSIVNLARLLTTFIHDEYTPVKLWIIVPM
CIDSEAPESHDTPVSEVTTQSGPEHSDSPWHWWMQLSSLASDITDALGVV
LQIPKNLPDEPVIARWLSEPVCCLLLCTDVFLTNSKGFPVLPKSHQEVVR
RFFKLNVQVLITGACRHDRGYVTYQQYVTWLWKNQSSPDVYELQSKGLED
QLQEPLQPLRDNLSSTTYSIFEMDGYKYTAYEQAIYKALVHRCTRSDPKG
DDAKLESTPACQVVMVLGAGRGPLVNATLSASKRADCPVRVYVIEKNPNA
LYTLQDRMSHEWRGLDVHLICGDMRALDVPEKADIFVSELLGSFGDNELS
PECLDGAQPHLKDDGISIPCSYTSYLTPIQSLQFYNETKRMRDPTNPSRT
LIAQETPYVVRLRNCQVLCEPQKVFTFVHPKPDLKESNSRYSICTFPIKN
EAIVHGLAGYFEAVLFDDVTLSTHPQRHSPQMVSWFPLAIPLDRPQHVRA
GEHVTVHLWRVVDSHHVWYEWALTEPRPSRIHNAAGQAYKIAL*
>FGI_04632|VIG-1
MYHGSISGDQRKVRKINSILCKPRSSRKLGPHPKKRPNRKHEPSVSHHNK
LIGVATAVRVPKQWNPPPADVTENKPVYTTEREAVELNPVPRSRGRGGRE
RFVVVVVLVLERNQRSGLRNLKAISAWMAIRTFHMSLVDVGEVGDSAGGG
GEDQHTRTIVSMIVGCDDRAYVALTLCFVITAGMDHAFEYSVEVKSRFSL
FMDDSLNNEDPDLLLSKIKSKRSEKSKKDKQHSVQAPVVEKIEPAPKEEA
KPEARAKQLNPVPRSRGRGGPRAFRGGRGFGPRAEPAEWSQEPQGDLSVD
GNTDVPYEPRGRGRGRGFGRGRGRGSAYTDYREYDRGLFRNRKRLISMCH
LLIDSVNAEGGSVDSIIVVLTTVAAQISVVDHAVVEELLEVKVVEEGQFV
GCQWSITRRHRQSTVIKIFHHLSKQRGKKRGGRKEIGFNFWGPPTAVRVP
KQWNPPPADVTENKPVYTTEREAVELNPVPRSRGRGGPRAFRGGRGFGPR
AEPAEWSQEPQGDLSVDGNTDVPYEPRGRGRGRGFGRGRGRGSAYTDYRE
YDRGLFRNRKRLISMCHLLIDSVNAEGGSVDSIIVVLTTVAAQISVVDHA
VVEELLEVKVVEEGQFVGCQWSITRRHRQSTVIKIFHHLSKHFPSDVEWF
VDQFHCLAPIGCHFKAVSLALLYTRQPRTLNHRLCSPMCTDTCVCISDL*
>FGI_01111|NHL-2
MREPSDVAIHERDYYICDFKAHCVIVFHEDGTFLRRIGGESITDFPNGID
VSDHGDVLVGDSHGNRFHIAVFSRTGDLLSEFVCNQTKVSRSCCLKITTE
GYVVTLARSSNNVLVLNTLYIC*
>FGI_08149|GW-182
MTQSEDSLWTSNFGLWNNPVGDSNVGDIWNGNAQMPTGSALPGFQKINGL
TSFIGKDTEKPTDSGKFPDAVDILASWSPMNSIFQDVEKNSIWSTNDMYA
TEDNPSLSNSSLPWSTAPQDANREIGDSNTPNEAWELPQNTIFFGIPELD
QPEPWKFEQPLVNTDATQTTSTAVNFEPCSINCSAPTAITETSVDCGPSV
TSRSESNASDNSSVKNNTSEDSAKTSAFSTEQLCDHLINSNEGWGKRPVD
QSTPWDVSDMARPGADQVGRSGITTPTPGSCSTSTVVGNFRATSQIQHLE
SNVWTSEPPTGTGIWEMHYENNGPRSSMWPVSTSSNSVPTTQSTQPSSLM
LMNNMRTTSQNGNIFQRPGAYRNWDTNDKLWNTGCPPPTGATGRPLLGGT
RNNIPAHTPAEESNWNSEGNFCMLSSPSNFDAGGSCNSWETVSGNATGVQ
WNSALTTGSSNFSVPPFGPPNSDELRRQLPISACNPSVNDRMLVHSFSNT
YRADLVKYLMSQGFKKEDVQAALIDSNMEPERALHELRERYNLSRSFGMV
NQPVKNNFHGAGGNLSQFTGNGTFPGSAGSLATNGVPLPNSNNFTRNKLL
GPNVTSASTQLMSLSPHPNPQLIRQQLTQQVRSALNLSVPTPLSGPLGNA
TSSGVSAGNSLLGQPPPPLLNASNLLSAHVSGLNQPITGSTSSSFAPGHN
RASGNHTVFSNNTPNSSLPNGGLNSQNKKYARQAALFSAIQELQKKRRTI
EQQVCMYKNNPAMSSQPQCADVFAELQGQLQQIDTQLRTKMAQLNLASAQ
DSSTTAIRGQSTTNPVDGFPIASQSRVPQDQLVQQLMEMQLKPGRLGSPE
AADADFPTIGTWTPHTKPNTEHQEKLLQESIGPKTLTSTRNAVGTGESPN
NTNWIGGWSSNGNAPNTGVNTARSGLSNISNWQIGPRAFPSTLEGSMTGG
TKAEPPQPQQQQQPQPQLSSQPQQSGSQNTGQWLLIHSTPRHHQGSMDLN
HLHMLLSQFGLTNFHLLNSFTGLVLVRIQSSELSLRLMYNLADRFTIEAI
SEPEALSHLQQLNVRLRSDNRTSGQFSPLGEMGGLSTGIASSSSKWVTSD
PPSASGFNAVSINSRKPSAHNARLGVMVSGIH*
>FGI_08996|TSN-1
MSHQSVFSGIVKQVLSGDTIVIRDRPVDGPPPERTIVLSNISCGRVARRP
TPNNPNSGPEDPFAWQAREFVRSKLIGREVCYTVETELPSGRKYGSVFIG
KSTNGENIALLLLEEGLAELRKLNAVAAGKNPVYQQLMVAEELAKSSQKG
RWSTDALDAVREVIWSLDEPRTFVDKYKGKRLHGVVEYVRDGSTMQITLL
PDTLDEGTVFYNIMLSLSGIKAPTVRFEDGKQVAEPFGLDAQFFVESRLL
QRDVMVLLESTNNQNFIGTVLHPNGNISEVLLREGLARCIDWNLNLVSVP
GATDAYRTAERSAKERRLRLWIDYQPPQGVTAEVQQARDPNSLCPGMSFS
GHWAEVGNGDNVTVKCSDGVYRKFFLSSVAEVGNGDNVTVKCSDGVYRKF
FLSSVRAPRLASAPREGEDSTPVDQRARVRPLYDVPFLFEAREQLRGFVG
KPVTVHIDYIQPKLPTTTDERACATIRCGPTNLAESLVSKGLANVIRYRN
ANDNRSGCYTDLLAAEEDAQTKGLGIHSKSERPVHRVADLTGNLAKSRQF
LPFLQRNPRTEGIVEFVVHASRLRVYLPRETCLNTLLLAGIQCPRRGRPK
PDGTQEPDMPFSEEGYQFTKDLCMQRNVEVTIETIDRVGNFVGWCFLETS
DGESKQTTEGQKSGKKKKKGGDTSSGKPKVNLSVLLVAHGFATVHRAPST
ENSPYYQELVRAEEAAKSAKQGLWSSDEFVKQWEAEANAYDADETPSAES
DIILPGGVTKGYVDDFSLLNINGHESGKEAPKLDWKPVQFTAFSRPIGCE
GLRFFAQHLSDSSTIMQISRGLNSQPIPVVPGYQPQKGEIFAASFSADNC
WYRARVMRRSAKSVIVQYIDFGNEESIDVEDLPARTAPLPPGPFKNVPPQ
AHEYRLAFVQLSPEATERTVTERIFAKYVMEKEVLLAVQYEHIPCGYETL
KPVPAVALRVPPGSGSTAGSSAYTGKGEGEDVAELLLEEGLVCVEPMSPQ
LIRQLPHTNVRTYLEAQARAKKERKNIWRYGDFRVDNSQQ*
>FGI_11544|CGH-1
MMKSGDNPSSDADWKASLKLPEKDARIKTADVTAVKGNSFEDFCLKRDLL
KGIYEKGWEYPSPIQESSIPIALTHRDIVARAKNETGKTGAYSVPLLESI
DPSLNKIQAMILVPTRELALQTSQICIELAKHTAIKVMLVIGGTLLKDDL
IRLSQTVHVLIGTPGRLVDLFNRGILDISQCKTVVLDEADKLLSEELKCL
VEQLLGAVDSNRQVMVYSATYPVTVQSFMVKHLRNPYQINLMETLTLKGI
TEYYAYVQEKHKSIIFCSSAQRVELLAKKITQLGYSCYYIHAKMSQQDRN
RVFHDFHNGCCQNLVCTDLLTR*
>FGI_00144|ZFP-1
MGDPCAVCGLGFHNLSNRLLSCGNCSLAVHQGRLSSLVEKESLGCYGVQK
SAGVANWFCRKCESQVRMSKIRCDLCPIKEGAFKRSSGARCWAHLLCAFY
IPEVSFEDPVSMDLILLENVPSDRFGRKFATDHQSNDVINTIVPTESSHT
ENSLDHTTDQSSESNDTHTVLNSVATSQPRRTLPHRTARYGNNSAMHSAS
SSTSDLVMQDADETEPVSDSHAESGEETGDTKPTLINATKTRAQTITNRS
STPDSSHGSGRDRVTSNETFTKRTKEKSHSANGKDKSTLFSTSSPIPSPD
RTVKRDASPVDEKLDSVTPGLGDNLMTTQCSDLTDVASSPCLHAKEVNRT
VTANDPPVTPTSQPPKLDLAPISDVPTATSNSLNERRRADTADCNRPDET
GAVWLRVTATAPEAMETENTPPTSSDLIGPGQKRHALFFIILYSVCSPCA
DSKASNSGLGADTAVGPITTATSEISMHSQANLPLILPRRPLSLRGLGLP
CSSKNNTVLGPIAAHHITGSHSPKVPGERGSSQPPLATMHDLLEWQWDQA
GALLLQQAEGTDVVSLLDCLHQLKSENDILEAKVVRLQTRREHLRSVNAR
LSASLATMEATRMTSSPPPTSSFSVGYNGVTTLGATSHISSNSDVRLPIP
SLPSQQSAVTDRVMPICVNESFMRPTETNNFGYSHVSGTQLTALATTAAS
STLPPPTLSPNRPCPKHTVTSPYHHHHHRHHHQPQHSQALVKQLPLPPTS
EPNTSALHARGPYLAPTDGPCQPTSGSTNLTSSWRPIAPAPDPDQPHMQS
RQQQLFNVQPGGIGADEVNSPGTNSAWSGRFLQPGNDGMMTTMLLTSTVS
EGTANASSGTVATTMACYNSSSLPITVASSHQNEGSLRAPGKRIHSTHTS
RTSKHSSSRRWPLFQPTHEADVQMDSSTTTIGRVAGEPGLSRPTVDLSDL
QELSARLSSAIAARRPLNNKVSLGTTEPTHMSTNSMRSAQGTAGMHRSAS
RSLISHIPNIQPKPVATQLPPTYSAWTVTESKVTKPQTDLPKLHNSSSCA
VTLLAAAPITVAATPESRLFSPGTPRPLCDHSDRLCSTSFDSNITSSQTA
SISRTVDADCRSTGSSYYIETSGTNPNTYTGSGAAAAYLVLTPSASSANV
THGACSSTGQSLPSAGTLLDRSACPPSQ*
>FGI_09197|LIN-49
MKIEHTDDQNDAGIRKSAFCDHHCPPNHFKNSNKGMYANSDSESPQSPEQ
AARIQLRKARKVLAERRNSKPSICVPIVPRAKIENIASCLQDVSGDVLSF
LQKAYVFWKLKREFRRGVPLLKRLQAGSAHRSAANFAASVDSEAQQMRAQ
LKFWQQLRQDLEKARLLAELIRKRERVKREMFRLFVDEIHLQIQPLKTFL
SRVLDQLQSLDNQSFFAEPVGPDLAPDYHLIIKHPMDFSTMRNKIENSVY
SGLDDLKADFQLMIDNCLQYNHEDSAYCVAANHLTEQSIHIFREAALMAR
KIGLCFKIGLLFLDQKDLPQSGFSDLPTAIETTQVKENYLSPISIEPAPA
SGVEPAISTETLLVPTPFALNESVQTLPLKELANGPVASTTRSRFRISSP
VHDLIKQEGNLRTFTSHLNMAENLFRQSRKRRLPSVSPDKKHSSEIGRPA
KQERLDGPCTSGNLLRWHSQAKAADLFSPGVPLATMNHSLAIDPTAGTKW
SSSKPGDTSCWLMGRHPDVNLRQCHGGQFPGTVGVEQSITPLVCKSPAFT
HYRLSRPSRGEDDDEEDEDEDEDETDESDDLDQVNQLAEKAVNSETIPST
LSPTAEKQSESPRLTRKQYRGRISMISNGRSSLVVTTVVGNSRMATAVRR
SDRSSSIRKVSVLTLRSPASRSRSNKQLINREQTRSFLPKSSRETVRRVS
TSSSNSIQPNNSLHLDDELRKPLQLRETTCSSLTPDLSDVMSHIESPGPL
SATTSVEPYEFSNHSADMVFSATGSPVTRGRSDDQPYEHQFGSLDVVWAK
CRGSPWYPALVVDPSASEGYCHNGVPVPVPPESVLNWGKRLNTNKQADQD
RPDLLVLFFDTKRTWQWLSQHKLQLLGCDSELDRERLKEGKRSKLKHSVL
KAYRRAVEHLCKVHGKPYPYVDSKASPDLAVFTL*
>FGI_10392|LOQS
MEAMTSIATHRTPISILQEVCVKKGITPVYELVSSEGPIHEPNYVFLCSA
GPFSATSKGASKKKAKHQASYLVLLKMLASSAMSDSEKMALRDLHHSAAS
LLGSDFLDALEMDDPEFAVYRMHREEESNFVGQLQELCQKNMWPPPTYEF
VTVSRLIPAMHEYHCRVSLWKWTCEGFGTSKKQAKRHAAGALLERIVARN
LTIPPEALESMEEENLSLLSKEEKACAQEPKGITENETRLSAKALRWLCD
AKGSKIQFPCFDISEAPGDSCGKLEELIEKVKISAVYTYVHNTDSGKVYC
LVQLSTLPLHVIKGLPSNNLNEARQSAARRCILFLKTMASATPEMDYEVW
FTQQTIM*
>FGI_11261|HPL-1
FLKEFEDKRAREKAVSASPARSSSSTETSRVRARSKGSTPQGSSPKHSVS
EEAAEPPKKKRHSVAPTDNGDAVAENIAETPKQAEDDTKAKTPKSVTKAR
GFGRGLKAERIIGATDSSGELMFLMKWKDSDEADLVPAREANIKCPQVVI
RFYEERLTWHTPENRTSTGGSRPGSVTPSAAASAARS*
>FGI_08135|PIR-1
MPRYPPDRWYDYSPFGVPVRGTRLLPIKLPIPKEKSGNIMPNMRFTLDDL
IDHIRLYNKKLACVIDLTYTRYYDPKLITARGIRYHKIFVEGHEVPHIRH
VKEFNQVVNEVREQDPDGIIAVHCTHGVNRTGYLICRYIVEEMGREPDEV
LREFQFARGHPVERVSYIDALMNLSSSRRKSFC*
>FGI_04388|RSD-3
MVDLTEEAGVVPTIHTTEIVRIKVQEVINLIQDPEKLREERAKAKSNRHL
YTGYGGSDRGGWCSSDDSYYGNRYSDQDYDHYESAPKPSRLEIEKNFKDK
YIPRAPVQQPQQSLGDFDEWHVGRERGVVDDVIEQIREAWDVAKLSTKDI
FFKKDSDVDVRESNPRMVSEEMYEFPQEAVEVYGTLDSDVNPAPSEPRHT
THSRDLSGRQLHRDEDFDSRDVSPIHRRRATTKTSSASKPVEVLEKQSVE
SKPQLPLVDLMGSWDDVQTTPIPSVAHVTDPAIDLFKLQGDGQQKCGLRE
PTGAGEQQWPSSKPVTTNIVAAVSDNGKNFPDNEFGEFLTAHQTTPVPVN
PTTNLVNLTDFNSPASIPVGMSNAASVSFLTPNKTTSLWLDSQNGSVIGA
SISISPPAGNLINNASKPAVTSSPSAHTTTNATQASTPVQIGNTWKELDA
LGINLDKLTQPDRMNQRSAPGPSLRELQQTHHKLSSLTSMTTATARPGQS
TMIVSPLSSPMHITPMASVAAFQQNPLNPTPRPAAAQPALQNPVDFSLI*
>FGI_04387|RSD-3
MLRDLISKGKEIADKVTNIVMNFTEVEAKVREATSDEAWGPHGRLMNELA
EYTYCHSTYLEVMGTLWKRLHTENMRNWRRVYKVSAQVVRTER*
>FGI_07647|Fl-PL10
LKSDCQFPSGLILAPTRELVQQILSEVSKLCYRSFLRPVCVYGGERPPRQ
LHQVSLGCHLLVATPGRLLDFLHQKVLKLDHCRSLVLDEADRMLDMGFEE
QLREILEAPEFGMPPPKDSERQTCLYSATFPREVTLLARNFLRGSRCLSL
SLTDPSEESGTIVPDWGKTARRASSEDEINRLSRIIPREIAQTFESVPRN
SDSGLHEYLINRINEIVKRHTSTERFAPGSAAAIEKTDDVKVTSTPNEQP
RILVFCNTKRQVDEVNNAFCRANLLSAAIHGDKAQVHRSRVLDWFRRGRI
NILVASSVAARGLDIPDVRAVINVGLPVEVDDYVHRIGRTGRMGHSGEAI
TVISDQLLERSSRSVAHGILRLAQRSLATLDDVPDSLLRXXXXXXXXXCS
LESVFKDSQDSSDEDTQRPRQKPGYLSKSSKFSGYNKKQAPYKKRSYDRS
DRY*
>FGI_06845|PL10
DYGRDDNGLGSKFSSLSVSNNEADGSGNHNELYVPPHRRSRGMSNGASSG
SGFDNQGPRYSRGGGDGFRGRSGRGGFGNRGGPNLDRGQNEGRWSGLNGQ
YSSRGGGSGFPMGPRGGGRNWGGETSDDWTKQLPANERLEQELFKKVSTG
INFDQYDNIPVSATGPDFSDEASTISSFAELSLHRIVRNSVELAQYERPT
PVQKHAIPIIMSHRDLMACAQTGSGKTAAFLIPIINRMIEEGPGDSLNAA
FETNRRKQFPVALILAPTRELASQIYDDARKFAYRSCIRPCVLYGGADMR
SQLIEVSKGCNLLVATPGRLTDVIERGRIGLDHCRFLVLDEADRMLDMGF
EPQIRRIVEQDNLPPSGTRQTLMFSATFPHEIQVLAKDFLSQYIFLAVGR
VGSTSENISQNILWVEENAKRDALVDLLANSDPGVLTLVFVETKRGADSL
EDYLFSQKFMVASIHGDRTQDDRELALSCFRTGRTPILVATAVAARGLDI
PNVKHVINYDLPSDIEEYVHRIGRTGRVGNLGIATSFFNEKNRNLARGLV
ELLEEVNQVVPSWLRAMVADGRQAAFQRTKNNRR*
>FGI_02604|PL10
MESLETNFGYLSLGDTPQQLADPSYFYTNNPQLLKNFGSLSSAGNKRNGS
RSGRYSGADVGVNVNGYSIGNHWGLVNKLENMGLFGTPPPIQGNGFAEQN
NFNYKPYRKSYNEQQTWPQQNPKKLEQELFGKPKRGLNFQLYDSIPVTQS
GPNWTPVKPITLFTDVELHQTIKDNIERAQYTHPTPVQKYALPIIAAKRD
LMACAQTGSGKTAAFLLPILNRLLKTEHEDEQPLQTVNGEATPMALVLAP
TRELSCQIYDEARKFSYRSDVRPCVVYGGASIMAQVRELSHGCNILVATP
GRLVDMISRGKVSLERVRYLVLDETDRMLDMGFEPQIRRIVEQHRMPSAG
QRQTLMFSATFPKEIQTLARDFLHFYIFLAVGRVGSTNENIVQEVLNVAD
KDKPDIPVRLLQEKTDPEGLVLVFVETKRGADTLAHYLSQLNFPVASIHG
DRPQSDRERALSSFREGHTPILIATAVAARGLDIPNVKHVINFD*
>FGI_08975|PL10
MACAQTGSGKTAAFLLPILNRLLKTEHEDEQPLQTVNGEATPMALVLAPTRELSCQIYDE
ARKFSYRSDVRPCVVYGGASIMAQVRELSHGCNILVATPGRLVDMISRGKVSLERVRYLV
LDEADRMLDMGFEPQIRRIVEQHRMPSAGQRQTLMFSATFPKEIQTLARDFLHSYIFLAV
GRVGSTNENIVQEVLNVADKDKPDMLVRLLQEKTDPEGLVLVFVETKRGADTLAHYLSQL
NFPVASIHGDRPQSDRERALSSFREGHTPILIATAVAARGLDIPNVKVGQSVWCTSFFYR
LTTQFRPTVATVLPRLHMVFPPPTCLFHTGGSVPSRGTTPNFHRRPTQLRASSIATAATN
NQQAATATLILGQLRACPYYGQPQAYDQLHLSASRHSNKAAIAAAIVAAAACASGAQAAV
PVQIEQFSILSG*
>FGI_03331|FMR1
MEIGIPVEVEGTFGEFYSGIVYGIDSTDEYHVNLLDSSNSTIVMEVHIPPSSMRLPPDVA
AFPFDPMQGQEVDVLIPCCSNSSESSADSESETQPITKLSAWWPGQVKKVAGSFVIVELA 
SAFSTEAIPERPNSHDVVVINNRISIPLPSSILKTDVVEKHQLRPRSHQTNFDPASFHMH
NIDVPDALVPYCREPANYVQFARRCGLPILVCMAPDSLRPSSPIHRDDGETYELRARLLV 
ISTDVSTVKRAAVIDNTFIEMLQQKVQILQQTEELSRKLEASRVSQMPAPFVEFLRVPES
LIPQAIGHQGSNIRKASAVEGIISIKLDRLECTFRISGKTQEAVQEAKALMDYSIEIVPV 
PRTYVGPILGSGQRHIQHIVDRIGLSGMRISGALAPDVPDFVAFQLTGTRRAIADAKMFL
EFHIASLRELDELRGVKSPPLVPPATEATRDGDSSADQPDHHGPGRQISTRRQKKRELRA 
AQHGRLRASPQQTGDFGNGDGVVESGEEINRDSGPDTDHSEQRTGRSANQEIISSGNSRP
PRQRRAQDIQSNNNAPPNQRELHENVIHQKKVTTHDPPDPPDPRIHVEPYMNGTSSAESP 
SFRPPQSRKNNQTNRTLPSATTIGTAVM*
>FGI_02724|ASD2
MSSNTENNKLDSMLVHKATPEYLQDLLKDKKQLQNFPNIFLHLEIILEKEITRVREKLFH
LNESYKKTENELPEPIGTITTLQEKVFVPVKENPNYNFVGRLLGPRGLTAKQLEQDLECK 
IMVRGRGSLRDKKKEDMNRGKPNWEHLDEDLHVLVSVEDFENRAAIKLRRATETIRAFLE
QGVRTPENEDRLKQLQLMELAVLNDKDRQQAQAAHQVQQHQQLVLQHQSLTVLNNQAVAA 
AAAAQLLQSSPYHTSPLLSRISGQTGSTALGNYIPSSVLPNVLCPLSSSPSLPVGPGVNL
NGQIGLGLSLQQQLPGSSTSVTMASLGFLWSLSQVSPNLISCTPVPTQDQLNAMAAALFT 
SGAASSVANTVHLSNGKLSVQGPNRTPQLYPVTSLASPLMEAVNILDYNAAAGAVAQNHL
TESLKMRNVPTSVSQHRVHPYLRP*
