# Supplementary material for: Lost and Found: Piwi and Argonaute Pathways in Flatworms
Source: Front Cell Infect Microbiol. 2021 May 27;11:653695. doi: 10.3389/fcimb.2021.653695 (PMC8191739; doi:10.3389/fcimb.2021.653695)
Supplement: Supplementary file 19 [file DataSheet_1.zip › Folder_S1/FhO_prots.fas]

>FHE_08162|drsh
MSNIENASGKNVIFITPEELEKLPKNSTVYVLSTERGKHRTSDGEENSED
SKTKTTPTSSANASASSIVVHPSSLISPNLPSQLACKYRTSTCTLPSNPP
VLYPVATYFPPPVGSTSYPLGFPFAPPMVAGSYSSWFRPPIPFLNHPIPV
QSAIQQNSVCLSLGITSTVPPNTKFPIFNPSEPPPVIVPGKALLDSQSLT
EPVPSLTTKRTDATAKCPKDQISSRAKSESIRNHDLITPLQENKSTEPIR
YGKLVAVPAPEYFCLHPLVISHARRKSQTRKKLALSDCVPQSDSRTDFRI
FEGFSSSSSAPSDGGEDNNEEENDEHSETTDGIQTVDSVKRKRGQYNLIK
SSGDPTQSDEHKLVFSRTQYKHPKRKKMRKSLSGDASSLASAMDDASGLL
NAVGGHTIGQRSIRQQREVAYKLSHPNRLHPDIWHNETHEFNDGPACLCK
PKYRIGPLHNQYEGEELVPTCVPESNNRNRLYHYRVIVSPTTNFVQPVPT
KISYEGQDYVFDGFSIFLHYKLDNTSSDQTPTSYAAESELVAEILPVNAI
LDYLLREALTPVIDVMQLSSIQKYNNAQWSNYIADLRGTLATFPGKKPAA
IRIDQLDRRSLAGEPSDGILIYPLIVHMTYTPMKLSLTREPKYKSVLKNF
MKLQYLMMNKPKITPTDRAQLAQLANELEDMEHSGVHRREITVELSSEGF
YRTGIRPDISQHALNLVSLVSHLRFHKSLESLEKRLDYSFRDKSLLHQAL
THPSYRRTNFGTNQDHFQNSLVSCGPRILEYGDKLQLYKAWRKKGLTKMI
QVMSVLPKMHEERSNIYGNERLEFLGDAVIEVISSIHLFFMFPELPEGHL
DAYRQAIVQNQHLAELAIRLGIHKFLLYTHSVDFCYDSTFIYARSDAFEA
LMAAIALDAGLDIVDRIFGAVLFGDEDDIHRVWVKIPPHPLQAQYPNGDR
SWATKVPMLKKLPILEEDLGITFKHLRVLARAMTIRKTGFNFYTFGDNQR
LEFLGDSLLKYVSTDYLFRHFPRHHEGHLSLLKNSLVNKYTQAAVCSELG
LDQYVIRREDNSVLKPSGNGDSDRTGSGKPSPVATSLSAQNQNVKYKADL
LEAFVGALFVDKDLVWVERFCQVCFWPRLVEFILKQEWNDAKSKLQQCCL
TFRSLHEEPEIAHYKVLDHSGPTNQRTYLVGVYFRGQRLATGKGRSVQQA
QMEAAKRALELHQDTFRQLDFQRSVISRRYRQPYIDKMLDHVQNWDERLV
DYFIHGDKPGPESEKTVANDSPSNTAADFVQFLRQDPKRKGSDQLKLGET
SHSQSHSLVQSNASVRSARQSQAFTKSSKDRVCRRSLETRETGGAEMSRS
VSECMSEEGEIQDEDEDMNDNETTDDDNETVNSNLGNRNRFRSVPNQNVA
LKDSRRRGTDIESGNSGTKSRYRRSLPSGTLADLFTSRGTR*
>FHE_07357|DCR1
MIFRRDVKHRIARRLLENVPNNHFLPYPFQLDLLDTACKRNTIMCLSNEV
TKNFIIVSLIRETQYDNKGRQVIYFTQDKFIPDSASCIARHTGLDIADFT
YRKPYIDWMFPQWIMEICRHDVIVISPWLFMNWLTFVSDNVVREFFSEHV
FLLFVSECHHVLEPKHPYFELFGPRGLQHFGSVTVSPKSNSQLPETYPKL
TSDEKSPFRIVCFTSALLPREMVDPKEAERRLLALEHRTGCRLETASELL
TMLSLGARPKERVIVCNQQPESDTASSFHRFVIRILAETSQFLHDVQPAY
TQSNSGRPAMPAAGESMPSDLTQVPDSRGRLICVLDYCRRAVSQCETILN
ELGVWCAAQIARVFVKHLIGLDRRRSAQLAAQQVNAAVDQVAQPSGDTTP
EHGEDQLARILRFTYTQLCIIVRLFQVEFDRCLTLETLRTMISPKILMMV
DQLKSYKPSLDFRIEVAELPGPLNPGTSRKARRRRNRSQSGSQTSVATTN
SGSDVSVTVAPLRLLSADAASLSDSSVDTMSSLSDADEQNDRRSVGSRTS
LTSRNALVRSGGSKSRSRAMNKFPSVPKARDLHFVPASSLVDGGLRPGMD
PSQLVYRAVLTSSTDGDRPQLLQQTKLCGLVLVRCQFTAYALSRLIDELC
VWDVDLFFIKPGHLFSHQTSIGRSRPGDITNRSELKTGDDAVTASHVSTS
GTTSLPATQEETISKFRRGSINLLVATQPAVSAAAGGAELPRCNLVVALQ
PPHSLAEYLSSKARSRLVDHGAQVVYLIDANKTIAPDIPSPPIPVSNGLS
DYLKPVVKCDQQEQDQNNVLERFQKLEQLLIRGCRGYSLFADEHDVDPAV
IDYILPSFMPRGPNGPKLLASKAINVINQFCARLPSDYITNLTPRWRLKF
VPLPVGWKPPLYGPGASCGLDSEVTAAKSNGLHQCVLRLPINTSIKDEIE
GEPMACKKLAKLSAAFNAVRALYAVGELDSRWEPSTRDPVVATTGAPIRG
AIECGGQLSRSQSIASSLATESDAESELSELLTTCNPEVSQDRTNVGLDG
SSRRRRYYYRKFPDQLSNCFPQCGNPSPNYLYYIDMELTNVLPDYQNARG
RPCYRPEDEPLGFGLLTTKPLHHIPTFPIFSRSGEETVRFIEFWSPSASV
QADRNEQKHHIPVPGHPLTEEQLEQLVKFHRIVFQEVLHLEHDAVIEFNF
EKAYTQLLVVPVRQDTRTIDWDFMHIVLGSWTPENVCRLLPRRDLSKPAD
PPPLSVCSAKSKSGTTGSGSKTSRGMRAALKARQLSNRLSMDPILNQPGV
FEFRESDFVNAVVMPGYRNLDQPQHYYVAEIRYDLSPLSPFPTSTYSNFA
AYYMSKYDATISTVKQPLLDVDFTVMRLSLIVPRYVNIRGHYLPCSSEAR
KRDRRENLTHKQILIPELCFRHPFPASVWRKAVCLPSVLYRLHCLLLAEE
LRRRIAFETSLGRARLPSIGGRVFPVGNTAEAASDSVEVFEPLRVIFPLE
VQRAVQESRRNDSGPSSGTCTTIKPRRRRRRAGGGHGGPTIAVKDPENTN
VPSKERGSKSGRSTSSKQMNSHTECKRSPSSDASNEIRDKLAGRNRTKKS
TDGDDEDCLDNHIRRAQSKTKIEIEQDDEEERGMEDDQEEVAEDSDEAKT
HDELDELTDEPQIVKLHATSGPVPSTHHNSLTTTGLTSANLEALLEETKV
IEWDEEESVAALNPDSDHLIAVGTRKCADQEYFGTDSDVESVDSFEGNVR
FFPSEDDCEVDDQTSFEHSEMSSSTPGNETSSSTWTRSSHRPYRPGPANV
LQALTMSSSNDFINLERMETIGDSFLKFVVTVHLYLCHPTAHEGKLSHLR
SRIVCNSNLYRLGRAKNLPDRMIAGKFGPGESWVPPGYIVCHDRRLRSDQ
NRQIVKQTCQDTIIWSTDSLMNDEVLLGLRVHDTESIKPIENFTISDWDP
NAPEVKRAQESVDRCLITIQQAIPDKSVADCVEALIGCYLTARGERSALR
LMRWFGIDCLPGPESSFNTHGAPWVSPLPNIRPPDPRWTQLAEARLVWRF
NELEEKLHYTFKDPSLLIQAFTHPSYHQLRTAPSAQQSTFLTDTDCYQRL
EFLGDAVLDYVITRFLYEDSTQHSPGVLTDLRSALVNNNIFAALAVRIGL
HVYLRASSPQLLHTVDTFVRYQKEVAKDDLDFITNEDIEIRQPDPDGSFG
IEPTTDTLATPECDSVPIAPSDEWAKSVSEEISNTPEGKPVSLVEPSVEE
DMEEESAPVDAGALGDLNEKERKWAKDEAEKLVSGFMNNGVTLCSDPNPR
LPRPDPTASSNAPQSKNNFNFAHRFSDDVEIPKALGDIFESLAGAIFLDS
GMSLDTVWTVFYPLMKERIERYTACIPKSPVRQLLELEPEGTKFERPRRT
ADGRISVCAHVLGKGRFYGIGRNYRLAKSLAAKRALRVLRKLQETTQNAA
ATTTSTRTRIPAFATSPNRS*
>FHE_05200|DCR2
MPMEADNCYSLANGLQKSLWFPPVSMDPLPMSFWCKRATTRGSLPSENRR
KRPSFLLIGEREACDDHPLDLRCPGGGSRRTSESSYSDEPVTSPQLFVEC
GASTFSNSAPVATLSSCDSGLGTSTQAFSHSASPSPQPQKSNTFYPIQSP
ECLTAPYQSIPGPSRQLYVYTWALPDSDILADLSALHRDCFKHTDQCLAI
IFSKPISENDYVCRVPLYLSQGMARARVHRAGSPVCLTQSELDRVVACHR
VLAELLTNIADLSHVGLQFANLRLRSLVDRKNLGSSGSKTLAVRDPFEEL
NFMPNESRLLGLVTILSLPCYDLDFLAIDNLIHWSRSRESWKLKAAAVST
ESVRPVRGIVRDYPVRLSQIPTEDWAGVMVRPSHLPHNDPAMFAVSGCSS
KIGLDPVPTKLSEKLLTVLNPILPGSPQIDQRTANDSVDLDSCGRNGGGC
GTVSYVDYFSIRYPSVHRMMGNFDGVLPLANCFRLTRHQNAAQVTAGLRK
DKHAVDDKLAVYLADTCAVHPLSAWLWFLLSTFPLVVHQMSRALLISQFS
AELNQILTRQESDSMDHVISEAFQPSPRYTVLMPDRLDAPRCMLSELNHF
TAIDLEVQSRTPMEWSRLDNLAASNENTVASTRIVPYPNHLFEATTLLAA
RDAVNLERLELLGDSLLQLVATLNVYATAPSYANEGWLTAQRIPLVSNAN
LLRLALHFNWPKYCTGQVYSPPNHFVFPCYSVCKTAILPSSDARLTVGLT
DKSLADMMEALIGCFLLHLGLSSAVRLLSHFGISPYGNNKSEERSDKNKD
IWSRLLSVDNSIDSGTPLGSSPIKPDTCQLRTIPRSLCLPPNNKEPLSDS
SDSLIFSSLESSFQNNQLKGLQSIIDYFFKDVTLLVQALTHVSSPHSKQF
GTYERPLLESDGRTIQTMAKLGKLTDSRSNIVSNNSLASAVVEHKIHPYI
LHSNALLESAVICITCIQDRTTSYSEQLELINQEVLKGLRVKVLADVFES
IIGAIFVDTHGNLNVVTRVIHRLLSRRIHDYLETTPTNPLRVMHLIHSDL
KYTEISPLDSEETDGKYKLCAYVGGRQLCTYGTTRNEARLALARQLGVST
RSSPQLFMK*
>FHE_05201|DCR3
MWTPPVSSNPKPLSDFIRRRRAISHAPEKYWIPPVREKPDEIAILLSRLR
LTPARCSNTESTDPHVIRGSSNTPLPENYGTNLIFDALKRSSQRLSIGST
RSSPVSERVIRQPVQSARKLSCPYQNVPCAEELFYLYEFRLPHPEMLANL
VGVAPECFDSPKRTIGLLFSKLVSEGANVCRIPLYLTHGMARAYIQLTRE
FMLSAEEFRLVLSTHQVLCDLLCEGITRDLYSVTESDPNLENSRLIDQFM
YDPKNALVCALLCIVQWPSSTLDFEASRCLLSESFGTKIPIFSKSFPATS
PKLIPHHDIIPFRRTPLDEIDSSSWRGRLLRSITMASCDLGLLACAGPDS
RSPTSVQCFRLSRHFQAARAHGSRTFKRPTAVINKSSTCSVHPLSAWLWF
NLTLIPVVLYQLNRALCSVELGQFLRKLVPCSIHVRYPIPIPDRLDAPKC
MLSSLRVPVELDRLAASSNLWPTLEKPEPDIIRPTNQAEVSNLMVATTTL
GTDDVVNLERLEFWGDSFIKLMGTLIVYNQLPQTASEGDLTSKRVAYLTN
TYLADIVEKLHWSGYCTARPYLAETQFLPPTFVLSKQADESKHQDRLFVT
FRRKSLSDMLEALVGYLLTYSNLESAFLLLTYGSSNSIITTIRQNWPKLF
VTSVGYWIKPTLVSDLTTQSSVEGVLNYHFRQPVHLVTALRHQSATRASE
NSPDYQRLEFLGDAVLDYVITSHIYNANSDFDPGVLTSCRSSITNNNTLS
YMMVKLRLHQYVEHANPHLPSVIQEISRIHQTADRSRTEIDVFPSDMANI
AASKILADVFEALIGAVFLDSGGDLVIASKVAFRCLSDRIGR*
>FHE_03014|ALG1/2
MLLPFNFMFFRCAFIGPIGTVSAGLPNITAANPSNPNHCQTSLVGPIGSP
PSNGSGTVIQNGGQNMSIPNNVGLNNLNTITAALPYGSNNGPNGTLHGSN
GNGGSQSGNGSSPPVVGSGGDGPPLNVGAAGGSGSSAGAGSNSSGSGAGG
GSCGGSGGSGGSGIGNSAQQHLVQFEPPPRPGRGSEGRCISLRANHFEIR
VPKGFLHHYDVSITPEKCPRRVNREIIETMVNSMHYQKYFYNQKPVFDGR
RNMYTRDPLPISKEKVELEVTLPGEGKDRVFRVAIKHVSEVSLFALEEAL
GGHIRHIPNDAVISLDVIMRHLPSMSYTPVGRSFFQNPDGYENPLGGGRE
VWFGFHQSVRPSQWRMMLNIDVSATAFYKAQSVIDFMCEVLDISDKNEQR
RPLTDSQRVKFTKEIKGLKVEITHCGTMRRKYRVCNVTRRPAQTQSFPLQ
LETGATMECTVAKYFQERYNIRLEYPHLPCLQVGQEQKHTYLPLEVCNMV
AGQRCIKKLTDMQTSTMIKATARSAPDREKEINNLVKRANFNADPHLQMF
GITVNTRMAEIQGRVIPAPKIQYGGRTKAQASPQLGVWDMRGKQFFSGIE
IKVWAIACFAPQRIVREDSLRLFTLQLQKISNDAGMPILGQPCFCKYATG
QDQVEPMFRYLKNTHAGLQLIVVVLPGKTPVYAEVKRVGDIMFGLATQCV
QSKNVNKTSPQTLSNLCLKINVKLGGINSIIVPNVRPAVFREPVIFLGAD
VTHPPAGDKTKPSIAAVVASMDAHPSRYSATVRVQSHRQEIIQDLYPMVK
DLLLQFYRATRFKPTRIIYYRDGVSEGQFLNVLNHELRAIREACVKLELG
YQPGITFIVVQKRHHTRLFCADKKDQMGKSGNIPAGTTVDQIITHPTEFD
FYLCSHAGIQGTSRPSHYHVLWDDNRFSADDIQNLTYQLCHTYVRCTRSV
SIPAPAYYAHLVAFRARYHLVEKEIDSGEGSQKSGNSDERTPTAMMRAVT
VHPETLRVMYFA*
>FHE_04931|FLAGO-2
MSGRGFPPGSGRGGYERGWGRPPSDRGRGFYDGNRGGDPRMAYGPPPSAF
GGRGGPRQSHTGYEGHPGYRGGGPGPYAGSFDRGMPPPIYPPSARGRGMG
SSRGAFPTGQPARGNAKPRGATGSTDRGRDQSSESLKTKSLKPTERGDTL
SAASSTENLPEAARQKKSHPIVRPGADLASALSKLQIQRSIRIPSRPDAG
GQSGAPAEVLANCWDISVNPKSVLMYFVETIAVFRFDKTKGEKTEIRMPP
KEKRALIQQIVDALPTDVIYDGGHTVYSEQPIPGVSKEGVQKTMEIKDPL
NRDQLLLEYRIMEVQTVSTEDVKNYTANEHATSLDMPQTCKAFFTCGNLA
DVMYNKYGDNMLQCSRQMANDLRRIRVETIPFYTTEKGEKYSRRFTVHGI
SSESASTLMIDDIKQSVEKYFLEHHKIALKYPELPCVKVSLSRDVFMPME
LLTILPYQAPNAKKSDIASEVIRCAAVRVHDRFRELQTFVGRLLQSSHSL
SSKFGLKVNDKPVKTPARVLDPPRASFGKNSEPLQRGSWNTSSFYLAGGG
SHEVKWAVVAVPGDRAAQKHLSILSQELPRNAARFNLRLGRPEIATASRA
SIDELFRNYQSHGVQLVVLVLYDDLHYPSIKRLGDIQTGMRTQCVRGRTL
DKPRVIPNLLLKINGKLGGINWQIQDLMRNDELIMVFGADVTHPAPTQTQ
HVRQSIAAILGSITPDLMRYAVVVRQQATTERESKTTREIIDAMESVVTE
LLTAFGRNNNDRLPTRLIFYRDGVSEGQFENVLVEELASIQKACSNLRSG
YEPAITYIVVQKRHHVRFQPLDPRSKNVAPGTVVDTHVTHPREFDFYLCS
QEGIQGTSKPAHYHVLYDDSDWSSDALQNFTYFLCHAYMRCSRSVSYPAP
TYYAHLAAFRARDWISDLTEPAGLLQEGKFRVHNSQTTGMFYL*
>FHE_08251|FLAGO-3
MAEAAGPSESVALPSQIPSAGVEMGSVGQQERDIPGGADKADVQGLQPEG
ATVSGGRKKRGKKKSAAEPSQSVAGAAFSSVVYGKLSSLHSTDRQLSVSM
PQAPDKGTIGRPRTLISNCWNMTFQPKTVYMYDAEVLNLWRFENDTGRQL
ELRATPKEKRKLLGIVVSSFPEGILFDGGRIIYSDNPLPDVTDTGIDREF
IYDDSDLLERRKLKYKIIFTGRRNTADIVEFLERPNGQSVCSLQDSLRIL
DCAAKLACEGPFRCLGRMAIFDLEATKKIFGKLLQIHRGFIMTVRPQWKL
RINVDMTFKAFFPSGNLADILYEKYGDDMCRHSEAIYKDISGIRLQSPRI
YRRNPADPPHARLFTAHGVSKLPASKLMIEGINQTVEDYFNVTYGQKLRY
SHLPCIKVKKDRDVFYPMELLEVIPFQNPKNTTDLAAEVIRCSAVRPEER
FRELEKFCRSYLSRGPALLRRYGMSVLDGMQSVAGRELPPPAANFGGGYE
PLGRGKWFAKRFHSSAYGGQALRFIVVSLPPNPREDGARKSLAAELEREG
RSKGMHFQLVGDFSLQPRELAHRMASLSSQADLVIFILGDKFSYSHIKVL
GDIRLGVRTQCIQSTTLRKRGVIGNLLLKINAKLDGINWVLQPFDNGEHI
MVFGADVTHPSPTGDQLRRSVGAITGSLSDNLMQYRAIIFQQMTSRPKQT
AINEVIDDMQSITLDLLKDYSRRNNGPPSRLIFYRDGVSEGQFEKVLLEE
LAGIQKACIDLGREIPITFIVVQKRHHIRLKPQDDAGNVAAGTVVDTEIT
MKSEFDFYLCSQEGIQGTSRPAHYRVLYDDNNYRSDALQMFTFALCHAYA
RCSRSVSYPAPTYYSHLAAFRGRDWLASNEDEKHLIQNGRFLVNSKQLFS
LFFC*
>FHE_05382|xrn-1
MGVPKFFRWISARYPCINQVIGGDEVPEIDHFYLDMNGILHTCSHPDGAL
AFMSEETIFQNIKSYILFLVELMKPNKTIFLAVDGVAPRAKMTQQRARRF
QSAQETRKAKESAEKRGQPFKGEPFDPCVISPGTEFMERLNLFLQDFVRD
QVTHNNAWRRTDVILSGHDCPGEGEHKIREYMSYRRAHPDYRPNERHCIY
GMDADLIFLGLTTHEINMCILRENVVKSRTCIADEMPFCITYLSVLREYI
NLEFRDLEKNLPFPYDLEHIIDDWIFMAFLLGNDFIPHLPNLHIHAQSLL
VLWDTYQVVLPQLGGYIVEYGRLNLQRFHRYLMELSKFEQSWFEEREADH
RWMRGKRGAQLSKELENLGKQSDVPRVRAPILPSDKLQVAAVSTINESPS
ELSHLVPLTDLFGSDCTNMFGAGYLDETTELVEEGVLPAAMLQNSQHDAQ
LTESTSKITEAKSPLSNKEDVDQEELDDEDELIYKMHRRDYYLTKLGIQI
DSESVTNTECLLPLVRDYVRMLQWILCYYFLKVPDWRFFYQYHYAPFAYD
LMLYTKQFVSTDCHENELDWAQFDTSSEPLLPFVQQLMIMPSDAAYIVPS
AYRTLMTSPSSPLAEFFPEEFSTDINGKIASWEAVVLIPFIDEKRLLNAM
RPMNAALTKKERQRNKHKCHFSYPACHPRNFEYAKPHLVQIKHSFFRDGV
LQSKEAMEKLLHNPDRTICPDFPSLHRLPFTAELRRIPVHIFELPSKLES
MALVINRRARLSSFGTLEECARRILGKPTSVRWPHSAIVMPVRLMTRSEI
WELENFNISPIFSAHSAPLRYRKIEDECGQETEANKYNGNCREVSWVDDR
LEERERHMSLRYAVVYDDRTEDKPVEPVLVFSRKLDGWSIKQKSNGTNLF
RLVPLFAESRAANGDELHLTDPEPCSSWFHSASRSRDHGKRPTVPTLRVT
PAYGTCDGLTVDLLDLILEQPLPLHSCNHITLRWNSPHAFGLSTLFSPGQ
VVISMALRMHGSTGEVVGISTKKSTVSVRFYTNVGGSVDISKLRKQVQDI
GFSCILPTTSIADQLGLPHVAVARLTGTFLVTLSASNKEDWSKCHNYHTE
SPKPDEDSTRNRNQHQEVWNIGLNLRRNKTRDQVLGWSRHCSVRAKWLFS
ARTVALLNEYHKRYPRIWDIVIQDSRYPHSSGPVLANVARDELDAVVEFL
EKSGCRTAPLVSSSGKYVDNDHVKKLRDLLFPFSTTEMNMKLSEDEEKAT
GNQRFSPLDRVKWSLLPTVSCTPISLFMPISATRHLYPSGQILLTNGEMI
DFHSISLKSFELMDRVVFCKNGQTVPLGLFGTVIGIPSDGTGRLEVMFDK
EFDGATDIRGSGPCCALVHSSVLIKLPFQSLTVSPVQQSSSIYASKAAKF
SPLASQDNTGSQEGSIKKPLPKWATENPPKQSIPWPTTLDVSSNPSNPAP
TSSKSDTDDQSAVELKELNALLSHAKLNAASSNNLRSKNSEPPVGTVSDS
LVNNTNAENSSRRDPGSSRFSRDSAPSPPKPPMPPASWSQQRLNHEASNA
TCMRKSQTAPQFSPREQAIPETRNQSCVIRNRQTMPRRSLQNPNVPSGPV
TRQPRANEQFAMNRMPSHEFRTEGMNNHAIQVTPVAPSYQNPTPYASSAV
NYMPPMGPPNWSNVGTIAPFFVQTPGQPLMPPQLMHTPYAPNFYSSQPLP
LDPLQHHFYREFYHDAYMSFMGYQRPPR*
>FHE_02482|mrg-1
MDDKSDLTPKYEPGEKILCFHGPLLYEAKCLDVKVKDDTVMYFVHYQGWN
KNWDEWVTDRRMFKFNEEGLKKQKELEQQIKSGKKVKVLRKSDLKKQSYP
PPDIMRDIERTLRPSEVKQEEIGSPKDKEKSAAETEEIKHEEQPEVAPQS
KGAESTKTVTAGVEENAATPSTGSGSVRRRKGRPGAADNLLEKDDGFLSK
PQLKVELPDSLKAWIVDDWDLITRQARLYELPAAYPISTLMVDFLQQSAK
EVKQEEATEPMDTVRQSAPICQITADLRHEFVAGLQHYFNLIVGSQLLYK
FERLQYAELLKQHTDKRMSDIYGPMHVLRLFG*
>FHE_09173|GFL-1
MGSLKRGPLPQKNTQSFWVFIRSVESDDRKRIGSRSVLSSPPTAARDHQC
PVIFVEPTCSPAVDSRVKMPEDGAEHLKTTVVKPIVYGNVSRYLGKKREE
DGRTHQWTAFLRPYNTNEDMSSFVKRVQFKLHESYANPVRIVNKPPYELT
ETGWGEFDITIKVIFTDPNEKPLVITHLIKLFHCDHEIMMGHKSLVREIY
DEMVFVDPSPSFYRALMSRSLHSGPIIPHETDFKEAKRQALVTLQDLDRK
VTQAISVYREQLYLKKDIIEEVRSAVSELESTVTSV*
>FHE_10375|PHF-15
MCQTTPKNDSKPAEVLLRRYMLMLQVFDTHPLSEMMLSSESEVGKSDHMV
LIENPWKSEWHKNGVQVPVHILSELPAPFFRKTDVPAVSRKVAVCTSSAK
LWHEEDDGRYNPDIHCLFNEIRRSPVYHIDEFDRVWVKTTNEERECLGEA
LISEWMLEDVIEALEHLTFLRMQEKIKELEGEALEFDENARCDVCLSVTC
YGISSLPEGSWICRRCEAGAKSTTPCALCPNTGGAMKKADDGVRWCHLSC
ALWVPEVGFGNVELMEPVIKLDSIPQARRSLLCCICRCRYGAPIQCYNKK
CKTAFHVTCAFQSSLTMRQELMEKDVRLVGLCPKHSRKDQQHSARRSPSR
CVIRTTPTKSPNQSPVPHGCGSNQQSSIALRKQRLLELENDFHKLITDPE
LVAYLNNQKDTSKAPRTNAGSAPHKTVIPGDIRLAISAYWRLKRRANFNQ
PLVSPVPMEWRQTATEVVATTKEALAQTARVTQDIIAFEAFRRIRFGLDR
ARLVLDMVLKRERRKLALFKRISRIIDIQLRILIAGKHRALSEEERLFMS
AVHMGDTIYDNAELFSTYSSGHVPSAPSVPRIAKSELLSNPNPDVFKPPL
LPAERKLVDCQKDRGRLRVNSDSIDSHNLVACDLSVIPREQFIVPEDIKQ
RLRSALALVSSNRASKTTDIMSRSKTVLSFNNSIIKDKNTRLLPSVCSSP
SITRSKRSFCSTLRPENIFSCFSARDSSDDIQSPTPAKRANRRSINLSQS
SLPSFGDHSIPVLSKFATIKIGPGAVRLL*
>FHE_02653|MES-6
MMTTGKRDRQQSTATTNTEPTTAVKAESACGNGTSRQTTQSQNASPVLSV
LDTAPVPNFPFKHTCTVRESHGRSVFGVAFNSSNRSNPSDPLLFATVAAH
YVTIYQCNLKQISDETSSQHHDSSSWETLPVVLLQSFTDPAGDEEEFYCC
AWSRDTSGNVASSWWTDCAETRQPRSAPHPHQAPTTYSSASLLPPHQQLV
AAAGKRGVIRILCPSLASCPTSLVGHGSSVNELRFHPRDPALLFSFSKDY
TVRLWNIASHVLVCVFGGAEGHRAEVLHGDLSLTGDLLLTAGMDHCVKIW
RLNIPELANAVIDSFSYRSRSNPKPFPVLIQHFPEFSSRDIHGNYVDCAR
WFGALVISKSCENSVTLWKPGTLEEGTTTNANNNSVLGPGASVTMCTEVG
GLRLPSRLQPVSGQPINTTSTVHAMPGVPTEHKISIIHQLKAPDCNLWYI
RFDVDLENQVLALGTGTGPSRIYLWDLACPEIALNLPAQVLHIPGLTGSG
AGGIPIGHSAIRQTRFANDGKILICVGDNGLIVRFDKI*
>FHE_07174|SMG-6
MSDSTRTKRPDRQLYRPPKYNQPSQSCGSLDTDQAHFDAKWTETSTASTD
YPARKGRSQSHRLSRGRGTHRGLRGRMGVRQMEEMSGSQDTPKSNVTSRD
RSPCAAQTIVTKCIRATVLNTVTPTESGEGISALGHRSAPILPHDSLGTG
KHGGLIHLPKDIDIYQAPDEPKVVAFCRQPRRSSNQPCTSKPVVVVRPSF
PQSRHSNGDPITSDSEIHSSASKPTAFDEFQDHGSRSNIDSLQNSRPGSW
TDAAKIAYQCFIQSLSQLEREQQNFSPTDPPSSERGFQNPHKQESSTTAI
GQRPSSIPCPNEDISAIMQEIVQLDGALTALLIPPGLCACAIPIIEPPPP
HPEPKKEWSQIQTLVFRWWTAVHRLRERLFSLFESVILSDLDYCNTAHVE
QGMWKSVFYTVLELLRSWISNPESTGMLQVDPHSSSGNSNEENDVLFVLR
HICLKDVIEVGEDRLCSLLDRVQSINHIYLAPLLADGRPPPETRSRTRRL
VYLSAQKLMLFLGDLARYREILLGDRNFGKARNWYQKAQLLVPKNGRSYN
QLAVLAMYTSRHLDAMCYYMRTLAASNPFPTASQSLAALFNEIRPRAENL
MRQLRRPKAEVTNSHHASFHSADPRFQRVEIWVHPLDGQTTVLQGARRLV
YLPTPTTCSSQKNISRSSQSSNDWDRVGENDEDDEDAQAEQEEYANMSLI
EASKLSRQFGLMFIYAHGKLYTKIGMETFPEVASMALQAFSGLLAQKPCP
LSAERLCQLCVVNMYNVDRAMSLTTHVGSISSTMEKQSGSKASGAFNRLD
RPHYSGSKSEMDRSEIQPISRLSGSETLRSVHHDHAARFALDAFSLLCRR
TAHLLQEHLTKLSPIAIPVRLSLLPILLKNGVDCVCVFVLIVIALSLCQP
IPDGEPTWWIPPDARLLLSALRLWSEWMILHPEHWLPPPNHRDPTLRPYL
NDWKLVAELCTRAANWLNRNSTRPEYEEASPTTSLVLRLKGLSEYEVEDG
EKQSRDLVHEFQAAFLFEEAYVAGFKPMLDLIPKLYRYTGDWTAETVADF
VRIEKLVLFGDFLCGIEPPVLTYDLDRAIYESAIERESSEKKQDRPSDSL
SLNYSIDSNDSTSSPNDKSKPETPSHNTDPKDSQASADIAALQLKRALLQ
HQLEEEARLAAWRRNAISQAASGGRRAVELEVRPIYLLPDTNCYIDWLEG
IATLAQRSSNYTVLVPIVVVNELDILARFGSSSSNGSTWRSGRLVEEDSE
VTRAGLIQERAHRAITYLEHEFAVRNTRLRALTARGSFLETIAYRTEING
GREPGQTNDDVILACCNHFCKDDSDRLCLSGFGRNADQELLGEQTNQPMR
IVREVVLLTSDRNLRLKAMNINVPARPLRTFVNWSRLPLITLLPNLNAEP
NLIADGRKAEFPRPQPRGQWKQPLRH*
>FHE_03746|RHA-1
MASRACCLSLVRQLFHAGEIEAFTGEKKKKKHDEVPPTAVTVDPSLEHSL
TRLLDDLGLQPLLQPPKVSSPDQPYNMITHYNLTDFEESPKQPPQLVAWC
PPQPNWNPWTGCNIDEGPYASLPPEQINAQLAEEHAQMVHRNPQLRGILE
DRAALPVNAYQQSVIETVRLNQVTLIRGETGCGKTTQIPQFLLDSFIQAG
AGAECAVLVTQPRRISAISLAERVAFERGETVGTSVGYSVRFESVLPRPY
GSILFCTVGTMARKMESGLRGISHIIVDEIHERDVNTDFMLVLLRDMIAA
HSGLRLVLMSATIDTSMFVDYFGDCAILDIEGRTHPVDYYFLEDCIEMLN
YVPPCDERKRKRRLEASQDAEIAEENCNDICDPKYGSAVANAMREITEKE
VPFDLVGRLLEQIASMNIPGSILVFLPGWNIISLLRKFLQAHPRFGSTDY
LILPLHSQVPREDQRLVFRSPPPGVTKIVLSTNIAETSITINDVVFVIDF
CLVRMKLFTARNNLTSYSTSWASKTNLEQRRGRAGRVRPGYAFHLCSRAR
FDRLKQHSTPEILRTPLHELALLIKLLRLGSVGDFLMKAMQPPPLDAVIE
AEHTLKEMKALDKNDELTPLGSILARLPIEPRLGKMMVFACVFKLGCASA
LLASGSSLGVDPFLMPPDRRRLSDGQRKFAAGYSSDHLAGLNIFQIWSAE
RARRGDTAADMLCERRELNGPSLRILEDAGNQIRMILLNLAFPEECLSDA
SIDFNMPNNPDCTMLTSLLTLGLYPNICAHVEKRKLLTVEGTVALAHKGS
VNCSNSSIKFPHPFFVFDEKVRTQAVSCKGLTMVNPIQLMLFGCRTATWQ
NSNPNSSTEGTVLLDDWLPLKINFATAARIFALRPALEALLVRACLRPEQ
VADLDDHDKRVIQVVRDMCAGYPVHSNEGLSPPRKRFASDFGHPLLSGRS
RRLNDFADRGFDRYVNHPQPGFGAPPDGMEYVGPSKEQMVDGPPYAARGQ
PIRIGGRFGAPRPPYFQHFDDFHQFGYSNNNNINLALILGTSGTQIPINE
NRCILARRSSLCKRDT*
>FHE_10888|ERI-1
PTFPVNLIPEHSTGVLPSSSSSGQFLNAHSDQNHAQAHLINRVQPNRPLH
AFQQHNYTSPGGCTPNVELHELHCCPLVRVPAPVYYMPNSCLLGPPKQSS
FTECPTLPSSTTGSPLTAGRPGRAYHEACPSPPILPNDLRDPSECVSPHS
TTCAPPYLTFMYDPRSAGLLPNYSSGDWIPPAHNCTFLSNPSGGVRVPPT
LHLVHLCPASSPPSCSIPNTPSHCTSYGIVSCNGAAHHSNPYFLSDETKY
NHSDLCARSNGLQAFSASGSTPNTTTTANTIIVENPATANSPFFTSVPTR
YLAQSADVSGNSAAFNQLQNDLSYRNTENLYPLDHNQLCSLDFRDSAGFD
TMSAQRTELTEINSINSVSSGKLAGSEDASTPLSDFVQSSVSDIPLVDLE
ELFARTSVNDVYLGPVRGPDAKILPLDPNVRVVNDCVTLPYSSSSLAFAP
PGIIMVTEMWSVFVTERLSHCNHRIHQMNIESLRNCLYDHGLNQLGSPII
LRRRLQEFVRRVRDFQSSDSRRLSKIAAAAAAVASLEQNAENLSADSATV
SPEQTKLTVDDVEDASPTQQQQGPASLPQITKLPKPVILTPDTFYHYLLI
IDLEATCDFQERHQNTPEYPHEIIEFPVLLYNTRTRRCVSVFHAYCKPRV
RPDLTAFCTNLTQISQAQVDSAQPFPNVLAKIENWLFNKHKLSDLRCAIV
CDCSADMGKFMRIQCHLNDIPLPSWATVWINLSKAFRTFYKLPSKHRVTL
STMLRDLNLSFIGQQHRGLDDAINILRVVRTLLADGCLLRVNERVDFGRA
PTFVASVPRLVAEATSGLMGSRLVLLSRKSRASTGSGGYSEKDKSSQLPT
DLPEDHRESLLWLANVQKSRLPKD*
>FHE_05843|SMG-2
MGNCWPSKPRETKQQQKMPYHRPERSTATKKSSQETHNYAVYNTHSRQST
SASSEMLPHLSVQSSKTGNGKYPLMYKYDLNSQRNNSPSKQPPNPAVTRR
SVTVPDPVFKGFSERTILPDRHTVTEIDTDKPTSKLTNNFILETRNVKPM
QLRYSDLKGYAETLEALVKLESEYEKKSIESLNAKNIVVRWDIKSKHQGY
VYFRPLEVDNTEMDFTIGQRYRLTPVSSEAPGKSIEGELIQIPDDFTTDY
CLCVRGAVTIFSEHNKVNIEALWNGISFERMCDSLKIIKSGSISPNLRDC
LCGKRMNFSAHLTRPLPKEYTTPGVDHLDDTQRRAIQLGLEDMFCLIQGP
PGSGKTTTSACLIYHLNRITGAKVIAVAPSNLAVDKLCSRVAETGLNVVR
LCAPTRERLSTSLEELTVHRKAQELVPELFNLQAKKDRGELKSSSEMGQY
LKLKRSIEIRVLQDADVICCTCVMAADRRLYSIEFINVLIDECGQALEPE
CLIPISRDVSRLILVGDQCQLGPVVHCPAAAKAGLDRSLFQRFCTLGAPL
VRLETQYRMHPELSRFPSRVFYDNRIRNGVHASERTDCCLPFWPNPNKPT
FFYLVRSEEQRARNGLSYLNRREAQVVKSIILRLIEAGVRRNSIGVIAPY
DGQKTYLVEQLGDLANGPNENVEISTVDGYQGREKDYIILSCVRSNQKRN
MGFLKDPRRLNVALTRARYGLILIGDPNTLSKDPMWNELLHFYHEQNLLV
EGPLKQLRRATLTLLEPRIPYTYKPRTDWLA*
>FHE_08875|DRH1
MKQTSLIQSWTRAFKLTSSRQQGAISDNCHVEPRDEHVPKSNDACDSNFD
DRVLTDALDNFDKTNAVKTCSNTPIRPSDEPGDIDPAVLERVQQRKPIAY
RPTANDSDQLSDFNLDAGRVWIYPTNVAFRDYQFHITEQCLYKNTLVCLP
TGLGKTFIAAVVIHNFLRWYPTGKSVFMAPTRPLVAQQLAACRQLIGSTA
DSVVELTGSIAQSKRRELWSRLRVFFLTPQILANDLEADVCPATDLRLLV
FDEAHKATGNHAYCQVLRLLTGPPHVHRQFRILALSATPAADIQGVQSLI
ANLLISHLEMRTETSVDVKCFTQTRDLETIVVPLGPELRQFQNLLFVCIR
TLVERLQMRNAFTSSHGDLRPERLAKYTVVKAREEWSNSPRASSLSPVDA
SAVQCNFGTLICVLHAMELLEQHGLRPLYQYLSGVLNGQRAIPSVRAEMM
RLPGVSQLWSDLVGRFGAGFGNITSTQAPFTGGHPKLEKLRELLCEHFRG
KSATDTRVIVFSQLRDSVEEIMHMLKQLRPLIRPACFMGQSSAAARPLTI
PASYGNHGDASRSPSAAALTTRLSICASGVSQREQLRVMNAFREGTFNTL
VSTCVGEEGLDVGQVDLIVCFDAFKSPIRLAQRLGRTGRRRYGRIVMLLT
EGREERNYQVSIARTTSIHKALLEGGAYKRLAFYPHNPRMVPIGLDPGVV
FQNLKSVRSESSGNSVVRSNRESSIKHKSALSSRTKTAISRMVGFVHSHI
EVTDMENLNLNLTPVGPGCFHSLNEPFANVALPCFTDLFKVNTSDRLRST
RERLQAHKFDGSDAHGPATSTLHFVSILRLCGLQRCGLARLSFHALGLRS
VDVETPFSLLVSESDYVSQGTQEAYAPPANHKDEESSEAAVSYIPEANIT
ASASPRSVTVPKTFAFPHVIRGLVSKQLFFNPNADLASVEEMRNVALYFH
STSKNANDRTDITVLREAWSQHCMDAVKQCSSSARVPPRSYSSSAERITS
FGKLEQWVDSSLLKAIAGSSPEGQEIQPQSSLRSPVKFVTESCNLSSLPL
TTTKSPPCQRSPVAVVSSAEISARSTPYVRTRNHKTNELQLVSRIDRNDH
SQIRLEEALALLDRSTIRLEASALLLDEHLTQAALNSTALNSAVFTGPSN
RLHFDTKLSLGDDFGDDLLLSSQAVGQSDDQPNPARSSQSTEHSSAFEFS
SQIDWSPITLEGITSQIERDADSDELALACQPVVAEELDSPLAPLRRRAG
RIKKDRLLFQTQPNTIDFGRDLHGSSHQFLLTQAEQSDDHISERDSENLA
LDGYESSFIDDDHSSQIDASANPQAPGCLDASDMLAVYLQTARSPPFGAA
GQIPLRDLLLNRKYGVKRPSLFSGPKCQTTEKEVAETDGTNLDNNHLPYS
QTPEDDEYELDSFCVNSTDSTSVVSEEDSPTQKRSKRRRLLTTCK*
>FHE_05736|R02D3.8
MITSFLVRFNFFLGMLRATASGMNRPVQFFKYFLILDFEATCDKNRKITP
TEIIEFPVIKMDSESLIFERIFHYYVQPKVHADLTDFCTELTGITQDMVD
GQPCLEDVLKKFDDFLRDEQLLLPENNFAFVTCGDWDLKKMLPSQCQYLN
IPLPSYFGQWINIKQIYCDVMGTFPRGLTDMARGLRLPMQGRLHSGIDDC
RNIASVLCALIRLGAIPRITGTLNG*
>FHE_01470|SID-1-like
MIGCLVLVLLLAPAYAVTEAELDKDYTGSVSVNQTDEYDFSLNETSVQEY
VIRVHVLNRQPQKNSPLLIVIKQQQHVLSFEVPAIVNEIISHSNVSRTLC
PISVTPDKIATLIIGISSFTSEPIPYMVRAEWVRNFDLKLKETRGFQVYP
AQPMLLRYQFTQDLDSVAVRIVSPDDVCMTLSIQPMQCPWESGTRFGREQ
GPYQTVTSLGVISINKLQYEDGFFVLLTLEPTDYICKGIEKLIPIPTVEI
YRRIEPNNRTKAVTVTLQPTPNRWFYIFPVFGAITFFLLFYVAAILILCI
YDRYEKRRFALVRCQADLFVESSSTRTVYGSMSTRQPISSRTPTHSLFPN
MPDSSAQPDQTHCMARSWHSDETETRPQRRLSIAGSVSPLPHSADSECAL
TVPVHGSRSCELYPSPPEPANPVLIENQPSPTAMPGDEQEADFIGDSTTA
IQPKSSKPSRPSKTRRRIPKFARPTSCVTRPFDHPSSGDEEPTTEFHSDL
GSNVPPPNANRSTTIPSLIDLSRKPYTQLNRKYLLYFWFLIIVSIFYGLP
AVQLIMIYQKTLIETGNEDLCYYNFECARPLGIFTAFNNIISNVGYVMLG
LLFLALTARRDLIHRRALKLRPAQTQTRGVPQHYGLYYSMGLALTMEGIM
SACYHMCPSFSNFQFDTAYMYILAMLIMLKIYQTRHPDVNATAHSAYMVM
AVVIFLGVTGVIYGSETFWIAFTVFFLLMSVVLTAEIYYMGHWNIDLCLP
RRLYSLIQSDGIHCLRPMYLERMLLLLIANVINFALAGYGIVARPRNFSS
FLLTIFMVNMLVYTMFYILMKLRNRERFLPLPVVFMLFAIVSWTVSIYFF
FSRLTTWEVTPAQSRALNQPCLLLSFYDAHDIWHFMSAISMFFSFLMLMN
LDDDLADHPRDQIPVF*
>FHE_05056|PHF-14
MSSGRNASAGSDVEQLFQAIARRDPSKRQIKPVSSSQFALFDELDSDSDS
EFVCDEKDDEGDSDIEESDEAPSGSESDVTDSSSESSKDSSEGTLRSPVA
ETKDADINLYSNTQQDTSNDVEMESKGIPPTEHCPDSVVASAVMLKDKVE
LPQKDDFLICMVCLRDNEDPNDELIECDGCGVVVHEDCYKIVDSIFMSSG
ASSSSTDAWFCEACLAGVFDPLCELCPNTNGAFKRTDNNRWVHLICALYT
PGVAFNDPENLMDVTLTELSPKSWSAHECSLCEEPFFAWTGVCIACDAGL
CRTFFHVTCAQKHGLLSEPAVDENTVDPFFAQCRQHTDKTVARHRRRNYL
TAMSHLRKRSQSKSDNIGANGFGSPLHIPTSGELKLANHLEPRVQQKLET
FRNLYKELLKIREKPYVPPSKTPLFLENSPVAMRFFVTKAKSLQLPLQLT
GQSTTNDPVKATPSGYPVFSPDFITYFFEREKRIAEVSKRIAALQNTKRE
LQIADESASHSYNSVTAQLDAFISRRTAIHVKVRQLMNSLQNLIPALKAT
SILEPLLEESSQPADIKVESDIKNRQSTNTPRGFGRWARQAGQRRASALS
SAARMSLHRATQRRVNGSHSQSTSDWSLKARVDKERVNPGVGLSGDEAGA
VILECVVCHGLQDQHLITKCDTCGKAFHLACLDPPLLRMPKRSKLYGWQC
SHCTKAVASNTEVVVIDINAPRQLRRSTGRPSDLEKTSEELGKPPGESTP
VAKIESVLPKPEPTSPSVTSAPTVRTPGRQRPIFTTPRSGLSTTAVGNRI
TISHRGRRKQSFPSRDSSFSAVKKLRTEQQSQQSQSAIPGSLSTQPTIVV
SQMDLSTITKVM*
>FHE_06474|SMG-2
MGNLWSKIIGNKKREQQQTENHRVQQRESSGFTVTLPTGTRRSVGYGAYS
GQPVHRLSERFANLHLESPSKEPFDAAYSHCREYNLEFLHRYSVATREPC
SSVEPRFIRPNFHSAIANNFSHKSPDAGVARDGNHLKAVVTRNSESKEVT
AKKEDLRKPPTLEKTSIVKPARLRYLDLKEYTMTFRSLIELEAEYEKQMI
ELQKVRNIEIRWDKQSGSKALAYFKPSEINDSEMEFTLGKRYLLSPAIPV
SSEESIECELVQTPNDFNEDYCLRILKAANLPTECHTFIIKASWCYVTYQ
RMLNALVHIQSGSISPILSECLCGKRTNFSAPLSEPLPKTYTIPSVKRLD
HSQELAIETGLTKLVCLIQGPPGTGKTITSTCLIYHLHRITGAKVIALAP
SNTAVDNLCMRLAQTGLNVVRLCASARETPSNLPKELMVHVKAGQINPEL
ARLEKQHDLGDLKPGAELKHYLKLKKNTEIRVLQEADVICCTCVMAADVR
MESVNFTNVLIDECGQALEPECLIPISRDVSRLVLVGDQCQLGPVVQCPE
AVKAGLDRSLFERLHMLGAPFVRLETQYRMHPELVRFSSRVFYDNQIQSG
VTALDRRGCPRFRWPSSDIPTFFYSVESEEQLAPNGVSYWNPEEAKAVKA
IICKFIDQGVNPSEIGVIAPYVGQKTYLIRQLASVANRRNQGVEVSSVDG
YQGREKNYIILSCVRSNRNRNVGFLNDPRRLNVALTRARYGLIIIGNPDP
LWNELLHFYHDQNLLVKGSIDSLQRAALISRKPKVPYAYERRIEWPA*
>FHE_08557|SMG-2
MDSFDAYGPNSQALTFFDPEENDLIGGDTQGPDFDCADFTLPSQSQTQAS
QIDAVVQQKNETQNGVATLNQRLSDLDIKEEESEEASELPEHACAYCGIH
DPACVVFCNTTKNHIVNHLVRARAKEVTLHKDGPLKDTLLECYVCGSKNV
FLLGFVPAKSESVVVLLCRNICANQNKDMYWDPAQWQPIIQGRQFLSWLV
KVPSEEAQAKARQLSAQQINLLEEMWKENPQAAVDDLNKPGTDNKVDPVL
LRYSSAAQYRDTFVPLVKLEAEYDKKIKESLKLENVVIRWETALNRCHVA
YFRVPGANEGPELRIMHGDELIVRHYNKPSSDWSGVGHVIKIPDNFSDEV
GLEMVPKTVVPNEPATYMIEFKWKSTPFERMIKAIKDVTDENHDLLPPYI
FHRLLGVEMDDMVLKCNLPKRYSAPDLPELNHSQVFAVKTVLQRPLSLIQ
GPPGTGKTVTSASIVYHLNQIHQKKVLVVAPSNTAVDQLCEKISRTGLKV
VRLCARSREALASPVSHLMLHIQAQHVKGHTELRKLQQLKDETGELSEDD
ENRYRILKRELERELLLAADVICCTCVTAGDVRLRPLSFHSVLIDESTQA
MEPECLIPLNAGCRQVVLVGDHCQLGPVITCKKAANAGLTQSLFERFVLL
GIRPIRLQVQYRMHPALSAFPSNVFYEGSLQNGVSAEDRCKKIDFPWPNP
DRPMFFYCTSGQEEISGNGVSYLNRTEAATVEKIVTKMLKIGVHPNTIGV
ITPYEGQRAYLAHYLHYSGSLNAKLYQEIEIASVDAFQGREKDYIILSCV
RANENQGIGFLNDPRRLNVALTRARYGLIVVGNPKALCKQPLWNQLLHFY
RDQHLLVEGPLNNLTEYMLQFPKPKVPYTFKPGGHYLAQLAANTDQLMNA
GQLAVGQRAGAPNFFSQTANNTTNSFQNTRDSIAMLAAAAAVAASAYFGG
SGAAGGGGVVNPATPGAPHGTSSVTQPGASHAAAYALAAAAAAQHHTVQN
YAANTHHNLSQLANQSLFDQIGYIGPNRQFAAANANSSLPMPLSMLMQTG
RLPGTSELNNLSAIYGQTASAGQANAGGKYNSPMDAFSRTNGQGINLNPG
FGQFTMAGGGTTRAPGGPLPSANNPSGTTAVPRYMGANMNRRVQQTQQQT
VATPQMQHGSSQNSLVNTNRSRVMGVPSAMSGASTNNAPTTGLLSQPGLS
ELTGTQGASGLGHLGAYNSQSRNLGLSGLSQESTSLDFRLTHGASQMDNL
LLSQDCTFQGAGGASQTFSRLNNNDEKSTNPFGSSLMNGTDLSDLSLSQA
VGTGAVAGGSVGAGGGSGAPLSQF*
>FHE_06873|EXP-5
MDIHTITQSVQSMLDPQVDNDQRSKCFKIVEDYKANVFQFTDLPLLCFPG
QNPAVILFGLQCLEHRIKHSWNNISLDCKQEIKNSLFKMVTNLDDLLRGT
EENKVVPIVLAQIFVQLVKWEWPQHWPSMVEDFLHLGSKGLLQAKLVLST
FLRLYEDVIQFQSVPQSRRRDIVSSLNDKLLPLFSFALDLIKSQLDSWET
MSPSVQKVALCREAVLMLSGFLDTCRTDVLSQWKPQCVSLISGTDGTAFV
QVLTRLIEHESIRIDALSLLVVLLKRKSQSASGHTEESFNILDIMLRSDD
ILNRISSIVCSLVNDPPIYTEARYNCLVLFAEVIQLLGGGLITSWSELES
LARPCTCDSQRQFFCPNRATHLLETITRLTTYPIRMVSLPLCGFWSTALH
SPENSLSARLRPLCSTLFMTWRNNVMKDGGPSGTGLHSEWSRAIFEPDDW
AVFCARFRVDFVRVASLAASCWPQEFIQLLSSWIEARTAIPITASDMDDT
GLFTSLASPAMLDWEALELFLEHVLTPINNACQREGYHVQFESALVSWTR
LFIGVSGNVVDPNIRGKLLICTSIVLQQLDIKYDAEFLVPLLNDFSPVPF
LLSTFFLLKPHFQAVATEVANLWTESMSGVVEKSVLLESLISLCFRLPQP
LEVQTDLLKQLLSGVLAEWSQSAMNIPGRMGPLLTSCVSGGPGLCTALGL
DQPIANMNSFDSAPVQTRITLTRNVLTLMAAVRRLVEPVRLDQLEHITVP
LLEPVAPSVLLVLRAFNELWKPETLNCIHPSMKAAFEISNHAKNCLLSTQ
NRYLVGIAALLLWSGAPSQRILHMSFAFTSNKAQRTTREVEKTPLDRWRT
CIHECHENLFHIMGSLFLGLRTRLYSLPTDQLALVLHQGCCAAFEYLPDL
RLNVLIRILFESFPCISRSQMSYSLDVHVYFKMLHMLLSECFPAQPTLRR
QGTVIRPFIRCCPKEFLETALVPLLPPIVEALVQRLDTRWSDLSAVSQTE
CLGQDAVAEEVFNERIIRLLSRTFIDLMSLIYTCNGFVSNESQSANLEAD
VVEADDLEDVNMDSETKCSPAVGTGSVGALAQLLAKAGQSPVQNGCATND
ATWTDTLFLSSLVKCLTWPDGLTCLKASRWISPLIDLLTQQTRSENDLEK
NVLRNSLPTPLAETILFGVLCGLHANSGCESSNVPMLLGVGLRVYHAVDT
AVAQTNLRSLVTQALVVAEQPMDDKQMDRINQSIRVFEDKIFNNKAKPLT
EKAKRDAMKKLLQPVIGIPISERFRDRITISCLPPIARSPWRKPRKSSSA
ISGDLGLANLFS*
>FHE_04331|R02D3.8
MPFMTSYFPRRCYFSRTVCLGCFFPTIAIDFLPAMRWYFVLDFESTCFER
KRDHSSEIIEFPVVILDETKGVIVDTFHRFVRPTENPELSKFCTQLTRIQ
QHDVLHAPELSTVLTDFDRWLKAKKQQLGCCFRPQNTSTAIFVTWTDWDI
SQCLWNECKRKKLPVPSDMLNRIDLKALFKQWFTSENPQRKWSGGLVDAL
GAVGLKFEGRPHCGMDDAKNTARLLFHILSRTKLSSSKTC*
>FHE_08432|MES-2
MVRDSKPSKRRPGSTTNLKRRATESPEFESVKRTDDPDLKPTTPALRRRA
TTTRSSLRISGDTNLPRHSGFARSHSNTDRRRRLQTLIRETYQGVRRAHL
VSHWSHVVDLMHANRLLLQDQLRIAKAANLSNSSVLATEDLFLVGDDSGP
SAPNITYSSPQQQQHHHQQVTLAEPVEIPQLYNQFGRFEARIAGKLFRVG
LNMIPQIDPVPQMCTWAPVQHNFSVEDETELANLPYMGDDQAQEDASFLE
ELLNNYDGRLHGNFPFEFEEAFLGPLVTEVAKHWSEISRKCGLPVPSTDF
ADRETPVGDGSSGLVTTTNVDQTDLLPLSPCTSRKPKRARSDVDTEMDSQ
QMPASSPAVKRSRRCRWPTQTSINSPEQIDVTTPGVTACATSSSPIKLEE
PDSSGISGAVGLAHRNSDLSEQTPVTTVPRALDSPSGIVQCNTTSPFRMR
RPSGPTIPDAVFTAIAGTFGSVDDVGKLQTRFYEQKERSSTSHSVDDVLL
CSPNLDNPVEVALASKNRRITPPNRAEALHSFRALFCRRCFKYDCALHPY
KSTQSMWSHRWPLTHTTNLEPDAPFCGRWCVRQHQQTGPDESRSPSRTGY
GTWTPSEISMFQVLAPLYLPIGHAAYHQYTWCCTLARLLGTKTCLEILNY
SAVRPIPSLVAPDPGQLVQLSIPGVGFEWSKRSASSGSLNDATTVAEAGV
NGTVNGADKDGNHNGSCTGALSVDTDERTFSRIPRKVFTLNAAHAFRRKR
SRRRRSRKNVFPGPASRRPDDEDTLNQRTNGGTVNGNGATNHGCFAHQYH
PCDHPGRRCDDSCSCRQAGTFCEKFCQCPADCSNRFLGCRCRGQCNTKLC
PCLLAVRECDPDLCLSCGAQQPGRALHSGHAVTLDCGVTGSHNAHPLSAP
TGTCRNVAIQRGWRKHLLMAPSDVAGWGIFIKEGAEKNDFIYEYCGEIIS
QDEADRRGKIYDKTMSSFLFNLNRDFVVDATRKGNKIRFANHSVNPNCHA
KVMMVNGDHRIGIFAKRAIAPGEELFFDYRYGPTEQLKYVGIERDTDAPG
KTLPIPLELQSFIAQSSQAMKNGAPGN*
>FHE_02957|RHA-1
MPSNGRTKRFDAEGMKTPGKRPPPGLRGKEIGLWYASQNKRTGRKSEKKE
PKVVPLNITGIDPFKIREAVGLFQSMQHECLSTAAETRPLNASHQQRSDL
SESSADSISASLGQDGIADDFGELKELVDAVEESLDVSAPSLPGRVPIHS
MDSSAEVLCRRPELDQKLLKQLTSQQCSSRYLDMLSGRRKLPVYARRQEL
LDTIRANQAVVISGATGCGKTTQIPQFILEDEISQGRGSTTRIFVTQPRR
ISAISVAERVAAERGEEIGQSIGYQVRLEHRFPNRSAGTIMYCTTGILLQ
MLHSDPLLKVASHIVVDEVHEREFLTDFLLTLLRRIRRARPDLRIILMSA
TLNADRFSAYFGNCPKLDVPGRLYPVETFFLEDVLRMTNFWLPDSMMAEL
AKTQSAYLKRRHIDAGLSRSEAKIASRQTNASFVEWIGKQENLSSKAKKI
LHVVGEDAYPNTDLVVHMIDYVMQSTQDGAILVFVPGIGGIKDTIRGLRQ
LNPQLYGEYSRRVRIYPLHSQLATSRQRGLFEVPGPGQRKIVVSTNIAET
SVTIEDVVHVIDCGRIKVTDYDPACNTYSLAPVLVSKANAAQRRGRAGRV
RPGVCYHLFSRYVHENTMDEFLSPEISRMRLEDVILRIKLLKLGSVTSFL
ADCMDPPSRKRIERSLHFLYELQTLNLREGRLEVTANGEVRSQPSNNDKE
RMKRDLKEYCISATKDAQAGLVPAEYDRLPDQVLLGDKEPLNALGKQLAT
LPLDPQCGKLLLLGSIFSCLEPALIVAACLSYRDPFEIPMEQEDQAFRRR
IELSGNMFSDHWVFVTAIRKFQQLILSHARRQFCEEYFLRENVIFEILRL
MKDYAKLLYEHGYISTPNVLDREANLNKDNFPIFRAVLCGALYPNVLQKN
NRPHSKCIGRPSESNSNIHSKSVNCNVYSTEPLWLVYFSKTRMENSSCPT
VTDSSIATLRDLMFFGGSLSRCQDGECTLTAGDWISIQADPKVATLLKSL
RDQLDHLLFSKFARPTTTSWDPITAEGQLLQTIAQLLTSEPDPHVSNKLS
SGARRNGQGPESAADSEQRERDPVNRRRH*
>FHE_07168|XPO-1
MPPAPAMGVISEVAANQLLDFSQRLDIGLLDRVVNCMYHESGAQQKMAEK
ILNTLKEHPDAWMRVDSILEYSSNQETKYFALQILESLIKTRWKVLDRPQ
CEGIKKYIVGLIIQTSSSSELIESEKTYLGKLNMILVEILKHEWPNNWPT
FISDIVGASKTNETLCQNNMVILRLLSEEVFDFSLGQMTQAKAKHLKDSM
CQEFGLIFQLCQFVLDNSQNASLVVSTLETLLRFMHWIPLGYIFETNLIQ
TLVYKFFTVPLFRNVTLKCLAEMAGVLTDEYNSQLLELFVSVTQRLTEML
PLDTKLKSAYECGTSDEQNFIQNLAIFYTTFLKCHSILLEKPELFWRLQD
AYTYLLMLSEVEEREIFKICLEYWGILVADHHREAGTSDQRSKLLAPVLS
KLRRIMISRMARPEEVLVVENEHGEVVREFMKDTDSLNLYKSMREILVYL
THLDYADTKKIMIEKLQNQVDGSEWSWHNLNTLCWAIGSISGAMQEEDER
GFLVIVIRDLLGLCEQKKGKDNKAIVASNIMYVVGQYPRFLRAHWRFLKT
VITKLFEFMHETHEGVQDMACDTFIKIAQKCRRQMVNVQYGEAVEFVEEI
LKDIDIIINDLHSQQVHTFYEAVGIIISAQTDAAVRGKQIERLFRLPNQI
WDGILSQASINVDILKDPEVVKQLCNILKTNHSACKSLGQPYLIQLIRIY
FDMLNVYKIMSQNIGQAVAANGEQVTKQPLIKSMRSVKKAILNVLSCWIR
RTHDAAWIAEVCLPPLLDAVADDYQRNVPAARESEVLALMTNLVNRLEEH
ILPSLPRILDAVFQSTLEMIDKDLEEYPEHRTNFFSLLEAVNSHCFSALL
ALPTDKFKLILDSVIWAIKHTMRQVSETGLNILNTMLVNMSNAKIEQRQV
FFKTFYMDILQHMFAVITDRSQTGHLTLQSTILAFMFKLVENDVITEQLG
EIPIPNYPPGTKPNVQFVHQSLHQLLKQVFPHLQDTQIRVFIDGLFSFDQ
DVAAFREHVRDFLVQIREVAGEDLSDLYLEEREAEIAQAQAAKLRRQAGV
PGILGPHEVDMCD*
>FHE_06591|GLD-2
MARYQPKVMQHPAWYLTSPVSGSQVPLSSGPPCDITSMADLQTYQNQLFL
PAYVNSAYPSLPVANLQQNNAMPLLTYARHSGSPFDYAKPFAYVQPLPRA
LLGQPLPHMQAPHYEYPAACYPHFFRSHPYSFVRRSSSASSQHRTGEMGP
ATSENGLSHINNHSSTGRGSCSLKPNVIVNADKHRSRSSSNCSNRNSSPA
VSVNNTVVSDSSIWLNDGSLLNSETTSNTADLEDASGQPKERESSPLHRI
DLTEVLEDDEAPKSSGHSGPTDEKSATNLEQKDSEYQNMGDHPSVIGYSN
TGSAGPKGQSLVFGAQADTVFTTPTYSGTSLRLDRFGIEKNADGSQEDTT
SLQRHHHQSSSLPLSTIGRTTTQVNSIMTAPGRGLQMVSNGPLIPPGAPL
SFASAQPNSKLHSPTEHLPVVSSSLYMEALSLTIWQFYTRTRQSKAKYAK
KVHLRNALLEVVSGVFKHAGLFIVGSSMNGFGSDQSDMDMCLTVTSQYLQ
QKKEAFAVLSQLLPPLRNCSFIRNLNLIRAKVPILKFRDTLAGVDCDLNV
NNVVGIYNTHLLAMYTRIDWRVRPLGMFVKYWAQRMDIHDGSRGRLSTYP
LLLMLIHYLQAACTPPILPNLQARFPKIFNYACPLSELDMRLELPWAELR
SNNPASLAELFVGFINYYTNEFDFSRWAVSVRNGTPLPIDMAIRRLPPHE
QAHTARSFKVFVEEPFCQSNAARSLYDDNVLSRIRQAFMKTHQALRAQQP
LESIWVNSTNEVV*
>FHE_01231|PASH-1
MVLAPTGSVCSALSGGGGGRRRRRKRVIAACPRVVAPGNPTTTDTKETCT
NSPGDAQLTAINDLNCVKTQVFAVKDKEMESLLTTEEIRAYCSRLFEIQI
EHVTSRRCHKEDDSAPVITEAKTQQNRVLMMPEEAKVIRYQLPSTDGDPL
RRPSKEGLINLTGKSFVCILHEYCQNVIRRPPTYQTVVQENDRNPYQLTV
LIDGKPCATGSGQSKKQARLDAARNALARLIPDFEKIVGSDSQPSGPSPA
SERDLQLFDSIPIADPRLYELSVRMALPTPYNLLLECLNRSCVPESDLKS
NMVSQGRSKHFFTLQLNERSVKVPCKNKREGRHLAAQHLLARLHPEVQMW
SDLLRMYGPGSKPDKKTELETIQGAQAQEKSTVKTSLIRLLKAKMRELAA
QWEENGGSAHPKGKFFVSPDNLPVVTFHPDSKTDLYNSIPEASASLTIPS
SPNPASY*
>FHE_07056|PRMT-5
MGDRALVGLDLSFTSDLVSQYTSALSSGFSFVSFDLFHPKVFVPNCPELT
TRHGIPSTRSDLVFQKDGKNITKCLVGKLSNYLDVDTELRWLRNMNEVTL
QKQLHWGSHLGLPALSMRLNGPSSVNLARLLTTFIHDEYTPVKLWIIVPM
CIDSEAPESHDTPVSEVTTQSGPEHSDSPWHWWMQLSSLASDITDALGVV
LQIPKNLPDEPVIARWLSEPVCCLLLCTDVFLTNSKGFPVLPKSHQEVVR
RFFKLNVQVLITGACRHDRGYVTYQQYVTWLWKNQSSPDVYELQSKGLED
QLQEPLQPLRDNLSSTTYSIFEMDGYKYTAYEQAIYKALVHRCTRLGPKG
DDAKLESTPACQVVMVLGAGRGPLVNATLSASKRADCPVRVYVIEKNPNA
LYTLQDRMSHEWRGLDVHLICGDMRALDVPEKADIFVSELLGSFGDNELS
PECLDGAQPHLKDDGISIPCSYTSYLTPIQSLQFYNETKRMRDPTNPSRT
LIAQETPYVVRLRNCQILCEPQKVFTFVHPKPDLKESNSRYSICTFPIKN
EAIVHGLAGYFEAVLFDDVTLSTHPQRHSPQMVSWFPLAIPLDRPQHVRA
GEHVTVHLWRVVDSHHVWYEWALTEPRPSRIHNAAGQAYKIAL*
>D915_15229|VIG-1
EWSQEPQGDLNVDGTTDVPYEPRGRGRGRGFSRGRGRGSAYTDYREYDRG
GMRPRGRGGYFGAPRIAPDEETNTPIAEGGDSAQPEVDMADAPVEDVVNG
TATENAEPVEEEPKSYTLEEYKAMKSNAKPAVVLSTKGARKPNDGKDVFA
NMVAHRKLNEESDEEVEEVEKEPEEPQAFDIDVSFTDRLGERGRGFRGFN
NRGFDNGRGSNFRGRPRGGRGAFRGEGRGRGSIRGMPVEHHAPPPAIYSD
QDFPSLK
>FHE_08798|NHL-2
MLDDSCDSPEGWNSLLDGDLTKAAPLEETTGLPTVCGICEKPFVDPVILN
CLHIFDRECLRGFEKHDNVVAYTKCPRCEVFSGALKSLESYDTSIADNKP
DDDKPAANGCTVRCSVCTDGNEALYRCLHCAGTLCERCRGIHKVMKVFSN
HEILVLTDEEKKNADVLQQTMKNAKPVMCTSHTDLSYRLFCMQCHVPLCE
LCLESDHKGHITSSLDLVPSHVKSLLPSMVDACTTKQKELRELTESLHGL
LSDLSASRGKNKVRIQETYNQWRIALDRVKDQFMQRNRELHDELEMKIWS
RIHALGKIIDHIDFACEFSKTYLMKCSNIELCKLTKNVLACFDSLSKTPS
VNDNIPKPRFSPLPCVAHDVVRQQFGSFDLPPPQRSDSVFQPYSRTSPQL
ASLSAAGDVSGDLKRLSLKADCSVGNGTTVAISNNSVGPLSSVSPTESQG
SSRGQNSAMHLQMTSGNGHMDSFITPQSDSGVLTRPITNWSDLSNAMNNM
DHPDFLTNVSQVDPSFLGSQFLQPDMNPNALRPLANQVGMSGLDVDSGML
LKQKLPMNYNATLYEYCRIRTARCSQMNLLTKWGSLGCELGRLNSPHGFC
LGFDEEIVVADTYNHRIQIFTKRGDFVSFFGVSGRVDGLLWYPRKVAIIR
QSQRYVVCDRGNERSRMQLFSRSGHFVRRIPIRYIDIVAGLAINQNGHIV
AIDSVSPSVFVVSEEGDLIRWFDCSNHMREPSDVAIHERDYYICDFKAHC
VIVFHEDGTFLRRIGGESITDFPNGIDVSDHGDVLVGDSHGNRFHIAVFS
RTGDLLSEFVCNQTKVSRSCCLKITTEGYVVTLARSSNNVLVLNTLYIC*
>FHE_10725|GW-182
MTQSEDSLWTSNFGLWNNPVGDSNVGDIWNGNAQMPTGSALPGFQKINGL
NTEKPTDGGKFPDAVDISSWSPMNSIFQDVEKNSIWSTNDVYATEDNPSL
SNSSLPWSTAPQDANREIGDSNTPNEVGLNFSSNRSQAWELPQNTIFFGI
PELDQPEPWKFEQPLVTTDAIQTTSTAVNFEPCSVNCSAPTAITETSVDC
GPSVTSRSESNASDNSSVKNNNSSEDSAKTSAFSTEQLCDHLINSNEGWG
KRPVDQSTPWDVSDMARPGADQVGRSGITTPTPGSCSTSTVVGNFRATSQ
IQHLESNVWTSEPPTGTGIWEMHYENNGPRSSMWPVSTSSNSVPTTQSTQ
PSSLMLMNNMRTTSQNGNIFQRPGAYRNWDTNDSKLLFHRIPSSGTVLLA
NWDLILLF*
>FHE_09956|TSN-1
MSHQSVFSGIVKQVLSGDTIVIRDRPVDGPPPERTIVLSNISCGRVARRP
TPNNPNSGPEDPFAWQAREFVRSKLIGREVCYTIETELPSGRKYGSVFIG
KSTNGENIALLLLEEGLAELRKLNAVAAEKNPVYQQLMVAEELAKSSQKG
RWSTDALDAVREVIWSLDEPRTFVDKYKGKRLHGVVEYVRDGSTMQITLL
PDTLDEGTVFYNIMLSLSGIKAPAVRFEDGKQVAEPFGLDAQFFVESRLL
QRDVMVLLESTNNQNFIGTVLHPNGNISEVLLREGLARCIDWNLNLVSVP
GATDAYRTAERSAKERRLRLWIDYQPPQGVTAEVQQARDPNSLCPGMSFS
GHVAEVGNGDNVTVKCSDGVYRKFFLSSVRAPRLASAPREGEDSTPVDQR
ARVRPLYDVPFLFEAREQLRGFVGKPVTVHIDYIQPKLPTTTDERACATI
RCGPENLAESLVSKGLANVIRYRNANDNRSGCYADLLAAEEDAQTKGLGI
HSKSERPVHRVADLTGNLAKSRQFLPFLQSNPRTEGIVEFVVHASRLRVY
LPRETCLNTLLLAGIQCPRRGRPKPDGTQEPDMPFSEEGYQFTKDLCMQR
NVEVTIETIDRVGNFVGWCFLETSDGESKQTTEGQKSGKKKKKGGDTSSG
KPKVNLSVLLVAHGFATVHRAPSTENSPYYQELVRAEEAAKSAKQGLWSS
DEFVKQWEAEANAYDADETPSAESDIILPGGVTKGYVDDFSLLNINGHES
GKEAPKLDWKPVQFTAFSRPIGSEGLRFFAQHLSDSSTIMQISRGLNSQP
IPVVPGYQPQKGEIFAASFSADNCWYRARGMRRSAKSVIVQYIDFGNEES
IDVEDLPARTAPLPPGPFKNIPPQAHEYRLAFVQLSPEATEKTVTERIFA
KYVMEKEVLLAVQYEHIPCGYETLKPVPAVALRVPPGSGSTAGSSAYTGK
GEGEEVAELLLEEGLVCVEPMSPQLIRQLPHTNVRTYLEAQARAKKERKN
IWCYGDFRVDNSQQ*
>FHE_01153|CGH-1
MMKSGDNPSSDADWKASLKLPEKDARIKTADVTAVKGNSFEDFCLKRDLL
KGIYEKGWEYPSPIQESSIPIALTHRDIMARAKNGTGKTGAYSVPLLESI
DPSLNKIQAMILVPTRELALQTSQICIELAKHTAIKVMLVIGGTLLKDDL
IRLSQTVHVLIGTPGRLVDLFNRGILDISQCKTVVLDEADKLLSEELKCA
VEQLLGAVDSNRQVMVYSATYPVTVQSFMVKHLRNPYQINLMETLTLKGI
TEYYAYVQEKHKSIIFCSSAQRVELLAKKITQLGYSCYYIHAKMSQQDRN
RVFHDFRNGCCRNLVCTDLLTRGIDIPTVNVVINFDFPKYSESYLHRIGR
SGRFGHLGIAINLVTYTDRYALKTIETELMTEIKPIPKEIDKRLYVAEYQ
TESSLDPTTREALFNGLGLPPLEDKEENNVKNP*
>FHE_08287|ZFP-1
MGDPCAVCGLGFHNLSNRLLSCGNCSLAVHQGRLSSLVEKGSLGCYGVQK
SAGVANWFCRKCESQVRMSKIRCDLCPIKEGAFKRSSGARCGTFRLLCIY
FLLGWAHLLCAFYIPEVSFEDPVSMDLILLENVPSDRFGRSCVFCEHNQR
SSQANYGACIQCAWKTCRIYFHVTCASSSGLLTELPSSDANANLSLASVL
LSAQHKSPSSGKLATLEVHQPTTRSMRPHSQPSESENSDPIVLHGFCSRR
HKEKFATDHQSNDVINTIVPTESSHTDNSLDHTTDQSSESNDTHTVLNSV
ATSQPRRTLPHRTARYGNNSAMHSTSSSTSDLVVQDADETEPVSDSHAES
GEETGETKPTLINATKMRAQTTTNRSSTPDSSHGSGRDRVTSDETFTKRT
KEKSHSANGKDKSTLFSTSSPIPSPDRTIKRDAPPVDEKLDSTTPGLGDN
LMITQCSDLTDVSSSPCLHEKEVNRTVTANDPPVIPTSQPPKLDLAPISD
VPTATSSSLDERRRADTTDCNRPDETGAVWLRVTATAPEPMETENTPPTS
SDLIGPGQKRHAKSRETLTRKRHRVRSAGNSKTSNPGLGADATVGPITTA
TSEISVHSQANLPLVLPRRPLSLRGLGLPCSSKNNTVLGPIAAHHITGSH
SPKVPGERGSSQPPLATMHDLLEWQWDQAGALLLQQAEGTDVVSLLDCLH
QLKSENDILEAKVVRLQTRREHLRSVNARLSASLATMEATRMTSSPPPTS
SFSVGYNGVTTLGATSHISSNSDVRLPIPSLPSQQSAVTDRVMPICVNES
FMRPTETNNFGYSNVSGTQLTALATTAASSTLPPPTLSPNRPCPKHTSVT
SPYHHHHHRHHHQPQHSQALVKQLPLPPTSEPNTSALHARGPYLAPTDGP
CQPTSGSTNLTSNWRPIAPAPDPDQPHMQSRQQQLFNVQPGGIGADEVNS
PGTNSAWSGRFLQPGNDGMMTTMLLTSTVSEGTANASSGTVATTMACYNS
SSLPITAASSHQNEGSLRAPGKRIHSTHTSRTSKHSSSRRWPLFQPAHEA
DVQMDSSTTTIGRVAGEPGLSRPTVDLSDLQELSARLSSAIAARRPLNNK
VSLGTTEPTHMSTNSMRSAQGTAGMHRSASRSLISHIPNIQPKPVATQLP
PTYSAWTVAESKVTKPQIDLPKLHSSSSCAVTLLAAAPITVAATPESRLF
SPGTPRPLCGQSDRLCSTSFDSNITSSQTAPISRTVDADCRSTGSSYYIE
TSGTNPNTYTGSGAAAAYLVLTPSASSANVTHGACSSTGQSLPSAGTLLD
RSACPPSQ*
>FHE_09729|LIN-49
MFANLTFLEPLEGIDKIAPARWRLQCFICKQRNAGACIQCHKSSCYRAFH
VTCAQHAGLYMKIEHTDDQNDAGIRKSAFCDHHCPPNHFKNSNKGMYANS
DSESPQSPEQAARIQLRKARKVLAERRNSKPSICVPIVPRAKIENIASCL
QDVSGDVLSFLQKAYVFWKLKRESRRGVPLLKRLQAGSAHRSAANFAASV
DSEAQQMRAQLKFWQQLRQDLEKARLLAELIRKRERVKREMFRLFVDEIH
LQIQPLKTFLSRVLDQLQSLDNQSFFAEPVGPDLAPDYHLIIKYPMDFST
MRNKIENSVYSGLDDLKADFQLMMDNCLQYNHEDSAYCVAANHLTEQSIH
IFREATLMARKIGLCLKIGLLFLDQKDLPQSGFSDLPTANETTQVKENYL
SPISIEPAPASGVEPAISTETLLVHTPFTLNESVQTLPLKELANGPVAST
TRSRFRISSPVHDLIKQEGDLRTFTSHLNMAEDLFRQSRKRRLPSVSPDK
KHSSEIGRPAKQERLDGPCTSGNLLRWHSQAKAADLFSPGVPLATMNHSL
VIDPTAGTKWSSSKPGDTSCWLMGRHPDVNLRQRHGGQFPGTIGVEQSIT
PLVCKSPAFTHYRLSRPSRGEDDDEEDEDEDEDETDESDDLDQVNQLADK
AVNSETVPSTLSPTAEKQTESPRLTRKQYRGRISMISNGRSSLVVTTVVG
NSRMATAVRRSDRSSSIRKVSVLTLRSPASRSRSNKQLINRKQMRFFLPK
SSRETVRRVSTSSSNSIQPNNSLHLDDELRKPLQLRETTCSSLTPDLSDV
MSHIESPGPLSATTSVEPYEFSNHSADMAFSATGSPVTRGRSGDQPYEHQ
FGSLDVVWAKCRGSPWYPALVVDPSASEGYCHNGVPVPVPPESVLNWGKR
LNTNKQADQDRPDLLVLFFDTKRTWQWLSQHKLQLLGCDSELDRERLKEG
KRSKLKHSVSS*
>FHE_09113|LOQS
MEAMTSIATHRTPISILQEVCVKKGITPVYELVSSEGPIHEPNYVFLCSA
GPFSATSKGASKKKAKHQASYLVLLKMLASSAMSDSEKMALRDLHHSAAS
LLGSDFLDALEMDDPEFAVYRMHREEESNFVGQLQELCQKNMWPPPTYEF
VTVSRLIPAMHEYHCRVSLWKWTCEGFGTSKKQAKRHAAGALLERIVARN
LTIPPEALESMEEENLSLLSKEEKACAQEPKGITENETRLSAKALRWLCD
AKGSKIQFPCFDTSEAPGDSCGKLEELIEKVKISAVYTYIHNTDSGKVYC
LVQLSTLPLHVIKGLPSNNLNEARQSAARRCILFLKTMASATPEMNYEVW
FAQQTIM*
>FHE_03214|HPL-1
MPSKNSNESESSEVAEDEYQVEKILKVRIKGGKKEYFLKWKGYPDEDNTW
EPEENLDCPELIKEFEDKRAREKTVSASPARSSSSTETSRVRARSKGSTP
QGSSPKHSVSEEAAEPPKKKRHSVAPTDNGDAVAENIAEIPKQAEDDTKA
KTPKSITKARGFGRGLKAERIIGATDSSGELMFLMKWKDSDEADLVPARE
ANIKCPQVVIRFYEERLTWHTPENRTSTGGSRPGSVTPSAAASAARS*
>FHE_07022|PIR-1
MDRLLMNICTLLTDHLSLARTRFLQRWYDYSPFGVPVRGTRLLPIKLPIP
KEKSGNIMPNMRFTLDDLIDHIRLYNKKLACVIDLTYTRYYDPKLITARG
IRYHKIFVEGHEVPHIRHVKEFNQVVNEVREQDPDGIIAVHCTHGVNRTG
YLICRYIVEEMGREPDEVLREFQFARGHPVERVSYIDALMNLSSSRRKPF
C*
>FHE_03361|RSD-3
MLRDLISKGKEIADKVTNIVMNFTEVETKVREATSDEAWGPHGRLMNELA
EYTYCHSTYLEVMGTLWKRLHTENMRNWRRVYKSLILLDFLLKNGSEQVL
SGAREHIYDIRTLESFHYHDEYGKDQGINVRIKVQEVINLIQDPEKLREE
RAKAKSNRHLYTGYGGSDRGGWCSSDDSYYGNRYSDQDYDHYESAPKPSR
LEIEKNFKDKYIPRAPVQQPQQSLGDFDEWHVGRERGVVDDVIEQIREAW
DVAKLSTKDIFFKKDSDVDVRESNPRMVSEEMYEFPQEAVEVYGTLDSDV
NPARSEPRHTTHSRDLSGRQPHRDEDFDSRDVSPIHRRRATTKTSSASKP
VEVLEQKQSVESKPQLPLVDLMGSWDDVQTTPIPSVAHVTDPAIDLFELP
GDGQQKCGLREPTGASEQQWPSSKPVTTNIVAAVSDNGKNFSDNEFGEFL
TAHQTTPVPVNPTTNLVNLTDFSSPASIPVGMSNAASVSFLTPNKTTSLW
LDSQNGSVIGASIPISPPAGNLINNASKPAVTSSPSAHATTDATQASTPV
QIGSTWKELDALGINLDKLTQPDRMNQRSAPGPSLRELQQTHHKLSSLTS
MTTATARPGKSTMIVSPLSSPMHITPMTSVAAFQQNPLNPTPRPAAAQPA
LQNPVDFSLI*
>FHE_06373|Fl-PL10
MMRTLIPKYALKHLASLRRFKYSSTVVENNGRSFDTASDKEELSRKFREP
PGFVAPQRWLTQRPFDERLANYLFTSNRDLKNTTEEDRFLAANTHAVLSG
TPTAQDFSYEEINTISDVPHLDFRLYENLSRMGFDHLTPVQRHAVGIMSI
DEIISIRSEPTDYQRVVGKYDLMAAAQTGSGKTLAYLIPIINRLLRIYPY
ESMQSRLKSDCQFPSGLILAPTRELVQQILSEVSKLCYRSFLRPVCVYGG
ERPPRQLHQVSLGCHLLVATPGRLLDFLHQKALRLDHCRSLVLDEADRML
DMGFEEQLREILEAPEFGMPPPKDSERQTCLYSATFPREVTLLARNFLRG
SRCLSLSLTDPSEESGTIVPDWGKTARRASSEDEINRLSRIIPREIAQTF
ESVPRNSDSGLHEYLINRINEIVKRHTSTEHFALGSAAAIEKADDVKVTS
TPNEQPRILVFCNTKRQVDEVNNAFCRANLLSAAIHGDKAQVHRSRVLDW
FRRGRINILVASSVAARGLDIPDVRAVINVGLPVEVDDYVHRIGRTGRMG
HSGEAITVISDRLLERSSRSVAHGILRLAQRSLATLDDVPDSLLRLARWN
PSSMDSQDSSDEDTQRPRQKPGYLSKSSKFSGYNKKQAPYKKRSYDRSDR
Y*
>FHE_03534|PL10
MSYDYGRDDDGLGSKFSSLSVSNNEADGSGNHNELYVPPHRRSRGMSNGA
SSGSGFDNQGPRYSRGGGDGFRGRPGRGGFGNRGGPNLDRGQNEGRWSGL
NGQYSSRGGGSGFPMGPRGGGRNWGGETSDDWTKQLPANERLEQELFKKV
STGINFDQYDNIPVSATGPDFNEEVSTISSFAELSLHRIVRNSVELAQYE
RPTPVQKHAIPIIMSHRDLMACAQTGSGKTAAFLIPIINRMIEEGPGDSL
NAAFETNRRKQFPVALILAPTRELASQIYDDARKFAYRSCIRPCVLYGGA
DMRSQLIEVSKGCNLLVATPGRLTDVIERGRIGLDHCRFLVLDEADRMLD
MGFEPQIRRIVEQDNLPPSGTRQTLMFSATFPHEIQVLAKDFLSQYIFLA
VGRVGSTSENISQNILWVEENAKRDALVDLLANSDPGVLTLVFVETKRGA
DSLEDYLFSQKFMVASIHGDRTQDDRELALSCFRTGRTPILVATAVAARG
LDIPNVKHVINYDLPSDIEEYVHRIGRTGRVGNLGIATSFFNEKNRNLAR
GLVELLEEVNQVVPSWLRAMVADGRQAAFQRTKNSRRGAGFGSRDYRQQP
TARGSSSGAYGGSGRGGMPRDFGMMRDDQPYGNNAQNVPSGSTDWWTS*
>FHE_04218|PL10
FGYLSLGDTPQQLADPSYFYTNNPQLLKNFGSLPSAGTKRNGPRFGRYSG
ADVGVNVNGYSIGNHWGLVNKLENVGLFGTPPPIQGNGFAKQNNFNYKPY
RKSYNEQQTWPQQNPKKLEQELFGKPKRGLNFQLYDSIPVTQSGPNWTPV
KPITLFTDVELHQTIKDNIERAQYTHPTPVQKYALPIIAAKRDLMACAQT
GSGKTAAFLLPILNRLLKTEHEDEQPLQVRSSYGCEYSNQALFQTVSGEA
TPMALVLAPTRELSCQIYDEARKFSYRSDVRPCVVYGGASIMAQVRELSH
GCNILVATPGRLVDMISRGKVSLERVRYAIQTKLVDRSFLGLVLVFVETK
RGADTLAHYLSQLNFPVASIHGDRPQSDRERALSSFREGHTPILIATAVA
ARGLDIPNVKHVINFDLPSDIEEYVHRIGRTGRMGQPGSAVSFFSERNQN
VVRDLVELLRESKQPVPTWLETRLTYSSGDSRRSKNNSTTNKRRTNYGSF
DYRQPGNRSSSYVSTVPMANNSNLTNGGFGLLGNCSLPLAVNNASRCPPN
GGYTSAAFQPNSQQQQSSRLMYRGNPGFIGRGGPFADVDQQAPPGESPPM
PLFQTQPRPQHTNPTALLQSGTPFAAAMHQFLAAAAAVCLHSATAQSTGR
GTTGPAGGAMIAVSTVGYSAHLPPGA
>FHE_08792|PL10
MFSATFPKEIQTLARDFLHSYIFLAVGRVGSTNENIVQEVLNVADKDKPDMLVRLLQEKT
DPEDTLAHYLGQLNFPVASIHGDRPQSDRERALSSFREGHTPILIATAVAAQGLNIPNVK
HVINFDLPSDIEEYVHRIGRTGRMGQPGSAVSFFSERNQNVVRDLLELLRESKQPVPTWL
ETRLTYSSGDSRRSKNNSTTNKRRTNYGSFDYRQPGNRCSSYVSTVLMANNSNLTNGGFG
LLGNCSLPMAGNNASRCPPNGGYTSAAFQPNNQQQQSSRLMYRGNPGFIGRGGPYAGVDQ
QAPPGMPPPMPLFQTQPRPQHTNPAALLQPGTPSAAAMHQFLAAAAAAGFHPATAQNTGG
GTTGQAGGAMSAVSTGGYSAHLPPGAGTPFPGATYQAFHPASMFSATNSVSAHHTVSSHG
RDGTATTTMVFPPPTGLFHTGGSGTLAGTTPTFTSTNSAAGHQALQQQQQQQQAATATLI
SGSFAMPYYGQPQAYGSTAPQRQSPQQQAAIAAAKIAAAAMLSGAQAAVPGPDPSSSQSS
PNVNLFCKMDTFLERHKLGMQRNVKRSFVDVVRWEQYKSGTLNIIQ*
>FHE_10790|PL10
MALVLAPTRELWYQIYDEARKFSYRSDVLPCVVYSGASVMAQVRELCNILVATPGRLLDM
ISRGKVSLECVRYLVLDEADRMLYISFEPQIRRIVEQHRMPSAGQQQTSMFSATFPKETQ
TLARDFLHSYIFLAVGRVGGTNENIVQEVLNVADKDKSDMLVSLLQEKTDPEGLVLACVE
M*
>FHE_09617|FMR1
MEIGIPVEVEGTFGEFYSGVVYGIDSTDEYHVNLLDSSNSTIVMEVHIPPSSMRLPPDVA
AFPFDPMQGQEVDVLIPCCSNPSESSADSESETQPITKLSAWWPGQVKKVAGSFVIVELA
SAFSTEAIPERPNSHDVVVINNRISIPLPSSILKTDVVEKHQLRPRSHQTNFDPASFHMH
NIDVPDALVPYCREPANYVQFARRCGLPILVCMAPDSLRPSSPIHRDDGETYELRARLLV
ISTDVSTVKRAAVIDNTFIEMLQQKVQILQQTEELSRKLEASRMPAPFVEFLRVPESLIP
QAIGHQGSNIRKASAVEGIISIKLDRLECTFRISGKSTAVRE*
>FHE_02788|ASD2
MSSNTENNKLDSMLVHKATPEYLQDLLKDKKQLQNFPNIFLHLEIILEKEITRVREKLFH
LNESYKKTENELPEPIGTITTLQEKVFVPVKENPNYNFVGRLLGPRGLTAKQLEQDLECK
IMVRGRGSLRDKKKEDMNRGKPNWEHLDEDLHVLVSVEDFENRAAIKLRRATETIRAFLE
QGVRTPENEDRLKQLQLMELAVLNDKDRQQAQAAHQVQQHQQLVLQHQSLTVLNNQAVAA
AAAAQLLQSSPYHTSPLLSRLSGQTGSTALGNYIPSSVLPNVLCPLSSSPSLPVGPGVNL
NGQIGLGLSLQQQLPGSSTSVTMASLGFPVAQTSSVSPNLISCTPAPTQDQLNAMAAALF
TSGAASSVANTVHLSNGKLSVQGPNRTPQLYPVTSLASPLMEAVNILDYNAAAGAVAQNH
LTESLKMRNVPTSVSQHRVHPYLRP*
>FHE_10754|GW182
MKGLRPPGRIRVGPISPDELQAANTIFGIPELDQPEPWKFEQTLVTTDAIQTTSTAVNVE
PCSINCSALTAIIETSVDCGPSVTSRSESNASDNSSVINNTSSEDSAKTSAFSTEQLCDH
LINSNEGWGKRPVDQSTPWDVSDMARPGADQVGRSGITTPTPGSCSTSTVVGNFQATSQI
QHLESNVWTSEPPTGTGIWEMHYENNGPLSPMWLVSTSLSSVPTTQNTQPSSLMLMNNMG
TTSQNGNIFQRPGAYRNWDTNDKLWNTGCPPPTGATGRPLLGGTRNNFPAHNPAEESNWN
SEDNFCMLSSPSSFDAGGSCNSWEAVSGNATGVQWNSALTTSSSNFSVPTFGPPNSDELC
RQLPISACNPSVIDRMLVHSFSNTYRADLVKYLVSQGFKNEDVQAALIDSNIEPERALHE
LCERYNLSRSFGMVNQPVKNNFHGAGGNQSQFTGNAHVSGLNQPITGSTSSSFAPGHNRA
SGNHTVFSNNTPNPSLSNGGLNSQNKKYARQAPLFSAIQELQKKRRTIEQQVCMYKNNPA
MSSQPQCADVFTELQGQLQQTDTQLRTKMAELNLASAQDSSTAAIRGQSTTNPVDGFPIA
S*
