# Supplementary material for: Lost and Found: Piwi and Argonaute Pathways in Flatworms
Source: Front Cell Infect Microbiol. 2021 May 27;11:653695. doi: 10.3389/fcimb.2021.653695 (PMC8191739; doi:10.3389/fcimb.2021.653695)
Supplement: Supplementary file 19 [file DataSheet_1.zip › Folder_S1/Gsa_prots.fasta]

>Gsa_8271|Fl-PL10
MFKIQYASSRFFSEFRQRTRSPGFIPVNIWREVRNENPTLENMVFPPTQK
REDSQNMIVTKGKVNLSGKPIDTGTSFETFDCFSDISLADQRLITNLGKL
GINQMSQIQQYASSILSHVEIDEGEEINHIGQYDLLGSSQTGSGKTLAYL
YPLLNKLMLNYPKSAMDSVSKGNFSCQYPSILVLAPTRELAQQIFRISSQ
LSYRTYLRSVCLYGGEKPSRQLYEIQRGLHAAICTPGRLIQFLNERVISL
QHCHHLVIDEADRMLDMGFEPQLREIIENPDFGLPSKSNKKSQFRQTALF
SATFPSSVTKIARDFLRGDSCVSVSVSHENQDLLVPKWGQHLSKEELSRL
SRIPLEVTQKIHVFKPADSFDQQTRSSFASYVAQVLKESLENLNNEKSQV
LIFTNTRVEADIIDRILYKSGFSSASLHGDKSQSLRNSTIDRFRKGTLKV
IVATSIASRGLDFPNVNLIINAGLPISQDDYVHRVGRTGRFGSSGLAITI
LNLSSKPEPSPSVAKEILKLFENRESEKKDIPQEFISFSTEEDRSGGYRN
SKKPFKRYSSRKYNSY
>Gsa_14440|PL10
MSLSSSRGGGGAYQPPHLRANFNNPYANAPVANFNNYNGNRRYNNERNGN
ANGFQSYNSGPQNPNGFQNRRGSRGGFSNYRGGYNGGFNNSRNISADWNE
HLPKNEAVEKELYQAVSTGINFDDYDQIPVNISGPDFDVAVIKSHFAELN
LHPILNENIISTSYTKPTPVQKYSIPVILSGRDLMACAQTGSGKTAAFLI
PIFHNMFTEGPKDSVDRYVASGHRTHQPVCLVLAPTRELAMQIQVEAKKF
AYRSNVRAAVAYGGVEIRSQINDFNKGCNLLVATPGRLIDLLNRGIVSLS
CCRYLILDEADRMLDLGFEPQIREIINQHLNECPRQTVMFSATFPHQIQM
LAKDFLKDYMFLTVGRIGSTSDNITQSILWVEEYEKREALIEFLIDSQDQ
LVLVFVEQKKSVDELQYFLRGKNFKVISMHGDKDQNERTAALESFRNRST
PILIATSVAARGLHIENISKVINFDLPNDVDDYVHRIGRTGRAGNTGEAI
SFCNDKNRNIIPGLVELLEEANKDVPNWMRVYSNESGQKKSFGGNGRGRR
GGNFVSRDYRQTPRGAANGGASRGGYNCASDNFNQGGNVPFMNNAIDNWY
KNY
>Gsa6950600|VIG-1
MIKYSVETNCRFASLALSDNDEEEINVDHSSKDNEKINDSPVADTTRGRG
RSPRIARGAARTPTRGGAGFAATRGRGRREMDRHSGSNKTGVKPVVKKEG
HGTGNWGTVQDEIEVSESKKLDSDNREESGNEENTAPVEPPVKTYSEYKA
LREKDAIKTTLTTRQPNDGKNVFDKMVIKRTVKKTEEPTQQRVALDKEDV
PISFECVDEIGSYGRGKDRSLEPRGGRGGRGRGAPRGGRGEMRGPRIPAK
QFSIDNFFDKKAIAFDNEKLLKELNTKDLPRNDTKPRQSFKKRPSKFVKD
RRQIVDEKNIDLGNSVIDRLGEFDFLNYSPCDQQEATTSLTAQPHSGLRG
KRMLELLEDKNKGNQDAQFKKQKTIISVHKSLADDNFDDSC
>Gsa6951919|ERI-1
MQTLVEIPDLKSVIAESMKNGSFKWFNLENDANSKEYACIKLTQISYDIL
NSNPLATINSLKRKHNSELTKLCEKHGILKNGKAEIKRKRLISLISSFFK
FKEGLEFYQFDEKKPLDEGMVELKKPLNIPFVANKRYLIVIDFEATCESN
DLNYQHEIIEFPAFIFDSKSMSCIGIYHAYCRPTKNTKISAFCSTLTGIS
QEMVNKSKTFPEALKEFEEFVEQMIGLNNFILICDNCSDVCKFMRIQCRI
SNINIPYWCNSWCNLSIAYKNYYNFKKMKYTNLSFMLAKLDLKFKGEKHK
GIYDAYNIMQITKFLLYDGFNFEYNERLSLKNTSCFFSPIKVLKKINSAA
DQQDIRDQVSTNLEEEYLFIKSIQDFRNSIK
>Gsa6946991|AGO-like
MYGTPYNPPTHLFSSKISNNSHECEATLNNQSSSVSDLDSRSLSNGSNSN
SNSSNKNPSNTNQIVFQSPPRPSYGEDGRSINLRANHFTIFVPRGFIHHY
DIVITPEKCPRRVNREIIETMVNTMQYQKYFFNKKPVFDGRKNMYTREPL
PFSKDLLELDVLLPGEGKDRYFKVAIKHVSEVSLFDLEEALQGRIQNIPQ
ETVTALDVIMRHLPSMNYTPVGRSFFQHPDGYNNPLGGGREVWFGFHQSV
RPSKWKMMLNIDVSATAFYKAQSVIDFMCE
>Gsa6947337|MES-6
MTIETNHINSVKDYSDCPNVEFIQTCILREQHNSSIYGMSLNENCRANPN
DPLLLATVGGNNCSIYQVLDNDQEGDTNMRLIQSFSDPSDQKEEYFCCLW
GADDSKSQILNLNIDRNLFQGSFPSSDPISSIPKSAQRQILAIGGKNGVI
RILSPNMANCPVSLCGHGNAINQLRFHPKNSNLLFSFSRDTTIRLWNIAT
RTLIAIFGGAGGHKVEILDGDISLSGTLIVSCGMDHNIKIWRLDYEKIKK
AIIQSHEYRPENNKKPFKTIVQNFSDFSTRDIHGNYVDSAKWFGSFLVTK
SCENCVTIWIPGPMDEENISETMSQVDGIYLPKRLRNDVCGVPTEDRGNV
MHRLAAPNCDIWFCKLDIDLTSQLISVGTGSGPTKIYIWDLSQMDNAFSL
TPKILNVKFSGVRADDYQTLSQTSIRQTKFSRNSKLLFASGDNGILIRFD
RKV
>Gsa6948150|TSN-1
MSAEQLFYGVCKQINHGDNIIIRERSKNGPPATLNLSLMNVICPKMNFNK
NKSTEVLYDELFAWEAREFVRTKIIGKDICYTKNKMPKGGFVGEVYLGKQ
QIGDSINLELVREGLAEVRKVNNPEMLGKNPNYQAFVDAENAAKEEKKGK
WNPDTEVKARAFVNSHGDESQAFLDKNLGKVHTGIVEYVRDGASMQICLI
PDTPEEPHSMIMVSLAGIRCPGLKYDNGEMNPEKFHAESKTFVELRMLQR
TIKVKLYFLNNNQSFIGSLIHPNGDIAVFLLKEGLAKVIEWSLRYIDDRV
EYSQAEKFAKSKRSCLWVDFVPPPGPSQEQIDLMKQKTASTGQKLAGILL
EVGLVDNVTILCGDNVSRKIFLSSIRVPRPTVPGQSENKENVNQRRSLFE
SQFTFAGREFLRKFVGKKVQISIDYTLPKPAESTLDDRICASVIVLESNT
NLSEGLVSRGLAMVVKHRANDPRSKFYDQLQLAEQEAIKKNLGLHSKEPP
TPLRVNEVTGNQKKSKEFLPLFQRQGRVNAIVEYIPSASRFRLYCPKESV
VITLVCAGVVCARNDRRLQNGKVEKGDAFGEEAFKFTRDNLLQRNVEFEV
EAVDKTGGFIGYVHMPQSYSSAGPVGKQQLGKQKSNPSQALVSDLLNAVL
VINGFAFVNRGSASSVHGSVLERAESEAKKNKSGIWSVEGFDKVISEGFG
NEAESEPIKETSEPKTEVKSSSKDMMESYKKLISQKLAASKRINILVIAT
DSLTGSEGVRICFQYTDDASKLSTITQELSLAPPTPSQCQTFKPTKGTVC
VGKYHEDNCWYRCMVTNVTKDNYSITFIDFGNEEIVNVADNMLGPMPEKL
KSTPGLAKWIRLTGIKLCEDAQVRSEVTDYIMDKMENSEIFIDPESLSPV
PTNKNDRKPLPTFYVRFKTTGPASSTATDMNDLAEDLIKNGFVYVDQLRG
SLPLPIRYKYEKLQSEAILSRTRIWKYGDCRPSD
>Gsa6948682|SMG-2
MDSFDNYASNSQDLAFLDNEIDNDLLWGDTQDSTSEGQVFTLPSISQQEP
TKSDTNEIIQELEKISLIDEKKTESEEVSCAYCGISDPATIVKCNLTNKW
FCNGKGNTSGSHIVNHLVRARSKEITLHPDGPLKDSTLECYICGSKNVFL
LGFVPAKSESVVALLCRHPCAYQNKDMNWNPNDWLPLIEDKQFLPWLVKV
PTDDQQLKAKPISASEMSQLEETWRESMNSNNQEDVEHNDPYIRPITLEY
DSIADYRNTFIAVIEIESQYDKMIKESIRLENVSVRWEVGLHKKKKAYFS
IPPTNVGQELKFTIDDEIILHSTFKDIKYTGRIIKVADVYSDEIGIEVDT
LASDETVFDIKFKWKSISFDRMISALHSFGRTVLPQHICNQLIRSGFDDV
VLKCDLPKKYSAPGLPELNLSQVFAVKSVLQRPLSLIQGPPGTGKTVTSA
TIVYHLHRISMKKVLVVAPSNTAVDQLCEKIDRTGLKVVRVFSKTRESME
SRLHRLLLHVQALNLPGFEGYKKLHQLKEEIGELDQKDMRVYEQLRVKAF
NKILEAADVVCCTCVCSGTPFLKRIKFNAVLVDESTQATEPEILIPLVEC
AKQIILVGDHCQLGPVILNKNAVKAGLKQSLFERLVLMGIRPIRLQVQYR
MHPCLSAFPSNVFYEGSLQNGVTAEDRTKSIDFPWPNPSKPMFFYCINGK
EEISGNGISYLNRAEAVAVEKAVTKLIQGGVNPSTIGVITPYEGQRLFLI
HHFHYFGSINMKLYKEVEVESVDSFQGREKDYIILSCVRANENQGIGFLN
DPRRLNVAITRAKYGLIIVGSPKVLSKCPLWNELINYFQDRHLLYEGQLN
NLTEYLGTFSPNKFPFTYKPGLYTSNSLNHRKENENLDRSSYSNNMMMFN
PAMPPPNLNMGMQNNYERSSFKPMGRMINTPGAALSACTALYFSNQMAMN
NFGMDKGRIAGGNPLNRQVPATRLHNPMDQAMLNNPLANQGNPLVDMVSS
INATTMNASGKGSGSRVPVPFMNNMFNNPGDNSYKLQFQNFLSQSSQQSN
YADWSSTRRDGGKYQYL
>Gsa6948856|SID-like
MNHTPRTPKDSQHDLFAKLTYERKIILFTAFISRPSASTIRVKYPLSICG
DNLRQERVITQSVELFAGNIHSLRFVSIGEQMRYPFVELFSLVKTGFSLE
KFDEDVNERSSNEVVRSERIAKYGTMKNKSEGDITKSLLSEEVKMGFCEN
DRSEDFNSKTKKRQVKKSNQPFIQFPGEVTSMIDENNFCPKKHKKNASLT
DFVFKAGIGRAVPVGNKYRKPRKDSDKYSRIPQSRKGIFSSSSEDGENNE
ENVSTQNHETESASTELIHLHGNIGTRESSIKMDPTQATTNSADLLYDVT
DPSAKLHPLDLIDLQIDQPFVITKQEKNYDPIQAGHFPNNAFEDVLIGKS
NVCNQINDIESNTDCTFELPGTIYVSDLSRKRYTTLNRKYLIYFWYLIII
SIFYGLPVAQLVMTYQEAIHNTGNEDLCYYNFKCAHPLGIFISFNNIISN
IGYIMLGILFLCLTFRRDIIQRRINKSAKYYSQEHGIPQHYGLYYAMGAA
LLMEGVMSGCYHICPSFSNFQFGPITGQNESSVLNANSNIKSF
>Gsa6949331|RSD-3
MNFTEAEIRVREATNSQPWGPHPKIMDEIVRDTRHYMTCVEVMSMLWKRM
FSEDEMSWRSLILLAYLIKNGPDSVVKNSKEHIYDLRSLESYIFIDEKGK
DQGINIRHKAKDLVELLDDYDKLALERKNADKMNSIRMQSVSSSGMGGSY
RSDFQDSYETNSRVVSEDYYRFPSEKVQQAIEDDEDNFDNSYQISDEPSQ
RNGITSYASEVRDSRKIKIKLNANPSAKIEAKENTQVVPDLLSFDDKPED
KPSLFDCSSNDDFGNFISVNSKPRPPSNSSR
>Gsa6949356|HPL-1
MNEKCQTKGIKRCNTDEIDVNKLNSCLAPVVKTFKAPDRMVKTIWGLFCA
IMTVILTCFIVIVLNKYLSYVTITRIEYLRSPESYTIPAITICFGSHRLR
NIRSQIKDDLSEFKNSIEPEHFKCNKGKWNSELNGKSLVYRYGGNYSVDL
LTHPYVNTRLSVYEQVFGMPDKICNTFQMSLCEESSSNFWKIVHVIINSE
EDYEMTIHEKDTYPFDNVGNNIYDIYSKFEYYLFFSKSILNRLKTPRSPC
EDKRIELNNINYRYSHGLCNANLTCEDAHRMKKMCPLDIVERLKNPKINT
KIDNHEECLSPCETSTFTVNNVIKVPNPNQSAIFIVRGEGVQEKTEEKII
TLAKLFSEIGGLGSFFIGFSIIVLFEIFELGYFFRKKMIKKKRMKEMNGN
DLLNEIRIEFNKTKPPPRCMNETKDGPDSPITIKKWDYKCNHEKDDDELL
SSITWKGYQETENTWEPEENLDCPELVNEFEEKLAAAKSNPTLESEIIRK
RSMAANSDQEMTIKKLNHDENFNEDGAMTEVSEASTPAELKGFGRGLKAE
KIIGATDSNGELMFLVKWKDSDEADLVPARECNAKIPQTVIRFYEERLTW
YIPPVEAVIQEEN
>Gsa6950375|GFL-1
MSSALHGLTNFYQNHVISNDASYNQRTFTDPFPQNPTWPNPSQFPNASWN
DNAQRYKECDSNQMNSEDFNNLMPGDLMKKKPGEEKSASSCEDITDETSG
EFILMRQRGKRKPRILFSQSQVFELERRFKTQRYLSAAEREQLASMLKMT
PQQVKIWFQNRRYKVKRQAQDKSLEEATALQQSIREHCQMLVSTTSSFPR
IPEPVKDSPSPFMKQPSPRIDESEKTLIPPRFTSFPANSYPTNDVSGVTN
YYQNPEGNLGSINPLLSQYQSLTNNFYPNNSNNSRNIYHPTDYSYNWSLF
KKAEQFTANESDQNSSINSSSGSSSPSRNEACLRSTSDCLTSSETNSNSI
NNYSFDQINVSGKLNSSNIFVPRPQEDQLIMDEKAQGANILSNDFIPLSS
YSMNCLQSMEESIDNLKPVVIKPIVYGNYSRYLGKKREDDGRTHEWKAFI
RPYDTTEDFSTYVKQIQFKLHESYHNPVRVITEPPYEITETGWGEFDLVI
KITFNDPNEKPIVINHLIKLFHSDQDIMLGNMSLIREVYDELVFVDPSPS
FHSLLKVHKNSQYRTENETDFPKVKFELLNNYKEVNAKVVDAIKKYKCEL
ESRQELFDKLKDYLAK
>Gsa6950580|FL-Ago
MSGYRERSSFNDRGGASGGFNDRGGGRGGFNDRGGGGGGYNDRGGGGYND
RGGGRGGFNDRGGGGGRGGYDGPSGGFNDRGGGGGGYSDRGGGRGGFNDR
GGGGGYSDRGGGRGGFNDRGGGRGGFNDRGGGGYGDRGGRGGRGGFGGGV
RGGGNTIPLDGQVQFSQITKSLCKLALSDRLKLPERPGFCDIGTSVVVGL
NCFDIEFTPKDAYMYDFEVKNVSFADKVDEPIKMSPRDLRSFKSYIHKSL
PSDVSWDGGRILFSLRELEGVDTTTKHMKTIVKDPNGRGDLIATYEIQLV
QQVTSSTLKAYVGTKLSTENYPHEAIRFLDCVFRSISGEKADHSIRNSFY
IDKPTKPIPNKLINLHRGIFTSIRPQWKVRINVDMTCKAFFPPGSLADTL
YEKYRDSMEDPNKWKQMFYDIKDLKVMASFYKNPDGKQYSRKLTVKSLSD
VDSKRLIIKDLNQTVFDYFKQHHNITLRYPNLPCVNTSVKREVYLPMELL
HACPYQAPNATKADLASEIVRCAAVKPQERFREISDYVTQLANSKHEMMK
QHGVKINPEMVKAEGRVLPVPRPFSQGSWNQNSFDVPACKNVTVKWAVIS
VGARGKSYEADEVAQKMPETARQFGITMSRASVIQAYPSDIDRIMPDMVR
DGINLIVFVMYDKNAYAKIKFLGDLAIGVVTQCILPVTITKPRTLNNILL
KVNAKLGGINWRVNYCAPKNEVIQVFGIDVTHPGPGGYGTEIKKSIAAVA
GSISADLMKYSCVVRQQLTNDKGNRATKEIVDRLDLIVKDLILACKKETG
QLPTRLIFYRDGVSEGQFLSVLISELRYIQEACKAIQPGYEPGITYITVQ
KRHHIRFMPLDGSSNVAPGTLVDKEITHPSEFDFYLCSHAGIQGTSVPAH
YCVLYDDNNWVASNLQSFTYALCYAFMRCSRSVSIPAPTYYSHLAAFRAR
EWLAGADKNISRLLQDNLFIISDCQKRSMFFI
>Gsa6952511|PRMT-5
MANNLCGLELSNEIPFKEELKVAFDLGFSFVLKNLFDPKHSEDLPLVNTI
DILNDDGTTSENSIVGNISDWIDVDSTLPDIRLKSEASMRQHLTWANYLS
LPAICYRVKDGNVCNLARIILSYIINENSYTRMWFTFPLGTNSAYPNSPD
DASITSDPKEVWLWWSSLATLTHDVAENISAALTLCENLPTDPQVIESWL
SEPISCLFIPTSLFSMNNKGYPVLPKAHQSLIKRFFKIKAQVILTGPCFD
ERGYVIYRQYISWLYKNRTDIDIISKHSKGLEDQLQEPLQPLKDNLSSAT
YSIFEMDPYKYKAYENAIAHALKDRVAGKKRQPISSPSSRAVNGHSGDSN
LKDANSPPGTKNAKKPSEEGPKQIIMVLGAGRGPLVQCALAASKTTSIPV
RVYIVEKNPSAVLTLKDRMTRDWSKEDVVLISGDMRDQKPDDLADIFVSE
LLGSFGDNELSPECLDGAQKYLKADGISIPCSYTSYLAPIQSRKMYRETN
KRHEKSISSRINLPNETPFVVRLVNTKTLANPEDCFTFVHPKKDIDQSNT
RHSKISFSIKYDSLCHGFAGYFHSVLYGDITLSIHPQHHSPDMFSWFPFF
FPIDRPLTLKKGELLTVEMWRCIDKHNVWYEWAVTSPTVTKIHNITGRAY
KMGL
>Gsa6953371|MES-2
MVVNVDKEKVIKQIEYYFGPINLTKDRFMRKELFENENCITFETLLKFNR
LKELVHDAETLKTVLTDVSSALFERTETGVKAISPPDLTQNEDINEKFGS
QTLHIKGFPKTIALDDLKEWFDSLSYPTNSIHLRKNPDKKFKGDIFVTFK
DEESAKKFLEDEEIKKFKESYILKEWQKDCLTEEIDAKAKRQQKKEAKQE
EKRKEFKESVLKDVLLRLTNLPQKPAEGDGDRMKIKDLKDWLVEKLGDIG
TGLWIDVQPEDNTAIIKLKEAGSAIKMLELHEKEPFVYKENKLEFVKRWR
GIRIAAERDLAEADLEERAINATNSIVSPKGDSITTSTPSAAKKRQSVKQ
SESGQKKKTLKDELVSIYFQLRKEKMSKQWDKFRSFSQKNKARIQSYLDE
MDQNIEARRSLPSEPIQVPNLLSSSEYFEVKIMNKIFRVPSIFLTHIEPL
PQQACWEPLQANFFHEDEVELGNLPYMGDEYAQEEVSFLQELLKNYNYRL
HGNFPFAFEVELVVPFVKLVSENLAIFKQKYPTHVRQLKQDLKEVIEDSL
PNNHHNGSAKKEEDVVEVSSTNSSNRIDDAESNQADLIEIKGPKKLNFPD
NLVFAIIADTFGSVGNLKRLKETYAQKFLKINSSQVSNELTQPSANAPNL
DHADEVRHAYSQKLAPSNVDENCSIQNFFHHSNRAEALHSFRTLFCRICY
KYDCTQHPYKSTISMWSHKWPLNNVNSDLPSPTCISETCCRTTHDTTKVS
ELDESDKTIVQLLLPHYVKQSDLVSAVEGREGDATFCCLIARTMGKGKSC
LQVLSYLRSFKKETLMKLIQPDENQSILRYFGAEINDEIKIQTDDSDNDS
SANSASGGHGESVAKKKAKKPRKSSVDKPFYALLKREDSENSLSQNQFAA
GVFAFQYNPCDHPGEKCNEYCPCVKAGTFCEKFCQCSRACKNKFPGCKCR
GQCNTKSCACHLAVRECDPDICTHCGADQITLKGLKPLVIYEMSLGENFN
TPGSCKNTAIQKGHRKHLLMARSGVSGWGIFAKVDIERNEFIYEYCGEII
TQDEAERRGKIYDKIMCSFLFNLNKDFVVDATKKGNKIRFANHSVNPNCF
AKVIFVNGVHRIGIFAKKGIRAGDELFFDYRYGPTEQLKYVGIERDYLLL
PSGVGENGTEK
>Gsa6953386|NHL-2
MFDKRDPILYGFEGADSLSTKCPLCQQTFKRPLILTCLHIFDKECLTKHE
QKDSVKCPSCSKLSGPLKTLKSYDMGLMQETRAEGPLKCTICTEGNDALF
RCINCAGTLCNQCKTIHKIVKFFSNHEVIELSEEEKSNPKELLERMKNSK
PISCREHSERIYSLFCLQCHVPMCQECVEKDHNSHPNCDLSQVLEKFQPH
LLKVINSAQERKEDLNKLSSDYQNLLHDVTTSCDNNKATIETIYDSWIRE
LVKSKELFLEKNTKFHENVEMEIWSKIDNISKTIDHIDSASDFSLNYLQK
CTNVEVCDLAGMVVACFETLTNEDFGSLLMAQSVFKPGVIPIQDILRSNF
GSFEHESIPDTTLTGDRLEGKNQKSLTESGFDMTESFKRLSMKSESDVLS
MFMLPSNIQISPNGSHSSSRGACNMNMLMSSAGSNNLHSILNSNNSNTWN
GLNINGLDPSISPDFDNHSVTNGIQSLIENNVLGNGSSSSSNLVNSLGSN
GNSLIGLSSGSHGTNGILGMGDEPFGMKHGSMVNSKGPQQPIYTPSLYEY
SRLRNARCSQMNLLVKWGNMGCELGRLNSPHGFCLGFDEEIVVADTHNHR
IQIFSKRGQFQSFFGVSGRVDGLLWYPRKVAIIRQSQRYVVCDRGNERSR
MQLFSRSGHFVRRIAIRYIDIVAGLAINQHGHIVAIDSVSPSVFVVSEEG
DLIKWFDCSNYMREPSDVAIHGREYYICDFKAHCVVVFQEDGKFIRRIGG
ETITDYPNGIDVSDHGDVLVGDSHGNRFHIAVFNRNGELQCEFVCNQTKV
SRSCCLKITTEGYVVTLARSSNNVLVIDTLYVC
>Gsa6946992|AGO-like
MNIYGTVYNPPTHLFSTPVQDVNQPIYNGLLTSADSKSICQPVTVANCES
LSLTGNNNHSSGSGCGGAGSTCSTSGPASGSLNHASASSLVQSNQVTFEA
PPRPNFGEDGRLISLRANHFTINMPRGFIHHYDVVITPEKCPRRVNREII
ETMVNTSLYQKYFFRKQPVFDGRRNMYTREPLILDREVLELDVILPGEGK
DRLFKVAIKHVSEISLFKLEEALEGRIQHIPQETVIALDVIMRHLPSMSY
TPVGRSFFQHPDGYNNPLGGGREVWFGFHQSVRPSKWKMMLNIDVSATAF
YKAQSVIDFMCEVLDLPDKGDHRPLTDSHRVKFTKEIKGLKVEITHCGSM
RRKYRVCNVTKRSASAQSFPLQLDSGTTVDCTVAKYFQERYNITLQYPQL
PCLQVGQEQKHTYLPLEVCYMVSGQRCIKKLTDLQTSTMIKATARSAPDR
EREINNLVKRANFNLDPHLQVFGISVEQKMAQISGRVIQAPKIQYGGRNK
AQATPQQGVWDMRGKQFFSGIEIKVWAIACFATQRIVKEEALRNFTQQLQ
KISNDAGMPILEQPCFCKYVMGQEQVEPMFRYLRHSLKGLQLIVVVLPGK
TPVYAEVKRVGDIMFGLATQCVQSKNVNKTTPQTLSNLCLKINVKLGGIN
SILVPSVRPTVFREPVIFLGADVTHPPAGDKAKPSIAAVVASMDAHPSRY
SATVRVQSHRQEIIQDLSAMVKELLLQFYRSTRFKPTRVIYYRDGVSEGQ
FSNVLNFELRAIREACLSLECNYQPGITFVVVQKRHHTRLFCANESDQGK
SGNIPAGTTVDKVITHPTEFDFYLCSHAGIQGTSRPSHYHVLWDDN
>Gsa6948035|CGH-1
MSDVSKKPPALICPTNDNRIKTVDVINTSGTNFEDFCLKRNLLKGIYEKG
WEYPSPVQETCIPIALTHRNILARAKNGTGKTGAYSIPALELVDTSLPYI
QSIIIVPTRELALQTSNICIELSKHTEIKTMIIIGGVNLKDDLTRLAQTV
HVIVGTPGRIVDLLKRGFIKLQHCKTIILDEADKLLSEELKPGVCTILDA
SPQEKQIMVFSATYPLTVADFTRKYLKNPQEVNLMFELTLKGITEYYAYV
QEKYKVHCLNTLFSKLQICQSIIFCNTAQRVELLAKKITQLGYSCYYIHA
KMSQLDRNRVFHDFRNGNCRNLVCTDLFTRGIDIPSVNVVINFDFPKYAE
TYLHRIGRSGRFGHLGIAINLVTYDDRMSLKNIERELKTEIKPIPKEIDK
RLYVAEFQLEDVLDPEVKEALKTGMSLPNMELIQPIKNRTC
>Gsa6948230|XPO-1
MCAMDNIQLLTDDAASQLLDFNQKLDINLLDNVITVMYEKTGQQQKVAEK
ILNTLKEHPDAWTRVDCILEFSKAQNTKYYALQILESFIKTRWKILSRDQ
CEGIKKYVVGLIIQISSKPESFTTNKVYLRKLNTILIEILKHEWPHNWPT
FISDIVGASNTNEYLCQNNMIILRLLSEEVFDFSSGALTQNKTRHLKDSM
CKEFGIIFQLCQLILENSQSAELVSSTLETLLRFINWIPFGYIFETNLIP
ILIEKFLHLPLFRNVTIKCLTEIAGTSVNGFKPKIVELLKGTTKKMHTIL
PPNIDIKVEYEKGSGDDQDYISNLAQFFCTYLKTHHELVMSQELSDVFEE
VYGYLLLISEVPEREIFKICLEYWNFLVSTLYEAKARQFDQISENHYTPI
LSKLRKIMISRMARPEEVLIVENEHKEIVREFMKDTDSLNLYKNMKEALV
YLTNLDQEDTRKIMLDKLGLLVIESEWSRHNLNTLCWAIGSISGTMPDDD
ERNFVVIVIRELLKMCENKRGKDNKAVIASNIMYVVGQYQRFLRAHWRFL
RTVVVKLFEFMHETHEGIQDMACDTFIKISIKCRRQLANQQSGESCPFIE
EILQDLPNIISDLQIGQLNTFYEAIGLIIHIQTDSAIQRKQIESLFAYPN
SIWDSLLLSASQDVNSLFNVDVQRQLQHLLKTNHACCKSLGHPFLVQLSR
LYLDMLNIYKILSENINNAIKQNGEVVAKQPVIKSMRLTKKAILNLISCW
VRLTNQKQMVADTFVSVLLDGVASDYEQNHPLAREPEVLSTMATLVDSLE
SAILPHLPRILDTVFQSTLEMINKDLEEFPEHRTYFFELLQAVNEKCFAA
LVVLTAEKFKFILDSVIWAIKHTMRQISETGLKILSTMLSNMVKAPIEHH
QMFFKNFFMDIMQHMFAVLTDRSQTCKELFSLDLAQQCSVLAYMFETIES
GMIKVPLNPNSPNTNIHETGTSPTEENINFVSETLGELLMRAFPHLQLPQ
IKIFIKGLFSFDQNFNDFKEHVRDFLIQIRQVTGEDLSDLYLDERNEEIQ
KAEQEKLNKKSLVPGLVTGPDIDMID
>Gsa6948857|SID-like
MYMLSMILMLKIYQTRHPDVNASAHSAYMVMAMVYGGETFWIVFTIVFLV
MSICLTAEIYYMGQWNFDICLPRRLYNLIRTDGLSCFRPMYRERMLLLLV
ANCVNCGLAAYGIFARPKDFSSYLLSLFLINLLMYSAFYIVMKLRHSERI
LFLPLIYLVVASISWTFSLYFFINNSTTWQVTPAQSRAINRPCILFEFYD
SHDVWHFLSSMSMFFSFMK
>Gsa6950150|PHF-14
MSESDLNRLSNTFKRDPSKRQIKQTFNHLHLLDDPDDESDDDYKFEEKDS
DDDLTNEGSASNASNFSDSSSNSHDGESNQSSEPVCIKETFQKKPTYFKV
CMVCHDDLNVDPEDLMECDRCGIVVHEECYKVPENIFHIANQAEASTDLW
FCEPCLLDVEFPLCELCPNKGGVFKRTDNNSWVHLICSLYTQNVAFNDPD
NLMSITLTEIHKEDWSSYKCSLCSEQFFSWTGICISCDADREEKIRDVVN
NFNDMKIRSQQLEDELSESDRIYNSKLKHYEDLKRAEEKVISEFCSIVDV
LQSINKRIDCTDLLKKVIVKSENGISAKEHLAQKTTEKTPEERCSVCNLV
MQDDTKIQCDKCKLIFHTFCLDPPVKKGPKIRGYVWNCSACIKSLDNEQN
QTCEDFKVDLNEPRKSRTVAGLKGRKSACYDMETKTKTYHLVLDEVYEDY
PASYKKARYSHEINRKSQIVDESISKTVMERLQNCVVVIDDINERDLDSD
EDEGQIVHVLREVNRYQKTLPESQKDVMMD
>Gsa6950771|RHA-1
MSDIEGIKARLHTVLSQKFKKCAEYEYEQKTVGRGQIRFLCELRVEGFNY
VALGNSTSKKDAQTNAAKEFFNFLLKNNHITVEEAPSSLISTVVEPHHEE
QQQFPKPTPFSGSAEVPTDNYFSQNQGPKMSSNEQHDFFDEKKLAEAEEC
DFTSEIHGNWTVNNCKARLNQYLQATSQNMNQIKYSYSGPDHNRALCLSL
VRQLFHAGEIEEFSGVTKKAKSNMIPPTEIRLRQDLSSRLEQILKTFQVN
IPELPSSVTEEGIDLVVKKQKPEFKMEGGTSRPPRAINWTPPIPNWNPFT
ACNIDQGPYSSMTLDEISYDISMNERSKISDQYYLDVQAQRQNLPVFKYQ
NEILNVIGNNQVTLIRGETGCGKTTQIPQFILDSYINSMKGAECCVMVTQ
PRRISAISLAERVSAERNEQLGHAIGYCVRFETIFPRPYGSILFCTVGTL
ARKMESGLRGISHLIIDEIHERDVNTDFLLILIKDMVIANPELRVILMSA
TIDVTMFCDYFPGCHMLDMVGRSHPVETYFLEDCIRLTKFKPEPKVVKVS
KKKKKPDDSSETNEGEHVPDSKAITMRYAHEYSNEVRLALQMIEEQYVQC
DLIVSLIRHIVSMNIVGAILIFLPGWNLISILMNHLRSHPEFSNNFKYLI
LPLHSQVPREEQKLVFQKTDLSIRKIVIATNIAESSITIDDVVFVVDSCL
SRQKNFNFRNNMTSFSTTWASKTNLEQRRGRAGRVRPGYAFHLCTRGRYD
VMDQHATPEILRSPLHELALLIKFLKLGNVNKFLLKALEPPPLDAVIEAE
FVLKDIKALDDDYELTSLGRLLAKLPVEPRIGKMVLYATLFEMGGSACLL
GALSSLNVEVFSRPPGSSGLSFSQKKFDAHKNSDHLAALNVFSSFMNERN
ANGPSAAENLTRSFNLNASGLRTLEEAGNQIQRILVCNSFPEMVFANTFL
DIDNPNSMECSMIKLLLTIGLYPNICYHESKRKLLTLENKSALIHKSSVN
CPYQNNPNFLFPFFVYGEKMRTEAVSCRNLTLIHPIMLILSGFHKAIWRY
DNGTSDYLLYLDDWIPLKIDYKDAYSLLSLRSVIENLLIRICECPEELKA
LTVEEK
>Gsa6950904|ASD-2
MQQIEEIECLLKKDGEIDTLPTGEPMGQPLMNKATPEYLQELLKDKKQLQ
SYSNIFKHVDIILEKEISRVRERLFHINGSVKRGENQLPEPLGNIVVKQE
KVFVPVKENPSYNFVGRLLGPRGLTAKQLEQDLECKIMVRGQGSMRDKRK
EDQNRGKPNWEHLDEELHVLVSVEDYENRADLKLKRAVDTIKAFLEQGVK
TPENEDRLKQLQLMELAVLNGEKR
>Gsa6951325|SMG-6
MTNEIAFYIIPAYNEDTSKSLTKDEYFDLCSDCLRLKRILLFGDYLCGIE
KPVLVFIDDEKGCRYEVITEHEQRLKMRHKEVKTPSLDENNAADESVETE
ADKEFRRLREEKAELERKLIEQEKLEEWRRTVIQEAASDGKRGIEIEVRP
VYLLPDTNCYIDWLEGIATLTQQASNYTVILPLV
>Gsa6951363|LOQS
MSCHNRTPISFLQEVCSKKGIIPQYEVLSSEGPIHDPVFVIQCVIPNYSI
TAKGSSKKKAKHISSFLVLMNMFKNKDISETEGCTINDLLNGSFRALGEN
FLDNIDTTNLDLNFASEITNPEETNPVGKLQDMCRKNRWPMPIYEIETFL
LPDNTVEYECTLTLWTWIHKANGISKKLAKKYVALKCYEEIISKKLTIPK
EALDSMDISEIPCEENVEENGVEESLTSKVTNRSLTGLFLEKPLRGNKCR
IDPPPIINPSTTDLREIFDKTIEIMGIAVAERMIVDGKMVCFFELSNLFP
QQIISSSPCSTEVEAREVAMKRTLLFLSSMTSKRPVINFDDWFSKRRDLA
CQ
>Gsa6951422|CGH-1
MTSEVIKTIDVASRQNCSFEDLCLSRELLRGIHELDWAKPSPIQEKGVPA
ALSGKDVLARAKNGTGKTGAYMIPIIQAIEKTNMKLQSIVLVPTRELALQ
TGQIATQLSKFLGIKVLVSTGGTNLVDDLIRIKQDVHLLVTSPGRLLDFL
KKEVLQLNESMTIVLDEADRLLSVGFNELISNIFDLLPKERQILLYSATF
PISVLDFTAKFMKSPTEINMMQELTLKGVTQYYCFVQEKFKVRCLNTLFS
RLQINQAMIFCKSAQRVALLAKKIIALGYSCYYIHSKMPQADRNKVYHDF
AAGNCRNLVCTDLFTRGIDIPAVNVVVNFDFPQFTETYLHRIGRSGRFGH
LGLAINMITLDDRQHMANIESDLGTKIMPIPEEIDKRLYCGEYQKIDDLD
EAVKGSLIMGLGIPKIEEPTKSIINQMSELTVA
>Gsa6952886|PIR-1
MGKFPPDRWLDYDPYKYCLKTARILPIKVPLPEKKSFNVPEDQRFTIENF
LKTFQTKPIRLAAIVDLTNTTYYDKSVFLDTDVAYEKIHVEGHHIPTETN
FQRFCEIMDKHLKDSTKVVAVHCTHGLNRTGYLVCRYLIERHLIDPNEAI
YEFQQARGHKIERDNYIQDLLSH
>Gsa|DCR-1
LETTSELVNLLSLGALPNANILKSLYTSNPTRYATGCVEILKEGRSILES
SLSTNALLKDVNISEPDLDWLNSLEKYCKRAYDQCLRINEDLGLWCLGAV
CRIFIKHLSSMTVKLKIILETFEDADKLEGLRFILHHTLTQFIISGRLYQ
EHFDSCNSLVAFREMLSPKVLQLIDILKEYYPDFNFRIECAKVPKLCSIL
LVRCQFSAYSLSKLFEEYCCWDDRFFHVKSCHLYAARKSEKVSEKHASSA
KDDANSEGDRFNSHLVTERDREIMDQFHIPLMQETNVIGFRKGSFNSLIT
TKLSLSILGNSSLPKVLVLSTALNVINLYCSRLPSDYYTNLAPRWYFKKA
LFSSHLESPIKLRPFDCGHEGEEDLICCHLRLPINSPLQTEIIASFSFKS
TPIGHNSFNFSPPLKCKAVSMHLVAYLAAIQLQAIGELDARFQQNSNPIT
ESDKPSQNYLTVIKFYQHKRIPRFRDLIMMSNEIGSQPIEEETFDDPRDF
EFGILSSKPLHKVSWFYLKNMFYFLSHLKLPTFPIFTRYGEERVKLFTIW
SPQSTRDFDADSSDQKYPIRGLPLNEEKMKLLEKFHHILFKSVIRVEKTD
SLRFNMKNSLIPILLVPVDLEKMDIKWSSVEQLIESFDEKTNCCRIMPRF
KVKLSKTISSPNSKQTKNSIVYGQYSFCEKDFKNSVVMPTYRNLDIPQYY
YVLKIKNDQSPLTPFPASKFSNFAEYFTSRYSATITDTSQPLVEAEYCPK
RLNLLMPRHLSANGNPLVKEAGKIDREIHGNKKVHIRQLLIPELCFTHPL
SASVWRKAYSLPSCLYRITILSNAMELRNYISLNVGLGPNSDETITDPEP
SCEYVLQAITMAASNDWMNYERMETIGDSFLKLIVTVQNFFAYPNAHEGS
LSYLRSLVVFSFKNIQLLVYAFTHPSYVQQRKVFCKKLPSGQYEFKTVPL
TLFDWERDAILDEDFHELPMTDSECYQRLEFLGDAVLDYIITNNNIFAAL
SVKEGFHKYLRHRSIELNESIIAYANYQIDILHTFRNKMWTFRNALNESR
LMKNAKIPDFEIPKALGDVFESLAGAIFLDSNLNLNTVWRIFYPLMKERI
LDKFASSIPKSPVRELLELEPDLTKFEAPLRLPDGRIRVRVHIVGYGSYI
GISRNYRLAKSLAAKKALRFILKHQISNKTLADCVESLIGCYLTRRGERS
AMLLVQLFGIDCMPRLESAHFSPTGYPWKIP
>Gsa9477076|DCR-2
MNDQEIEKLVNSPRNILVSLQNETSKKQLISSLVSKEINSTTLKNILICY
KNKNNLESYDTFFRKELLIDTKKYIGSCVLESFEFYRNSNVRLHLFLETY
LSSAMNHRIVNLDDFSLVILHDCKDANFDTVNPITTICYHQYMLARDKPK
MVSITSLVSSNVLQLIQQVVNATLLNNSDKVEINEQVLTAAELQLSADPI
KHLHKMITSLRDKIGISKNQSPDQGFMKSFRAAIDQMFKFLKEFGVWFLY
EFIKIYEEALKRKHYSPLIEEILSSLRKFNHNIETLFNLRNIFDRFIMSE
KLQVLIKTISNHQKKACDSEFKCTVFVESKLSAHILSKFINIVSKTYLEY
SALKSDYLVSVKTASEYIYMTQPKQMITFDSFFCSSFNVLVSTDLGDELP
ETCPCDLVVTTHLHQNDEKNASIKKWLKPQSSSLVYFSNLPKPVHAPVVA
AQSILSHSMSWECSLVAKTSFKPTGQCGPIITLDTAHYILERFFNIAKNV
IRARLSLITKHKQTGAEENPKFIASIKLPMSIGIDQEFVSDPQPNKNDAN
RSCRVKLLEYLYKLGLFDSNLFLNATKITQFLEKRAQNGDNKVSRKTRSF
SKDNTKIESDLTDNTSRKSISNMEKTVVEPSVDLDEEANVVIIKETHSSH
NVMLPIVKEPSIKCNESSTTKSPLLPTPKFSNPPVENVIKKQSESDIFDM
YQMKAQPVISKNSQIKADQEMDVCRFSPVKKAEIRPPATFSFPNISQMSN
TPQTPKPLPNNNRQLPSSYSIPNRSRPRTPSSSEEGQCPDSPVIEPKGMS
LINRFRGKSVPRLQERNLPQSSRNRGQSAVRQDEFQKMNPYVDDNESIYN
VYSSQDTPSRGILKRQDRPRKRGKSVTRFEIDNREVLSNPKASKNRQTNV
ETRKAVNYDDVGYDFYARFDQRKKSPSPPSRARGGFNRAKSMAPGRPEDA
KIYQRVDPDRRPSDRRPSDRRNQARESSEKRMPLRRECLKTSLIEENLIK
DNPPEGMVDHQPEKNTFMRLSRIEEAQIIDTIVAIVCRQEQQRRYSERKV
NEPPVVNRGRCKSVLREEQPKIIQENAPLQKENEFKLDRRVRSKSVCPVE
EPILQKPTKPSYPVGFMPNNFGVPFNPALPPPNIFMPHSAMHTNLYPPPV
SLRNYNFPPTMMKHQIAQPSYNHHLQPPIKENEPYKIPVPQPNEKSFFCS
TRIDFTESTPLIPRQQGMRRISEPLISNEHSTILKNNNLESTKQGLNKRN
SLGNLVRDGRNTNDVGDYNMEVDQEFSQGQRKFSGRTNELRDKRNPSGCS
SNGKESGYDSDSEHLSRKIKNPVPIMRTKTLSYPYQQVLRPNSRFYVYQI
NFPDLAPLSCVSELPGDAFSVDTGKVVCIFSAPISLNNIVTRIPFFLPYS
QYRVTFELVKCNGELNSTQLDILKRCHSILNNISFDSEAFGKSFSRLFPE
PNLTKDLVFNPNVSRINCIMSIFDSQNSLAYSNDVKRIAITGVTRSNLRL
NQIPVEQWKGRIIRPIFLRDNRGYFLCDGQSENLYPNTLYKSSPEKGSDN
NFNYHDRCISQNLRNLDKYNYDLKKIPHLEINRVLAKVCRISRNKSLTNP
SNGHKSKAPEHPKYYHYPSYLLQVHPLPSWILFQLWAMPSVLFNLENAIR
TSEFTFILQKSMEEGYLIPLEEINVPVSECILIPDRLDFHPSNFLSVNNT
QPPRKRFKTLETSEDVEQMILGFTKNDIITNNMLSMKQPIIGEPSLTIGL
SRVSKLNPSNVLVAFTTITANLLHNMERYRWYGETILKFISTYHLFQQEI
WSGNETILTRRRMGLISHQSILEAGNKIRLPYFLVARTFSSLDSLPSAFF
VDSSMPEIKLKEDERFFQKISNKNICDALLALIAVVFIHMGPEHLKKFIN
LIQLPLESANFAVKPLRLPIPKKDTEKLKSISDMVIFNPRYAKKKMLVFS
VEQYFEYRFRYSGLVTKATIAYHQTKEVELFGNNESLVFIGQSIFQLITT
REIFNNHDYLSPSQMNQLRASLIDNEKLKRILETNGFNVMIEKGSSISNR
DSYPQNIPGQEKIIALNVNFYALIGALFIDTDGNLEKVADVIWPHFRKSL
DESMRSFPIHKAHVVFSRYPNLNIEVIKNGRDDYAAVASLNSKKIVADGI
TQAQARTYLIEKVFDETMSASFQNSTYSAI
>Gsa9477078|DCR-2
MGLCDKSEALNSPFLLKYSSVQPSNTEITQSELFWPRISEELKNHISFNV
NIYKIYYEYGAWFTNKYLNLIRSYLFRSSISPEIKEPIVHILMQSSRFLV
EGMKRISEIVKDPISSEFPSTNKPSHLLSLLHDSGKSRILVVAESFDIAF
LISQYLDCVCQKFSKPSGFNITLFEPPHGKVNQFTYYMSVTKSKLKSKFI
LITSLPFDLKENYTDFERVIFTYNSNELLPFTAHYNSKLYIMCSEESSME
VLEKPCKVLEKPCKVLEKPCKVLEKPAKVLENQEKDVLIDYEKCIENFLQ
FTQKKISSPLTMNISIKFTLNRKHVASIEVPKELNLPNLVNSSSFPTISE
AINDVNKAFCLLLQQKGHLDEDYCLIEHENTPLKEPKKSGKVKVVEDLQL
KKHIAAEESTGLPKKTKCQPSTQDNKPFSFKKLNTFPIQNVKCLSHPYQK
PLTKDSSYYVYKCSFPLPDLLADSNGLPRNSFTHANKSIAYIFRERISQS
DLVARFPLYQEYAMHRVIFQRVDIDTCTPLNEVQIETLTMVHRLIVENTF
HMRFLGEEYFQKTVIQDGSLLNGLTYNPLEARICCLITFFDNANWEACSD
LIAWNDSKSFPMPLEYCEYPVDVPDSGILRSSSTQLNQLNERDWKGRIVK
PLYSNPHDVGLFICTGINRDMRVTDSHPKSLQDNYHTYTVTKLSSNAGGK
ILKNFGLDARTIPAKEVDRPFAEIMRLSRNKSATISSYGHTLKRVKSEVI
ELPSYFIQVHPLPAWILFQLFLYPPILMYVEKCLAVDTYNTYLKRVMYPE
FKQLPVGEVIVQDRLNFYKSPLFHKDSHEPAKKRNKMEKLNDELEQFSIG
YTKADFEVNEELTMMAGANYKINNKQDCKVLDSGRPEDLSVETGHLMTAF
QMTNADGLFNMESLEWLGDSMLNFAYTINSIAKNPDFNEHQFTLQHHHLV
SNKNLFRIGMEKEIYHFLTN
>Gsa6948156|EXP-5
MNLDELVTKVNLLLDPYCSNQARVEAFNITDKYKTENFKYDDLKFLCSPY
QNSTIIIFGLRCFEHKIKHTWSKSDVNSKKDIKALLFDVLSFYQKLAKNF
DEAAVICSILSQICVFLIKCEWPQQWPTMLDELFNVGSLDILQAKVIIAV
FQRLVEDVIDFKELPMERKKTITHSIKENLIPIINYLLKILESYASSNKS
KELISLANDALLLVAELFHYFPLEPLLSTESVRIIEILLDFLSEPNVCQS
ALECFQIYFHHNSEITSSHTLESRLRDSSKKNILRDFFFNHRLNIFNKFT
SLFHREIQSFEYTPEKKNILVKYSAVFAKLSVIVLEQETLFEMQPLKCSC
TESSVVNFSCLNWTSHLFMALSACSLYPIHQIYVANIEFWNALFKSNNRP
IIDHFEEVVSKIYQNWRKIMYRSSLSSSIQMKWYESDSENDNLALKWLNI
RQIVLKKGFESLSMLYPQKMIENLILSLKETLAKDDFQFTPADFVKPGYP
YLVETNYILNEWESLANIFPGVISSVFSLQDQVTSADQSRVSSLKNGSSE
THFSTQANFNTRAIIFSKCEHEIAKFLNETIIFTKKHQQTILQDPRIRQY
IVTCMVCMLEYAGQQFDKQFLIPVLEEIFLSLTHTVDAFPNKKQLKVNLD
VNDPIVANMIRWGNKPRCILELQVKTASLLLSFVRSYPSRILSYYEPLSM
EITKFWSDDDVSLMPKCILLEVMINLCLAYELGKTLDNLRREEDLNVKHS
RLENILNSVLSNWYPSGSFPNIHEINTCEDYIKLIGLNLSTNITQENLSC
HIKAMEFRMKFGRSVETLSAISRQLDFSLINKERDKIASGLLDPLLFPLV
KMIKLTNELHDHCHLQSYHDTVKPVFHTPNYLKCQLMGIPCDTESDEDDD
DNRKEIKLKPTPISLQDYTPFCGRGMEIITVKKLRNYISNIHEKLLTTFS
HVIPCISEKFYNLPLEHIQAILLTGCLANASLEYTDSIWKSISRESEDQS
DHDYLSDEVFKEHMVRVLGRSVMIFIRYCYEIYDHSNIKNGFEDDESQVE
QPKHTNVNVPYSKNESVSTFLEQWVLKKDKNDTLFWKILADSLGKALAWS
DGQTTLKVINAIKITLHCLLKAKGLENGHFNQTGTLPIAFAQHLISNILI
ALQTNSHMTEAHFLTSVAGIFLQIYNLTTRSDAETQIRPMILSAISNMTD
QAQRDVISEKILTFENKVYNMPNETDKSRIEIFKKIINNLVGTPLCEQFK
EHVYIPNLPKMCPPSAVNRKMKSDDFDNLACNYDRVLPSRPDDQHHVDKY
RESLDRPFCKVLWFLGVLPFSNGFPERFDKRKEGNTKLLYRVIIGDWLFP
LDCLLKESLRTRLIYVDVEGGGYLVVLANLVLVDIEDFWQSHHLSVQLSL
MESLWSHESPSAMVILIVLIIRLPPGQDVSTN
>Gsa6948440|GW182
MKNKSGEVVDWNRTPGKPSFNAQNHQQNHQGWNESIDMWGNTNILSARTN
KPWTSEVQQPQNPFQNHHTSWNNNQQINGSFPINQAPTNNPPLWGASSTN
INHSSMRPIRGPQPTQSQQNAMPVIDGRNRQFSANIEAVGQNLISSAGSI
ASYTSNRNSKDPSKPESSLTVLNEMLNGLVNENVGKDHLELEELIKAIIN
VNDAWGQRAVDQSTSWDISSINYDEVITGLANCAQSGGTGGNNNQGSMTS
LNHSTHGSLASQPQQSQQQSASQQQQQRRIKPMTHTVATANAVDSNVWQN
EPPTGTGIWEAHYESLGEKNLEWSASAASVVPAQRQLPIQQPPSQIPSQV
PQQQQQQPHQSVAKSSAIGRPISFSNTPRQLNLGFRNQPINTESSSTWNY
LNSTSMWASNQSNMVHNELLNQQQSQSSGRPINKGSSSNLRNNNAPWPPT
NHPPPHNSEVYLGPPGNNGSSGNTAGWPSTHNQSSLDNARKFSSSNNTNP
SIVPGGPSSMMLPQDYQNMMQRPPPPPSTNQSSSAKTRLPNNKSLPQSII
ASGPSSLQQSGFFRANVLRQLINLGFSEEEVQNSMVENNMDIERTLNDLR
NKSAHIGLDALLNPIMGSNLFSTSSVSPPVVSNHFSSDQDPFKKVNGISP
TDPSTSFSSLQLREQGIMKNIIQWNQKFSDLSMKITQLMTLPSTNPLAVK
ELTQLRDQSIQQIHVFQIQLKSVRSQIAMLQQRDVELSDRLSEMRLMNPS
EPFSSNNWGAGDGFGGWNNPAVPLQGGDEFYDQQHHQSHPTNLAPGADRR
WNNETGCSNANLSSTNTSTGNQQKNLWPSYNKDDHQITRHIIIRDLPSHI
TFEMIKMTIVSALSTGLDPSQQLNEEFELNPNMNSKWCLISLAGPFEAAH
LMSQIGDSNDEGKGLGHPEFISEDTAMGYLEEIKNINTFGDRILSDDSAK
NRDESISPPNSPSS
>Gsa6950543|DRSH-1
MSVCDTMKEVDYNGRKLIYISSSEINQLPLNIPIYILIDNFNTDVSCHYK
NAAPYPDQNLAFNLQFGIYSNNVLPSRFPMLSQIQNAPKLSIENPRNTHK
PSDIIEKNFEESDAIYLKRIFYVSSDEYYIYDGNHIFTSKSLTNLEQNFR
KFVINRRRNALKNADWTPLTKESMCLSNDQDDFKLSNRGIPQDVEINHKI
NHPLRMHQKIWHNEKDEMHDGPACNCLPKYQIGPLHNQFEGETAIPKCDP
STNNYDTLYHYRVVFSPMINFATKKPSCIYHQSYPYYFDGYSIFTHYKID
KLPPCQILRFNYLYDVFLVEEAPPKSFTIGTLDLITEYIYEDILELLDIN
WFPTDSDASNSCPAVHLMPRYVRYLTPYNKRENSVDQVEILPIAIVLEHL
YKEAMKPLINMDNGRSASDLNSADWSDMIAPLRGTIALCPDKKPGAIRID
QIDRQTLSQNGDEIMCHVPKIVHMTYTPMKLSLIREPQYKVLFKNFNKLQ
YLINNKKKISSADREQLDELTRQLSQMEQSGLMDADSPFAIDLCSMNIYN
PKEDNIAEFNTAMDNIFVFMKETIPQIVNVSIDVKSLNTGDNLWPVRDAE
LMKLRSGRLQLNSGCQVLVNEVGLEEGKLDSIGLLNLRAISLVTTKHQIP
IDFQVYTQNFPCTLNVLNFSKASSLIKPTTSLKWSPASSPVADERNGLTP
EQMDKLRDFIIDLKYSEKDYRITQEIQEILNKNFVDWRQDKSTFVSPEDF
SFMLYLLRLWTISGGKTSPDVEDWNLIIEFERQRKSRNN
>Gsa6951929|PASH-1
METRDEDFIFKLDNIEEEIKDEIKKSSNTVTKRVTTISNAKIVENSPLPT
GWVTIKHVSGITLYYHPASKVVTLSKPYLFSRVNIKFHKIPLYSIPCMAA
KLEKKEEERKKNPPPPSDEEPTDNLQISEKTYIHPVRMRDYCSSLFEVTE
NDVTFERNFSEDYINSKLNSQTLPKLENPGILKYKVRGYKYENGTKESCD
KDGQLNLYGKTWTCLLHEFAQKVFFAIPEYVEEEKELGFSYFVRLDEKEY
APVSGPSKKIARGEAARIALFELLPELSSKKDISQIVCSKGSVAKLPTKE
DFAIFTTILIDDPRITELSTRLALPTPNNILKICFNRMCIPDSCLKVNHH
THGNKHTIEMTFNEETVKAISRNKKDSMNVCSQKILRILHPKLKNWGEVL
DLYGPKNSDKNVLETISMNDSLTTSPTPGTPLAGNSSHPQDLSTVKANNG
ICGNNGKSNQTDEVKNSKLISILRAKMLELSEKWEELDIVKRKGKFLLPP
ETLPVVEYHQDSKRDIYSSIPQPFQKLPNKKSQKRSRSDTRQGKPIELDE
RSSKRPRDFQSSFQNTSVGDSEKICIKECPNVVPVENSDSPKSDINQESD
PKKAPDEIIESSEPRELTPCITFQHDIKDRIYRASNMDLDEDDIIMRSSS
SNLDSSEEGEVS
>Gsa6952807|DRH-1
MAPTKPLVAQQKDACLRFTKAASDQIVELTGQIPMQKRQKYWESKRLFFL
TPQVLANDLASKTCPSSALCCLVFDEAHKATGNYAYCEIIRHLTSYNHRM
FRVLALTASPSSNLDGLQDVICNLLISHFEFRSNDSPDIRQYNHTKDFEK
VIVPLDGELRDFKNDFFKIAQENLRELSKVGVIYHSLHQIETLSAFKVMK
SRGELNKLQFKIENYEELAKRVNVLEFVTRSLEYLIKHGLRCSFNYISCV
MNGSKGSPAMRNDVMHDTEVRHLYNKILVFFSDDSSDLLSQTQSIRTHPK
LLKLREILLEFFKDGNQSGKAIVFSQYRDSVEEIINLLMKYRPKIRPASF
IGQSSKVKATGSGVEEFPEITERGHSFLLKANTAKRGNTQKDQVRIMEAF
REGIFNTLVSTSIGEEGVDIGQVDLIICFDSSKSPIRLIQRSGRTGRMRE
GRVIFLLSEGKEVQNFESGMALRDTINECLVDKKTLKMITFYPDNPRMVP
LCHEPKVEMTHIEENPLNETMEMEVVKKRNLTKNSLKSLVQANSYSSNNV
DVVLGSMFTLSPLKEEIGLFQKTLTQLRPRLSSQSGIRKIRETFQSSVSP
FIGSSISTLNMVAMLRMSYIIRKKITSHHSYTRGLRAVDVSGNFSDLVDN
PFDDTKMTQTQLNDELTIDVKTVSQSQYIFVPGPVTKFLFPVIDSMDSCK
NLYLDFEKADHDEILKLLDQILTNGHPKPSMPSNASSTKTSTPKNNSTDS
FCFDSKNDQSCRKDSTNKLLESFKFGAIQDNTKELQDSFEDDLFLDSCTE
SIKEMPKRTNSFSHLFQEISAKEVAKTVILDDTLDMADEEEEPKRSKLLD
LFDDEDIFSESKRSTAIIEGDSVLKAKEASTKIIEDSALKSPDISDHFSD
DDFFDLSKAIEKRNPIKPVIVAKVQTPLIFDDEDFFDLSKDVSMKGQVVP
KEAKSPNISAFDDEDDFLDISKSFGCVQQERRKSVKRGSESVGKSKTPSI
SASGADDTNDQDLYEASFINDTSVAGHDISNSTNKSMTSFYLKSVYPTTL
QDRRHNLKEEFANLMPRKKKMSEDSFANLFSQPLAKQDLLHDDYERDSFV
VEYDDDFQESQLSDGPLTQVLKQAAAKRKKKKRRAYFIEDD
>Gsa6953365|XRN-1
MKYQFAPEITKAQTIPRCPGEGEHKMREYLSYQKTLPNYMTNERHCFYGM
DADLIFLGLTTHEKNICILRENVLKVSGSSPFYLPRCIIYLSVLRDYIEL
EFEELKGSLKNYDLESIIDDWVFLGYLLGNDFLPNLPNMMIHADTFETLW
DTYKVVLPKLDGYLCDFGYINFERFGYFIEELSKFDKEWFRENDMGNRWI
ESKKSEKLADDLENLGINSKPRDPNECPDDYDFTKEEFDEDDKEFEMFIR
DYYNRKFELDLASTPFEEIHPDVHEIIFHFLKTLQWIMHYYFTSVPDWSY
YYPYHYCPFTTDISRYLRKHFIDKKKCNECKLVISPDNAWLNFKYDAKPI
TPFELQILIFPENSANVLPSALRHLVSSDPLINPLARFFPLEYEVAMRNI
SKRDLERNKHGSFYFYESDPKRKVSITEYDSAYFRERVLRDANRMRDIYQ
HPDRVVVPQFPQIKNRPFSHKIINQKIKLFENWNTANVMSLIIKPEEDLT
TALNGDFQRFAELFLGHPQRARWPHFITVLPVMVIHKTTVYELRDKNQSA
ILDYTQPASVKMHSLDPENDKRYKWIAEYRKIMIDLMKTHRGIRIDSDPK
EFKTSIVFYRKIGSWTIKKSKGQNKGTSYSIRPEFKEFNFSEQLDSLPSM
HISRPDQGDKYVKKSMFDTDFGSITSNVYVDLIETVKIQSSNRQYVNVPL
PACVASKNFINKCPFLGMSLPLNRIFAVGQKVISFYHENFGFPMEIVSVC
DEESYLIAKGSTSSSQDKYVNLGFFKRQAQAESGQKFYSVYDIGQMLKIC
RPTIGKFSSNFLIEITTDTQDLKTDFLVNNKDNGVIEEISAESTHNSDDG
DEEYVPLKKATLSMQKAHESNKKVHLRKKKNLINIGYKLRDKRNHETVGW
SKYNGEKWLFSRNFVISMRELADTFPGLMDRIDRAADKYLQDIDLFPKDT
KSLMAKLVDFINEKGPGDAERKSSDIPSVPESIQKQISISLVKERSLNDV
KEPVIENFYKVYPTNVISSMFNGITLNAKLMENIEIALFTRVINLKTSGI
VPFGLTGTVVTLYKDSNVTKMLEVLFDQSFEGAKEVKGIGAYFFNVHIES
VLPLLSHQEIKTLNLSKLSEVLADDVDLSQCLNTPPDEWLDKKEGEAKMK
KGQELFTEHGAATSETMKLENFW
>scf7180006948522:14400-15783:(-)|MRG-1
KYKYESGEKVLCYHGPLLYEAKQCLERKEEKGECLYYIHYQGWSRTWDEW
VTDSRIFKHDKEGLEKQAQIAKSMLFSASLTLEIPDNLKAWLVDDWDLIT
RQAYLIMIPVKKTVKDMIAEYISSLDLNVECIAGLKLYFDSILGSHLLYK
FERLQYGEMYKRSPDKSLSEIYGTMHFLRLVVKLRDLSSCMKLPAHSVKV
LSDCINRVLKIYQFFRFISQVEKDYIQLEDYAVAPAEYQRRAMC
