# Supplementary material for: Lost and Found: Piwi and Argonaute Pathways in Flatworms
Source: Front Cell Infect Microbiol. 2021 May 27;11:653695. doi: 10.3389/fcimb.2021.653695 (PMC8191739; doi:10.3389/fcimb.2021.653695)
Supplement: Supplementary file 19 [file DataSheet_1.zip › Folder_S1/miRNA_siRNA_Ago_alignment.fas]

>Hsa_Ago1  
ME----------------------------------------------------------
------------------------------------------------------------
------------------------------------------------------------
------------------------------------------------------------
------------------------------------------------------------
------------------------------------------------------------
------------------------------------------------------------
------------------------------------------------------------
---------------AGPSGAAAG-----AYLPP--------------------------
------------------------------------------------------------
---------------LQQV-------------------------------------FQAP
RRPGI----GTV--GKPIKLLANYFEVDI-PK-I-DVYHYEVDIKPDKCP----------
------------------------RRVNR----EVVEYMVQH-------FKPQIFGDRKP
VYDGKKNIYTVTALP---IGNERVDFEVTIPGEG----------K---DRIFKVSIKWLA
------------------IVSWRMLHEALVSGQ---------IPVPL--------ESVQA
LDVAMRHLASMR---------------------YTPVGRSFFSPPE-G------------
-----------------Y--------YHPLGGGREVWFGFHQSVRPAM-WK-MMLNIDVS
ATAFYKA--QPVIEFMCEVLDIR--NI-------DE--------QPKPLTDSQRVRFTKE
IKGLKVEVTHCG---------------QMKRKYRVCNVTRRPASHQTFPLQLES------
-------G--QTVE---CTVAQYFKQKYNLQLKYPHLPCLQVG-QEQKH--TYLPLEVCN
IVAG-QRCIKKLTDNQTSTMIKATARSAPDRQEEISRL------------MKNASY--NL
DPY--IQ-EFGIKV-KDDMTEVTGRVLPAPILQYG---GR--------------NR----
--------A-IATPNQ----------GVWDM-RGKQFYNGIEIK---------------V
WAIACFAPQKQ--------------------------------CREEVLKNFTDQLRKIS
KDAGMPIQGQP--------------C-FCKYAQ------------GA------DSVEPMF
-----RHLKNTYS---------GLQLIIVILPGK-------TPVYAEVKRVGDTLL---G
MATQCVQVKNVVKT---------SPQ---TLSNLCLKINVKLG-GINNILVPHQ--RS--
-A------VFQQPVIFLGADVTHPPA-------G---------DGK----KPSITAVVGS
MDAHPSRYCATVRVQR------PR-----------QEIIEDLSYMVRELLI---------
------QF---------------YKST-R-FKPTRIIFYRDGVPEGQLPQILHYELLAIR
DACIKLEK-----D-YQPGITYIVVQKRHHTRLFCAD-KNE-------------------
----------RIGK-SGNIPAGTTVDTNITHPFEFDFYLCSHAGIQGTSRPSHYYVLWDD
NRFTADELQILTYQLCHTYVRCTRSVSIPAPAYYARLVAFRARY-HL--VDKE-HD----
SG-EGSHIS----------------------------------------------GQ-SN
G-------------------------------R-DPQ-----------------------
ALAKAVQVHQDT----LRT----------MYFA-----------
>Hsa_Ago3  
ME----------------------------------------------------------
------------------------------------------------------------
------------------------------------------------------------
------------------------------------------------------------
------------------------------------------------------------
------------------------------------------------------------
------------------------------------------------------------
------------------------------------------------------------
---------------IGSAGPAGA------------------------------------
------------------------------------------------------------
----------------QPL-------------------------------------LMVP
RRPGY----GTM--GKPIKLLANCFQVEI-PK-I-DVYLYEVDIKPDKCP----------
------------------------RRVNR----EVVDSMVQH-------FKVTIFGDRRP
VYDGKRSLYTANPLP---VATTGVDLDVTLPGEGG---------K---DRPFKVSIKFVS
------------------RVSWHLLHEVLTGRT---------LPEPLELDKPISTNPVHA
VDVVLRHLPSMK---------------------YTPVGRSFFSAPE-G------------
-----------------Y--------DHPLGGGREVWFGFHQSVRPAM-WK-MMLNIDVS
ATAFYKA--QPVIQFMCEVLDIH--NI-------DE--------QPRPLTDSHRVKFTKE
IKGLKVEVTHCG---------------TMRRKYRVCNVTRRPASHQTFPLQLEN------
-------G--QTVE---RTVAQYFREKYTLQLKYPHLPCLQVG-QEQKH--TYLPLEVCN
IVAG-QRCIKKLTDNQTSTMIKATARSAPDRQEEISRL------------VRSANY--ET
DPF--VQ-EFQFKV-RDEMAHVTGRVLPAPMLQYG---GR--------------NR----
--------T-VATPSH----------GVWDM-RGKQFHTGVEIK---------------M
WAIACFATQRQ--------------------------------CREEILKGFTDQLRKIS
KDAGMPIQGQP--------------C-FCKYAQ------------GA------DSVEPMF
-----RHLKNTYS---------GLQLIIVILPGK-------TPVYAEVKRVGDTLL---G
MATQCVQVKNVIKT---------SPQ---TLSNLCLKINVKLG-GINNILVPHQ--RP--
-S------VFQQPVIFLGADVTHPPA-------G---------DGK----KPSIAAVVGS
MDAHPSRYCATVRVQR------PR-----------QEIIQDLASMVRELLI---------
------QF---------------YKST-R-FKPTRIIFYRDGVSEGQFRQVLYYELLAIR
EACISLEK-----D-YQPGITYIVVQKRHHTRLFCAD-RTE-------------------
----------RVGR-SGNIPAGTTVDTDITHPYEFDFYLCSHAGIQGTSRPSHYHVLWDD
NCFTADELQLLTYQLCHTYVRCTRSVSIPAPAYYAHLVAFRARY-HL--VDKE-HD----
SA-EGSHVS----------------------------------------------GQ-SN
G-------------------------------R-DPQ-----------------------
ALAKAVQIHQDT----LRT----------MYFA-----------
>Hsa_Ago4  
ME----------------------------------------------------------
------------------------------------------------------------
------------------------------------------------------------
------------------------------------------------------------
------------------------------------------------------------
------------------------------------------------------------
------------------------------------------------------------
------------------------------------------------------------
-----------------ALGPG-----------P--------------------------
------------------------------------------------------------
---------------PASL-------------------------------------FQPP
RRPGL----GTV--GKPIRLLANHFQVQI-PK-I-DVYHYDVDIKPEKRP----------
------------------------RRVNR----EVVDTMVRH-------FKMQIFGDRQP
GYDGKRNMYTAHPLP---IGRDRVDMEVTLPGEG----------K---DQTFKVSVQWVS
------------------VVSLQLLLEALAGHL---------NEVPD--------DSVQA
LDVITRHLPSMR---------------------YTPVGRSFFSPPE-G------------
-----------------Y--------YHPLGGGREVWFGFHQSVRPAM-WN-MMLNIDVS
ATAFYRA--QPIIEFMCEVLDIQ--NI-------NE--------QTKPLTDSQRVKFTKE
IRGLKVEVTHCG---------------QMKRKYRVCNVTRRPASHQTFPLQLEN------
-------G--QAME---CTVAQYFKQKYSLQLKYPHLPCLQVG-QEQKH--TYLPLEVCN
IVAG-QRCIKKLTDNQTSTMIKATARSAPDRQEEISRL------------VKSNSMVGGP
DPY--LK-EFGIVV-HNEMTELTGRVLPAPMLQYG---GR--------------NK----
--------T-VATPNQ----------GVWDM-RGKQFYAGIEIK---------------V
WAVACFAPQKQ--------------------------------CREDLLKSFTDQLRKIS
KDAGMPIQGQP--------------C-FCKYAQ------------GA------DSVEPMF
-----KHLKMTYV---------GLQLIVVILPGK-------TPVYAEVKRVGDTLL---G
MATQCVQVKNVVKT---------SPQ---TLSNLCLKINAKLG-GINNVLVPHQ--RP--
-S------VFQQPVIFLGADVTHPPA-------G---------DGK----KPSIAAVVGS
MDGHPSRYCATVRVQT------SRQE-ISQELLYSQEVIQDLTNMVRELLI---------
------QF---------------YKST-R-FKPTRIIYYRGGVSEGQMKQVAWPELIAIR
KACISLEE-----D-YRPGITYIVVQKRHHTRLFCAD-KTE-------------------
----------RVGK-SGNVPAGTTVDSTITHPSEFDFYLCSHAGIQGTSRPSHYQVLWDD
NCFTADELQLLTYQLCHTYVRCTRSVSIPAPAYYARLVAFRARY-HL--VDKD-HD----
SA-EGSHVS----------------------------------------------GQ-SN
G-------------------------------R-DPQ-----------------------
ALAKAVQIHHDT----QHT----------MYFA-----------
>Hsa_Ago2  
MY----------------------------------------------------------
------------------------------------------------------------
------------------------------------------------------------
------------------------------------------------------------
------------------------------------------------------------
------------------------------------------------------------
------------------------------------------------------------
------------------------------------------------------------
----------------SGAGPALAP---PAPPPP--------------------------
------------------------------------------------------------
--------------IQGYA-------------------------------------FKPP
PRPDF----GTS--GRTIKLQANFFEMDI-PK-I-DIYHYELDIKPEKCP----------
------------------------RRVNR----EIVEHMVQH-------FKTQIFGDRKP
VFDGRKNLYTAMPLP---IGRDKVELEVTLPGEG----------K---DRIFKVSIKWVS
------------------CVSLQALHDALSGRL---------PSVPF--------ETIQA
LDVVMRHLPSMR---------------------YTPVGRSFFTASE-G------------
-----------------C--------SNPLGGGREVWFGFHQSVRPSL-WK-MMLNIDVS
ATAFYKA--QPVIEFVCEVLDFK--SI-------EE--------QQKPLTDSQRVKFTKE
IKGLKVEITHCG---------------QMKRKYRVCNVTRRPASHQTFPLQQES------
-------G--QTVE---CTVAQYFKDRHKLVLRYPHLPCLQVG-QEQKH--TYLPLEVCN
IVAG-QRCIKKLTDNQTSTMIRATARSAPDRQEEISKL------------MRSASF--NT
DPY--VR-EFGIMV-KDEMTDVTGRVLQPPSILYG---GR--------------NK----
--------A-IATPVQ----------GVWDM-RNKQFHTGIEIK---------------V
WAIACFAPQRQ--------------------------------CTEVHLKSFTEQLRKIS
RDAGMPIQGQP--------------C-FCKYAQ------------GA------DSVEPMF
-----RHLKNTYA---------GLQLVVVILPGK-------TPVYAEVKRVGDTVL---G
MATQCVQMKNVQRT---------TPQ---TLSNLCLKINVKLG-GVNNILLPQG--RP--
-P------VFQQPVIFLGADVTHPPA-------G---------DGK----KPSIAAVVGS
MDAHPNRYCATVRVQQ------HR-----------QEIIQDLAAMVRELLI---------
------QF---------------YKST-R-FKPTRIIFYRDGVSEGQFQQVLHHELLAIR
EACIKLEK-----D-YQPGITFIVVQKRHHTRLFCTD-KNE-------------------
----------RVGK-SGNIPAGTTVDTKITHPTEFDFYLCSHAGIQGTSRPSHYHVLWDD
NRFSSDELQILTYQLCHTYVRCTRSVSIPAPAYYAHLVAFRARY-HL--VDKE-HD----
SA-EGSHTS----------------------------------------------GQ-SN
G-------------------------------R-DHQ-----------------------
ALAKAVQVHQDT----LRT----------MYFA-----------
>Bgl002396 
L-----------------------------------------------------------
------------------------------------------------------------
------------------------------------------------------------
------------------------------------------------------------
-------------------------------------GQHLG-NGQPGIPF---------
-------------------------------------P-----------FTQL-------
-------------QQDVPPPPVVTTPIG--------------------------------
-----------------------------------------PPEQ---------------
---------------PPPSF----------GQPPI-------------------------
------------------------------------------------------------
--------------TPLAD-------------------------------------FVSP
PRPNT----GTE--GRTISLRANHFQVRV-PK-G-IIHHYEVNISPDKCP----------
------------------------RRVNR----EIIDTMVTA-------YQQKIFQGQKP
VFDGRKNLYSREALP---IGSEKVELEVTLPGEG----------R---DRVFKVGIRFMG
------------------QVSLFALEEALEGRT---------RQIPM--------DAIQA
LDVVMRHLPSKT---------------------YTPVGRSFFSPPE-G------------
-----------------Y--------DHPLGGGREVWFGFHQSVRPSH-WK-MMLNIDVS
ATAFYKE--QPVIEFMCEVLDLP--DI-------GE--------QKRPLADSQRVKFTKE
IKGLKVEITHCG---------------AMRRKYRVCNVTRRPAQTQSFPLQLQS------
-------G--QTIE---CTVARYFMERYKMKLQHPHLPCLQVG-QEQKH--TYLPLEVCN
IVGG-QRCIKKLTDMQTSTMIKATARSAPDREKEINNL------------IRKANF--NA
DPY--LQ-TFGISI-HTQMMDVTGRVLTAPKLQYG---GR--------------TK----
--------A-QAVPNQ----------GVWDM-RGKQFYQGIEIR---------------V
WAIACFAPQRT--------------------------------VREDALRNFTQQLQRIS
NDAGMPIMGQP--------------C-FCKYAT------------GP------DQVEPMF
-----RYLKNTYQ---------GLQLIVVVLPGK-------TPVYAEVKRVGDICF---G
LATQCVQAKNVNKT---------TPQ---TLSNLCLKINVKLG-GVNSILLPSI--RP--
-H------VFREPIIFLGADVTHPPA-------G---------DTL----KPSIAAVVGS
MDAHPSRYSATVRVQE------HR-----------QEIIRDLATMVKELLI---------
------QF---------------YRST-R-FKPTRIIFYRDGVSEGQFSTVLSHELRAVR
EACMKLEV-----D-YQPGITFIVVQKRHHTRLFCAD-RRD-------------------
----------QTGR-SGNIPAGTTVDQGITHPTEFDFYLCSHAGIQGTSRPSHYHVLWDD
NRFNADELQILTYQLCHTYVRCTRSVSIPAPAYYAHLVAFRARY-HL--VEKE-HDSSAR
SG-EGSRHS----------------------------------------------DN-SE
D-------------------------------R-NPL-----------------------
YLARAVTVHPDT----CRV----------MYFA-----------
>LgiT235802
MFPIT-------------------------------------------------------
---------------------------TQGISPFL-------------------------
-----------------------------------------------------------S
PQM---------------------------------------------------------
---------------------------------------NVV-TGQPGLQF---------
----------------------------------TFPP-----------MTQP--EQPLT
P----S--QLMGIQQALQPPPAIPSL----------------------------------
------------------------------------------------------------
-TGT----------YQPFAGPP----------PPISA-----------------------
------------------------------------------------------------
--------------APEGD-------------------------------------FVCP
PRPNH----GTE--GRPILLRANHFQVRI-PK-G-FIHHYDVSITPDKCP----------
------------------------RRVNR----EIIETMVQS-------YGQRIFSGVKP
VFDGRKNLYSREPLP---IAKEKVELEVTLPGEG----------R---DRVFTVAIKWVA
------------------QVSLYNLEEALEGRQ---------QQMPM--------DAIQA
LDVVMRHLPSMT---------------------YTPVGRSFFSQPK-G------------
-----------------Y--------DHPLGGGREVWFGFHQSVRPSQ-WK-MMLNIDVS
ATAFYKA--QPVIEFMCEVLDIE--NT-------AD--------QKRPLTDSQRVKFTKE
IKGLKVEITHCG---------------TMKRKYRVCNVTRRPAQTQSFPLQLDS------
-------G--QTVE---CTVARYFHEKYKIKLQYPHFPCLQVG-QEQKH--TYLPLEVCN
IVGG-QRCIKKLTDMQTSTMIKATARSAPDREKEINNL------------VSIADF--NH
DHY--LR-TFGITV-SYDMVEVKGRVLTPPKIQYG---GR--------------TK----
--------S-QAVPNQ----------GVWDM-RGKQFYQGIEIR---------------V
WAIACFAPSRT--------------------------------VREDALRNFTSQLQRIS
NDAGMPIMGQP--------------C-FCKYAT------------GP------DQVEPMF
-----RYLKNTYQ---------GLQLIVVVLPGK-------TPVYAEVKRVGDILF---G
LATQCVQSKNVNKT---------TPQ---TLSNLCLKINVKLG-GINSILLPSI--RP--
-Q------VFREPIIFLGADVTHPPA-------G---------DCM----KPSIAAVVGS
MDAHPSRYSATVRVQQ------HR-----------QEVIPELCNMIRELLI---------
------QF---------------YKST-R-FKPTRIIFYRDGVSEGQFQTVLSSELRAVR
EACMKLEV-----G-YQPGITFIVVQKRHHTRLFCAD-RKD-------------------
----------QTGR-SGNIPAGTTVDVGITHPTEFDFYLCSHAGIQGTSRPSHYHVLWDD
NRFTADELQILTYQLCHTYVRCTRSVSIPAPAYYAHLVAFRARY-HL--VEKD-HD----
SG-EGSRHS----------------------------------------------DN-SE
D-------------------------------R-TPA-----------------------
SMARAVAIHPDT----TKV----------MYFA-----------
>Bse53849  
------------------------------------------------------------
------------------------------------------------------------
------------------------------------------------------------
------------------------------------------------------------
------------------------------------------------------------
------------------------------------------------------------
------------------------------------------------------------
------------------------------------------------------------
------------------------------------------------------------
------------------------------------------------------------
------------------------------------------------------------
-----------------------------------FLHHYDIMITPEKCP----------
------------------------RRVNR----EIIETMVNS------MHYQKYFYNQKP
VFDGRRNMYTREPLS---IGKDKLELEVTLPGEG----------K---DRVFKVAIKHVS
------------------EVSLFALEEALEGRT---------QAIPN--------EAVMA
LDVIMRHLPSMS---------------------YTPVGRSFFQNPE-G------------
-----------------Y--------DNPLGGGREVWFGFHQSVRPSQ-WK-MMLNIDVS
ATAFYKA--QSVIDFMCEVLDIQ--DK-------SE--------QKRPLTDSQRVKFTKE
IKGLKVEITHCG---------------NMRRKYRVCNVTRRPSQSQSFPLQLDS------
-------G--QTVE---CTVAKYFQERYTMRLQFPHLPCLQVG-QEQKH--TYLPLEVCN
VVAG-QRCIKKLTDMQTSTMIKATARSAPDREKEINSL------------VKRANF--NA
DPH--LQ-IFGITV-NTRMAEIQGRVIPAPKIQYG---GR--------------TK----
--------A-QASPQL----------GVWDM-RGKQFFSGIEIK---------------V
WAIACFAPQRT--------------------------------VREDSLRQFTQQLQKIS
NDAGMPIIGQP--------------C-FCKYAT------------GQ------DQVEPMF
-----RYLKNTYQ---------GLQLIVVVLPGK-------TPVYAEVKRVGDILF---G
LATQCVQAKNVNKT----------------------KINVKLG-GINSILVPNI--RP--
-T------VFREPVIFLGADVTHPPA-------G---------DKT----KPSIAAVVAS
MDAHPCRYAATVRVQP------HR-----------QETINDLATMVKDLLV---------
------QF---------------YRST-R-FKPTRILYYRDGVSEGQFLNVLNHELKAIR
EACVKLEI-----G-YQPGITFIVVQKRHHTRLFCAD-KKD-------------------
----------QMGK-SGNIPAGTTVDQVITHPTEFDFYLCSHAGIQGTSRPSHYHVLWDD
SHFSADEIQILTYQLCHTYVRCTRSVSIP-------------------------------
------------------------------------------------------------
------------------------------------------------------------
--------------------------------------------
>FBU_06387 
KEMGL-------------------------------------------------------
---------------------------RDVFVFKF-------------------------
---------------GAIGTINTGLPNITV--------ANPSNPNHCQ---ASLVGPIGS
PPNNGNGV------------------------IIQNGGQ---------------------
------------------NLSIPSNSGL---TSLGTLSAALP-YGNNNGPN---------
----------------------------------G----------------------ILH
G--SNG--NGGSQSGNGSSPPVVGSG----------------------------------
--------------------------------------GDGPSLNV-------------G
GAGG-----------SGSSAGAGS------NSSGSGAGGGA-------------------
-----------------------------------------------------GSGGSGG
SGVGSSAPAQ----QHLVQ-------------------------------------FEPP
PRPGR----GSE--GRCISLRANHFEIRV-PK-G-FLHHYDVSITPEKCP----------
------------------------RRVNR----EIIETMVNS------MHYQKYFYNQKP
VFDGRRNMYTRDPLP---ISKEKVELEVTLPGEG----------K---DRVFRVAIKHVS
------------------EVSLFALEEALSGHI---------RHIPN--------DAVIS
LDVIMRHLPSMS---------------------YTPVGRSFFQNPD-G------------
-----------------Y--------ENPLGGGREVWFGFHQSVRPSQ-WR-MMLNIDVS
ATAFYKA--QSVIDFMCEVLDIS--DK-------NE--------QRRPLTDSQRVKFTKE
IKGLKVEITHCG---------------TMRRKYRVCNVTRRPAQTQSFPLQLET------
-------G--ATME---CTVAKYFQERYNIRLEYPHLPCLQVG-QEQKH--TYLPLEVCN
MVAG-QRCIKKLTDMQTSTMIKATARSAPDREKEINNL------------VKRANF--NA
DPH--LQ-MFGITV-NTRMAEIQGRVIPAPKIQYG---GR--------------TK----
--------A-QASPQL----------GVWDM-RGKQFFSGIEIK---------------V
WAIACFAPQRI--------------------------------VREDSLRLFTLQLQKIS
NDAGMPILGQP--------------C-FCKYAT------------GQ------DQVEPMF
-----RYLKNTHA---------GLQLIVVVLPGK-------TPVYAEVKRVGDIMF---G
LATQCVQSKNVNKT---------SPQ---TLSNLCLKINVKLG-GINSIIVPNV--RP--
-A------VFREPVIFLGADVTHPPA-------G---------DKT----KPSIAAVVAS
MDAHPSRYSATVRVQS------HR-----------QEIIQDLYPMVKDLLL---------
------QF---------------YRAT-R-FKPTRIIYYRDGVSEGQFLNVLNHELRAIR
EACVKLEL-----G-YQPGITFIVVQKRHHTRLFCAD-KKD-------------------
----------QMGK-SGNIPAGTTVDQIITHPTEFDFYLCSHAGIQGTSRPSHYHVLWDD
NRFSADDIQNLTYQLCHTYVRCTRSVSIPAPAYYAHLVAFRARY-HL--VEKE-ID----
SG-EGSQKS----------------------------------------------GN-SD
E-------------------------------R-TPT-----------------------
AMMRAVTVHPET----LRV----------MYFA-----------
>FGI_00759 
LFTSS-------------------------------------------------------
---------------------------VKEVPQNY-------------------------
---------------GPIGT---GLPNITT--------ANPSNPNHCQ---TSLVGPIGS
PPSNGSGT------------------------VIQNGGQ---------------------
------------------NMSIPNNVGL---NNLNTITAALP-YGSNNGPN---------
----------------------------------G----------------------TLH
G--SNG--NGGSQSGNGSSPPVVGSG----------------------------------
--------------------------------------GDGPPLNV-------------G
AAGG-----------SGSSAGAGS------NSSGSGAGGGSC------------------
----------------------------------------------------GGSGGSGG
SGIGNS--AQ----QHLVQ-------------------------------------FEPP
PRPGR----GSE--GRCISLRANHFEIRV-PK-G-FLHHYDVSITPEKCP----------
------------------------RRVNR----EIIETMVNS------MHYQKYFYNQKP
VFDGRRNMYTRDPLP---ISKEKVELEVTLPGEG----------K---DRVFRVAIKHVS
------------------EVSLFALEEALGGHI---------RHIPN--------DAVIS
LDVIMRHLPSMS---------------------YTPVGRSFFQNPD-G------------
-----------------Y--------ENPLGGGREVWFGFHQSVRPSQ-WR-MMLNIDVS
ATAFYKA--QSVIDFMCEVLDIS--DK-------NE--------QRRPLTDSQRVKFTKE
IKGLKVEITHCG---------------TMRRKYRVCNVTRRPAQTQSFPLQLET------
-------G--ATME---CTVAKYFQERYNIRLEYPHLPCLQVG-QEQKH--TYLPLEVCN
MVAG-QRCIKKLTDMQTSTMIKATARSAPDREKEINNL------------VKRANF--NA
DPH--LQ-MFGITV-NTRMAEIQGRVIPAPKIQYG---GR--------------TK----
--------A-QASPQL----------GVWDM-RGKQFFSGIEIK---------------V
WAIACFAPQRI--------------------------------VREDSLRLFTLQLQKIS
NDAGMPILGQP--------------C-FCKYAT------------GQ------DQVEPMF
-----RYLKNTHA---------GLQLIVVVLPGK-------TPVYAEVKRVGDIMF---G
LATQCVQSKNVNKT---------SPQ---TLSNLCLKINVKLG-GINSIIVPNV--RP--
-A------VFREPVIFLGADVTHPPA-------G---------DKT----KPSIAAVVAS
MDAHPSRYSATVRVQS------HR-----------QEIIQDLYPMVKDLLL---------
------QF---------------YRAT-R-FKPTRIIYYRDGVSEGQFLNVLNHELRAIR
EACVKLEL-----G-YQPGITFIVVQKRHHTRLFCAD-KKD-------------------
----------QMGK-SGNIPAGTTVDQIITHPTEFDFYLCSHAGIQGTSRPSHYHVLWDD
NRFSADDIQNLTYQLCHTYVRCTRSVSIPAPAYYAHLVAFRARY-HL--VEKE-ID----
SG-EGSQKS----------------------------------------------GN-SD
E-------------------------------R-TPT-----------------------
AMMRAVTVHPET----LRV----------MYFA-----------
>FHE_03014 
------------------------------------------------------------
------------------------------LPFNFM---------FFRC-----------
------------AFIGPIGTVSAGLPNITA--------ANPSNPNHCQ---TSLVGPIGS
PPSNGSGT------------------------VIQNGGQ---------------------
------------------NMSIPNNVGL---NNLNTITAALP-YGSNNGPN---------
----------------------------------G----------------------TLH
G--SNG--NGGSQSGNGSSPPVVGSG----------------------------------
--------------------------------------GDGPPLNV-------------G
AAGG-----------SGSSAGAGS------NSSGSGAGGGSC------------------
----------------------------------------------------GGSGGSGG
SGIGNS--AQ----QHLVQ-------------------------------------FEPP
PRPGR----GSE--GRCISLRANHFEIRV-PK-G-FLHHYDVSITPEKCP----------
------------------------RRVNR----EIIETMVNS------MHYQKYFYNQKP
VFDGRRNMYTRDPLP---ISKEKVELEVTLPGEG----------K---DRVFRVAIKHVS
------------------EVSLFALEEALGGHI---------RHIPN--------DAVIS
LDVIMRHLPSMS---------------------YTPVGRSFFQNPD-G------------
-----------------Y--------ENPLGGGREVWFGFHQSVRPSQ-WR-MMLNIDVS
ATAFYKA--QSVIDFMCEVLDIS--DK-------NE--------QRRPLTDSQRVKFTKE
IKGLKVEITHCG---------------TMRRKYRVCNVTRRPAQTQSFPLQLET------
-------G--ATME---CTVAKYFQERYNIRLEYPHLPCLQVG-QEQKH--TYLPLEVCN
MVAG-QRCIKKLTDMQTSTMIKATARSAPDREKEINNL------------VKRANF--NA
DPH--LQ-MFGITV-NTRMAEIQGRVIPAPKIQYG---GR--------------TK----
--------A-QASPQL----------GVWDM-RGKQFFSGIEIK---------------V
WAIACFAPQRI--------------------------------VREDSLRLFTLQLQKIS
NDAGMPILGQP--------------C-FCKYAT------------GQ------DQVEPMF
-----RYLKNTHA---------GLQLIVVVLPGK-------TPVYAEVKRVGDIMF---G
LATQCVQSKNVNKT---------SPQ---TLSNLCLKINVKLG-GINSIIVPNV--RP--
-A------VFREPVIFLGADVTHPPA-------G---------DKT----KPSIAAVVAS
MDAHPSRYSATVRVQS------HR-----------QEIIQDLYPMVKDLLL---------
------QF---------------YRAT-R-FKPTRIIYYRDGVSEGQFLNVLNHELRAIR
EACVKLEL-----G-YQPGITFIVVQKRHHTRLFCAD-KKD-------------------
----------QMGK-SGNIPAGTTVDQIITHPTEFDFYLCSHAGIQGTSRPSHYHVLWDD
NRFSADDIQNLTYQLCHTYVRCTRSVSIPAPAYYAHLVAFRARY-HL--VEKE-ID----
SG-EGSQKS----------------------------------------------GN-SD
E-------------------------------R-TPT-----------------------
AMMRAVTVHPET----LRV----------MYFA-----------
>Sjp0044720
------------------------------------------------------------
----------------------------------------------MRL-----------
------------RRDAVSGTVNSGLSNITT---------NPLSSAHCQ---SSLVCPVGC
---GSSGS------------------------IVNNV-----------------------
------------------THSLPSLCG------IGSKTPGSS-YGIGNGPAD--------
----------------------------------Q----------------------VVH
N--NIS--NGSAANGSGSSPPVVGNV----------------------------------
--------------------------------------GDAPPLSV--------------
---G-----------AGSSAGPGS------NSSGSGCAGGSI------------------
----------------------------------------------------GGSGS---
---GHSSASA----QHLIQ-------------------------------------FEPP
ARPGR----GSE--GRCISLRANHFEIRM-PK-G-FLHHYDVSITPEKCP----------
------------------------RRVNR----EIIETMVNS------MHYQKYFYNQKP
VFDGRRNMYTREPLP---ISKEKVELEVTLPGEG----------K---DRVFRVAIKHVS
------------------EVSLFALEEALGGHN---------RHIPN--------DAVIS
LDVIMRHLPSMS---------------------YTPGCRSFFQNPD-G------------
-----------------Y--------ENPLGGGREVWFGFHQSVRPSQ-WR-MMLNIDVS
ATAFYKA--QSVIDFMCEVLDIS--DK-------NE--------QRRPLTDSQRVKFTKE
IKGLKVEITHCG---------------TMRRKYRVCNVTRRPSQTQSFPLQLDT------
-------G--ATVE---CTVAKYFQERYNIRLEYPHLPCLQVG-QEQKH--TYLPLEVCN
MVAG-QRCIKKLTDMQTSTMIKATARSAPDREKEINNL------------VKRANF--NA
DPH--LQ-MFGINV-NTRMAEIQGRVIPAPKIQYG---GR--------------TK----
--------A-QASPQL----------GVWDM-RGKQFFSGIEIK---------------V
WAIACFAPQRI--------------------------------VREDSLRLFTLQLQKIS
NDAGMPILGQP--------------C-FCKYAT------------GQ------DQVEPMF
-----RYLKNTHA---------GLQLIVVVLPGK-------TPVYAEVKRVGDIMF---G
LATQCVQSKNVNKT---------SPQ---TLSNLCLKINVKLG-GINSIIVPSV--RP--
-A------VFREPVIFLGADVTHPPA-------G---------DKT----KPSIAAVVAS
MDAHPSRYSATVRVQS------HR-----------QEIIHDLYPMVRDLLL---------
------QF---------------YRAT-R-FKPTRIIYYRDGVGEGQFLNVLNHELRAIR
EACVKLEL-----G-YQPGITFIVVQKRHHTRLFCAD-KKD-------------------
----------QMGK-SGNIPAGTTVDQVITHPTEFDFYLCSHAGIQGTSRPSHYHVLWDD
NRFSADDIQNLTYQLCHTYVRCTRSVSIPAPAYYAHLVAFRARY-HL--VEKE-ID----
SG-EGSQKS----------------------------------------------GN-SD
E-------------------------------R-TPT-----------------------
AMMRAVTVHPET----LRV----------MYFA-----------
>Smp198380 
------------------------------------------------------------
------------------------------------------------------------
------------------------------------------------------------
------------------------------------------------------------
---------------------------------MAPKIPGAP-YGISNGPT---------
----------------------------------E----------------------VVH
---NVS--NGSAANGSGSSPPVVGGV----------------------------------
--------------------------------------GDAPPLSV--------------
--GG-----------AGSSAGPGS------NSSGSGGAGGSI------------------
----------------------------------------------------GGSGS---
---GHSSAST----QHLIQ-------------------------------------FEPP
ARPGR----GSE--GRCISLRANHFEIRM-PK-G-FLHHYDVSITPEKCP----------
------------------------RRVNR----EIIETMVNS------MHYQKYFYNQKP
VFDGRRNMYTREPLP---ISKEKVELEVTLPGEG----------K---DRVFRVAIKHVS
------------------EVSLFALEEALGGHN---------RHIPN--------DAVIS
LDVIMRHLPSMS---------------------YTPVGRSFFQNPD-G------------
-----------------Y--------ENPLGGGREVWFGFHQSVRPSQ-WR-MMLNIDVS
ATAFYKA--QSVIDFMCEVLDIS--DK-------NE--------QRRPLTDSQRVKFTKE
IKGLKVEITHCG---------------TMRRKYRVCNVTRRPSQTQSFPLQLDT------
-------G--ATVE---CTVAKYFQERYNIRLDYPHLPCLQVG-QEQKH--TYLPLEVCN
MVAG-QRCIKKLTDMQTSTMIKATARSAPDREKEINNL------------VKRANF--NA
DPH--LQ-MFGINV-NTRMAEIQGRVIPAPKIQYG---GR--------------TK----
--------A-QASPQL----------GVWDM-RGKQFFSGIEIK---------------V
WAIACFAPQRI--------------------------------VREESLRLFTLQLQKIS
NDAGMPILGQP--------------C-FCKYAT------------GQ------DQVEPMF
-----RYLKNTHA---------GLQLIVVVLPGK-------TPVYAEVKRVGDIMF---G
LATQCVQSKNVNKT---------SPQ---TLSNLCLKINVKLG-GINSIIVPSV--RP--
-A------VFREPVIFLGADVTHPPA-------G---------DKT----KPSIAAVVAS
MDAHPSRYSATVRVQS------HR-----------QEIIHDLYPMVRDLLL---------
------QF---------------YRAT-R-FKPTRIIYYRDGVGEGQFLNVLNHELRAIR
EACVKLEL-----G-YQPGITFIVVQKRHHTRLFCAD-KKD-------------------
----------QMGK-SGNIPAGTTVDQVITHPTEFDFYLCSHAGIQGTSRPSHYHVLWDD
NRFSADDIQNLTYQLCHTYVRCTRSVSIPAPAYYAHLVAFRARY-HL--VEKE-ID----
SG-EGSQKS----------------------------------------------GN-SD
E-------------------------------R-TPT-----------------------
AMMRAVTVHPET----LRV----------MYFA-----------
>Csi112397 
LFTSS-------------------------------------------------------
---------------------------VKEHSQNY-------------------------
--------------NVISGAANTGVPTMVS--------STPAT-N--Q---PVMVAPIGS
PPGSA---------------------------VLNNG-----------------------
-------------------CTISPNCGV---TS-NTTNASMT-Y--SNGPT---------
----------------------------------G--------------------MASLS
A--GNG--NGGTQCGNGSSPPAVGSG----------------------------------
--------------------------------------GDVPSIGG-------------G
GGGG-----------SASSAGAGS------NSSGSGGAGGST------------------
----------------------------------------------------GGSGSC--
SGMGHS-ASS----QHLIQ-------------------------------------FEPP
ARPGR----GSD--GRAISLRANHFEIRM-PK-G-FLHHYDVSIVPEKCP----------
------------------------RRVNR----EIIETMVNS------MHYQKYFYNQKP
VFDGRRNMYTRDPLP---ISKEKVELEVTLPGEG----------K---DRVFRVAIKHVS
------------------EVSLFALEEALGGHI---------RHIPN--------DAVVS
LDVIMRHLPSMS---------------------YTPVGRSFFQNPD-G------------
-----------------Y--------ENPLGGGREVWFGFHQSVRPSQ-WR-MMLNIDVS
ATAFYKA--QSVIDFMCEVLDIS--DK-------SE--------QRRALTDSQRVKFTKE
IKGLKVEITHCG---------------TMRRKYRVCNVTRRPAHTQSFPLQLET------
-------G--ATME---CTVAKYFQERYNIRLEYPHLPCLQVG-QEQKH--TYLPLEVCN
MVAG-QRCIKKLTDMQTSTMIKATARSAPDREKEINNL------------VKRANF--NA
DPH--LQ-MFGINV-NTRMAEIQGRVIPAPKIQYG---GR--------------TK----
--------A-QASPQL----------GVWDM-RGKQFFSGIEIK---------------V
WAIACFAPQRI--------------------------------VREDSLRYFTLQLQKIS
NDAGMPILAQP--------------C-FCKYAT------------GQ------DQVEPMF
-----RYLKNTHA---------GLQLIVVVLPGK-------TPVYAEVKRVGDIMF---G
LATQCVQSKNVNKT---------SPQ---TLSNLCLKINVKLG-GINSIIVPSV--RP--
-A------VFREPVIFLGADVTHPPA-------G---------DKT----KPSIAAVVAS
MDAHPSRYSATVRVQP------HR-----------QEIIQDLYPMVKDLLL---------
------QF---------------YRAT-R-FKPTRIIYYRDGVSEGQFLNVLNHELRAIR
EACVKLEL-----G-YQPGITFIVVQKRHHTRLFCAD-KKD-------------------
----------QMGK-SGNIPAGTTVDQVITHPTEFDFYLCSHAGIQGTSRPSHYHVLWDD
NRFSADDIQNLTYQLCHTYVRCTRSVSIPAPAYYAHLVAFRARY-HL--VEKE-ID----
SG-EGSQKS----------------------------------------------GN-SD
E-------------------------------R-TPT-----------------------
AMMRAVTVHPET----LRV----------MYFA-----------
>Ovi_02735 
LFTSS-------------------------------------------------------
---------------------------VKEHSQNY-------------------------
--------------NVISGATNTGVPTMAS--------STPATIN--Q---PVMVAPIGS
PPGSA---------------------------VLNNG-----------------------
-------------------CTISPNCGV---TS-NTTNASMT-Y--SNGPT---------
----------------------------------G--------------------MASLS
T--GNG--NGGNQCGNGSSPPAVGSG----------------------------------
--------------------------------------GDVPSI---------------G
GGGG-----------SASSAGAGS------NSSGSGGAGGST------------------
----------------------------------------------------GGSGSC--
SGMGHS-ASS----QHLIQ-------------------------------------FEPP
ARPGR----GSD--GRAISLRANHFEIRM-PK-G-FLHHYDVSIVPEKCP----------
------------------------RRVNR----EIIETMVNS------MHYQKYFYNQKP
VFDGRRNMYTRDPLP---ISKEKVELEVTLPGEG----------K---DRVFRVAIKHVS
------------------EVSLFALEEALGGHI---------RHIPN--------DAVVS
LDVIMRHLPSMS---------------------YTPVGRSFFQNPD-G------------
-----------------Y--------ENPLGGGREVWFGFHQSVRPSQ-WR-MMLNIDVS
ATAFYKA--QSVIDFMCEVLDIS--DK-------SE--------QRRALTDSQRVKFTKE
IKGLKVEITHCG---------------TMRRKYRVCNVTRRPAHTQSFPLQLET------
-------G--ATME---CTVAKYFQERYNIRLEYPHLPCLQVG-QEQKH--TYLPLEVCN
MVAG-QRCIKKLTDMQTSTMIKATARSAPDREKEINNL------------VKRANF--NA
DPH--LQ-MFGINV-NTRMAEIQGRVIPAPKIQYG---GR--------------TK----
--------A-QASPQL----------GVWDM-RGKQFFSGIEIK---------------V
WAIACFAPQRI--------------------------------VREDSLRLFTLQLQKIS
NDAGMPILAQP--------------C-FCKYAT------------GQ------DQVEPMF
-----RYLKNTHA---------GLQLIVVVLPGK-------TPVYAEVKRVGDIMF---G
LATQCVQSKNVNKT---------SPQ---TLSNLCLKINVKLG-GINSIIVPSV--RP--
-A------VFREPVIFLGADVTHPPA-------G---------DKT----KPSIAAVVAS
MDAHPSRYSATVRVQP------HR-----------QEIIQDLYPMVKDLLL---------
------QF---------------YRAT-R-FKPTRIIYYRDGVSEGQFLNVLNHELRAIR
EACVKLEL-----G-YQPGITFIVVQKRHHTRLFCAD-KKD-------------------
----------QMGK-SGNIPAGTTVDQVITHPTEFDFYLCSHAGIQGTSRPSHYHVLWDD
NRFSADDIQNLTYQLCHTYVRCTRSVSIPAPAYYAHLVAFRARY-HL--VEKE-ID----
SG-EGSQKS----------------------------------------------GN-SD
E-------------------------------R-TPT-----------------------
AMMRAVTVHPET----LRV----------MYFA-----------
>Eni.302019
------------------------------------------------------------
------------------------------------------------------------
------------------------------------------------------------
------------------------------------------------------------
------------------------------------------------------------
------------------------------------------------------------
------------------------------------------------------------
------------------------------------------------------------
------------------------------------------------------------
------------------------------------------------------------
------------------L-------------------------------------FEPP
VRPNR----GAE--GRPISLRANHFEIRM-PK-G-FLHHYDVVITPEKCP----------
------------------------RRVNR----DIIETMVNS------MHYQKYFYNQKP
VFDGRRNMYTRDPLP---ISKEKVELEVTLPGEA----------K---DRVFRVAIKHVS
------------------EVSLFALEEALEGHA---------KQIPH--------DAVLS
LDVIMRHLPSMN---------------------YTPVGRSFFQNPE-G------------
-----------------Y--------ENPLGGGREVWFGFHQSVRPSQ-WK-MMLNIDVS
ATAFYKA--QPVIDFMCEVLDIT--DK-------ND--------QRRFLSDSQRVKFTKE
IKGLKVEITHCG---------------SMRRKYRVCNVTRRPAQTQSFPLQMDN------
-------G--ATIE---CTVAKYFMERYNLKLEYPHLPCLQVG-QEQKH--TYLPLEVCN
MVAG-QRCIKKLTDMQTSTMIKATARSAPDREKEINNL------------VRRANF--SS
DPH--LQ-VFGIQV-TPRMAEISGRVIPAPKIQYG---GR--------------TK----
--------A-QAAPQM----------GVWDM-RGKQFFSGIEIK---------------V
WAIACFAPHRI--------------------------------VKDEALRQFTSQLQKIS
NDAGMPIVSQP--------------C-FCKYAT------------GQ------DQVEPMF
-----RYLRSNYP---------GLQLIVVVLPGK-------TPVYAEVKRVGDIMF---G
LATQCVQSKNVNRT---------SPQ---TLSNLCLKINVKLG-GINSILVPTV--RP--
-A------VFREPVIFLGADVTHPPA-GMDFHFG---------DKT----KPSIAAVVAS
MDAHPSRYSATVRVQT------HR-----------QETIQDLYPMVKDLLL---------
------QF---------------YRST-R-FKPARIIYYRDGVSEGQFINVLNHELRAIR
EACVKLEL-----G-YQPGITFIVVQKRHHTRLFCSD-KKD-------------------
----------QMGK-SGNIPAGTTVDQIITHPTEFDFYLCSHAGIQGTSRPSHYHVLWDD
NRFSADDIQNLTYQLCHTYVRCTRSVSIPAPAYYAHLVAFRARY-HL--VEKE-ID----
SG-EGSQKS----------------------------------------------GN-SD
E-------------------------------R-TPT-----------------------
AMMRAVTVHPET----LRV----------MYFA-----------
>SmeT047591
LFNS--------------------------------------------------------
------------------------------------------------------------
---------------------------------------NGNNENNSA-----ILGLAAT
PNGNQTMN------------------------PLGAPGQP--------------------
-----------------PNTSVPAIIG----------STQLS-SNISSGPS---------
------------------------------------------------------------
-------------------PPQLPT-----------------------------------
------------------------------------------------------------
----------------------GS------NSQYSSSG----------------------
------------------------------------------------------------
--------------NGSVY-------------------------------------FQPP
SRPDQ----GTD--GRTIQLKANHFEIVM-PK-G-FLHHYDITITPEKCP----------
------------------------RRVNR----DIIQAMVNN------MHYQKYFYNQKP
VFDGRRNMYTREPLS---IGKEKLELEVILPGEG----------K---DRVFKVCLKHVS
------------------EVSLFALEEALQGRR---------QTIPA--------ETVTA
LDVIMRHLPSMT---------------------YTPVGRSFFHNTG-D------------
-----------------Y--------DNPLGGGREVWFGFHQSVRPSQ-WK-MMLNIDVS
ATAFYKE--QSVINFMFEVLEID-----------KD--------QKRPLTDSQRVKFTKE
IKGLKVEINHCG---------------PIKRKYRVCNVTRRSAQSQTFPLQSEQ------
-------G--QTIE---CTVTKYFQDRYGMKLQHPHLPCLQVG-QEQKH--TYLPLEVCN
IVSG-QRCIKKLTDMQTSTMIKATARSAPDREKEINNL------------VRRSNF--NA
DPH--LQ-IFGVSV-NTRMADIQGRVIPAPKIQYG---GR--------------TK----
--------A-QATPQQ----------GVWDM-RGKQFFSGIEIK---------------V
WAIACFAPQRT--------------------------------VREDSLRTFTQQLQKIS
NDAGMPIVGQP--------------C-FCKYAT------------GQ------DQVEPMF
-----RYLKNSFT---------GLQLIVVVLPGK-------TPVYAEVKRVGDIIF---G
LATQCVQAKNVNKP---------SPQ---TLSNLCLKINVKLG-GINSILVPSV--RP--
-A------VFKEPVIFLGADFTHPPA-------G---------DKT----KPSIAAVVGS
MDAHPSRYAATVSVQP------HR-----------QETIQDLAAMVKELLI---------
------QF---------------YKST-R-FKPTRIIYYRDGVSEGQFLNVLNHELKAIR
EACIKLEM-----S-YQPGITFVVVQKRHHTRLFCSD-KKD-------------------
----------QMGR-SGNIPAGTTVDQIITHPTEFDFYLCSHAGIQGTSRPSHYHVLWDD
NRFSADEIQTLTYQLCHTYVRCTRSVSIPAPAYYAHLVAFRARY-HL--VEKE-LD----
SG-EGSQKS----------------------------------------------GN-SD
E-------------------------------R-NPT-----------------------
AMMRAVTVHSET----LKV----------MYFA-----------
>Mfu46046  
------------------------------------------------------------
------------------------------------------------------------
------------------------------------------------------------
------------------------------------------------------------
------------------------------------------------------------
------------------------------------------------------------
------------------------------------------------------------
------------------------------------------------------------
------------------------------------------------------------
------------------------------------------------------------
------------------------------------------------------------
------------------------------------------------------------
------------------------------------------------------------
------------------------------------------------------------
------------------------------------------------------------
------------------------------------------------------------
------------------------------------------------------------
------------------------------------------------------------
------------------------------------------------------------
------------------------------------------------------------
----------------------------------------------------------NA
DPH--LQ-AFGITV-STRMAEVQGRVITAPKLQYG---GH--------------TK----
--------A-QATPNQ----------GVWDM-RGKQFYSGIEIK---------------V
WAIACFAPQRT--------------------------------VREDALRQFTNQLQKIS
SDAGMPIVGQP--------------C-FCKYAT------------GQ------DQVEPMF
-----RFLKNTYQ---------GLQLIVVILPGK-------TPVYAELKRVGDILF---G
LATQCVQAKNVNKT---------SPQ---TLSNLCLKINVKLG-GINSILVPSV--RP--
-A------VFAEPVMFLGADVTHPPA-------G---------DRS----KPSIAALVAS
MDAHPSRYSAKVRVQQ------HR-----------QEHIQDLEQMVYDLLK---------
------LF---------------YVTT-R-FKPTRLIYYRDGVSEGQFLNVLNYEIRAIR
RACVSLEM-----D-YQPGITFIVVQKRHHTRLFCAD-KKD-------------------
----------QMGK-SGNIPAGTTVDTSITHPTEFDFFLCSHAGIQGTSRPSHYHVLWDD
NNFKADEIQHLTYQLCHTYVRCTRSVSIPAPAYYAHLVAFRARY-HL--VEKD-LD----
SG-EGSQKS----------------------------------------------GN-SD
E-------------------------------R-NPT-----------------------
TLTRAVTVHMDT----LNA----------MYFA-----------
>Egr0346200
LFGMS-------------------------------------------------------
---------------------------VQGISPNY-------------------------
-------------------------------------------ENSGE---LTLFASEVS
PSITNSISTE--------------------------------------------------
-------------------------------------SSEVS-NGQNDTPS---------
-------------------------------------P-----------PTSTVVANELN
P--SEN--TLVLRSNEITPPP--GGA----------------------------------
--------------------------------------GDGPSGNS-------------P
GMGG--------------SGGGGG------GSAGGSSGGGD-------------------
-----------------------------------------------------GGSRPGG
NDRHNNTPPT----QHSFI-------------------------------------FEPP
ARNSH----GTE--GRAIALRANHFEITV-PH-G-FLHHYDVAISPEKCP----------
------------------------RRVNR----EIIETMVNS------MHYQNYFYNQKP
VFDGRRNMYTRDPLP---IGNETVELEVTLPGEG----------R---DRVFKVAIRHVS
------------------EVSLFSLEDALDGRS---------KRIPA--------DAVIS
LDVIMRHLPSMS---------------------YTPVGRSFFQTPERG------------
-----------------Y--------DNPLGGGREVWFGFHQSVRPSQ-WR-MMLNIDVS
ATAFYKS--QSVIDFMCEVLDLT--DK-------ND--------QRRPLTDSQRVKFTKE
IKGLKVEITHCG---------------SMRRKYRVCNVTRRSAQSQSFPLQLDS------
-------G--ATVE---STVAKYFQDRYNIVLNYPNLPCLQVG-QEQKH--TYLPLEVCN
MVAG-QRCIKKLTDMQTSTMIKATARSAPDREKEINNL------------VRRANF--NA
DPH--LQ-MFGITV-IPRMVDIQGRVIPAPKIQYG---GR--------------TK----
--------A-QASPQL----------GVWDM-RGKQFFSGIEIK---------------T
WAIACFAPKRI--------------------------------VREDSLQQFVIQLQKIS
NDAGMPIQSPP--------------S-FCKYAT------------GQ------DQVEPMF
-----RFLKNQHV---------GLQLIVVVLPGK-------TPVYAEVKRVGDIMF---G
LATQCVQSKNVNKT---------SPQ---TLSNLCLKINVKLG-GINSILVPAV--RP--
-T------VFREPVIFFGADVTHPPA-------G---------DKT----KPSIAAVVAS
MDAHPSRYSATVRVQS------HR-----------QEIIQDLYPMVRSLLL---------
------QF---------------YQST-R-FKPARIIYYRDGVSEGQFSNVLNHELRAIR
EACLKLEI-----E-YQPGITFVVVQKRHHTRLFCAD-KKD-------------------
----------QMGR-SGNIPAGTTVDHVITHPTEFDFYLCSHAGIQGTSRPSHYHVLWDD
NNFSADDLQNLTYQLCHTYVRCTRSVSIPAPAYYAHLVAFRARY-HL--VEKE-ID----
SG-EGSQKS----------------------------------------------GN-SD
E-------------------------------R-TPT-----------------------
AMMRAVTVHPET----LRV----------MYFA-----------
>Emu0346200
LFGMS-------------------------------------------------------
---------------------------VQGISPNY-------------------------
-------------------------------------------ENSGE---LTLFASEVS
PSITNSISTE--------------------------------------------------
-------------------------------------SSEVS-NGQNDTPS---------
-------------------------------------P-----------PTSTVVANELN
P--SEN--TLVSRSNEITPPP--GGA----------------------------------
--------------------------------------GDGPPGNS-------------P
GMGG--------------SGGGGG------GSAGGSSGGGD-------------------
-----------------------------------------------------GGSRPGG
NDRHNNTPPT----QHSFI-------------------------------------FEPP
ARNSH----GTE--GRAIALRANHFEITV-PH-G-FLHHYDVAISPEKCP----------
------------------------RRVNR----EIIETMVNS------MHYQNYFYNQKP
VFDGRRNMYTRDPLP---IGNETVELEVTLPGEG----------R---DRVFKVAIRHVS
------------------EVSLFSLEDALDGRS---------KRIPA--------DAVIS
LDVIMRHLPSMS---------------------YTPVGRSFFQTPERG------------
-----------------Y--------DNPLGGGREVWFGFHQSVRPSQ-WR-MMLNIDVS
ATAFYKS--QSVIDFMCEVLDLT--DK-------ND--------QRRPLTDSQRVKFTKE
IKGLKVEITHCG---------------SMRRKYRVCNVTRRSAQSQSFPLQLDS------
-------G--ATVE---STVAKYFQDRYNIVLNYPNLPCLQVG-QEQKH--TYLPLEVCN
MVAG-QRCIKKLTDMQTSTMIKATARSAPDREKEINNL------------VRRANF--NA
DPH--LQ-MFGITV-IPRMVDIQGRVIPAPKIQYG---GR--------------TK----
--------A-QASPQL----------GVWDM-RGKQFFSGIEIK---------------T
WAIACFAPKRI--------------------------------VREDSLQQFVIQLQKIS
NDAGMPIQSPP--------------S-FCKYAT------------GQ------DQVEPMF
-----RFLKNQHV---------GLQLIVVVLPGK-------TPVYAEVKRVGDIMF---G
LATQCVQSKNVNKT---------SPQ---TLSNLCLKINVKLG-GINSILVPAV--RP--
-T------VFREPVIFFGADVTHPPA-------G---------DKT----KPSIAAVVAS
MDAHPSRYSATVRVQS------HR-----------QEIIQDLYPMVRSLLL---------
------QF---------------YQST-R-FKPARIIYYRDGVSEGQFSNVLNHELRAIR
EACLKLEI-----E-YQPGITFVVVQKRHHTRLFCAD-KKD-------------------
----------QMGR-SGNIPAGTTVDHVITHPTEFDFYLCSHAGIQGTSRPSHYHVLWDD
NNFSADDLQNLTYQLCHTYVRCTRSVSIPAPAYYAHLVAFRARY-HL--VEKE-ID----
SG-EGSQKS----------------------------------------------GN-SD
E-------------------------------R-TPT-----------------------
AMMRAVTVHPET----LRV----------MYFA-----------
>Tso0674100
LYTL--------------------------------------------------------
------------------------------------------------------------
---------------------------------------LEFAENHGE---ISLFASETS
PSIANSVSTE--------------------------------------------------
-------------------------------------SSEVS-NGQNGTPS---------
-------------------------------------P-----------PTST-------
------------------------------------------------------------
------------------------------------------------------------
------------------------------------------------------------
------------------------------------------------------------
--------------MHPFI-------------------------------------FEPP
ARNSH----GTE--GRAINLKANHFEITL-AS-E-DLEHYDVAISPEKCP----------
------------------------RRVNR----EIIETMVNS------LHYVNYFNNQKP
VFDGRRNMYTRKPLP---IGNDTLELEVTLPGEG----------R---DRVFKVAIRHLS
------------------KVSFQSLKDALSGKS---------KRIPA--------DALIS
LDVIMRHLPSMS---------------------YTPVGRSFFQTPERG------------
-----------------Y--------DNPLGGGREVWFGFHQSVRPSQ-WK-MMLNIDVS
ATAFYKS--QSVIDFMCEVLDLT--DK-------ND--------QRRPLTDSQRVKFTKE
IKGLKVEITHCG---------------NMRRKYRVCNVTRRSAQSQSFPLQLDS------
-------G--ATVE---STVAKYFQDRYNIVLNYPNLPCLQVG-QEQKH--TYLPLEVCN
MVAG-QRCIKKLTDMQTSTMIKATARSAPDREKEINNL------------VRRANF--SG
DPH--LK-MFGISV-LPRMVDIQGRVIPAPKIQYG---GR--------------TK----
--------A-QASPQL----------GVWDM-RGKQFFSGIEIK---------------T
WAIACFAPKRI--------------------------------VREEALQQFIIQLQKIS
NDAGMPIQSPP--------------S-FCKYAT------------GQ------DQVEPMF
-----RFLKNQHV---------GLQLIVVVLPGK-------TPVYAEVKRVGDIMF---G
LATQCVQSKNVNKT---------SPQ---TLSNLCLKINVKLG-GINSILVPGV--RP--
-T------VFREPVIFFGADVTHPPA-------G---------DKT----KPSIAAVVAS
MDAHPSRYSATVRVQS------HR-----------QEIIQDLYPMVRSLLL---------
------QF---------------YQST-R-FKPARIIYYRDGVSEGQFSNVLNHELRAIR
EACVRLEL-----E-YQPGITFVVVQKRHHTRLFCAD-KKD-------------------
----------QMGR-SGNIPAGTTVDHVITHPTEFDFYLCSHAGIQGTSRPSHYHVLWDD
NNFSADDLQNLTYQLCHTYVRCTRSVSIPAPAYYAHLVAFRARY-HL--VEKE-ID----
SG-EGSQKS----------------------------------------------GN-SD
E-------------------------------R-TPT-----------------------
AMMRAVTVHPET----LRV----------MYFA-----------
>Pvi28319  
MFGNT-------------------------------------------------------
---------------------------V--------------------------------
-------------------------------------------YNHGA--AFSPFNEFYM
PPSNPLGG----------------------------------------------------
-----------------------------------------A-HGGYGHPQ---------
----------------------------------G----------------------GSH
G--GGS--MGGGVPGAVGGPG--GGG----------------------------------
--------------------------------------GGLPPMPP-------------P
GGGG-----------MPPSGPPGP------PPPPPPSGGGS-------------------
------------------------------------------------------------
--------------SGLAD-------------------------------------NVPP
LRPGR----GSE--GRPIALRANHFEIKM-PK-G-FLHHYEVTIVPEKCP----------
------------------------RRVNR----EIIETMVNS------MSYQRYFYNQKP
VFDGRKNMYTREPLV---VGRDKMELEVTLPGEG----------K---DRVFKVSIKHVS
------------------EVSLFSLEEALEGRQ---------RNIPG--------DSVLA
LDVIMRHLPSMT---------------------YTPVGRSFFQSPE-G------------
-----------------Y--------DHPLGGGREVWFGFHQSVRPSH-WR-MMLNIDVS
ATAFYKA--QSVIDFLHEVVDTR--EADQGG--GQE--------QRRPLTDSQRVKFTKE
IKGLKVEITHCG---------------NMKRKYRVCNVTRRPASAQSFPLQLDN------
-------G--QTVE---CTVARYFLERYKMRLQYPHLPCLQVG-QEQKH--TYLPLEVCK
IVMG-QRCIKKLTDMQTSTMIKATARSAPDREKEINNL------------VRRANF--NQ
DPH--LQ-TFGITV-NTRMAEIQGRVLPAPKIQYG---GR--------------TK----
--------A-QAMPQQ----------GVWDM-RGKQFYSGIEIK---------------V
WAIACFAPQRT--------------------------------VREDALRQFTQQLQKIS
NDAGMSIIGQP--------------C-FCKYAT------------GQ------DQVEPMF
-----RYLKNTYQ---------GLQLIVVVLPGK-------TPVYAEVKRVGDILF---G
LATQCVQAKNVNKT---------SPQ---TLSNLCLKINVKLG-GINSILVPTI--RP--
-A------VFREPIIFLGADVTHPPA-------G---------DRS----KPSIAALVAS
MDAHPSRYSAVVRVQSVSFEQAHR-----------QELIHDLTAMVKELLL---------
------NF---------------FRST-K-FKPTKIVFYRDGVSEGQFGNVLQHELKCLR
EACVRLEM-----S-YQPGITFVVVQKRHHTRLFCSD-KKD-------------------
----------QMGK-SGNIPAGTTVDQVITHPTEFDFYLCSHAGIQGTSRPSHYHVLWDD
NRFSADDIQILTYQLCHTYVRCTRSVSIPAPAYYAHLVAFRARY-HL--VEKE-ID----
SG-EGSQKS----------------------------------------------GN-SD
E-------------------------------R-NPT-----------------------
AMLRAVTVHPDT----MNV----------MYFA-----------
>Mfu48140  
------------------------------------------------------------
------------------------------------------------------------
------------------------------------------------------------
------------------------------------------------------------
------------------------------------------------------------
------------------------------------------------------------
------------------------------------------------------------
------------------------------------------------------------
------------------------------------------------------------
------------------------------------------------------------
------------------------------------------------------------
------------------------------------------------------------
----------------------------------------------------KVFYNQKP
VFDGRKNMYTREPLP---IGNDKFELEVTLPGEG----------K---DRVFKVTLQHVS
------------------VISLFALEDALEGRN---------NNIPN--------EAVIS
LDVVMRHLPSLN---------------------YTPVGRSFFQNSE-G------------
-----------------Y--------DNPLGGGREVWFGFHQSVRPSQ-WK-MMLNIDVS
ATAFYKA--QPVIDFMCEVLDMQ--DK-------SE--------HKRPLSDSHRVKFIKE
IKGLKIEITHCG---------------AMRRKYRVCNVTRRPASSQVFPLQLDT------
-------G--ETID---CTVAQYFLERYKLRLQYPHLPCLQVG-QEQKH--TYLPLEVCN
IVAG-QRCIKKLTDMQTSTMIKATARSAPDREREINNL------------VKKANF--NS
DPH--LK-EFRVQV-NTKMADIQGRVISAPKIQYG---GR--------------TK----
--------A-QAQPQQ----------GVWDM-RGKQFYSGIEIK---------------V
WAIACFAPQRT--------------------------------VREDALRQFTQQLQKIS
NDAGMPIIGQP--------------C-FCKYAT------------GH------DQVAPMF
-----KYMTETYQ---------GLQLIVVILPGK-------TPVYAEVKSVGDIFC---G
IATQCVQAKNVNKT---------SPQ---TLSNLCLKINVKLG-GINSIIVPSV--RP--
-A------VFREPIIFIGADVTHPPA-------G---------DRF----KPSIAAMVAS
MDAHPSRYAATVRVQT------HR-----------RETIEDLSAMVKDLLI---------
------QF---------------YTST-R-FKPVRIIYYRDGVSEGQFSNVLEFELKEIR
KACMELEL-----N-YQPGITFVVVQKRHHTRLFCAD-KKD-------------------
----------QMGK-SGNIPAGTTVDTVITHPTQFDFFLCSHAGIQGTSRPSHYHVLWDD
NEFTADDIQILTYQLCHTYVRCTRSVSIPAPAYYAHLVAFRARY-HL--VDKG-VD----
SG-EGSQKS----------------------------------------------GN-SQ
E-------------------------------H-SPI-----------------------
VDNRAVTVNPKI----VKV----------MYYA-----------
>Gap26895  
NFSFH-------------------------------------------------------
---------------------------PLGPLSNF-------------------------
--------------------------NDSG--------NLGFGSQYGA---LPMVTSPTM
PSNQPFGSQL----------------------PVGGGG----------------------
--------------------GIPPPIGG---GS----TNQVG-SGRAQPPS---------
------------------------------------------------------------
--------------MAGSGPPGFSA-----------------------------------
------------------------------------------------------------
-IGG-----------PGASGGDGS------GSGAAGGG----------------------
------------------------------------------------------------
--------------PPRLE-------------------------------------LHPP
PRPGR----GTE--GRAIQLRANHFDIRL-PK-G-FLHHYEVTIVPEKCP----------
------------------------RRVNR----EIIEVMVNS------MHHQKFFYNQKP
VFDGRKNMYTREPMP---IGNDKLELEVTLPGEG----------K---DRVFQVTIKHVS
------------------EVSLFALEEALEGRL---------QSIPI--------DAVAA
IDVIMRHLPSMT---------------------YTPVGRSFFHAPE-G------------
-----------------Y--------DHPLGGGREVWFGFHQSIRPSH-WR-MMLNIDVS
ATAFYKG--QSVIDFMCEVLDIR--DL------VQE--------PRRPLTDSQRVKFTKE
IKGLKVEITHSG---------------TMRRKYRVCSVTRRPAQTQSFPLQVES------
-------G--QSVD---CTVAKYFKERYNMNLLYPHLPCLQVG-QEQKH--TYLPLEVCN
VVSG-QRCIKKLTDMQTSTMIKATARSAPDREREINNL------------VRRANF--NQ
DPH--LQ-TFGITV-NTRMSEIPGRVLPAPKIQYG---GR--------------TK----
--------A-QASPQQ----------GVWDM-RGKQFFSGIEIK---------------V
WAIACFAPQRT--------------------------------VRDESLRTFTQALQKIS
HDAGMPISSSP--------------V-FCKYAS------------GQ------DQVEPMF
-----RFLKNTNE---------GLQLIVVVLPGK-------TAVYAEVKRVGDILF---G
LATQCVQAKNVNKT---------SPQ---TLSNLCLKINVKLG-GINSILVPAL--RP--
-N------VFREPVIFLGADVTHPPA-------G---------DRS----KPSIAAVVGS
MDAHPSRYCATVRVQG------HR-----------QEIIQDLTSMVKELLI---------
------HF---------------YIST-K-FKPLRVIFYRDGISEGQFLNVLSHELRAIR
EACVTLEE-----G-YKPGITFIAVQKRHHTRLFCAD-KKD-------------------
----------HSGR-SGNIPAGTTVDQIITHPTEFDFYLCSHAGIQGTSRPSHYHVLWDD
NHFSADDMQLLTYQLCHTYVRCTRSVSIPAPAYYAHLVAFRARY-HL--VEKE-LD----
SG-EGSQKS----------------------------------------------GN-SD
E-------------------------------R-NPT-----------------------
AMMRAVTVHPET----IKV----------MYFA-----------
>Rro52813  
------------------------------------------------------------
------------------------------------------------------------
------------------------------------------------------------
------------------------------------------------------------
---------------------------------------NV-------------------
------------------------------------------------------------
------------------------------------------------------------
------------------------------------------------------------
------------------------------------------------------------
------------------------------------------------------------
------------------------------------------------------------
-----------------------------------------INLQPNSLL----------
------------------------RPVHQ----LVDRIIVES----------QSFLDHTP
L-----NLLK----P---IGREKVELDVALPGEG----------R---DRRFKVAIKYIS
------------------DISLFALEESLEGRS---------NIVPQ--------EAVNA
LDVIMRHLPSMS---------------------YTPVGRSFFQHPD-G------------
-----------------Y--------DNPLGGGREVWFGFHQSVRPSH-WK-MMLNIDVS
ATAFYKA--QSVIDFLYEVLDLN--DP-------QE--------RRRPLQDSMRVKFTKE
IRGLKVEITHCG---------------QMRRKYRVCNVTRRPAQTQVFPLQTES------
-------G--DTVD---CTVAEYFARRYRLLLTYPHLPCLQVG-QEQKH--TYLPLEVCV
IVAG-QRCIKKLTDSQTSTMIKATARSAPDREREINSL------------VRNANF--NS
DPH--LQ-MFNVSV-NTRMAEIQGRVIPAPKIQYG---GR--------------SK----
--------A-LATPSQ----------GVWDM-RGKQFFSGIDIK---------------V
WAIACFAQQRA--------------------------------VREDALRQFTQQLQKIS
SDAGMPIMSQP--------------V-FCKYAT------------GQ------DQVEPMF
-----RFLKNSYH---------GLQLIVVVLPGK-------TPVYAEVKRVGDILF---G
LATQCVQAKNVSKT---------SPQ---TLSNLCLKINVKLG-GINCILLPQV--RP--
-K------IFSEPIIFLGADVTHPPAAGYSTVLG---------DRN----KPSIAAVVGS
MDAHPGRYSATVRVQA------HR-----------QETIQELASMVKEMLL---------
------HF---------------YRST-T-FKPTRIVYYRDGVSEGQFSNVLNYELRAIR
EACVRIEM-----N-YTPGITFIAVQKRHHTRLFCSD-RKD-------------------
----------QMGR-SGNIPAGTTVDQVITHPTEFDFYLCSHAGIQGTSRPSHYHVLWDD
NQLSADEIQSLTYQLCHTYVRCTRSVSIPAPAYYAHLVAFRARY-HL--VEKE-ID----
SG-EGSQKS----------------------------------------------GN-SD
E-------------------------------R-NPH-----------------------
AMLRAVTVHQES----VKV----------MYFA-----------
>Cte_Ago1  
------------------------------------------------------------
------------------------------------------------------------
------------------------------------------------------------
------------------------------------------------------------
-------------------------------------------PGPPGPPG---------
-------------------------------------P----------------------
-----------------PGPPGPPG-----------------------------------
------------------------------------------------------------
---------------QPSGGPPGP------PRPPGPS-----------------------
------------------------------------------------------------
--------------HPPPD-------------------------------------FQCP
PRPNH----GVE--GRHIMLRANHFQVHI-PK-G-FIHHYEISIQPDKCP----------
------------------------RRVNR----EIIETMVGA-------YSQKIFNGQKP
VFDGRKNLYCRDPLPS--VGADKVELEVTLPGEG----------R---DRVFKVSIRWMA
------------------QVSLYALEEALEGRA---------HQIPY--------DSIQA
LDVVMRHLPSMT---------------------YTPVGRSFFSPPE-G------------
-----------------Y--------DHPLGGGREVWFGFHQSVRPSG-WK-MMLNIDVS
ATAFYKA--QPVIEFMCEVLDLR--DI-------QD--------QRRPLTDSQRVKFTKE
IKGLKVEITHCG---------------TMKRKYRVCNVTRRPSQTQSFPLQLES------
-------G--QTVE---CTVAKYFLERYKMKLQYPHLPCLQVG-QEQKH--TYLPLEVCN
IVGG-QRCIKKLTDMQTSTMIKATARSAPDREKEINSL------------VRRADF--NN
DLY--LQ-TFGINV-STQMTEVQGRVLPAPKLQYG---GR--------------ISLLSQ
LFTGGRGLA-QVVPNQ----------GVWDM-RGKQLFQGIQIR---------------V
WAIACFAPQRT--------------------------------TGEEALRNFTQQLQRIS
NDAGMPIMGQP--------------C-FCKYAQ------------GA------DQVEPMF
-----RYLKNTYA---------GLQLIVVVLPGK-------TPVYAEVKRVGDIMF---G
LATQCVQSKNVNKT---------SPQ---TLSNLCLKINVKLG-GINNILLPSI--RP--
-A------VFESPLIFLGADVTHPPV-------G---------DRS----KPSIAAVVGS
MDAHPSRYSATVRVQS------HR-----------QEIISELSSMVKELLI---------
------QF---------------YRAT-R-YKPYRIIFYRDGVSEGQFTQVLHHELRAVR
EACMKLEL-----D-YHPGITFIVVQKRHHTRLFCAD-KKD-------------------
----------QIGR-SGNIPAGTTVDVGITHPTEFDFYLCSHAGIQGTSRPSHYHVLWDD
NHFSADELQSLTYQLCHTYVRCTRSVSIPAPAYYAHLVAFRARY-HL--VEKE-HD----
SG-EGSHHS----------------------------------------------GS-SE
E-------------------------------R-NMA-----------------------
VLARAVNIHSDT----SKV----------MYFA-----------
>Sle40563  
MFPIY-------------------------------------------------------
---------------------------PEMSQPNL-------------------------
-------------------------------------------VSQGQ---LGAIGSSQN
PNNTSSGILI----------------------PT-GPG----------------------
--------------------LVGNAIGGHFGGSALIGSIGIV-PGQSG------------
-----------------------------------AVP-----------VQQG-------
-------------VNAVGQPGAVGAPLNM-------------------------------
--------------------------------------------------------GGVV
QQGSVANQQNTGG-FMNAPGGVLN------QQPQQQSVINA-------------------
------------------------------------------------------------
--------------VPLNG-------------------------------------FMPP
ARPGI----GMD--GVAIQLRANHFQVEM-PK-G-IIHHYEVQIVPEKCP----------
------------------------RRVNR----EIVETMVHA-------YGSKIFAGQKP
VFDGRRNLYTREALP---IGRDKVDLEVTLPGEG----------K---DRVFKVTVKWVA
------------------QINLYQLDEALEGRT---------RSIPW--------DAVQA
IDVVLRHLPSMT---------------------YTPVGRSFFSAPE-G------------
-----------------C--------DHPLGGGREVWFGFHQSVRPSN-WK-MMLNIDVS
ATAFYKS--QSVIEFMTEVLDIR--DL-------QE--------QRRPLTDAQRLKFAKE
IRGLKVEITHCG---------------PQKRKYRVCNVTRRPAQTQTFPLLLES------
-------G--QTVE---CTVAKYFWERYKIRLQFPHLPCLQVG-QEQKH--TYLPFEVCN
IVGG-QRCIKKLTDMQTSTMIKATARSAPDREREINNL------------VSKAEF--NN
DPY--LQ-MFGLSV-RSHMVEVTGRVLTPPKLQYG---GR--------------TK----
--------A-QAIPQQ----------GVWDM-RGKQFYQGIEVR---------------V
WAIACFAPQRT--------------------------------VREDALRMFTQQLQKIS
NDAGMPIIGQP--------------C-FCKYAT------------AP------DQVEPMF
-----RYLKNTYP---------GLQLIVVVLPGK-------TPVYAEVKRVGDILF---G
LATQCVQAKNVNKT---------SPQ---TLSNLCLKINAKLG-GINAILLPSI--RP--
-A------VFREPVIFFGADVTHPPA-------G---------DKM----KPSIAAVVAS
MDAHPSRYAASVRIQS------HR-----------EELIQDLSSMVVELLI---------
------QF---------------YKST-R-FKPTRIVMYRDGVSEGQFQHVLHHELRAIR
QACIQLEV-----G-YQPGITFIVVQKRHHTRLFCSD-KKD-------------------
----------QIGK-SGNIPAGTTVDLGITHPSEFDFYLCSHAGIQGTSRPSHYHVIWDD
NRFSADEIQILTYQLCHTYLRCTRSVSIPAPAYYAHLVAFRARY-HL--VEKE-HD----
SG-EGSLHS----------------------------------------------GN-SE
E-------------------------------H-NPT-----------------------
NMMRAITVHPDA----TKV----------MYFA-----------
>Dme_Ago1  
MYPV--------------------------------------------------------
------------------------------------------------------------
------------------------------------------GQQSQW---TPSPTRPQS
PSQAQTSFDTL-------------------------------------------------
-------------------------------------TS---------------------
-----------------------------------PPA----------------------
-------------PGSSVNPTAVTS-----------------------------------
-----------------------------------------PSAQNVA-------AGGAT
VAGAAATAAQVASALGATTGSVTPA---IATATPATQ-----------------------
------------------------------------------------------------
--------------PDMPV-------------------------------------FTCP
RRPNL----GRE--GRPIVLRANHFQVTM-PR-G-YVHHYDINIQPDKCP----------
------------------------RKVNR----EIIETMVHA--------YSKIFGVLKP
VFDGRNNLYTRDPLP---IGNERLELEVTLPGEG----------K---DRIFRVTIKWQA
------------------QVSLFNLEEALEGRT---------RQIPY--------DAILA
LDVVMRHLPSMT---------------------YTPVGRSFFSSPE-G------------
-----------------Y--------YHPLGGGREVWFGFHQSVRPSQ-WK-MMLNIDVS
ATAFYKA--QPVIDFMCEVLDIR--DI-------NE--------QRKPLTDSQRVKFTKE
IKGLKIEITHCG---------------QMRRKYRVCNVTRRPAQMQSFPLQLEN------
-------G--QTVE---CTVAKYFLDKYRMKLRYPHLPCLQVG-QEHKH--TYLPLEVCN
IVAG-QRCIKKLTDMQTSTMIKATARSAPDREREINNL------------VKRADF--NN
DSY--VQ-EFGLTI-SNSMMEVRGRVLPPPKLQYG---GRVSTGLTGQQLFPPQNK----
-------VS-LASPNQ----------GVWDM-RGKQFFTGVEIR---------------I
WAIACFAPQRT--------------------------------VREDALRNFTQQLQKIS
NDAGMPIIGQP--------------C-FCKYAT------------GP------DQVEPMF
-----RYLKITFP---------GLQLVVVVLPGK-------TPVYAEVKRVGDTVL---G
MATQCVQAKNVNKT---------SPQ---TLSNLCLKINVKLG-GINSILVPSI--RP--
-K------VFNEPVIFLGADVTHPPA-------G---------DNK----KPSIAAVVGS
MDAHPSRYAATVRVQQ------HR-----------QEIIQELSSMVRELLI---------
------MF---------------YKSTGG-YKPHRIILYRDGVSEGQFPHVLQHELTAIR
EACIKLEP-----E-YRPGITFIVVQKRHHTRLFCAE-KKE-------------------
----------QSGK-SGNIPAGTTVDVGITHPTEFDFYLCSHQGIQGTSRPSHYHVLWDD
NHFDSDELQCLTYQLCHTYVRCTRSVSIPAPAYYAHLVAFRARY-HL--VEKE-HD----
SG-EGSHQS----------------------------------------------GC-SE
D-------------------------------R-TPG-----------------------
AMARAITVHADT----KKV----------MYFA-----------
>TcaAgo1   
M-----------------------------------------------------------
------------------------------------------------------------
----------------------------------------------SW---QTSP-----
PHQS--------------------------------------------------------
-------------------------------------AS---------------------
-----------------------------------PPP----------------------
-------------QTAFADPLSATA-----------------------------------
-----------------------------------------P------------------
--GTASTA-------VAVVGATSTA---LATVPPT-------------------------
------------------------------------------------------------
--------------TDPPV-------------------------------------FQCP
RRPNL----GRE--GRPIGLKANHFQVTM-PR-G-FVHHYDVSIQPDKCP----------
------------------------RKVNR----EIIETMVHA--------YGKIFGNLKP
VFDGRNNLYTRDPLP---IGNSREELEVTLPGEG----------K---DRLFRVTIKWVA
------------------QVSLYGLEEALEGRT---------RQIPY--------EAILA
LDVVMRHLPSMS---------------------YTPVGRSFFSSPE-G------------
-----------------Y--------YHPLGGGREVWFGFHQSVRPSQ-WK-MMLNIDVS
ATAFYKA--QPVIEFMCEVLDIR--DI-------NE--------QRKPLTDSQRVKFTKE
IKGLKIEITHCG---------------TMRRKYRVCNVTRRPAQMQSFPLQLDN------
-------G--QTVE---CTVAKYFLDKYKMKLRYPHLPCLQVG-QEHKH--TYLPLEVCN
IVAG-QRCIKKLTDMQTSTMIKATARSAPDREREINNL------------VRRADF--NN
DPY--VQ-EFGLTI-SNNMMEVRGRVLPPPKLQYG---GRVAS-LSGQVGW--HSK----
--------Q-QAMPNQ----------GVWDM-RGKQFFTGVEIR---------------V
WAIACFAPQRT--------------------------------VREDALRNFTQQLQKIS
NDAGMPIIGQP--------------C-FCKYAT------------GP------DQVEPMF
-----RYLKSTFQ---------SLQLVVVVLPGK-------TPVYAEVKRVGDTVL---G
MATQCVQAKNVNKT---------SPQ---TLSNLCLKINVKLG-GINSILVPSI--RP--
-K------IFNEPVIFLGADVTHPPA-------G---------DNK----KPSIAAVVGS
MDAHPSRYAATVRVQQ------HR-----------QEIIQELSSMVRELLI---------
------MF---------------YKSTGG-YKPHRIILYRDGVSEGQFLQLLQHELTAIR
EACIKLES-----D-YKPGITFIVVQKRHHTRLFCAD-KKE-------------------
----------QSGK-SGNIPAGTTVDVGITHPTEFDFYLCSHQGIQGTSRPSHYHVLWDD
SHLDSDELQCLTYQLCHTYVRCTRSVSIPAPAYYAHLVAFRARY-HL--VEKE-HD----
SG-EGSHQS----------------------------------------------GS-SE
D-------------------------------R-TPG-----------------------
AMARAITVHADT----KKV----------MYFA-----------
>Lpo_Ago1  
MFPV--------------------------------------------------------
------------------------------------------------------------
-------------------------------------------QPPGP----PGAPPPRG
PPG---------------------------------------------------------
------------------------------------------------------------
-------------------------------------P----------------------
-------------PGAMVPPPGPPG-----------------------------------
-----------------------------------------PPGA---------------
---------------PPTPGPSIAV---VPQTPPGQA-----------------------
------------------------------------------------------------
--------------HDLPT-------------------------------------FICP
RRPNV----GTD--GRPIMLRANHFEISM-PR-G-YLHHYDVTITPDKCP----------
------------------------RRVNR----EIVETMVQA--------YSKIFGSQKP
VFDGRKNMYTRDDLP---IGKDKVDLEVTLPGEG----------K---DRVFRVSIKWMA
------------------QVSLYALEEALQGRS---------RTIPV--------DAIQA
LDVVMRHLPSMT---------------------YTPVGRSFFSSPD-G------------
-----------------Y--------YHPLGGGREVWFGFHQSVRPSQ-WK-MMLNIDVS
ATAFYKA--QPVIEFMCEVLDIR--DI-------SE--------QRKPLTDSQRVKFTKE
IKGLKIEITHCG---------------TMRRKYRVCNVTRRPAQLQSFPLQLEN------
-------G--QTVE---CTVAKYFLDKYKMKLRYPHLPCLQVG-QEHKH--TYLPLEVCN
IVAG-QRCIKKLTDMQTSTMIKATARSAPDREREINNL------------VRKADF--NN
DPY--VR-EFGLSI-SSTMMEVRGRILPPPKLQYG---GR--------------TR----
--------Q-QAIPNQ----------GVWDM-RGKQFHTGIEIR---------------V
WAIACFAPQRT--------------------------------CREDALRNFTQQLQKIS
NDAGMPIIGQP--------------C-FCKYAT------------GP------DQVEPMF
-----RYLKSTFQ---------GLQLVVVVLPGK-------TPVYAEVKRVGDTVL---G
MATQCVQAKNVNKT---------SPQ---TLSNLCLKINVKLG-GINSILVPSI--RP--
-K------VFNEPVIFLGADVTHPPA-------G---------DNK----KPSIAAVVGS
MDAHPSRYAATVRVQQ------HR-----------QEHIQDLSTMVKELLI---------
------QF---------------YKST-R-FKPNRIIMYRDGVSEGQFSQVLAHELLAMR
ESCMKLEP-----D-YKPGITFIVVQKRHHTRLFCSD-KKE-------------------
----------QIGK-SGNIPAGTTVDVGITHPTEFDFYLCSHAGIQGTSRPSHYHVLWDD
NQFSADELQCLTYQLCHTYVRCTRSVSIPAPAYYAHLVAFRARY-HL--VEKE-HD----
SG-DGSYQS----------------------------------------------AN-GE
D-------------------------------R-TPT-----------------------
AMARAVTVHTDI----NKV----------MYFA-----------
>PteAgo3   
MYPV--------------------------------------------------------
------------------------------------------------------------
------------------------------------------GQPPGP---GPVAPPVRA
PQQ---------------------------------------------------------
------------------------------------------------------------
-------------------------------------P----------------------
-------------PQTTTPTMQTPSGSG--------------------------------
--------------------------------------MQLPPGG---------------
---------------IPPP-----------------------------------------
------------------------------------------------------------
---------------ELPV-------------------------------------FLCP
RRPNL----GTE--GRPIMLRANHFEIRM-PR-G-FLHHYDVTITPDKCP----------
------------------------RKVNR----EIIETMVQS--------YSKIFANIKP
VFDGRKNMYTRDDIP---IGSDKMEFEVTLPGEG----------K---DRVFRVAIKWLA
------------------KVSLYALEEALEGRS---------RAIPL--------DVIQA
LDVVMRHLPSMT---------------------YTPVGRSFFSSPD-G------------
-----------------Y--------NHPLGGGREVWFGFHQSVRPSQ-WK-MMLNIDVS
ATAFYKA--QPVTDFLCEVLDIR--DI-------QE--------QKKPLTDSQRVKFTKE
IKGLKIEITHCG---------------TMRRKYRVCNVTRRPAQLQSFPLQLEN------
-------G--QTVE---CTVAKYFQDKYKMKLRYPHFPCLQVG-QEHKH--TYLPLEVCN
IVAG-QRCIKKLTDMQTSTMIKATARSAPDREREINNLVSNTGLSSSSTQVRRADF--NN
DPY--VH-EFGLSI-SNTMMEVRGRILPPPKLQYG---GR--------------TK----
--------Q-QAIPNQ----------GVWDM-RGKQFHTGVEIR---------------V
WAIACFAPQRT--------------------------------CREDALRNFTQQLQKIS
NDAGMPIIGQP--------------C-FCKYAT------------GA------EQVEPMF
-----RYLKTTFQ---------GLQLVVVVLPGK-------TPVYAEVKRVGDTVL---G
MATQCVQSKNVNKT---------SPQ---TLSNLCLKINVKLG-GINSILVPNI--RP--
-K------VFNEPVIFLGADVTHPPA-------G---------DNK----KPSIAAVVGS
MDGHPSRYAATVRVQQ------HR-----------QEIIQDLASMVKELLI---------
------QF---------------YKST-R-FKPNRIIFYRDGVSEGQFHQVLTHELLAVR
EACMKLEA-----D-YKPGITFIVVQKRHHTRLFCSD-KKE-------------------
----------QIGK-SGNIPAGTTVDVGITHPTEFDFYLCSHAGIQGTSRPSHYHVLWDD
NQFTADELQCLTYQLCHTYVRCTRSVSIPAPAYYAHLVAFRARY-HL--VEKD-HE----
SG-DGSLQS----------------------------------------------TN-GE
D-------------------------------R-NPL-----------------------
AMARAVTVHTDT----NKV----------MYFA-----------
>Mli003634 
------------------------------------------------------------
------------------------------------------------------------
------------------------------------------------------------
------------------------------------------------------------
------------------------------------------------------------
------------------------------------------------------------
------------------------------------------------------------
------------------------------------------------------------
------------------------------------------------------------
------------------------------------------------------------
------------------------------------------------------------
---------GME--GRHIGLRANHFEIKL-PK-G-FLHHYDVSIMPDKCP----------
------------------------RRINR----EIVDIMVNS------MHHQKYFFNQRP
VFDGRKNLYTRDPLP---FGTDRLELEVTLPGEGS---------K---DRVFKVMMKYLG
------------------EVSLFALEEALEGRR---------QNIPA--------EAVNA
LDVVMRHLPSLQ---------------------YTPVGRSFFQPP---------------
--------------------------DHPLGSGREVWFGFHQSVRPSH-WK-MMLNIDVS
ATAFYKA--QTVCEFLCDVLEIQIRDL-------EE-------YNKKPLSDCNRVKFTKE
IKGLKIEITHCG---------------QMRRKYRVCNVTRRSASTQSFPLQMEN------
-------G--QTLE---CTVAKYFAERYKMKLRYPMLPCLQ-G-LENKH--TYLPLEVCN
IVSG-QRCIKKLTDSQTSTMIKATARSAPDREREINNL------------VRKANF--SH
DSH--LQ-TFGIQV-QTRMADIGGRVLPAPKIQYG---GR--------------SK----
--------A-QALPQQ----------GVWDM-RGKQFFAGIEIK---------------V
WAIACFAPQRT--------------------------------VREDSLRQFTQQLQKIS
QDAGMAITGQP--------------C-FCKYAN------------GQ------DQVEPMF
-----RYLKNNFH---------GLQLIVVVLPGK-------TPVYAEVKRVGDILF---G
LATQCVQAKNVIKT---------SPQ---TLSNLCLKINVKLG-GINSILVPGV------
--------VFREPVIFMGGDVTHPPA-------G---------DRS----KPSIAAVVAS
MDAHPSRYAATVRVQG------HR-----------EEKITELTAMVRELLL---------
------HF---------------YRST-R-FKPTRIVYYRDGVSEGQFQVVQSHELRAIR
EACTRLEM-----G-YQPGITFVVVQKRHHTRLFCAD-TKD-------------------
----------RMGR-SGNIPAGTTV-----------------------------------
----------LTYQLCHTYVRCTRSVSIPAPAYYAHLVAFRARY-HL--V-----D----
SG-EGSQKS----------------------------------------------GN-SD
E-------------------------------R-TPT-----------------------
AMLRAVTVHPET-----RV----------MYFA-----------
>Mli003798 
------------------------------------------------------------
------------------------------------------------------------
------------------------------------------------------------
------------------------------------------------------------
------------------------------------------------------------
------------------------------------PP----------------------
----------GGSQQQQPPPLALPGGSFN-------------------------------
--------------------------------------PQAPPPQS--------------
-SGGASSTGGAGG--GGSSGPGSAFG-GGSDSGGGGGGGGD-------------------
------------------------------------------------------------
--------QL----SPVIV-------------------------------------FQPP
MRPGR----GQE--GRPIMLRANHFEIRL-PK-G-FLHHYDVAITPDKCP----------
------------------------RRVNR----EIIDIMVNS------MHHQNLFFNQRP
VFDGRKNLYTRDPLP---FGTDRRELEVTLPGEGG---------R---DRVFKVSLKYLG
------------------EVSLFALEEALEGRR---------RGIPM--------DAVNA
LDVIMRHLPSLH---------------------YTPVGRSFFQPPQAG------------
-----------------S--------EHPLGSGREVWFGFHQSVRPSH-WK-MMLNIDVS
ATAFYKA--QSVCDFLRDVLDSH--DL-------EE-------YSKKPLSDSNRVKFTKE
IKGLKIEITHGG---------------QMRRKYRVCNVTRKPASAQTFPLQMEN------
-------G--QTLD---CTVAKYFAERYRMRLRYPMLPCLQVG-QENKH--TYLPLEVCN
IVSG-QRCIKKLTDSQTSTMIKATARSAPDREREINNL------------VRNANF--NH
DSH--LQ-TFGIQV-QTRMAEIGGRVLPAPKIQYG---GR--------------TR----
--------A-QAVPQQ----------GVWDM-RGKQFFAGIEIK---------------V
WAIACFAPQRT--------------------------------VREDMLRQFTQQLQRIS
QDAGMLISGQP--------------C-FCKYAN------------GQ------DQVEPMF
-----RYLKNTFA---------GLQLIVVVLPGK-------TPVYAEVKRVGDILF---G
LATQCVQAKNVNKT---------SPQ---TLSNLCLKINVKLG-GINSILVPGM--RP--
-P------VFREPIIFMGGDVTHPPA-------G---------DRA----KPSIAAVVAS
MDAHPSRYAATVRVQA------HR-----------EEKITELCAMVRELLL---------
------HF---------------YRST-R-FKPTRIVYYRDGVSEGQFMAVQSHELRAIR
EACTRLEM-----G-YQPGITFVVVQKRHHTRLFCAD-TAD-------------------
----------RMGR-SGNIPAGTAVDQTITHPTEFDFYLCSHAGIQGTSRPSHYHVLWDD
NRFSADELQVLTYQLCHTYVRCTRSVSIPAPAYYAHLVAFRARY-HL--VEKE-ID----
SG-EGSQKS----------------------------------------------GSNSD
E-------------------------------RNNPA-----------------------
AMLRAVTVHPES----MRV----------MYFA-----------
>Mli010628 
------------------------------------------------------------
------------------------------------------------------------
------------------------------------------------------------
------------------------------------------------------------
------------------------------------------------------------
------------------------------------------------------------
------------------------------------------------------------
------------------------------------------------------------
------------------------------------------------------------
------------------------------------------------------------
------------------------------------------------------------
---------GQE--GRHIGLRANHFEIRL-PK-G-FLHHYDVSIVPDKCP----------
------------------------RRVNR----EIVNTMVNS------MHHQSFFFNQRP
VFDGRKNLYARDPLP---LGSDRLELEVTLPGEGS---------K---DRVFRVSLRYLG
------------------EVSLFALEEALEGRR---------RGIPG--------EAVNA
LDVIMRHLPSMQ---------------------YTPVGRSFFQQPS-T------------
--------------------------DHPLGSGREVWFGFHQS-----------------
------------------------------------------------------------
----------------------------------------------SFPLQMEN------
-------G--QTLD---CTVVKYFAERYKMRLRYPMLPCLQ-G-QENKH--TYLPLEVCN
IVSG-QRCIKKLTDSQTSTMIKATARSAPDREREINNL------------VRKANF--NH
DSH--LQ-TFGIQV-QPRMAEVGGRVLPAPRIQYG---GR--------------SR----
--------A-QALPQQ----------GVWDM-RGKQFFAGIEIK---------------V
WAIACFAAQRI--------------------------------VREDSLRQFTQQLQRIS
QDAGMAITGQP--------------C-FCKYAN------------GQ------DQVEPMF
-----RYLKNTFQ---------GLQLIVVVLPGK-------TPVYAEVKRVGDILF---G
LATQCVQAKNVVKT---------SPQ---TLSNLCLKMNVKLG-GINSILVPAV------
--------VFREPVIFMGGDVTHPPA-------G---------DRS----KPSIAAVVAS
MDAHPSRYAATVRVQA------HR-----------EERIAELCGMTRELLL---------
------QF---------------YRST-R-FKPTRIVYFRDGVSEGQFQVVQSHELRALR
EACTRLEL-----D-YQPGITFVVVQKRHHTRLFCAD-TKD-------------------
----------KIGR-SGNIPAGTTVDQTITHPTEFDFYLCSHAGIQGTSRPSHYHVMWDD
NKFSADELQMLTYQLCHTYVRCTRSH--PGPGLLCSPGGFPGRY-HL--V-----D----
IG-EGSQKS----------------------------------------------GS-SD
E-------------------------------R-NPA-----------------------
TMLRAITVHPET-----RV----------MYFA-----------
>Mli020781 
------------------------------------------------------------
------------------------------------------------------------
------------------------------------------------------------
------------------------------------------------------------
------------------------------------------------------------
------------------------------------------------------------
------------------------------------------------------------
------------------------------------------------------------
------------------------------------------------------------
------------------------------------------------------------
------------------------------------------------------------
---------GQE--GRHIGLRANHFESGC-PK-A-SC----ITMTCRLCR----------
------------------------TSVRAG---EIVNTMVNS------MHHQSFFFNQRP
VFDGRKNLYARDPLP---LGSDRLELEVTLPGEGS---------K---DRVFRVSLRYLG
------------------EVSLFALEEALEGRR---------RGIPG--------EAVNA
LDVIMRHLPSMQ---------------------YTPVGRSFFQQPS-T------------
--------------------------DHPLGSGREVWFGFHQSVRPSH-WK-MMLNIDVS
ATAFYKA--QSVCDFLCEVLETP--DL-------EE-------YSRKPLSDCNRVKFTKE
IKGLKIEITHCG---------------QMRRKYRVCNVTRRSASAQSFPLQMEN------
-------G--QTLD---CTVVKYFAERYKMRLRYPMLPCLQ-G-QENKH--TYLPLEVCN
IVSG-QRCIKKLTDSQTSTMIKATARSAPDREREINNL------------VRKANF--NH
DSH--LQ-TFGIQV-QPRMAEVGGRVLPAPRIQYG---GR--------------SR----
--------A-QALPQQ----------GVWDM-RGKQFFAGIEIK---------------V
WAIACFAAQRI--------------------------------VREDSLRQFTQQLQRIS
QDAGMAITGQP--------------C-FCKYAN------------GQ------DQVEPMF
-----RYLKNTFQ---------GLQLIVVVLPGK-------TPVYAEVKRVGDILF---G
LATQCVQAKNVVKT---------SPQ---TLSNLCLKMNVKLG-GINSILVPAV------
--------VFREPVIFMGGDVTHPPA-------G---------DRS----KPSIAAVVAS
MDAHPSRYAATVRVQA------HR-----------EERIVELCGMTRELLL---------
------QF---------------YRST-R-FKPTRIVYFRDGVSEGQFQVSLLRLAWSSR
TSCAPSEL-----D-YQPGITFVVVQKRHHTRLFCAD-TKD-------------------
----------KIGR-SGNIPAGTTVDQTITHPTEFDFYLCSHAGIQPAVSLSR-------
---DVGRQQILSLQLCHTYVRCTRSVSIPAPAYYAHLVAFRARY-HL--V-----D----
IG-EGSQKS----------------------------------------------GS-SD
E-------------------------------R-NPA-----------------------
TMLRAITVHPET-----RV----------MYFA-----------
>Kam15076  
LFNT--------------------------------------------------------
------------------------------------------------------------
------------------------------------------------------VNVKLN
PQK---------------------------------------------------------
----------------------------------FSLLDDTI-PGQHGLSY---------
----------------------------------QQMPSGS--------YSSG--NQTVN
PHGAPG--QGMSSGGGSTAPIGSNAAAS--------------------------------
--------------------------------------SGIPAGY---------------
---------------GPPSGGSAS------SSGGGTSSGG--------------------
------------------------------------------------------------
--------------NSGII-------------------------------------FEPP
PRPNL----GME--GRTIQLKANHFEIKM-PK-G-FLHHYDISITPEKCP----------
------------------------RRVNR----EIVETMVNS------MHHQKYFYNQKP
VFDGRRNMYTKEPLA---IGRDKLELDVTLPGEG----------K---DRVFKVIVKHVS
------------------EVSMFALEEALEGRR---------HSIPL--------ETVQA
LDVIMRHLPSMN---------------------YTPVGRSFFQNPASG------------
-----------------Y--------EYTLGGGREVWFGFHQSVRPSH-WK-MMLNIDVS
ATAFYKS--QPVMNFLWEILENP--NMDMGQQSIFD--------DKRPLTDSLRVKFTKE
IKGLKVEITHCG---------------NIHRKYRVCNVTRRPASSQTFPLESAS------
-------G--ETTE---CTVAKYFNDRYHIKLRYPNFPCLQVG-QEQKH--TYLPLEVCN
IVSG-QRCIKKLTDSQTSAMIKATARSAPDREKEINNL------------VKRSSF--GA
DPH--LQ-LFGVSV-NPRMAEIPGRVIQPPKIQYG---GR--------------TK----
--------A-TATPQQ----------GVWDM-RGKQFFLGMEIK---------------V
WAIACFAAQRI--------------------------------VPENSLRTFTQQLQKIS
NDAGMPIMGQP--------------A-FCKYAT------------GQ------EQVEPMF
-----RYLKNTYE---------GLQLIVVVLPGK-------TPVYAEVKRVGDIVF---G
LATQCVQAKNVNKP---------SPQ---TLSNLCLKINVKLG-GINSIITPGV--RP--
-P------IFKQPIIFLGADFTHPPA-------G---------DRI----KPSIAAVVGS
MDAHPSRYAATVSVQP------HR-----------QETIQDLSNMVKELLL---------
------GF---------------YRNT-N-FKPTSIIYYRDGVSEGQFGNVLNHELRAIR
EACVKLEV-----G-YQPGITFIIVQKRHHTRLFCSD-KKD-------------------
----------QIGK-SGNIPAGTTVDQVITHPTEFDFYLCSHAGIQGTSRPSHYHILWDD
NRFSSDELQTLTYQLCHTYVRCTRSVSIPAPAYYAHLVAFRARY-HL--VEKE-ID----
SG-EGSQKS----------------------------------------------GN-SD
E-------------------------------R-NPS-----------------------
AMMRAVTVHFET----LKV----------MYFA-----------
>Hmi0658200
LFGM--------------------------------------------------------
------------------------------------------------------------
---------------------------------------ANNCENSDG---VHAFPPGIS
PSGTTSVSTE--------------------------------------------------
-------------------------------------SSDPF-NAQNSTPS---------
-------------------------------------P-----------NGSTLANDA--
--NATS--NTLVLRSNEITPPSSGSGDG--------------------------------
-----------------------------------------PTGN---------------
---------------SPTGGGASSA--AGSGSGSGQDGGGN-------------------
------------------------------------------------------------
GGTTNNNLTV----QHPFL-------------------------------------FEPP
PRTSR----GTE--GRTISLKANHFEIRV-PK-G-IWYHYDISISPDKCP----------
------------------------RRVNR----EIINAMVHS------REYDNYFKDLQP
AFDGRRNFYTRHELP---IGKDGLELEVALPGEG----------R---DRTFKVSIHFVS
------------------EVSLFNLEDALEGKC---------KRIPA--------DAVAS
LDVILRHQHSML---------------------HTPVGRSFFSTPG-P------------
-----------------E--------KNPLGGGREVWFGFHQSVRPSK-WR-MLLNIDVS
ATAFYKE--QSVLDFMYEVLEMQ--DR-------SE--------MRRNLSDSQRVKFTKE
IKGLKIEITHCG---------------NIRRKYRVCNVTRRSAMNQQFPLLTDD------
-------G--TTVD---TSVSDYFLKRYSISLNYPNLPCLQVG-QEQKH--TYLPIEVCN
MVAG-QRCIKKLTDMQTSTMIKATARSAPDREREITQL------------MNANRY--ES
DPH--LR-EFGISV-IPRMVDIQGRVIPAPKIQYG---GR--------------TK----
--------A-QASPQQ----------GVWDM-RGKQFFSGIEIK---------------T
WAIACFAPKRI--------------------------------VREESLQTFISQLQKIS
NDAGMPIQQNP--------------C-FCKYAT------------GQ------DQVEPMF
-----RFLKSNHP---------GLQLIVVVLPGK-------TPVYAEVKRVGDIMF---G
LATQCVQSKNVNKT---------SPQ---TLSNLCLKINVKLG-GINSILVPTV--RP--
-S------VFREPIIFFGADVTHPPA-------G---------DKT----KPSIAAVVAS
MDAHPSRYSATVRVQS------HR-----------QEIIHDLAAMVKSLLL---------
------QF---------------YQST-R-FKPARIIYYRDGVSEGQFSNVLNHELRAIR
EACLKLEI-----D-YMPGITFVVVQKRHHTRLFCAD-TKD-------------------
----------QMGR-SGNIPAGTTVDDVITHPTEFDFYLCSHAGIQGTSRPSHYHVLWDD
NDFSADDLQNLTYQLCHTYVRCTRSVSIPAPAYYAHLVAFRARY-HL--VEKE-ID----
SG-EGSQKS----------------------------------------------GN-SD
D-------------------------------R-TPV-----------------------
AMLRAVTVHPET----LRV----------MYFA-----------
>Gsa6946992
LF----------------------------------------------------------
------------------------------------------------------------
----------------------------------------------------------ST
PVQDVNQ-----------------------------------------------------
------------------------------------------------------------
-------------------------------------P-----------IYNGL------
--------LTSADSKSICQPVTVANCES--------------------------------
----------------------------------------------------------LS
LTGNNNHSS------GSGCGGAGST---CSTSGPASGSLNH-------------------
------------------------------------------------------------
--ASASSLVQ----SNQVT-------------------------------------FEAP
PRPNF----GED--GRLISLRANHFTINM-PR-G-FIHHYDVVITPEKCP----------
------------------------RRVNR----EIIETMVNT------SLYQKYFFRKQP
VFDGRRNMYTREPLI---LDREVLELDVILPGEG----------K---DRLFKVAIKHVS
------------------EISLFKLEEALEGRI---------QHIPQ--------ETVIA
LDVIMRHLPSMS---------------------YTPVGRSFFQHPD-G------------
-----------------Y--------NNPLGGGREVWFGFHQSVRPSK-WK-MMLNIDVS
ATAFYKA--QSVIDFMCEVLDLP--DK-------GD---------HRPLTDSHRVKFTKE
IKGLKVEITHCG---------------SMRRKYRVCNVTKRSASAQSFPLQLDS------
-------G--TTVD---CTVAKYFQERYNITLQYPQLPCLQVG-QEQKH--TYLPLEVCY
MVSG-QRCIKKLTDLQTSTMIKATARSAPDREREINNL------------VKRANF--NL
DPH--LQ-VFGISV-EQKMAQISGRVIQAPKIQYG---GR--------------NK----
--------A-QATPQQ----------GVWDM-RGKQFFSGIEIK---------------V
WAIACFATQRI--------------------------------VKEEALRNFTQQLQKIS
NDAGMPILEQP--------------C-FCKYVM------------GQ------EQVEPMF
-----RYLRHSLK---------GLQLIVVVLPGK-------TPVYAEVKRVGDIMF---G
LATQCVQSKNVNKT---------TPQ---TLSNLCLKINVKLG-GINSILVPSV--RP--
-T------VFREPVIFLGADVTHPPA-------G---------DKA----KPSIAAVVAS
MDAHPSRYSATVRVQS------HR-----------QEIIQDLSAMVKELLL---------
------QF---------------YRST-R-FKPTRVIYYRDGVSEGQFSNVLNFELRAIR
EACLSLEC-----N-YQPGITFVVVQKRHHTRLFCAN-ESD-------------------
----------Q-GK-SGNIPAGTTVDKVITHPTEFDFYLCSHAGIQGTSRPSHYHVLWDD
N-----------------------------------------------------------
------------------------------------------------------------
------------------------------------------------------------
--------------------------------------------
>Obi2036423
MNPQ--------------------------------------------------------
------------------------------------------------------------
------------------------------------------------------------
------------------------------------------------------------
------------------------------------------------------------
-------------------------------------------------ISGGL------
-------------QPGGMPPSGVPPGGL--PP----------------------------
--------------------------------------GGIPPGG-------------LP
QVGPPPS--------GPPPGGLPSA-----LQPTQGSIVDV-------------------
------------------------------------------------------------
---------P----TTLPD-------------------------------------FVSP
SRPNV----GQL--GRPIQLRANFFKISF-PK-Y-NIHHYEVSISPDKCP----------
------------------------RRVNR----EIVETMVQA-------YSAKIFHGEKP
VFDGRKNLYSRMLLP---FDRERVELEVTLPGEG----------K---DRIFKVGIKWVA
------------------QVNLFALEEALSGRT---------QKIPY--------DATQA
LDVVMRHQPSMI---------------------YTPVGRSFFNQPR-T------------
-----------------K--------HYPLGGGREVWFGFHQSVRPSN-WK-MMLNIDVS
ATAFYKA--QPVTSFLCDVLELR--NL-------SE--------QKRPLIDAQRVKFTKE
IKGLKVEITHCG---------------QMRRKYRVCNVTRRPAQTQSFPLQLEN------
-------G--QTVE---CTVAKYFYEKYQMKLLYPHLPCLQVG-QEQKH--TYLPLEVCN
IVGG-QRCIKKLTEMQTSTMIKETARSAPNRERDINSL------------VSKANF--SE
DPY--LQ-QFGVQV-NPKMVEVEGRVIDAPKIQYG---GR--------------TK----
--------A-LAVPNQ----------GVWDM-RAKQFYNGIEIR---------------V
WAIACFAAQKN--------------------------------VKEEALRSFTQQLQRIS
NDAGMPISGQP--------------C-FCKYAS------------IP------EHVDPMF
-----TYLKNKFQ---------GLQLIVVILPGK-------TPVYAEVKRVGDITF---G
LATQCVQARNVTRT---------SPQ---TLSNLCLKINVKLG-GINSILLPSI--RP--
-A------IFREPVIFIGADVTHPPA-------G---------DAS----KPSIAAVVGS
MDGHPSRYSASVRVQE------HR-----------KEIIQELAIMVKELLM---------
------EF---------------YKCT-M-FKPARIVFYRNGVSEGQFQQVLSYELRAVR
QACIDLDL-----A-YQPGITFIVVQKRHHTRLFCAN-EQD-------------------
----------QVGR-SGNIPAGTTVDHGICHPTEFDFYLCSHTGIQGTSRPSHYHVLWDD
NRFSADELQTLTYQLCHTYARCTRSVSIPAPAYYAHLVAFRARY-HL--VEKD-HD----
SG-EGSHQS----------------------------------------------TS-QE
E-------------------------------R-TPT-----------------------
SMSNEIAVHPDT----IKV----------MYFA-----------
>Obi2036694
IF----------------------------------------------------------
------------------------------------------------------------
---------------------------------------LAVFQTHKC------------
------------------------------------------------------------
------------------------------------------------------------
-----------------------------------------------KRLSAGY------
-------------QDPQIAPSSVPAT----------------------------------
------------------------------------------------------------
------------------------------QQTPS-------------------------
------------------------------------------------------------
--------------TQLVE-------------------------------------FTSP
PRPNV----GLL--GRTIQLRANYFKISI-PK-G-YIHHYDVCITPDKCP----------
------------------------RRVNR----EIIETMVQA-------YSKKIFNEEKP
VFDGRKNLYSRAYLP---FNRERVELEVTLPGEG----------K---DRIFKVGIKWVA
------------------QVNLFALEEALTGRT---------QQIPF--------DAIQA
LDVVMRHRPSMT---------------------YTPVGRSFFSQPK-D------------
-----------------Y--------EHPLGGGREVWFGFHQSVRPSN-WK-MMLNIDVS
ATAFYKA--QPVIEFMCEVLDLR--EI-------GE--------QKRPLTDSQRVKFTKE
IKGLKVEITHCG---------------QMRRKYRVCNVTRRPAQTQSFPLQLEN------
-------G--QTVE---CTVSRYFYDRYKMKLQYPHLPCLQVG-QEQKH--TYLPLEVCN
IVGG-QRCIKKLTDMQTSTMIKATARSAPDREREINSL------------VSRADF--CG
DPY--LY-QFGVSV-STKMVEVEGRVIDAPKIQYG---GR--------------TK----
--------A-LAVPNQ----------GVWDM-RGKQFFIGIEIR---------------V
WAIACFAAQRS--------------------------------VREESLRSFTQQLQRIS
NDAGMPISGQP--------------C-FCKYAN------------GP------DHVEPMF
-----RYLKNTYQ---------GLQLIVVILPGK-------TPVYAEVKRVGDILF---G
LATQCVQAKNVTRT---------SPQ---TLSNLCLKINVKLG-GINSILLPSI--R---
------------------------------------------------------------
------------------------------------------------------------
------------------------------------------------------------
------------------------------------------------------------
------------------------------------------------------------
------------------------------------------------------------
------------------------------------------------------------
------------------------------------------------------------
--------------------------------------------
>Lsq.20494 
MFPMQ-------------------------------------------------------
---------------------------P-GVQPGFN---------FQPQ-----------
------------HQNQMLGPPGQQLP-------------NYFMESGAP---GMMMPPMMT
PQMQPPPHPQ--------------------------------------------------
-------------------------------------SLNV--QSAPGGPL---------
-------------------------------------P-----------MFSG-------
-------------QPPTPGPPGMPIQ----------------------------------
--------------------------------------PIGPPSS---------------
-GGNGGGII------GPGTIGMPSM-----PTTPGGGSGGN-------------------
------------------------------------------------------------
GSSSQHISPT----TTLTN-------------------------------------FSMP
PRPSE----GTA--GEIIQLRANHFQIRI-PK-I-IINHYEVQIQPDKCP----------
------------------------RRVNR----EIVENMVAN---------HRIFTGQKP
VFDGKKHLYTRDPLS---IGRDKLDLEVTLPGDGG---------K---DRKFRVSIRWLS
------------------LVDLYSLDEALEGRL---------TQVPM--------EAVNA
LDVILRHLPSLR---------------------WTPVGRSFFTPPEEG------------
-----------------A--------DSQLGGGREVWFGFHQSIRPSQ-WK-MMLNIDVS
ATAFYRA--QPVIQFLQDVLEMN--DP-------ND--------LKRPLTDSQRVKFTKE
IKGLKIEITHCG---------------NIRRKYRVSNVTRRPANTQTFPLMVEN------
-------G--QTFE---CTVARYFQEKYNIRLQYPNLPCLQVG-LEQRH--TYLPLEVCN
IVGG-QRCVKKLTDTQTSTMIKATARSAPDREREINQL------------VRRANF--NA
DPH--LQ-QFGISV-DYRMMEFKGRILPPPRLQYG---GR--------------TR----
--------A-QAVPNQ----------GVWDM-RGKQFYHGIEIR---------------V
WAIACFAPQRQ--------------------------------VRDECIKVFVSQLQKIS
NDAGMPISGQP--------------C-FCKYAT------------GP------DQVEPMF
-----RYLKNTYP---------GLQLVVVILPGK-------TPVYAEVKRVGDICF---G
LATQCVQQRNVIRP---------SAQ---TLSNLCLKINVKLG-GINSILVPNI--RP--
-R------IFAQPVIFLGADVTHPPA-------G---------DTA----KPSIAALVGS
MDAHPSRYSSAVRVQP------HR-----------TEHIEDLTMMSIELLK---------
------QF---------------YRST-G-FKPERIVYYRDGVSEGQFQNVLNHELRSLR
EACLRLET-----D-YRPGITFVAVQKRHHTRLFCAD-KKD-------------------
----------QTGK-SGNIPAGTTVDIGITHPIEFDFYLCSHAGIQGTSRPSHYHVLWDD
NHFSSDDAQLLTYQLCHTYVRCTRSVSIPAPAYYAHLVAFRARY-HL--VEKE-HD----
SM-NGSHHS----------------------------------------------NN-GS
D-------------------------------R-NSG-----------------------
AQNRLIQVHPDT----LQV----------MYFA-----------
>Cel_alg1  
MAAEL-------------------------------------------------------
---------------------------NNTNTNES-------------------------
-------------------------SNVAS--------NDPMSGGPQYLPGVMNSTIQQQ
PQSA--TSSFL-------------------------------------------------
------------------------------------------------------------
-------------------------------------PSGP-------------------
--------ISSTSTSSQVVPTSGATQQ---PPFPSAQAAASTALQNDLEE--IFNSPP--
--------------------TQPQTFSDVPQRQAGSLAPGVPIGNTS------------V
SIGEPAN--------TLGGGLPGGA----PGQLPGGN-----------------------
------------------------------------------------------------
--------------QSGIQ-------------------------------------FQCP
RRPNH----GVE--GRSILLRANHFAVRI-PG-G-TIQHYQVDVTPDKCP----------
------------------------RRVNR----EIISCLISA--------FSKYFTNIRP
VYDGKRNMYTREPLP---IGRERMDFDVTLPGDSA---------V---ERQFSVSLKWVG
------------------QVSLSTLEDAMEGRV---------RQVPF--------EAVQA
MDVILRHLPSLK---------------------YTPVGRSFFSPPV-PNASGVMAGSCPP
QASGAVAGGAHSAGQYHA--------ESKLGGGREVWFGFHQSVRPSQ-WK-MMLNIDVS
ATAFYRS--MPVIEFIAEVLELPV-QA-------LA--------ERRALSDAQRVKFTKE
IRGLKIEITHCG---------------QMRRKYRVCNVTRRPAQTQTFPLQLET------
-------G--QTIE---CTVAKYFYDKYRIQLKYPHLPCLQVG-QEQKH--TYLPPEVCN
IVPG-QRCIKKLTDVQTSTMIKATARSAPEREREISNL------------VRKAEF--SA
DPF--AH-EFGITI-NPAMTEVKGRVLSAPKLLYG---GR--------------TR----
--------A-TALPNQ----------GVWDM-RGKQFHTGIDVR---------------V
WAIACFAQQQH--------------------------------VKENDLRMFTNQLQRIS
NDAGMPIVGNP--------------C-FCKYAV------------GV------EQVEPMF
-----KYLKQNYS---------GIQLVVVVLPGK-------TPVYAEVKRVGDTVL---G
IATQCVQAKNAIRT---------TPQ---TLSNLCLKMNVKLG-GVNSILLPNV--RP--
-R------IFNEPVIFFGCDITHPPA-------G---------DSR----KPSIAAVVGS
MDAHPSRYAATVRVQQ------HR-----------QEIISDLTYMVRELLV---------
------QF---------------YRNT-R-FKPARIVVYRDGVSEGQFFNVLQYELRAIR
EACMMLER-----G-YQPGITFIAVQKRHHTRLFAVD-KKD-------------------
----------QVGK-AYNIPPGTTVDVGITHPTEFDFYLCSHAGIQGTSRPSHYHVLWDD
NNLTADELQQLTYQMCHTYVRCTRSVSIPAPAYYAHLVAFRARY-HL--VDRE-HD----
SG-EGSQPS----------------------------------------------GT-SE
D-------------------------------T-TLS-----------------------
NMARAVQVHPDA----NNV----------MYFA-----------
>NamALG1   
M-----------------------------------------------------------
------------------------------------------------------------
------------------------------------------------------------
------------------------------------------------------------
------------------------------------------------------------
------------------------------------------------------------
------------------------------------------------------------
------------------------------------------------------------
------------------------------------------------------------
------------------------------------------------------------
------------------------------------------------------------
------------------------------------LNILKIGLFID-------------
---------------------------NR----EIILCMIRS--------FGKYFSSTRP
VYDGKRNMYTREPLP---IGREKMEFEVTLPGDSA---------V---ERQFTVTVKWAG
------------------QVSLSTLEDAMEGRV---------RQVPF--------EAVQA
MDVILRHLPSLK---------------------YTPVGRSFFSPPA-QPHQ-------PP
QQH----------GQIHM--------ESKLGGGREVWFGFHQSVRPSQ-WK-MMLNIDVS
ATAFYRS--MPVIEFVAEVLELPV-QA-------LT--------ERRALSDAQRVKFTKE
IRGLKIEITHCG---------------TMRRKYRVCNVTRRPAQTQTFPLQLET------
-------G--QTIE---CTVAKYFYDKYRIQLKYPHLPCLQVG-QEQKH--TYLPPEVCH
VVPG-QRCIKKLTDTQTSTMIKATARSAPEREREIASL------------VRKAEF--SA
DPF--AH-EFGIAI-NSAMTEVKGRVLSAPKLQYG---GR--------------NK----
--------A-TALPNQ----------GVWDM-RGKQFHTGIDVK---------------V
WAIACFAQQQH--------------------------------VKENDLRNFTAQLQRIS
NDAGMPIVGQP--------------C-FCKYAM------------GV------DQVEPMF
-----KYLKQTFS---------GIQLVVVILPGK-------TPVYAEVKRVGDTVL---G
IATQCVQAKNVIKT---------TPQ---TLSNLCLKMNVKLG-GVNSILLPAV--RP--
-R------IFNEPVIFFGCDITHPPA-------G---------DSR----KPSIAAVVAS
MDAHPSRYAATVRVQQ------HR-----------QEIISDLTYMVRELLV---------
------QF---------------YRNT-R-FKPTRIVVYRDGVSEGQFFNVLQYELRAMR
EACMMLES-----G-YQPGITFIAVQKRHHTRLFAVD-KKD-------------------
----------QVGK-AFNIPPGTTVDVGITHPTEFDFYLCSHAGIQGTSRPSHYHVLWDD
NELTADELQQLTYQMCHTYVRCTRSVSIPAPAYYAHLVAFRARY-HL--VDRE-HD----
SG-EGSQPS----------------------------------------------GT-SE
D-------------------------------T-TLS-----------------------
NMARAVQVHPDA----NNV----------MYFA-----------
>Cel_alg2  
MFP---------------------------------------------------------
------------------------------------------------------------
---------------------------------------LPVHNGPR----LGKLSIFEM
PGDSLTSSSFM-------------------------------------------------
------------------------------------------------------------
-------------------------------------PDGG-------------------
---------AETSSSSQL------------------------------------------
------------------------------------------------------------
------------------GGSAHGA----IGTKP--------------------------
------------------------------------------------------------
--------------DAGVQ-------------------------------------FQCP
VRPNH----GVE--GRSILLRANHFAVRI-PG-G-SVQHYQIDVFPDKCP----------
------------------------RRVNR----EVIGCLISS--------FSKYFTNIRP
VYDGKRNMYTREPLP---IGTEPMNFEVTLPGDSA---------V---ERKFSVTMKWIG
------------------QVCLSALDDAMEGRV---------RQVPH--------EAVQS
IDVILRHLPSLK---------------------YTPVGRSFFTPPG-VM-----------
----------KPGMQMHQ--------ESKLGGGREVWFGFHQSVRPSQ-WK-MMLNIDVS
ATAFYRA--MPVIEFVAEVLELPV-QA-------LA--------ERRALSDAQRVKFTKE
IRGLKIEITHCG---------------AVRRKYRVCNVTRRPAQTQTFPLQLET------
-------G--QTIE---CTVAKYFFDKYRIQLKYPHLPCLQVG-QEQKH--TYLPPEVCD
IVPG-QRCLKKLTDVQTSTMIKATARSAPEREREICKL------------VSKAEL--SA
DPF--AH-EFGITI-NPAMTEVKGRVLSAPKLLYG---GR--------------HR----
--------ATTALPNQ----------GVWDM-RGKQFHTGMEVR---------------T
WAIACFAQQSH--------------------------------VKENDLRMFTTQLQRIS
TDAGMPIIGTP--------------M-FCKYAS------------GV------EQVEPMF
-----KYLKQTYS---------AIQLIVVVLPGK-------TPIYAEVKRVGDTVL---G
IATQCVQAKNAIRT---------TPQ---TLSNLCLKMNVKLG-GVNSILLPNV--RP--
-R------IFNEPVIFLGCDITHPAA-------G---------DTR----KPSIAAVVGS
MDAHPSRYAATVRVQQ------HR-----------QEIITDLTYMVRELLV---------
------QF---------------YRNT-R-FKPARIVVYRDGVSEGQLFNVLQYELRAIR
EACVMLES-----G-YQPGITFIAVQKRHHTRLFAAD-KAD-------------------
----------QVGK-AFNIPPGTTVDVGITHPTEFDFFLCSHAGIQGTSRPSHYHVLWDD
NDLTADELQQLTYQMCHTYVRCTRSVSIPAPAYYAHLVAFRARY-HL--VDRD-HG----
SGEEGSQPS----------------------------------------------GTSSE
D-------------------------------T-TLS-----------------------
SMAKAVQVHPDS----NNV----------MYFA-----------
>Rro52833  
------------------------------------------------------------
------------------------------------------------------------
------------------------------------------------------------
------------------------------------------------------------
------------------------------------------------------------
------------------------------------------------------------
------------------------------------------------------------
------------------------------------------------------------
------------------SGSVGH-----ATQPPSPP-----------------------
------------------------------------------------------------
--------------EYSII-------------------------------------FNPP
ARPNR----GTE--GRPIHLRGNHFEIRM-PK-G-FLYHYDINITPEKCP----------
------------------------RRVNR----EIIETLVNS------MHTQNIFRNQKP
VYDGRRNMYTREALQ---IGREKVELDVALPGEG----------R---DRRFKVAIKYIS
------------------DISLFALEESLEGRS---------NIVPQ--------EAVNA
LDVIMRHLPSMS---------------------YTPVGRSFFQHPD-G------------
-----------------Y--------DNPLGGGREVWFGFHQSVRPSH-WK-MMLNIDVS
ATAFYKA--QSVIDFLYEVLDLN--DP-------QE--------RRRPLQDSMRVKFTKE
IRGLKVEITHCG---------------QMRRKYRVCNVTRRPAQTQVFPLQTES------
-------G--DTVD---CTVAEYFARRYRLLLTYPHLPCLQVG-QESKH--TYLPLEVCM
IVPG-QRCIKKLTDSQTSTMIKATARSAPDREKEINNL------------VRHANF--NS
DPH--LQ-MFNVSV-TTRMAKIQGRIIPAPKIQYG---GR--------------TK----
--------A-LATPSQ--------------------------------------------
------------------------------------------------------------
------------------------------------------------------------
------------------------------------------------------------
------------------------------------------------------------
------------------------------------------------------------
------------------------------------------------------------
------------------------------------------------------------
------------------------------------------------------------
------------------------------------------------------------
------------------------------------------------------------
------------------------------------------------------------
------------------------------------------------------------
--------------------------------------------
>Bca_AGO1  
MLPSI-------------------------------------------------------
---------------------------PPG------------------------------
---------------------------------------LPQQQQQQQ---------NQS
PQSNTSSAS---------------------------------------------------
-------------------------------------SSNNN-NQQQQQQSKLS------
------------------------------NSSQQLGP-----------IGSSL------
---LSS--ATNLLNASQTTPSSSSSSTSLYQPFNLIDQNTLNTLTSQLSQSLLLNDDPL-
-QMQFQLQQQLFIQQQQQLLLQQQIQQQQQ-------QQQAPTLQS--------------
---------------SLASSLTSSLL-SSQLQPPASSLNNT-------------------
-----------------------------------------------------STLQQQQ
QQLTPQSASA----ALALQ-------------------------------------FMPP
PRPSM----GTE--GKTIKLRANHFTIQI-PK-G-FIYHYTVIIQPDKCP----------
------------------------KRINR----EILNTLVQA--------KPQLFGNQRP
VFDGKKNLYTKEYLTS--IANEKVEVEVTLPGEG----------K---DRQFKVAIRFEA
------------------KVSLFALEDALNGKN---------MNVPY--------DSIQA
LDVIMRHLPSMR---------------------YTPVGRSFFSPPQ-G------------
----------------DF--------ANPLGGGREVWFGFHQSVRPSQ-WK-MSLNIDVS
ATAFYKS--QPVIEFLCEILDL---NL-------QE--------HNKPLNDAQRVKFTKE
IKGLKIEITHCG---------------SMRRKYRVCNVTRRPAHTQTFPLQLES------
-------G--QTIE---CTVAKYFSEKHKIKLQYPHMPCLQVG-QEQKH--TYLPLEVCY
IVAG-QRCIKKLTDMQTSTMIKATARSAPDREKEINNL------------VLRAKF--HE
DSY--VK-DFGISI-NNQMTDVKGRVLTAPKIQYG---GR--------------TK----
--------V-TVLPSQ----------GVWDM-RGKQFHTGIEIK---------------V
WAIACFAQQRN--------------------------------CNEQALRNFTQQLQRIS
NDAGMPIMGQP--------------C-FCKYAT------------GV------EQVEPMF
-----RYLKNQYP---------GLQLIVVVLPGK-------TPVYAEVKRVGDTLI---G
LATQCVQSKNVNKT---------SPQ---TLSNLCLKINVKLG-GVNNILVPTQ--RPI-
-S------VFREPVIFIGADVTHPPA-------G---------DKT----KPSIAAVVAS
MDAHPSRYAATVRVQL------HR-----------QEVIAELSSMVKDLLI---------
------QF---------------YKST-H-FKPMRIIFYRDGVSEGQFLPVLTCELNAIR
EACMKLET-----G-YQPGITFIAVQKRHHTRLFCAD-RKE-------------------
----------QCGK-SGNIPPGTTVDTGITHPTEFDFYLCSHAGIQGTSRPSHYHILWDD
NHFTADELQALTYQLCHTYVRCTRSVSIPAPAYYAHLVAFRARY-HL--VEKD-HD----
SG-EGSAQSSNGGGGGGGGGGGNGTGSADMNILGGSGGGGGASSGGAQTIIGSNTGS-QG
E-------------------------------R-NVS-----------------------
HLSRAVAIHPDA----MQV----------MYFA-----------
>Cin_Ago   
MDPRF-------------------------------------------------------
------------------------------------------------------------
------------------------------------------------------------
------------------------------------------------------------
------------------------------------------------------------
-------------------------------------P----------------------
------------------------------------------------------------
------------------------------------------------------------
------------------------------------------------------------
------------------------------------------------------------
------IATV----ARDID-------------------------------------FQAP
PRPNQ----GQV--GKPIWLKANYFKVSI-PN-G-DIHHYDIDIKPDKCP----------
------------------------RRVNR----EIINTMVEN-------FRSAIFQDRKP
VFDGRKNLYTAQPLP---IDKQKLEVEVTLPGEG----------R---DRTFTVAIKWAS
------------------RVSLYSLKLALEGKM---------HGIPF--------ETVQS
LDVVMRHLPSLR---------------------YTPVGRSFFSAPE-G------------
-----------------Y--------TPPLGGGREVWFGFHQSMRPSQ-WK-MMLNIDVS
ATAFYRA--QSCVQFLCDVLELRI-ED-------LR--------LIRGLTDSQRVKFTKE
IRGLKVEITHCG---------------TMRRKYRVCNVTRRAASTQTFPLQLES------
-------G--QTIE---CSVARYFQEKHSKTLQFPFLPCLQVG-QEQKH--TYLPIEVCN
IVQG-QRCIKKLTDSQTSTMIKATARSAPDREKEIAQL------------VRKAQF--NN
DPY--VK-EFGIQV-IDEMTEVRGRVLPPPKIQYG---GD--------------AP----
-------LM-QATPNQ----------GVWDM-RGKQFHSGISID---------------V
WAIACFAL--N--------------------------------FQDQHLRTFIKSLQRIS
EDAGMPIRGTP--------------V-FCKYAQ------------GS------EHVEPLF
SWLFHRHLCDEFR---------ALQLIVVILPGK-------TPVYAEVKRVGDTLL---G
IATQCVQVKNVVKT---------SPQ---TLSNLCLKINVKLG-GVNNILVPSLSNRP--
-K------VFNDPVIFFGADVTHPPA-------G---------DTR----KPSIAAVVGS
MDAHPSRYSATVRVQQ------HR-----------EEIIRDLAIMVRDLMV---------
------EF---------------YKAT-H-YKPVRVIMYRDGVSEGQFQQVLSTELRAIR
EACTMLEV-----G-YQPGITFIVVQKRHHTRLFCRN-HED-------------------
----------RSGK-SGNIPAGTTVDIGICHPTEFDFYLCSHAGIQGTSRPSHYHVLWDD
NNFMADELQVLTYQLCHTYVRCTRSVSIPAPAYYAHLVAFRARY-HL--VDKD-HD----
SG-EGSLQS----------------------------------------------GH-TQ
HD----------------------------QDA-QLQ-----------------------
AMSKAVVVHENT----VRN----------MYFA-----------
>NveAgo1   
MA----------------------------------------------------------
------------------------------------------------------------
------------------------------------------------------------
------------------------------------------------------------
------------------------------------------------------------
------------------------------------------------------------
------------------------------------------------------------
------------------------------------------------------------
------------------------------SNNPVN------------------------
------------------------------------------------------------
--------------RVGGN-------------------------------------FNPP
KRPNH----GST--GRTIALRANFFPVQL-PR-G-NIHHYDLSICPDKCP----------
------------------------RRVNR----DVVEVMVLN--------YHKVFGGMKP
VFDGRKNLYTRDPLP---IGKTPTEFEVVLPTDNS---------Q---DKKFKVTLKWVS
------------------QVSLYALEKALEGTC---------NQIPF--------ETIQA
LDVVLRHLPSMK---------------------YTPVGRSFFSPPD-G------------
-----------------Y--------DFPLERGREVWFGFHQSIRPSQ-WK-MLLNIDVS
ATAFYKC--QSVVEFMCEVLRIRK-DD-------LE--------KHAPLNDADRLRFTRE
IKGLKVEITHCG---------------PMKRKYRAINVTKQPAQALQFPLTLES------
-------G--QTAQ---ITVARYFQDKHKQRLRYPHLPCLQVG-QEQRH--TYLPLEVCN
IVPG-QRCVKKLTDTQTSKMIRATARSAPDREREIRGL------------VKKANF--DE
DAY--VK-DFSISI-GKNMVELQGRVLPPPKLVYG---GK--------------QS----
--------S-PITPKG----------GVWDM-RGRQLFHGIEIR---------------T
WAIACFVKQQM--------------------------------CTEDSLRRFSNQLMKIS
VEQGMPISCPP--------------V-FFRYAR------------NP------DEVERMF
-----RRLKEAHP---------DLQMILVVLPGK-------TPVYAEVKRVGDTML---G
VITQCIQGKNVTKP---------SPQ---TLSNLCLKINAKLG-GVNNILAPEI--RP--
-P------VFREPAIFLGADVTHPAA-------G---------DDK----RPSVAAVVGS
MDAHLSRYYASVRVQT------HR-----------QEIIAELAAMVRELLV---------
------QF---------------YRST-R-HKPQRIVFYRDGVSEGQFRQVLVHELKAIR
EACIKLEV-----G-YQPGISFIVVQKRHHTRLFCQR-DQD-------------------
----------KCGK-SGNVPPGTTVDRGITHPTEFDFYLCSHAGIQGTSRPSHYHVLWDD
NNFSADELQALTYQLCHTYVRCTRAVSIPAPAYYAHLVAFRARY-HM--MDRD-KE----
AG-NDNSSV----------------------------------------------AS-GE
DC------------------------------R-GPQ-----------------------
LLANAVQVHPKV----LQG----------MYFA-----------
>Gsa6946991
LF----------------------------------------------------------
------------------------------------------------------------
----------------------------------------------------------SS
KISNNSHE----------------------------------------------------
------------------------------------------------------------
-------------------------------------------------CEATLNN----
--QSSS--VSDLDSRSLSNGSNSNSNSS--------------------------------
------------------------------------------------------------
------------------------------NKNPSN------------------------
------------------------------------------------------------
--------------TNQIV-------------------------------------FQSP
PRPSY----GED--GRSINLRANHFTIFV-PR-G-FIHHYDIVITPEKCP----------
------------------------RRVNR----EIIETMVNT------MQYQKYFFNKKP
VFDGRKNMYTREPLP---FSKDLLELDVLLPGEG----------K---DRYFKVAIKHVS
------------------EVSLFDLEEALQGRI---------QNIPQ--------ETVTA
LDVIMRHLPSMN---------------------YTPVGRSFFQHPD-G------------
-----------------Y--------NNPLGGGREVWFGFHQSVRPSK-WK-MMLNIDVS
ATAFYKA--QSVIDFMCE------------------------------------------
------------------------------------------------------------
------------------------------------------------------------
------------------------------------------------------------
------------------------------------------------------------
------------------------------------------------------------
------------------------------------------------------------
------------------------------------------------------------
------------------------------------------------------------
------------------------------------------------------------
------------------------------------------------------------
------------------------------------------------------------
------------------------------------------------------------
------------------------------------------------------------
------------------------------------------------------------
------------------------------------------------------------
------------------------------------------------------------
------------------------------------------------------------
--------------------------------------------
>AquAgo1   
MSRIG-------------------------------------------------------
------------------------------------------------------------
---------------------------------------TPIDSSH------------WS
PMDRYTSAS---------------------------------------------------
------------------------------------------------------------
-----------------------------------LPP-----LPVP-------------
-------------AHSLPPPVTLPPVTLGLPPFP--------------------------
----------------------------------------GPRGGGG--------GPVIP
TFPPPST--------LPSPSITSSPLTPITPQTPSSITPGSI------------------
------------------------------------------------------------
LPWTPSSASL----HPTLS-------------------------------------LQPP
PRPNF----GQI--GRPIGLRANHFQVKI-PT-S-TLYHYDVAIHPDKCP----------
------------------------RRVNR----EIIEALIQT--------RKDYFEEQHP
VFDGKKNLYSRKPLPG--IGRDRVEITVTLGGDGN---------R---ERAFKVSVKYVA
------------------QVNLALLDSVLRGES--------LAPIPF--------ESIQA
LDVVMRHLPSMT---------------------YTPVGRSFFAPPE-G------------
-----------------E--------PYTLGNGREVWFGFHQSIRPSM-WK-MMMNIDVS
ATAFYKR--QCVLDFVHEVLDL---DS-------DV--------IRRPLSDSQRLRFAKE
IKGLKVEVTHTG---------------PIRRKYRVCNVTRRPASAQTFPLQLEN------
-------G--DVFD---CSVVQYFKEKYHIDLQYPFLPCLQVG-QEKKH--TYLPLEVCD
LVPG-QRCIKKLSEMQTSRMIKATSRTAPDRETEINRL------------VARANF--NA
DPY--VQ-DFGISV-DTKMVTVTGRVLPPPKLQYG---GK--------------AR----
--------V-QALPDR----------GVWDM-RGKQFHFGVEVS---------------V
WAIIIFTSVKQ--------------------------------CPEEKLRNFVFQLRKIS
QDAGMPFRRDP--------------Q-FVRYIQ------------DRLGVERVEAVEPLF
-----RQLLTEME---------GLQLILVVLPGK-------TPVYAEVKRVGDTLL---G
VATQCVQTRNVNRT---------SPQ---TLSNLCLKINVKLG-GINSIIVPNM--RP--
-P------IFREPVIFMGADVTHPPA-------G---------DEK----KPSIAALVAS
MDAHPSRYSATVRIQQ------HR-----------QELISELAAMVREMLI---------
------EF---------------YKST-R-FKPQRIIFYRDGVSEGQFLQVLSHELASIR
LACRKLED-----G-YQPGISFIVVQKRHHTRLFCSD-DRD-------------------
----------KVGK-SGNIPAGTTVDVGITHPTEFDFFLCSHAGVQGTSRPSHYHVLWDD
NGFTADDLQCLTYQLCHTYVRCTRSVSYPAPAYYAHLVAFRARY-HL--QDREDRS----
SG-DGSSAS----------------------------------------------QQ-SE
EP------------------------------R-SPA-----------------------
LMAQAVKIHEGM----CNV----------MYFA-----------
>NveAgo2   
MPK--------------------------KSKGRGRGRGRGNP-----------------
-----------------HHEK------QQT------------------------------
---------------------------------------LVGQQATSR---------NNE
HKQLPKPTQT-QQETSLS-----------------QQPYTCSS-----------------
-------------------------------------AAEAQ-GPLTPPNNTQGGSLTNA
EPAQADTLGQKFETQLNLSPQS--------GKEQGAIP----------------------
-------KTGARLKGNSLAPGSQGNGQFS-------------------------------
------------------------------SKNLLAQMQRTPRSASG-------------
SQNEASSKS-----QQAHNNQSQAAAHQQTQAGPQQTPARSQ-------QTPAGPQQTQA
GPQQTPAGPQQTQAGPQQTQEGPQQ-------TPA-------------------RSQQTP
AIIGSTTTADE---HLARHRQEN---------------------------------MELP
KRPGY----GRE--GRKIKLRANFFQVTLPNV-D-FLYHYDLEISPEKAPV---------
-------------------------SVCRD----VVDAAIKHG-----EFKGV-FNGCKP
AFDGRRNLYCREPLPLK---SEEASLKVTL---PG----TDGG-K---ERKFTLKIKEAG
------------------LVSIKELDQFLNGE--------FRGKVPQ--------DAIQG
MDIVLRQMPSMK---------------------FTAVGRCFFPPP-NG------------
-----------------H--------CHDLGGGCELWTGFYQSVRPSQ-WKTMLLNIDVS
SKGFQKS--MPVIDFMLEILRQDRNRV-----LD----------TRWVMDERDKKKLTTE
IKGLRVETTHI------------------KRKFTVMGLSHPAFNNRFR------------
------LE--DNTE---TTVEAYFRNKYNTSLRYPHLPCLLVG--QKKN---SVPMEVCN
MIPT-QRKRL--TDEQTAAMIRKTAKPANERQRDINQW------------VDELAT--AS
DQY--LKNEYGMRI-NKQMVAIEGRVLPAPELTLGGNPQG--------------SA----
----------L-TPSD----------GAWDM-RGKSFFEARTVE---------------V
WALVCFSHPK--------------------------------WCPKEKLEGFARQMGNVC
RSEGMRMNPVP--------------C-RAEYAS------------RV------QEVEGIF
-----GKLLHDFN---------SLQLIVVALPDR-----GNKDVYNEVKRVGDTVL---G
IPTQCVQMKQFTMA---------KPQ---VCSNIAMKINGKLG-GTNHVIADSL--KATI
T-DDKGNGIFNSLVIIFGADVTHPAP-------G---------DMA----SLLSPPYVAS
LNRNASRYCARVRPQT------HMK---CKQA---QEIIVDLADMVKELMI---------
------EF---------------YKEN-K-RKPVRIIFYRDGVSEGQFQQVLLEEVRAVQ
QACAMLEK-----D-YQPLITFVAVQKRHHARLFAEE-GRD-------------------
----------ARGK-SRNVPAGTTVDTVICHPFEFDFYLCSHAGIQGTSRPTHYHVLYDD
NGFSADKLQALTYQLCHTFARCTRSVSMPAPAYYAHLAAFRARG-LV--NAGR-GA----
AN-GSEESQ----------------------------------------------MK-TY
YETIKVCKRMEASITLPKRNSRSTVRGENEPLS-ELVKAAKGIPVKSVEWQRSSSGKDR-
---RVAKIVEWQ----RASSGKGRRVAKGVEWQRASSGKGRRVA
>AquAgo2   
MSD--------------RGGKG-------RSRGRGRGRG---------------------
------------------SSV------GRG------------------------------
------------------------------------------RSNAGR---------DST
RNDTPPVGGL--------------SSRPSET----ETPHSVG------------------
--------QVKQS-------------------------NPKG-TPTSPPSVT--------
------------------KPE----------PTAPAVP----------------------
-----------------LTPKRESNG----------------------------------
-----------------------------------------PVTQGS-------------
PNNSPSSGS-----PSSTSSPSSSCIGSSIMSSPQSLY----------------------
--SASPITV---------------------------------------------SGTSSS
SKLDSPHP--------------------------------------------SFKYRDPP
PRPGV----GTL--GRPIVLQTNHFPIKFPTK-G-ELYHYDVTLKPDTCPR---------
-------------------------RINRA----VIKEIEK-------KYREN-LQGILL
AYDGTKNIYTSKPLPFR---SKEFLVPLKLDEKD----------K---EKKFEVIIKVVG
------------------SIPLDVLSQLSTVH-------TTQSSDVQ--------SAIQG
LDIVLRTLPSMS---------------------FVTVGRSFFTPPVTG------------
-----------------R--------GHPLGGGREAWTGYYQSVRPSMGWT-ITLNLDVS
NTAFYKE--QPVLEFLKEVINIRQLP------------------CPSSLTDAQRRQFAKD
IKGLKVKVTHL----------------AYPRKYKVKDITQKSSRDLFFDC----------
----------DGQQ---TSVVDYFKSKHGKPLRYPDLPCLHME-GKNPH--IYIPMEYCE
VLG--QKCNKKLTPEQTSAMIRHTAKPAYERQKQIMEK------------IHGAHF--DG
DEY--LK-NFGIKV-SKRMSEVAGRVLDPPKMEVG---EK--------------RS----
----------V-EPRN----------GSWDT-RGKSFWHGISIK---------------K
WGIITA-------------------------------------RYFNDINVFASELSKAS
NEKRMRMPPPI----------------EIYTFK------------PR------DDLEHI-
-------LRTKFA---------GCDIVIVILDGK------QKPTYNEVKRVGDNTV---G
IRTQCVLFKNACKP---------NTA---TMSNICLKINSKLG-GTNSIPNYEK--TDY-
-----AFPWESSPFIIFGADVTHPAP-------N---------DKR----SPSLAAVTAS
MDENAMDYRAKVKVLK------HRQ---------EVFKIDELAGIVKEMLL---------
------KF---------------YRKN-DKCKPQRIIFYRDGVSEGQFKEVILNEVAAIQ
KACLSLPG-----D-YKPGITFLVVQKRHHTRLFCTD-RRD-------------------
----------QEGK-AGNVPPGTTVDTDITHPREFDFFLCSHAGIQGTSKPAHYHVLWDD
NRFSADELQALTYKLCHCFVRCNRSVSYPAPTYYSHLAAFRARY-TL--QDWE-EK----
SS-SYHSDT----------------------------------------------DS-SF
S------------------------YSSEDILS-D---------------------VSK-
-MEEAIKVNEFL----QDS----------MYYV-----------
>LpoAgo2   
MPP--------------------------KRRGRGRG-----------------------
---------------------------FRG------------------------------
-------------------------------------------AETHA---------ERK
PRQTEQVETA--------------ALSASGI----EPAQTVE------------------
------------------------------------------------------------
------------------------------------------------------------
---------AAALSASGIEPAQTV------------------------------------
------------------------------------------------------------
-----------------------EAVTSLISSTPTETTVL--------------------
-AEKHPLEE---------------------------------------------TAVVKQ
EMLASEFQ------KMSIQRP----------VTSFA--------------------HEFP
RRPGY----GIN--GRKIALVANHFSIILPD--G-YVYLYDIEVSKEYVPS---KRNG--
-----KKEPPTPS-SEPKKYRCLNTKLNRR----IFESMIN-------TYRNSDLGNCLP
AYDGRKYMVTKKRLNIP---ENGRTLVVLLEEER----------R---QTRFEVAMKLAK
------------------VVNLNPIHAIYKGK---------VSSIDQ--------EIILV
LDIILRHGPALR---------------------LVPIGRSFFAKPDVR------------
-----------------N--------IHPLSGGLEIWYGYHQSLRIGQ-WK-PILNIDMT
GTTFFKA--QNLLDFICEKLKIVDIK------------------SVKELKDLDIKRLNKD
LNLLEIQVTHL----------------SYPRKYRIKSLTRQAAKRLFFKL----------
-------D--DKSE---ITVAEYFKQNYE-PLQYSNLPCVDVG-IGTKN--VYLPFEVCK
IVEG-QHNKRKLNERQTSDMVKTMTRGPEERFRAIQAR------------VKQTSM--LN
EEY--NK-EFGIRV-DMNPLKLHGRVLDAPTVQYK---DE--------------KK----
----------V-PPRN----------GTWDL-RNMQFFQGAQIN---------------E
WALLSFSNPN--------------------------------FCKQTYLDTFIQMLSSQG
QNLGMGLSNAP--------------S-VIKNVQ-----------LGD------GTISGIF
-----KNLKSIYP---------NVQLAVVVLSST-------DSCYPEIKNVGDTQV---G
LITQCVLDTTVMKK--------CNPQ---SITNLLQKINAKMG-GINSSIVKID--KPK-
--------IFSKPVIFIGADVTHPAP-------G---------DKP----ETSVAAAVGS
LDSHPSKYAGSVRVQF------AKD--ERKRV---VEIIQNIKDMCKELLK---------
------AF---------------YRNT-KGKKPEKIIFYRDGVSEGQFSQVRDIELRQIR
EACTELGA-----D-YQPLITFITVQKRHHTRFAPQNFQKD-------------------
----------GVGK-CKNIPPGTTVDTDVTHPLEFDFFLCSHLGIQGTSRPAHYKVLWDD
NNFSADELQKLTYYLCHTYVRCTRSISIPAPVMYAHLAAYRARL-YI--TSRE-SH----
DD-ISSCSP----------------------------------------------EP---
----------------------------NDVLQ-M-------------------------
-NSSLIEDLKLI----KDK----------MYFV-----------
>PteAgo4   
MPP--------------------------KGRGRGRGAGRQ-------------------
-----------------EQEQ---HPPGQG------------------------------
----------------------------------------------PR---------QGP
PRQGPPGFDA--------------RGGPPGF----DPRQGQG------------------
--------PARQDAPRQ--------------------EQQRP-QMRGPD-----------
-------------------------------DQQRQAP----------------------
-----------GRPEQTRPPPDTR------------------------------------
-----------------------------------------PPPREE-------------
-------------------------------PPPAREV----------------------
----------------------------------------------------RTERRVDP
EQLGIDLEY-----KMQIQ-------------------------------------SSLP
RKPKPS--QRPP--GRVIRLISNCFSIDLPQ--G-SVYHYDVDIVSKRRAAE-P------
-----KKVAQIPALQDDKKYRCMSTKRNRE----IIDLMLRV---------DPHFRNLHA
AYDGRKNLYTKRPLNIP---NPPLKCNVQM---PP-----ENPADE-RTDDFVVNIQPVR
KK-----------DSTSCAISLDSLQALFEGH---------ISSIDQ--------EAVMA
VETILRHRPCQR---------------------FFPVGRSFFYPPAEQ------------
-----------------D--------IHPLGGGREIWFGYHQSLRLGQ-WK-PMVNLDIT
ATTFYQK--GPVLNYIAEFLRTNIAGL-----E------------NTTLRDADIRRISKE
LKNMRIEVNHL----------------TYKRKYRILTLTRERADRLEFNIT-EN------
-------G--VNRR---ETVANYFRRQYNRRLRFPHLPCLQVN-PAAKQ--IYLPIEVCD
MVEG-QHCKKKLEERQNAEMIKFTARPPKARFDEIRDL------------LKRADY--SR
DQY--LQ-EFGMRV-YNEPLRLEGRVLGPPSVRYN----E--------------SK----
----------I-VPTD----------GSWDM-RGKQFFKGAEID---------------S
WVFLSFGGSG--------------------------------FCSHEHLSKFAKLLVNIA
GESGISIGRPQ----------------LVDIID-----------NRR------VSVKAVL
-----TEMKKKY----------NAQLAVIAVPGA------NKAIYGEIKQAAETVL---G
LTTQCVKDDNVVKK--------CNPP---LVSNLCQKINAKMG-GINNSLTPGE--TPE-
--------ILRRPVLIIGADVTHPSP-------S---------KDI----KPSIAAAVGS
LDSHPSRYAVTVRAQT------NVD--EKKQA---IEIILELKSMVKDLLS---------
------AF---------------YKNT-RGKKPEKIIFYRDGVSEGQFEHVMRHEVTAIR
EACQEIQA-----G-YEPGITFVVVQKRHHTRFMPQD-ARD-------------------
----------GVGR-MKNIPPGTTVDNTVVHPLNFDFFLCSHFGLQGTSRPCHYTVLADD
NNFSADDLHKLTYYLCHTYVRCTKSISSPAPVMYAHLAAFRTRQ-YL--VSML-DE----
SS-GDSTDS----------------------------------------------AS-TF
H-----------------------------PLP-D-------------------------
AVINAIKVIDTL----KNT----------MYFV-----------
>PteAgo1   
MAK---------------------------TNRKGMNQN---------------------
------------------YPV------GHP------------------------------
------------------------------------------SYLQAS---------SHS
PKPNDKNTRQ-----------------PADL----NND----------------------
-------------------------------------------------------T-KIS
SSKKNERQADDNLRTSSSKG-------------VVEVP----------------------
--------VSTKTSGNVTVPRSST------------------------------------
------------------------------------------------------------
-----------------------------ISAAQSETA----------------------
------------------------------------------------------------
-DATNDEKS-----RDDISNG-----------RQIT--------------------RGLP
PKLPP----GIL--GRRIRLVSNLYTISLLPD-G-KIFHYDVKIIKWKIDE---ATDLDD
-----ETEKNKKY-------GVKNTRLNRE----VIENMLAN---------NTHLRNSYA
VYDGKYNLYAPSPLQLK----FPYETKVFLENEN------KNP-E--EKRGFLVLMNPVQ
KKNG--------MEENSCAINLSVLHELYQGK-------LSDVDDVQ--------EALVA
LETVFRHTPSLR---------------------YVPIGRNFYHPD-IG------------
-----------------G--------MHPLSGGIQIWFGYHQSTRLGQ-WN-LTVNLNTS
ATTFFNK--QNLIEYVGKSYD-----------------------IRHELSESAIERLAGE
LKNVKIETGHL----------------GYKARRCIIDVTMQSARSLKFEIETKS------
-------G--GTEI---VSVLQYFRDTHNINLAYPHLPCVQVK-PKERR--IYLPLELCI
IPEG-EHSKKELSIEDKRKMIQYTADPPVKKFNKISDI------------RNRWADY-NN
DKY--LN-NFGVKV-EDKAISVNGRVLEAPTLNYN---KN--------------RT----
----------V-KPAT----------GSWNI-KGLEFYDGAHIS---------------T
WALLSLAPEK--------------------------------WCGYRDLERFSQELKIIG
KNAGLNMGNPD--------------S-IKILRGYDD------Y-EKI------HNAKEEL
-----KCLQRK-----------RVQLTVVLIPNK------DKFLYNNVKQVAEIEL---G
LLTQCIDSNNAKKC---------NAS---VLSNLCIKINAKMG-GINHILTQRE--IPQ-
--------IMAKPVIIMGADVCHAGI-------T---------DKT----GVSVASLTAS
LDMLLSRFAVICRLQK------NEK--LKKKS---VENILELKDMVKTLLK---------
------AF---------------YSHT-KGQKPEKIIFFRDGVSDTQFQDIKKKEVNAIR
EACVEIQE-----G-YQPAITFITVQKRHHVRFRPED-FND-------------------
----------GVGR-EGNVPPGTVVDTGIVHPVHSDFFLCSHQGLKGTSKPAHYTVLEDD
NKFTADDLQKLTYCSCNISFRCSKTLSIPVPVHYADLAAYRTRS-RL--STLS-ED----
LK-KKQAKS----------------------------------------------G----
-----------------------------KILK-E-------------------------
-FLDATELSGSI----KNS----------MYFV-----------
>PteAgo2   
MAG---------------------------------------------------------
------------------------------------------------------------
-----------------------------------------------S---------KEN
PIIRIKILSA-----------------PDEA----Y------------------------
-------------------------------------------------------S-QVS
DYRRSLQLIDR-------------------------------------------------
----------INRSDNMVITTGFR------------------------------------
------------------------------------------------------------
-----------------------------IPSAPDEAY----------------------
------------------------------------------------------------
-SVVSEYSR-----RLQLVNRIYR-----PDRIAIT--------------------TGLP
AKQAP----GGL--GRKINLISNLFTIILPRE-R-NIYRYEVKIASFTPDK---------
-------TCLTPT-------SCKNTLVNRK----IINRMLDT---------NDNFRNSYA
VYDGKSLIYTSSPLQLE---FPFESDKITVENENL---------K--KIGTFKVYIKPVE
SENGPEENDAHDMEENDYTIQLRVLRELFRRN-------ISNVNGIQ--------EALVA
LETIFRHSPALK---------------------YTPIGSNFFRTN-IC------------
-----------------SPLD--DQ-IGPQLVGKVTLFGYHQSLRLGQ-WN-IMTNLDTS
ATTFFTK--QPLVEYIAKLLRIPQSEL-----S-----------CISALRNDQLQLLQSK
LKNLKIETYHQRS--------------KLTLKHSIFKITEKNAWQIQFLKKTRTIILDEE
TQESRTII--ERKT---VTVHEYFREKYNINLAFPHLPCVQVK-PKSQR--IYLPIELCY
IPEG-QHYKNELSDDEKREMIKFTADNPASRFHKIVNI------------RDKWANY-EE
DEY--LN-NFDIVV-ERDPVRLSGRAMQAPNLNYG----N--------------RK----
----------I-QPRG----------GSWNI-RDLQFYVPSNIR---------------S
WILLNLAERH---------------------------------CRFNDLKNFSDQLQRIG
RAAGLNLGQPS--------------D-IKSIDG-----------SRY------VNLHRTL
-----TDARKK-----------QVQLVVVVIPFK------DKTIYRNVKQIAEVKL---G
LQTQCIDHNNARKC---------NPS---LLGNLCLKINAKTG-GINHVLTQGE--IPK-
--------IMAQPVMIIGADVSHAGV-------T---------DKS----GISVAAVAGS
LDMILSRFAVEYRLQK------TPA--ANRRC---TEIILELKDMVKALLE---------
------VF---------------YNCT-MGKKPEKIIFYRDGVSDSYFQEVKEEEVNAVR
RACMELQS-----D-YQPAITFVVVQKRHHVRFRPED-FRD-------------------
----------GARP-EGNVPPGTVADTEIVHPLHRDFYLCSHLGLRGTSRPAHYTVLEDD
SEISADDLQKLTYYLCYTSLRHSKSTSAPVPVTYAELTAKRTLL-WL--SALP-ED----
LR-EKQIES----------------------------------------------N----
-----------------------------GILQ-E-------------------------
-TLAAVELNESF----RNS----------MYYV-----------
>Csi100735 
M-----------------------------QRGRGRGGY---------------------
----------SDGRGG-YDDQ------GRG------------------------------
------------------GRGSYGPP-------------------------------RGA
PRMSD-------------------------------------------------------
------------------------------------------------------------
-----------------------------------DFPPPM-------------------
--------SGEKLVGQSRETSSER------------------------------------
------------------------------------------------------------
------------------------------------------------------------
------------------------------------------------------------
---------------LSMQRS-----------------------------------IRIP
SRPDK---GGSS--GQRCEVIANCWDLNLLS--K-SVLMYFIETVAVYRLD----KEKK-
-----KVELNLPP------------KEKRA----LLQQVVN-------SLHRE------V
IYDGGHAVYSEKPIPGV--TKDGVTRQMNI-TDP------LNR-D---ELLLDYRIMEVQ
------------------TVHTSDVANFITNS------KATSLDMPQ--------DSIRL
LDCILKTICKGS---------------------FESFGRAALFYT-DP------------
-----------------V--------KVVHDKLFSIHKGFITSVRPQ--WK-VRVNIDMT
CKAFFTS--GNLADVMYEKYGDGIVN------------------------CSR--QMAMD
LRRIRVETIPF-----YKNDAGD----KYSRRFTVHGLSSESAATLMI------------
----------PDVN---QTVADYFDKHHNIRLKYPELPCVKVN--LSRD--VFLPMELLN
IIPY-QAPNAK-KSEIASEVIRCAAIRPEERFRELDTF------------VREIIK--SS
HPL--VK-EFGIQV-DPRPQKIPARVLDTPSASFG----R--------------QQ----
----------S-QLGR----------GKWMA---PAFFHPAS------------AEGVID
WAILSLPGDR---------------------------------NAQRHQQMLATQLPSTA
QRFNVKM-NRP--------------E-CAII--------------QR------ADLQHQF
-----QQLISR-----------GIHFILLVLYDD--------LNYPTIKRLGDLQT---G
MRTQCVRGRTLD-----------KPN---VIPNLLLKINGKLG-GINWQILDVM--KN--
----------DELVMVFGADVTHPAP-------TQT-------QQV----RQSIAAVLGS
VTPDLMRYAVVVRQQA------TTE-KGNKTT---REIIDSMDSIVGELLK---------
------AF---------------CRNT-NGRFPTRLIFYRDGVSEGQFENVLVEELASIQ
RACTALRP-----D-YEPAITYIVVQKRHHIRFRPTN-PR--------------------
---------------QRNVDPGTVVDTHVTHAREFDFYLCSQEGIQGTSKPAHYHVLYDD
SNWTSDALQRFTFFLCHAYMRCPRSVSYPAPTYYAHLAAFRARSAWAGPNDLR-KP----
GL----------------------------------------------------------
------------------------------PFK-G-------------------------
--NNRLCSHKYQ----GTG--QNRTT---VIYLQIPG-------
>Ovi_07377 
M-----------------------------QRGRGRGGY---------------------
----------SDGRGG-YDDQ------GGG------------------------------
------------------GRGSYGPH-------------------------------RGA
PRMSD-------------------------------------------------------
------------------------------------------------------------
-----------------------------------DFPPPT-------------------
--------SGEKLVGQSRETSSER------------------------------------
------------------------------------------------------------
----APSER-----SVSSH-------------KPDGSG--------------------SP
SASSDSLSE------------------------------------PARQKK-SHPILRPG
SDLVGALA------KLSMQRS-----------------------------------IHIP
SRPDK---GGSS--GQRCEVVANCWDLNLLS--K-SVLMYFIEPVAVYRLD----KEKK-
-----KVELNLPP------------KEKRA----LLQQVVN-------GLHRE------V
IYDGGHAIYSEKPIPGV--TKDGVTRQINI-LDP------LNR-D---ELLLDYRIMEVQ
------------------TVHTSDVANFITNS------KATSLDMPQ--------DSIRL
LDCILKTICKGS---------------------FESFGRAALFYT-DP------------
-----------------V--------KVVHDKLFSIHKGFITSVRPQ--WK-VRVNIDMT
CKAFFTS--GNLADVMYEKYGDNIVN------------------------CSR--QMAMD
LRRIRVETIPF-----YKNDAGG----KYSRRFTVHGLSSESAATLMI------------
----------TDVN---QTVADYFDKHHNIRLKYPELPCVKVN--LSRD--VFLPMELLN
IIPY-QAPNAK-KSEIASEVIRCAAIRPEERFRELDNF------------VKEIIK--SS
HPL--VK-EFGIQV-DPRPLKIPARVLDTPSASFG----R--------------QQ----
----------S-QLGR----------GKWVA---PAFFHPAS------------ADGVIN
WAILSLPGDR---------------------------------NAQRHQQMLATQLPSTA
QRFNVMM-NRP--------------E-CAII--------------QR------ADLQHQF
-----QKLISRGIHFISQEGIQGIHFILLVLYDD--------LNYPTIKRLGDLQT---G
MRTQCVRGRTLD-----------KPN---VIPNLLLKINGKLG-GINWQITDVM--RN--
----------DELVMVFGADVTHPAP-------TQT-------QQV----RQSIAAVLGS
VTPDLMRYAVVVRQQA------TTE-KGNKTT---REIIDSMDSIVGELLK---------
------AF---------------CRNT-NGRFPTRLIFYRDGVSEGQFENVLVEELASIQ
RACTALRP-----D-YEPAITYIVVQKRHHIRFRPMN-PR--------------------
---------------QRNVDPGTVVDTHVTHSREFDFYLCSQEGIQGTSKPAHYHVLYDD
SNWTSDALQRFTFFLCHAYMRCPRSVSYPAPTYYAHLAAFRARD-WV--SDLE-KP----
GV----------------------------------------------------------
------------------------------LLK-G-------------------------
---GRFCVHESQ----ITG----------MYYL-----------
>Sjp0045200
M--------------------------------SQRGFY---------------------
-----------------VPPR------GRG------------------------------
------------------SSSGRGAP-------------------------------RSS
YRPSE-------------------------------------------------------
------------------------------------------------------------
-----------------------------------NMPPP--------------------
--------SAQSRRGR--------------------------------------------
---------------------------------------GGPLPREY-------------
----ASSSS-----SVSSR-------------GPFEQT--------------------DA
YSSEYDISE------------------------------------TARQKK-SHPIKRPT
CDLSVGIS------KLMIDGV-----------------------------------VRIP
NRPDR---GGTV--GKKVTVTSNCWDFAFSQ--K-TVYSYFLEVINVYRVD---AKEGS-
-----KTEIRMPP------------REKRS----LIQQIVN-------SLPDS------I
IYDGGHVIYSEEPFPGI--STDPVEKEINI-KDP------LGR-D---QLLLSYRIMEVQ
------------------KVSTSDVNHFITSP------KATSLNMPQ--------ESIRL
LDCILKTVSKQS---------------------FVSLGRSALFYD-KP------------
-----------------I--------KMIADKLFTIHKGFITSVRPQ--WK-VRINLDMT
CKAFFTA--GNLADVMYEKYGDNMAR------------------------CST--QMAHD
LRRIRVETEKF-----YKSDNGN----AYSRRFTVHGISSVPANQLMI------------
----------EELK---QSVAAYFDQHHHIKLKYPELPCVKVD--QKRE--VYMPMELLN
ILPY-QAPNAS-KAEVASEVVRCAAVRPQERFQELQTF------------ANNMLK---S
HPL--IN-QFGLTV-QPRPVVVNARVIHPPSAAFG----R--------------SH----
----------VVPLKA----------GSWTS---PGFHDPAG------------RGVELL
WAILCVPPDR---------------------------------RSQGHIQKVMHELPRAA
DRVGMRLSSRP--------------S-VSQC--------------PT------GELNRRF
-----DEFSRQ-----------GCSFLLLILYDE--------YSYPTIKRLSDLQM---G
IRTQCVRGRTLD-----------KPN---VFPNLLLKLNGKLG-GVNWQIPDLS--KN--
---------GNELIMVFGADVTHPAP-------TQN-------QQI----RKSVAAVIGS
VSPDLMRYGVVIRQQA------TTE-KGNKTA---REIIDDMRLIVKELLQ---------
------LY---------------LRNT-NGRFPNRMIFYRDGVSEGQFENVLVEELAAIQ
RACADVRP-----G-EEPAITYIVVQKRHHIRFKPSD-PR--------------------
---------------ARNVEPGTIVDTEITHPREFDFYLCSQDGIQGTSKPAHYHVLYDD
SNWTSDALQMFTYYLCYAYMRCSRSVSYPAPTYYSHLAAFRARD-WL--SGID-QP----
SA----------------------------------------------------------
------------------------------LLD-C-------------------------
---GRFKVHMSQ----VDG----------MFYL-----------
>Smp_179320
MSDRL--------------------VCFCCSNENERFLW---------------------
-----------------SSARTWFIHWSRG------------------------------
------------------SSCYDGVH-------------------------------HQF
Y-----------------------------------------------------------
------------------------------------------------------------
-----------------------------------DGPPP--------------------
--------SAQGARSR--------------------------------------------
---------------------------------------YGPPSGGY-------------
----PSSNS-----S-RSH-------------APPGQN--------------------AA
YSSSETISE------------------------------------AARQKK-SHPIKRQI
CDLSEDIS------KLSIDKV-----------------------------------VRIP
NRPDR---GGTV--GRKVTVTSNCWDLAFLP--K-TVYLYFLEASAVYRVG---ADEGS-
-----KTEIRMPP------------KEKRA----LIQQVVD-------SFPES------I
IYDGGHSVYSESPLPGI--TTDPVEKEIDI-KDP------LGR-D---RLLLTYRVMEVQ
------------------KVSTADINHFITSP------KATSLNMPQ--------ESIRL
LDCILKTVSKQA---------------------FVSLGRSALFYD-RP------------
-----------------V--------KVVADKLFTIHKGFITSVRPQ--WK-VRVNLDMT
CKAFFTA--GNLADVMYEKYGDNIAR------------------------CSS--QMAHD
LRRIRVETDKF-----YKNENGD----AYSRRFTVHGISSVSADKLMI------------
----------EERK---QSVAAYFDEHHHIKLKYPDLPCVKVD--QKRE--VYMPMELLN
ILPF-QAPNAS-KADVASEVIRCAAVRPQERFQELQTF------------SNSMLK---S
HPL--IK-QFGLAV-QSRPVDVSARVLQPPSAAFG----R--------------SR----
----------VISLKA----------GSWTS---PGFYDPAG------------HGVELL
WAILCVPPDR---------------------------------RSQGHVQKVIHELPRAA
DRVGIRLSSRP--------------H-LSQC--------------PI------GELNRKF
-----DEFSRQ-----------GCAFLLLILYDE--------HAYPAIKRLSDLQI---G
IRTQCVRSRTLD-----------KPN---VFPNLLLKINGKLG-GVNWQIPDLI--KN--
---------SDELIMVFGADVTHPA---------QT-------QQV----RKSVAAVLGS
VSPDLMRYGVVIRQQA------TTE-KGNKAA---REIIDDMRLIVKELLQ---------
------LY---------------LRNT-NGRFPTRMIFYRDGVSEGQFENVLVEELAAIQ
RACSDVRP-----G-EEPAITYIVVQKRHHIRFKPSD-PR--------------------
---------------ARNVEPGTVVDTEITHPREFDFYLCSQDGIQGTSKPAHYHVLYDD
SNWSSDALQMFTYHLCYTYMRCSRSVSYPAPTYYSHLAAFRARD-WL--SGVD-QP----
AV----------------------------------------------------------
------------------------------LLD-S-------------------------
---GRFKVHASQ----VDG----------MFYL-----------
>Sjp0103990
MED----------------GSS--------NKQRRR------------------------
--------------------R------RRG------------------------------
------------------GQTSKEPS-------------------------------SSG
FQATP-------------------------------------------------------
------------------------------------------------------------
-----------------------------------PLPPS--------------------
--------QEDSSGRRSLSP----------------------------------------
---------------------------------------GGPIIA---------------
----PTSPK-----SVSEE-------------IPSSST--------------------LP
ISPTTT---------------------------------------AARQKK-SHPKQLKT
VHLSEDLS------KLSI-KT-----------------------------------VSIP
SRPDE---GGNM--GKEVYVTANCWDFSIKS--K-IVYMYRAEALAVYRID-----KGN-
-----KGEIRMPA------------KDKRA----LIKQVAD-------SLHDF------I
IYDGGHDIYSVDRLPGI--GTVSVEKEMNI-IDP------LGR-D---NLVLKYQIMEVQ
------------------QVSTDDIQQYIDNP------KATSLNMPQ--------ESIRL
IDCMLRTVSKRS---------------------LVSFGRSALFYD-RP------------
-----------------V--------KVVADKLFSIYKGFITSVRPQ--WK-VRINIDM-
---XFTA--GNLADVMYEKYGDNMAR------------------------CST--QMAHD
LRRIRVETEKF-----YKSDNGN----AYSRRFTVHGVSSVPANRLMI------------
----------EELK---QSVAAYFDQHHHIKLKYPELPCVKVD--QKRE--VYMPMELLN
ILPY-QAPNAS-KAEVASEVVRCAAVRPQERFRELVEF------------ASTMSK---S
HPL--FQ-LFQVKI-ANKPVDVKSRVLQPPTAVFS----R--------------RE----
----------AIQLKA----------GSWNI---LDFYEPAR------------RGVEIL
WGIICVPSNP---------------------------------RSRGDVEKVTIELPKVA
NRFGVSFSNKP--------------L-VIQC--------------HV------AQLEKTF
-----AEFLRQ-----------GCNFIVFILYDE--------LAYAVIKRLGDLRL---G
VRTQCVRGSTLR-----------KPN---VFPNLLLKLNGKLG-GVNWIIPNLV--ER--
------------------------TP-------TQI-------QQI----RKSVAAVVGS
VSLDLMRYGAIVRQQA------TTE-RGNKTT---REIIDNLQTSVVELLM---------
------LY---------------LRNT-NGRFPKRIIFYRDGVSEGQFENVLVEELAAIQ
RACTEIRP-----G-EEPAITFIVVQKRHHIRFKPND-PR--------------------
---------------SRNVEPGTVVDTNITHPREFDFYICSHEGIQGTSKPSHYHILYDD
SNFSSDALQIFSYYLCYAYMRCSRSVSYPAPVYYSHLAAFRARD-WL--SNMS-ET----
SV----------------------------------------------------------
------------------------------LLD-S-------------------------
--HDRFKVHVSQ----TDG----------MFFL-----------
>Smp_102690
------------------------------------------------------------
------------------------------------------------------------
------------------------------------------------------------
------------------------------------------------------------
------------------------------------------------------------
------------------------------------------------------------
------------------------------------------------------------
------------------------------------------------------------
------------------------------------------------------------
------------------------------------------------------------
---------------MSI-RR-----------------------------------FSIP
NRPDG---GGKL--GKEIYVTVNCWDFSIKP--K-IVYMYRAEALAVYRGD-----EGN-
-----RTEIRMSA------------KDKRA----LIKQVAD-------SLHDC------I
IYDGGHDIYSADRLPGI--GKVPTEAEMKI-VDP------LGR-D---NLVLKYHLMEVQ
------------------TVSTDDVQQYVENP------KATSLNIPQ--------ESIRL
LDCILRTVSKQS---------------------LISLGRSALFYD-KP------------
-----------------V--------KVIADKLFSIHRGFIASIRPQ--WK-VRVNLDMT
YKAFFRA--GNLADVMYEKYGDNIAR------------------------CSS--QMAHD
LRRIRVETDKF-----YKNENGD----VYSRRFTVHGISSVPADKLMI------------
----------EERK---QSIAAYFDEHHHIKLKYPDLPCVKVD--QKRE--VYMPMEQLN
ILPF-QAPNAS-KADVASEVIRCAAVRPQERFRELVNF------------TNTISK---E
HRL--FQ-LFQAKI-ANQPVDVKSRVLQPPKAIFN----R--------------PD----
----------KIQLKA----------GSWNT---PDFHEPAR------------HGVAIP
WGILCVPNNP---------------------------------RSKGDVEKVTNELPKAA
NRFGVFLSNKP--------------L-ISQC--------------YV------NQLEKKF
-----EEFHRQ-----------GCNFIMLILYDD--------LAYGTIKRLSDLKM---G
IRTQCVRGSTLR-----------KPN---VFPNLLLKLNGKLG-GVNWIVPDLT--EY--
---------SKDLIMVFGADVTHPAP-------TQT-------HQV----LKSVAAVVGS
VSPELMRYGAIVRQQA------TTE-RGNKTT---REIIDNLHLSVGELLT---------
------LY---------------LRNT-KGRFPKRIIFYRDGVSEGQFENVLVEELSAIQ
KACSDIRP-----G-EEPAITFIVVQKRHHIRLKPQD-PR--------------------
---------------ARNVEPGTVVDTDITHRREFDFYICSHEGIQGTSKPSHYHVLYDD
SNFTSDSLQMFTYHLCYAYMRCSRSVSYPAPVYYSHLAAFRARD-WL--SNTN-EA----
SV----------------------------------------------------------
------------------------------LLD-D-------------------------
--YDRFKVHISQ----TDG----------MFFL-----------
>FGI_11320 
MSG---------------RGFF--------PPGSGRGGY---------------------
----------ERGWGRPPSDR------GRGFYDGNRGV----------------------
-----------------DPRMPYGPPPSAF-------------------------GGRGG
PRQSHTGYEG-HPGC---------------------------------------------
----------------------------------------RG-GGPGPYT----------
------------------------------GRSDRGMPPPI-------------------
--------YPPSARGRGMGSSRGA------------------------------------
------------------------------------FPTGQPVRGNA-------------
-KPRGATGS-----TDRGRDQSSESIKTKS-LKPTERG-----------------DTLSA
ASSTENLPE------------------------------------AARQKK-SHPIVRPG
ADLASALS------KLQIQRS-----------------------------------IRIP
SRPDA---GGQS--GAPVEVLANCWDISVNP--K-SVLMYFVETIAVFRFD---KTKGE-
-----KTEIRMPP------------KEKRA----LIQQIVD-------ALPAD------V
IYDGGHTVYSEQPIPGV--SKEGVQKTMEI-KDP------LNR-D---QLLLEYRIMEVQ
------------------TVSTEDVKNYTANE------HATSLDMPQ-------------
------------------------------------------------------------
-----------------------------------------------------------T
CKAFFTC--GNLADVMYNKYGDNMLQ------------------------CSR--QMAND
LRRIRVETIPF-----YTTEKGE----KYSRRFTVHGISSESASTLMI------------
----------DDIK---QSVEKYFLEHHKIALKYPELPCVKVS--LSRD--VFMPMELLT
ILPY-QAPNAK-KSDIASEVIRCAAVRVHDRFRELQTF------------VGRLMQ--SS
HSL--SS-KFGLKV-NDKPVKTPARVLDPPRASFG----R--------------NS----
----------E-PLQR----------GSWNT---SSFYLAGG------------GSHEVK
WAIVAVPGDR---------------------------------AAQKHLSILSQELPRNA
ARFNLRL-GRP--------------E-IATA--------------SR------ASIDELF
-----RNYQSH-----------GVQLVVLVLYDD--------LHYPSIKRLGDIQT---G
MRTQCVRGRTLD-----------KPR---VIPNLLLKINGKLG-GINWQIQDLM--RN--
----------DELIMVFGADVTHPAP-------TQT-------QHV----RQSIAAILGS
ITPDLMRYAVVVRQQA------TTE-RESKTT---REIIDAMESVVTELLT---------
------SF---------------GRNN-NDRLPTRLIFYRDGVSEGQFENVLVEELASIQ
KACSNLRS-----G-YEPAITYIVVQKRHHVRFQPLD-PR--------------------
---------------SKNVAPGTVVDTHVTHPREFDFYLCSQEGIQGTSKPAHYHVLYDD
SDWSSDALQNFTYFLCHAYMRCSRSVSYPAPTYYAHLAAFRARD-WI--SDLT-EP----
AG----------------------------------------------------------
------------------------------LLQ-E-------------------------
---GKFRVHNSQ----TTG----------MFYL-----------
>FHE_04931 
MSG---------------RG-F--------PPGSGRGGY---------------------
----------ERGWGRPPSDR------GRGFYDGNRGG----------------------
-----------------DPRMAYGPPPSAF-------------------------GGRGG
PRQSHTGYEG-HPGY---------------------------------------------
----------------------------------------RG-GGPGPYA----------
------------------------------GSFDRGMPPPI-------------------
--------YPPSARGRGMGSSRGA------------------------------------
------------------------------------FPTGQPARGNA-------------
-KPRGATGS-----TDRGRDQSSESLKTKS-LKPTERG-----------------DTLSA
ASSTENLPE------------------------------------AARQKK-SHPIVRPG
ADLASALS------KLQIQRS-----------------------------------IRIP
SRPDA---GGQS--GAPAEVLANCWDISVNP--K-SVLMYFVETIAVFRFD---KTKGE-
-----KTEIRMPP------------KEKRA----LIQQIVD-------ALPTD------V
IYDGGHTVYSEQPIPGV--SKEGVQKTMEI-KDP------LNR-D---QLLLEYRIMEVQ
------------------TVSTEDVKNYTANE------HATSLDMPQ-------------
------------------------------------------------------------
-----------------------------------------------------------T
CKAFFTC--GNLADVMYNKYGDNMLQ------------------------CSR--QMAND
LRRIRVETIPF-----YTTEKGE----KYSRRFTVHGISSESASTLMI------------
----------DDIK---QSVEKYFLEHHKIALKYPELPCVKVS--LSRD--VFMPMELLT
ILPY-QAPNAK-KSDIASEVIRCAAVRVHDRFRELQTF------------VGRLLQ--SS
HSL--SS-KFGLKV-NDKPVKTPARVLDPPRASFG----K--------------NS----
----------E-PLQR----------GSWNT---SSFYLAGG------------GSHEVK
WAVVAVPGDR---------------------------------AAQKHLSILSQELPRNA
ARFNLRL-GRP--------------E-IATA--------------SR------ASIDELF
-----RNYQSH-----------GVQLVVLVLYDD--------LHYPSIKRLGDIQT---G
MRTQCVRGRTLD-----------KPR---VIPNLLLKINGKLG-GINWQIQDLM--RN--
----------DELIMVFGADVTHPAP-------TQT-------QHV----RQSIAAILGS
ITPDLMRYAVVVRQQA------TTE-RESKTT---REIIDAMESVVTELLT---------
------AF---------------GRNN-NDRLPTRLIFYRDGVSEGQFENVLVEELASIQ
KACSNLRS-----G-YEPAITYIVVQKRHHVRFQPLD-PR--------------------
---------------SKNVAPGTVVDTHVTHPREFDFYLCSQEGIQGTSKPAHYHVLYDD
SDWSSDALQNFTYFLCHAYMRCSRSVSYPAPTYYAHLAAFRARD-WI--SDLT-EP----
AG----------------------------------------------------------
------------------------------LLQ-E-------------------------
---GKFRVHNSQ----TTG----------MFYL-----------
>FBU_11493 
MSLFL-----------TFRGFY--------QQGRGRGGY---------------------
----------GRGRSRLASDR------GRGFRDINPGG----------------------
------------------------------------------------------------
------------------------------------------------------------
------------------------------------------------------------
------------------------------------------------------------
------------------------------------------------------------
------------------------------------------------------------
--PRTACGS-----NIKGH-------------KPNERG-----------------DSLSA
ASSTENLQK------------------------------------AARQKK-SHPIVHAG
---------------LRVQRT-----------------------------------IHIP
LRPDA---GGKC--GRPVEVIANCWDISVCP--K-SVLMYFIETVAVFRLD---KAKGE-
-----KVELRVPL------------KEKRA----FLHQVIK-------ALPLD------V
IYDGGHALYSERPIPGI--GKEAVQKTIEI-KDP------VNK-E---NLLLDYRIMEVQ
------------------TVSTEDVFNYVADK------HATSLDMPQ-------------
------------------------------------------------------------
------------------------------------------------------------
------------------------------------------------------------
------------------------------------------------------------
-----------------------------------------VS--PSRD--VFLPMELLT
ILPY-QAPNVK-KSDVASEIIRCAAVRVHDRFKELDTF------------VTRMRQ--SS
HPL--CT-TFDLKV-SGQPTVTPARVLDTPTATFG----N--------------GT----
----------V-SLQR----------GSWNT---PNFFSTGS------------TNQAIQ
WAIVCVPGDK--------------------------------------------------
------------------------------------------------------------
------------------------------------------------------------
VRTYCF------------------------------------------------------
------------------------------------------------------------
------------------------------------------------------------
------------------------------------------------------------
------------------------------------------------------------
------------------------------------------------------------
------------------------------------------------------------
------------------------------------------------------------
------------------------------------------------------------
--------------------------------------------
>Hmi3016530
M-----------------------------------------------------------
------------------------------------------------------------
------------------------------------------------------------
-----------------------------------------------HDMNSDL------
--------ILQQIR-----------------------L----------------------
---------------------------------IEERIFNL-------------------
----------SSLASHTTKPPENQ------------------------------------
-----------------------------------------PTGGSENNE-----N----
------------------------------------------------------------
---------------------------------------------YEWKLV-KIQGASGN
QSLAKEME------SLSIAEPESSS-----------------------------MERFLP
NRPSI----GTV--GKPTRVVVNCWDLEIGN--T-TIYRYDVQPVNLFIVN----ENNQ-
-----ERILTDNS------------RLLQR----HMSYVFN-------LMERD------A
FSDGERFLYSIRPLDNS---KFPIDSPITL-ALPE-----IEG-E---SLRLRYIIKYIG
------------------TISTQHLLDYLTKG------PTRTDQLPQ--------DLINM
IGNLLRWINREQ---------------------YTRI-KTNLFKE-SE------------
-----------------K------------KPELSIFKGFSVSVRPQ--WK-LRLNVDLY
FTAFFPS--GNLADIILEMKGDNAYD------------------------SRSWDEISAR
IKNLIVVAKHY-----VDAASGK----KYSRRLKVYGLSAKSAQNQMI------------
----------EVVK---ISVADYFQQRYGIKLKYPELPCVKTK--KNED--EFMPMELLE
IIPF-QAPNLD-PSVVSSEIVRIAAAKPEQRFRKISDF------------ILTAIR---E
SPI--VD-ALSLKLLSPNPVTAEARILPTPH--FT----G--------------SN----
----------A-LISK----------GAWKA---TSFKVPAF--------------KEVK
YAIINFS------------------------------------RYFNALDKTNRDIAQAG
RTLGLHLQFTK----------------CLRA--------------QV------AELPIYF
-----KQLRQE-----------GVKLAICILPKV--------GPYSEIKRACEFQE---Y
LVTQCVKDRTLA-----------KPG---TWHNILLKINGKLG-GENWEINELK--GY--
--------WREDIVMIVGADVTHPGP-------TKT-------NAL----RKSIAAAVGS
VSPNFMKYVAIVKQQD------YRSNKGTLTA---RECIDDMEGIFEQLLQ---------
------AF---------------FKKN-N-ALPTKVIYYRDGVSEGHIKTIVCRELGAMQ
RACTKLRV-----G-YQPGFTFIVVQKRHHIRLLPTE-TG--------------------
---------------LINVNPGTIVDTNITHRREFDFYLCSQQGIQGTSKPAHYHIVYDD
NDLGADELQLFTFYLCHAYMRCTRSVSYPAPTYYAHLAASRGRD-WV--KGIS-DP----
GR----------------------------------------------------------
------------------------------LLE-N-------------------------
---NQFKLLPEQ----RDL----------MFFL-----------
>Hmi3037450
RGG---------------------------------------------------------
------------------------------------------------------------
VGQS--------------------------------------------------------
-------------------------RGAG-----------------VGDARGDIRYLSPP
EAPAGAVEAAIPPL-----------------------F----------------------
---------------------------------PSEIPLET-------------------
----------RSLASHSTTPPEDQ------------------------------------
-----------------------------------------PTGGSGKGG-----N----
------------------------------------------------------------
---------------------------------------------SKRKKRGKAQGASAN
QS----------------------------------------------------------
------------------------------------------------------------
-------------------------------------------------MGRD------V
FSDGQQFLYSLKPLDNG---RFPINSPIAL-ALPE-----TEG-E---NVKLRYIIKDIG
------------------TISAQPIMDYLTKG------PTRTDQLPQ--------DAINM
LDNLLRWINKEQ---------------------YTLI-KTGLFSD-SE------------
-----------------P------------RTEFVMFKGFRVSVRPQ--WK-LRLNADLT
FKAFFPS--GNLADVIYDMKGDDMYD------------------------SRNWKAISER
IKDLDVVAKHY-----KNAATGK----NYSKRHKVYGLSPKSAQEQII------------
----------EDVN---KSIAEYFQQRYGIKLAYPELPCVKTK--PNKD--EFIPMELLE
IMPF-QAPNLD-PSVVAPEMVRIAAVKPEQRFRKITDF------------IRTVIK---Q
SPL--VT-ALRLKLLSPNPVTVEARVLPTPN--FT----G--------------SN----
----------A-FVSR----------GAWKA---TPFKVPAS--------------REVK
YAVINFS------------------------------------RYFNALDKTNRDIAQAG
RQLGLHLQFTR--------------G-IMKV--------------QP------AELPNCF
-----RQLRQE-----------GVRLAICILPKV--------GPYSEIKRACEFQE---F
LVTQCVKDDTLR-----------KPN---SWSNIMLKINGKLG-GENWELDGLE--GY--
--------WGKDIVMVVGADVTHPGP-------VKI-------NAL----RKSIAAVVGS
VSPNLMKYVAVVKQQD------YKINKETHTA---REYIDDMEGIFEQLLQ---------
------AF---------------FKKN-N-TLPTKVIFYRDGVSEGQFESVVSRELSAMQ
SACTKLRV-----G-YQPGFTFIVVQKRHHIRFLPVE-KE--------------------
---------------LINVNPGTVVDTNVTHLREFDFFLCSQQGIQGTSKPAHYHIVYDD
NDLGADELQLFTFYLCHVYMRCTRSVSYPAPTYYAHLAAFRGRD-WM--KGLT-NP----
ER----------------------------------------------------------
------------------------------LLE-N-------------------------
---NQFKLLPEQ----RDL----------MFFL-----------
>Hmi3037470
RGG---------------------------------------------------------
------------------------------------------------------------
VGQS--------------------------------------------------------
-------------------------RGAG-----------------VGDARGDIRYLSPP
EAPAGAVEAAIPPL-----------------------F----------------------
---------------------------------PSEIPLET-------------------
----------RSLASHSTTPPEDQ------------------------------------
-----------------------------------------PTGGSGKGG-----N----
------------------------------------------------------------
---------------------------------------------SKRKKRGKAQGASAN
QSLTKDME------SLSIAEPEG--------EISLS------------------HERYLP
KRPSF----GTK--GKSTKVVVNCWDMEIGN--T-ILHRYDIQPVNLFTVN----ENNQ-
-----EKILTDNR------------KRLKR----HMSHVFN-------QMGRD------V
FSDGQQFLYSLKPLDNG---RFPINSPIAL-ALPE-----TEG-E---NVKLRYIIKDIG
------------------TISAQPIMDYLTKG------PTRTDQLPQ--------DAINM
LDNLLRWINKEQ---------------------YTLI-KTGLFSD-SE------------
-----------------P------------RTEFVMFKGFRVSVRPQ--WK-LRLNADLT
FKAFFPS--GNLADVIYDMKGDDMYD------------------------SRNWKAISER
IKDLDVVAKHY-----KNAATGK----NYSKRHKVYGLSPKSAQEQII------------
----------EDVN---KSIAEYFQQRYGIKLAYPELPCVKTK--PNKD--EFIPMELLE
IMPF-QAPNLD-PSVVAPEMVRIAAVKPEQRFRKITDF------------IRTVIK---Q
SPL--VT-ALRLKLLSPNPVTVEARVLPTPN--FT----G--------------SN----
----------A-FVSR----------GAWKA---TPFKVPAS--------------REVR
YAVINFS------------------------------------RYFNALDKTNRDIAQAG
RQLGLHLQFTR--------------G-IMKV--------------QP------AELPNCF
-----RQLRQE-----------GVRLAICILPKV--------GPYSEIKRACEFQE---F
LVTQCVKDDTLR-----------KPN---SWSNIMLKINGKLG-GENWELDGLE--GY--
--------WGKDIVMVVGADVTHPGP-------VKI-------NAL----RKSIAAVVGS
VSPNLMKYVAVVKQQD------YKINKETHTA---REYIDDMEGIFEQLLQ---------
------AF---------------FKKN-N-TLPTKVIFYRDGVSEGQFESVVSRELGAMQ
RACTKLRV-----G-YQPGFTFIVVQKRHHIRFLPVE-KE--------------------
---------------LINVNPGTVVDTNVTHLREFDFFLCSQQGIQGTSKPAHYHIVYDD
NDLGADELQLFTFYLCHVYMRCTRSVSYPAPTYYAHLAAFRGRD-WM--KGLT-NP----
ER----------------------------------------------------------
------------------------------LLE-N-------------------------
---NQFKLLPEQ----RDL----------MFFL-----------
>Hmi3037400
RGG---------------------------------------------------------
------------------------------------------------------------
VGQS--------------------------------------------------------
-------------------------RGAG-----------------GRDARGDIRYLSPP
EAPAGAVEAAIPPL-----------------------F----------------------
---------------------------------PSEIPLET-------------------
----------RSLASHSTTPPEDQ------------------------------------
-----------------------------------------PTGGSGKGG-----N----
------------------------------------------------------------
---------------------------------------------SKRKKRGKVQGASGN
QSLTKDME------SLSIAEPEGSSM-----EISLS------------------HERYLP
KRPSF----GTK--GKSTKVVVNCWDMEIGN--T-ILHRYDIQPVNLFTVN----ENNQ-
-----EKILTDNS------------KRLKR----HMSHVFN-------QMGRD------V
FSDGQRFLYSLKPLDNG---RFPINSPIAL-ALPE-----TEG-E---NVKLRYIIKDIG
------------------TISAQPILDYLTKG------PTRTDQLPQ--------DAINM
LDNLLRWINKEQ---------------------YTLI-KTGMFSG-SE------------
-----------------A------------RTEFVIFKGFTVSVRPQ--WK-LRLNADLT
FKAFFPS--GNLADVIYDMKGDGMYE------------------------SKNWGAISER
IKDLDVVAKHY-----KNAGTGK----NYSKRHKVYGLSPKSAQEQII------------
----------EDVN---KSIAEYFQQRYGIKLAYPELPCVKTK--PNKD--EFIPMELLE
IMPF-QAPNLD-PSVVAPEMVRIAAVKPEQRFRKITDF------------IRTVIK---Q
SPL--VT-ALRLKLLSPNPVTVEARVLPTPN--FT----G--------------SN----
----------A-FVSR----------GAWKA---TPFKVPAS--------------REVK
YAVINFS------------------------------------RYFNALDKTNRDIAQAG
RQLGLHLQFTR--------------G-IMKV--------------QP------AELPNCF
-----RQLRQE-----------GVRLAICILPKV--------GPYSEIKRACEFQE---F
LVTQCVKDDTLR-----------KPN---SWSNIMLKINGKLG-GENWELDGLE--GY--
--------WGKDIVMVVGADVTHPGP-------VKI-------NAL----RKSIAAVVGS
VSPNLMKYVAVVKQQD------YKINKETHTA---REYIDDMEGIFEQLLQ---------
------AF---------------FKKN-N-TLPTKVIFYRDGVSEGQFESVVSRELSAMQ
SACTKLRV-----G-YQPGFTFIVVQKRHHIRFLPVE-KE--------------------
---------------LINVNPGTVVDTNVTHLREFDFFLCSQQGIQGTSKPAHYHIVYDD
NDLGADELQLFTFYLCHVYMRCTRSVSYPAPTYYAHLAAFRGRD-WM--KGLT-NP----
ER----------------------------------------------------------
------------------------------LLE-N-------------------------
---NQFKLLPEQ----RDL----------MFFL-----------
>Hmi3037510
------------------------------------------------------------
------------------------------------------------------------
------------------------------------------------------------
-------------------------------------------------MSSDF------
--------FFKKTR----------------------------H-----------------
---------------------------------NEARISDC-------------------
----------SYFALRSTTPPEDQ------------------------------------
-----------------------------------------PTGGSGKSG-----N----
------------------------------------------------------------
---------------------------------------------SKRKKHGKAQGASGN
QS----------------------------------------------------------
------------------------------------------------------------
-------------------------------------------------MGQD------V
FSDGQRFLYSLHLLDKG---RFPEDVPTTL-ALPE-----TEG-E---NVKLRYIIKHVG
------------------TISAEPIMDYLTKG------PTRTDQLPQ--------DSINM
LDNLLRWINKEQ---------------------YTLV-KTGMFRE-PP------------
-----------------D------------GTEFVISSGYTVSVRPQ--WK-LRLNADLT
FKAFFPS--GNLADVIYRMKGDGMYD------------------------SRNWEAISDR
IKDLDVVAKHY-----KNTATGK----NYSKRHKVYGLSPKSAQEQII------------
----------ENVN---ISIAEYFQQRYGIKLAYPELPCVKTK--KNKD--EFIPMELLE
ILPF-QAPNLD-PSVLAPEMVRIAAMKPERRFQRITGF------------IQTAIK---Q
SPV--VT-ALGLKLVSPNPVIADARVLPTPN--FT----G--------------SN----
----------A-FVSR----------GAWRA---TPFKVPAF--------------REVK
YAVINFS------------------------------------RYFNALDKTNRDIAQAG
HRLGLHLQFKK----------------CMKV--------------QP------AELPNCF
-----RHLRQE-----------GVRLAICILPKV--------GPYSEIKRACEFQE---F
LVTQCVKDGTLR-----------KPN---SWSNIMLKINGKLG-GENWELDGLE--GY--
--------WGKDIVMVVGADVTHPGP-------TKT-------NAL----RKSIAAVVGS
VSPNFMKYVAVVKQQD------YQSNRETHTA---REYIDDMEGIFEQLLQ---------
------AF---------------FKKN-N-TLPTKVIFYRDGVSEGQFASVVCRELGAMQ
RACTKLRV-----G-YQPGFTFIVVQKRHHIRFLPVE-KD--------------------
---------------LDNVNPGTVVDTDITHLREFDFFLCSQQGIQGTSKPAHYHIVYDD
NDLDADELQLFTFYLCHVYMRCTRSVSYPAPTYYAHLAAFRGRD-WM--KGLT-NP----
ER----------------------------------------------------------
------------------------------LLE-N-------------------------
---NQFKLLPEQ----RDL----------MFFL-----------
>Egr0739100
M-----------------------------------------------------------
------------------------------------------------------------
------------------------------------------------------------
------------------------------------------------------------
------------------------------------------------------------
------------------------------------------------------------
------------------------------------------------------------
------------------------------------------------------------
------------------------------------------------------------
------------------------------------------------------------
------------------KED-----------------------------------RMLP
SRPGG----GTI--GRKIVVEVNCWDFDVSD--V-SVLMYDITLTKLLSTD---------
-----GKEIKLKE------------KGIGK----YVR-------------RGD------V
FHDGGRILFSLGPLDGK--DGEMLNFSEKI-ADP------LQN-D---DLTIEYAAKRVG
------------------SISARKIRQYLDNS------RSKTSDPPQ--------LAINM
LDNLIKWVNRAS---------------------LPYLSKSAIFYD-RP------------
-----------------E--------RDNTGGLFWIYRGYSLSFRPQ--WK-CRLNIDMA
HRAFFPA--GNLADILYAKYGDNMYS------------------------PSTWKHVKED
ILSLHVEASHY-----KNEASGK----TYRKRFVVHGLSHNSADKEMI------------
----------ADIN---KSIAKYFKERYGIDLKYPELPCVKTK--KDRD--EYMPMELLE
VLPF-QNAKED-PGVIASAIIRCAAVRPADRFGNLREF------------VRSMN---WR
ASL--IS-KLRLGLRDMNPIKVEARELPQPSAHFS----T--------------GT----
----------V-ELGR----------GSWNQ---EPFHQPVP--------------RSLR
CVVVTMVPG-----------------------------------YARNAPLVVERLPQAA
QRFGVRMEVRG--------------D-ILRK--------------TV------ADLPQLF
-----TDFRAK-----------GVDLAIFVLTGT--------REYPFIKRQGDLHN---F
MFTQCIKDGTIG-----------KPN---VFNNLMLKINAKLG-GVNWLVNGLS--GR--
--------WNDELLMVVGADVTH--P-------TGGG------RVL----NKSVAAVIAS
ISRDLMRYVAIVRQQD------KIR--EGKTI---REYIDGMEDIFSDLLK---------
------IF---------------AKHN-NDRLPAKVIFYRDGVSEGQFDPVLRIELSAMQ
RACSNLRP-----D-YEPGITFIVVQKRHHIRFNPVG-S---------------------
----------------KNVLPGTVVDTQITHHREFDFYLCSQDGIQ--------------
------------------------------------------------------------
------------------------------------------------------------
------------------------------------------------------------
--------------------------------------------
>Emu0739100
M-----------------------------------------------------------
------------------------------------------------------------
------------------------------------------------------------
------------------------------------------------------------
------------------------------------------------------------
------------------------------------------------------------
------------------------------------------------------------
------------------------------------------------------------
------------------------------------------------------------
------------------------------------------------------------
------------------KED-----------------------------------KMLP
SRPGR----GTI--GRKIVVEVNCWDFDVSD--V-LVLMYDITLTKLLSAD---------
-----GKEIKLKE------------KGIGK----YVR-------------RGD------V
FHDGGRILFSLGPLDGK--DGEVLNFSEKI-ADP------LQN-D---DLTIEYVAKRVG
------------------NISAREIREYLDNS------RSKTSDLPQ--------PAINM
LDDLIKWVNRTS---------------------LPYLSKSAIFYD-WP------------
-----------------E--------RDNTGGLFWIYRGYSLSFRPQ--WK-CRLNIDMA
HRAFFPA--GNLADIIYAQYGDDMYS------------------------PSTWKHVKED
ILSLHVEASHY-----KNEASGK----TYRKRFVVHGLSSNSADKEMI------------
----------ADIK---KSIAEYFKERYGIDLKYPELPCVKTK--KDRD--EYMPMELLE
VLPF-QNAKED-PGVIASAIIRCAAVRPADRFGNLREF------------VRSMN---WR
ASL--IS-KLRLGLRDMNPIKVEARELPQPSAHFS----T--------------GT----
----------V-ELGR----------GSWNQ---EPFHQPVP--------------RSLR
CVVVTMVPG-----------------------------------YARNAPLVVQRLPQAA
QRFGVRMEVRG--------------D-ILRK--------------TV------ADLPQLF
-----TDFRAK-----------GVDLAIFVLTGA--------REYPFIKRQGDLHN---F
MFTQCIKDGTIG-----------KPN---VFNNLMLKINAKLG-GINWLVTGLS--GR--
--------WNDELLMVVGADVTH--P-------TGGG------RVL----NKSVAAVIGS
ISRDLMRYVAIVRQQD------RKR--EGKTI---REYIDGMEDIFSDLLK---------
------IF---------------AKHN-NDRLPTKVIFYRDGVSEGQFDPVLRIELSAMQ
RACSNLRP-----D-YEPGITFIVVQKRHHIRFNPLG-SE--------------------
---------------RKNVLPGTVVDTEITHHREFDFYLCSHEGIQGTSKPAHYHVLYDD
NDWQSDDLQQFTYYLCHAYMRCCRSVSYPAPTYYSHLAAFRGRD-WL--KFLE-NE----
------------------------------------------------------------
-----------------------------TIIR-D-------------------------
---NRFTIHPGQ----QDQ----------MFFL-----------
>Egr0911700
------------------------------------------------------------
------------------------------------------------------------
------------------------------------------------------------
------------------------------------------------------------
------------------------------------------------------------
------------------------------------------------------------
------------------------------------------------------------
------------------------------------------------------------
------------------------------------------------------------
------------------------------------------------------------
---------------------------------------------------------MLP
SRPGG----GTI--GRKIVVEVNCWDFDVSD--V-SVLMYDITLTKLLSTD---------
-----GKEIKLKE------------KGIGK----YVRLIAE-------RKRGD------V
FHDGGRILFSLGPLDGK--DGEMLNFSEKI-ADP------LQN-D---DLTIEYAAKRVG
------------------SISARQIREYLDNS------RSKTSDLPQ--------PAINM
LDNLIKWVNRAS---------------------LPYLSKSAIFYD-RP------------
-----------------E--------RDNTGGLFWIYRGYSLSFRPQ--WK-CRLNIDMA
HRAFFPA--GNLADILYAKYGDNMYS------------------------PSTWKHVKED
ILSLHVEASHY-----KNEASGK----TYRKRFVVHGLSHNSADKEMI------------
----------ADIN---KSIAKYFKERYGIDLKYPELPCVKTK--KDRD--EYMPMELLE
VLPF-QNAKED-PGVIASAIIRCAAVRPADRFGNLREF------------VRSMN---WR
ASL--IS-KLRLGLRDMNPIKVEARELPQPSAHFS----T--------------GT----
----------V-ELGR----------GSWNQ---EPFHQPVP--------------RSLR
CVVVTMVPG-----------------------------------YTRNVNLLMDKLPQAA
QRFGVHMEMRR--------------E-VVKS--------------SI------ANLPKAF
-----EDLQKE-----------GVKLAIFVLTGT--------NEYPHIKRQGELHS---S
MFTQCVKDGTIR-----------KPN---VCNNLMLKINAKLG-GINWVVEDLC--RR--
--------RSDELLMVVGADVTHPGP-------TGGG------RSF----TKSVAAVVAS
ISCDLMRYVAIVRQQD------QIR--EGKST---REDIDGMEGIFSDLLK---------
------TF---------------AKNN-NDRLPTKVIVYRDGVSEGQFNRILDIELSAMQ
RACSNLRP-----D-YEPGITFIVVQKRHHIRFNPVG-SR--------------------
---------------AKNVLPGTVVDAQITHHREFDFYLCSHEGIQGTSKPAHYHVLYDD
NDWQSDDLQQFTYYLCHAYMRCCRSVSYPAPTYYSHLAAFRARN-WL--KFVE-NE----
------------------------------------------------------------
-----------------------------TIIR-D-------------------------
---NRFTIHPGQ----QDQ----------MFFL-----------
>Emu0911700
------------------------------------------------------------
------------------------------------------------------------
------------------------------------------------------------
------------------------------------------------------------
------------------------------------------------------------
------------------------------------------------------------
------------------------------------------------------------
------------------------------------------------------------
------------------------------------------------------------
------------------------------------------------------------
---------------------------------------------------------MLP
SRPGR----GTI--GRKIVVEVNCWDFDVSD--V-LVLMYDITLTKLLSAD---------
-----GKEIKLKE------------KGIGK----YVRSIAE-------RKRGD------V
FHDGGRILFSLGPLDGK--DGEVLNFSEKI-ADP------LQN-D---DLTIEYVAKRVG
------------------NISAREIREYLDNS------RSKTSDLPQ--------PAINM
LDDLIKWVNRTS---------------------LPYLSKSAIFYD-WP------------
-----------------E--------RDNTGGLFWIYRGYSLSFRPQ--WK-CRLNIDMA
HRAFFPA--GNLADIIYAQYGDDMYS------------------------PSTWKHVKED
ILSLHVEASHY-----KNEASGK----TYRKRFVVHGLSSNSADKEMI------------
----------ADIK---KSIAEYFKERYGIDLKYPELPCVKTK--KDRD--EYMPMELLE
VLPF-QNAKED-PGVIASAIIRCAAVRPADRFGNLREF------------VRSMN---WR
ASL--IS-KLRLGLRDMNPIKVEARELPQPSAHFS----T--------------GT----
----------V-ELGR----------GSWNQ---EPFHQPVP--------------RSLR
CVVVTMVPG-----------------------------------YTKNVNLLMDKLPPAA
GRFGVHMEMRR--------------E-VVKS--------------TI------ANLPKTF
-----EDLQKE-----------GVKLVIFVLTGT--------NEYPYIKRQGELHS---S
MFTQCVKDGTIK-----------KPN---ILNNLMLKINAKLG-GINWVVEDLC--SR--
--------RSDELLMVVGADVTHPGP-------NSAR------YGF----KKSVAAVVTS
ISRDLMRYVAIVRQQD------QIR--EGKST---REDIDGMEGIFSDLLK---------
------TF---------------AKHN-NDRLPTKVIFYRDGVSEGQFNRILDIELSAMQ
RACSNLRP-----D-YEPGITFIVVQKRHHIRFNPLG-SE--------------------
---------------RKNVLPGTVVDTEITHHREFDFYLCSHEGIQGTSKPAHYHVLYDD
NDWQSDDLQQFTYYLCHAYMRCCRSVSYPAPTYYSHLAAFRARN-WL--KFLE-NE----
------------------------------------------------------------
-----------------------------TIIR-D-------------------------
---NRFTIHPGQ----QDQ----------MFFL-----------
>Egr0911600
------------------------------------------------------------
------------------------------------------------------------
------------------------------------------------------------
------------------------------------------------------------
------------------------------------------------------------
------------------------------------------------------------
------------------------------------------------------------
------------------------------------------------------------
------------------------------------------------------------
------------------------------------------------------------
------------------------------------------------------------
------------------------------------------------------------
------------------------------------------------------------
------------------------------------------------------------
------------------------------------------------------------
------------------------------------------------------------
------------------------------------------------------------
------------------------------------------------------------
------------------------------------------------------------
------------------------------------MLCCRTK--KDRD--EYMPMELLE
VLPF-QNTKAD-PGVIAGSAVHCAAVRPADRFGNLREF------------VRSMN---WS
NSL--AS-KFGLGMRNLNPIKVGARVLPQPSACFD----G--------------WS----
----------M-KLDR----------GSWYQ---GPFHKPVP---------------FLR
CAVIVMVPGD----------------------------------DTTNAKKLLKALPQAA
RRFGVQMVMRR--------------E-VVKS--------------SI------ANLPKTF
-----EDLQKE-----------GVKLAIFVLTGT--------NEYPHIKRQGELHS---S
MFTQCVKDGTIR-----------KPN---VCNNLMLKINAKLG-GINWVVEDLC--RR--
--------RSDELLMVVGADVTHPGP-------NSAR------YGL----KKSVAAVVAS
ISCDLMRYVAIVRQQD------QIR--EGKST---REDIDGMEGIFSDLLK---------
------TF---------------AKHN-NDRLPTKVIVYRDGVSEGQFNRILDIELSAMQ
RACSNLRP-----D-YEPGITFIVVQKRHHIRFNPVG-SR--------------------
---------------AKNVLPGTVVDAQITHHREFDFYLCSHEGIQGTSKPAHYHVLYDD
NDWQSDDLQQFTYYLCHAYMRCCRSVSYPAPTYYSHLAAFRARN-WL--KFVE-NE----
------------------------------------------------------------
-----------------------------TIIR-D-------------------------
---NRFTIHPGQ----QDQ----------MFFL-----------
>Emu0911600
M-----------------------------------------------------------
------------------------------------------------------------
------------------------------------------------------------
------------------------------------------------------------
------------------------------------------------------------
------------------------------------IPPAL-------------------
--------------SHWERPMSQS------------------------------------
---------------------------------------RGDVDVADQQL----------
-------------------------TTTPPAVTGVWRT--------------------TP
G-----------------------------------------------------------
------------PRSSKTREE-----------------------------------RRFP
SRPGR----GTA--GKRVSVEVNCWDFDVSD--V-SVLQYTITPTKLLNVE---------
-----GKVLINEE------------KGLWK----FVKDAMK-------GIRDD------V
FYDGGQHLYSLKPLDGE--EGGQATCSAKV-SRH------PQN-D---DLTIEYTVRRVN
------------------SVSIGHISEYLANR------HSKTSELPQ--------SAINI
LNNLIKWLNRDS---------------------FPNLLKSAIFRN-AE------------
-----------------L--------KRYTESLFWIYRGYSLSFRPQ--WK-CRLNIDMA
HRAFFPA--GNLADILHAKYGSVLRS------------------------KPTWKHVKEE
IKSLYVEAGHY-----RNKVSGK----TYRKRLVVHGLSNNSADREMI------------
----------SDIN---KSIVEYFKERYDIDLKHPELPCVKTK--KDRD--EYMPMELLE
VLPF-QNTKAD-PGVIASSAVHCAAVGPRSRFGNLREF------------VRSMN---WS
NSL--AS-KFGLGMRNLNPIKVGARVLPQPSACFD----G--------------WS----
----------K-KLDR----------GSWYQ---EPFHKPVP---------------FLK
CAVVVMVPGD----------------------------------ETTNANKLLKALPQAA
GRFGVHMEMRR--------------E-VVKS--------------TI------ANLPKTF
-----EDLQKE-----------GVKLVIFVLTGT--------NEYPYIKRQGELHS---S
MFTQCVKEGTIR-----------TLN---VCNNLMLKINAKLG-GINWVVEDLC--SR--
--------RSDELLMVVGADVTHPGP-------NSAR------YGF----KKSVAAVVTS
ISRDLMRYVAIVRQQD------QIR--EGKST---REDIDGMEGIFSDLLK---------
------TF---------------AKHN-NDRLPTKVIFYRDGVSEGQFNRILDIELSAMQ
RACSNLRP-----D-YEPGITFIVVQKRHHIRFNPLG-SE--------------------
---------------RKNVLPGTVVDTEITHHREFDFYLCSHEGIQGTSKPAHYHVLYDD
NDWQSDDLQQFTYYLCHAYMRCCRSVSYPAPTYYSHLAAFRARN-WL--KFLE-NE----
------------------------------------------------------------
-----------------------------TIIR-D-------------------------
---NRFTIHPGQ----QDQ----------MFFL-----------
>Tso0161400
------------------------------------------------------------
------------------------------------------------------------
------------------------------------------------------------
------------------------------------------------------------
------------------------------------------------------------
------------------------------------------------------------
------------------------------------------------------------
------------------------------------------------------------
------------------------------------------------------------
------------------------------------------------------------
------------------------------------------------------------
------------------------------------------------------------
------------------------------------------------------------
------------------------------------------------------------
------------------------------------------------------------
------------------------------------------------------------
------------------------------------------------------------
------------------------------------------------------------
------------------------------------------------------------
-----------------KSIAQYFRERYGIDLQYPELPCVKTK--KDRE--EYVPMELLE
VLPF-QNA---------------------------------------------MN---WR
SSL--VS-RFRLGLTNPNPIQVEARELPQPSAHFS----S--------------GT----
----------R-ELGR----------GSWNQ---EPFHQPVP--------------RPLN
CVVVTMVPG-----------------------------------YARDAHLVVERLPQAA
QKFGVQMQIQR--------------D-VLRK--------------AI------VDLPRLF
-----NEFRAK-----------GVDLAIFVLTGT--------KEYPYIKRQGDLHN---F
MFTQCIKDSTIK-----------KPN---VFNNLMLKINAKMG-GINWLVNDLS--RR--
--------WNEELVMVVGADVTHPTG-------NS--------RGL----NKSVAAVIAS
ISRDLMRYVAIVRQQD------QIK--EGRTI---REYIDGMEGIFSDLLK---------
------IF---------------GKHN-NDRLPTRVVFYRDGVSEGQFDSVLRIELSAMQ
RACSNLRP-----N-YEPGITFIVVQKRHHIRFNPLV-RG--------------------
---------------AKNVLPGTVVDTEITHHREFDFYLCSQDGIQGTSKPAHYHVLYDD
NDWGADDLQQFTYCLCHAYMRCCRSVSYPAPTYYSHLAAFRARD-WL--KFSE-HE----
------------------------------------------------------------
-----------------------------TIIA-D-------------------------
---NRFTIHPGQ----QDQ----------MFFL-----------
>Tso0876200
MRLLV-PSP---------------------------------------------------
---------------------------SVG------------------------------
------------------------------------------------------------
------------------------------------------------------------
------------------------------------------------------------
------------------------------SEYSSDLVSIA-------------------
--------SSLSLNAAGDGVSRQH------------------------------------
------------------------------------LPSASPADAAKSEA----------
-------------------------SSCRSASNPVQSE--------------------KA
GLPTT----------------------------------------KGKKNK---------
------------NRPVKFKED-----------------------------------EMLP
SRPGV----GTT--GTPIMVEVNCWDYVVAD--V-LVSMYDITPKKLLSAD---------
-----GKKIEIKE------------EITGK----FVKAIAE-------RKCEE------V
FHDGGRILYSLGSLDGR--EGELLTFSERI-SDP------LGN-D---DLTIEYTAKKVG
------------------SVSARLITDYLANR------RSKTSELPQ--------PAINM
LDNLIKWVNRAR---------------------YPYFAKSAIFYT-EA------------
-----------------V--------DRNPENLFDIYRGFSLSFRPQ--WK-CRLNIDMV
HRAFFSS--GNLADVIYAKYFDRMYD------------------------PSNWEHIKEE
ILSLRVEASHY-----KN--GDK----SYKKRFVVYGLSKNSAEREII------------
----------PDLN---KSIAQYFRERYGIDLQYPELPCVKTK--KDRE--EYIPMELLE
VLPF-QNARED-PGVIAAAIIRCAAVRPTARFTTLREF------------IRDMD---RR
SRF--IS-EFGLGFTNPDPIMVEARVLPRPSVRFS----S--------------GM----
----------P-ESVK----------GSWNQ---RAFHLPVS--------------GPLN
CAIVVMVRSR-----------------------------------ANQINKFKQQLQITA
KRFGVELQMEE--------------K-SRRA--------------SI------GDLPQQF
-----KDFQKK-----------KVNLAIFILNEN--------AEYPHIKRQGDLYN---F
MFTQCIKRETIG-----------KPN---VLKNLMLKINGKMG-GINWSVNGLS--GR--
--------WKDKLVMVVGADVTHPGP-------TGSG------RGF----TKSVAAVVAS
ISSDLMRYVAIVRQQD------QMK--EGKTT---REEIDGMEGIFSDLLK---------
------TF---------------GRRN-N-SLPDKVIVYRDGVSEGQFESVLRIELSAMQ
RACSNLRP-----D-YEPGITFIVVQKRHHIRFNPLE-RG--------------------
---------------AKNVPPGTVVDSVITHHREFDFYLCSHEGIQGTSKPAHYHVLYDD
NGWSADDLQQFTYG----------------------------------------------
------------------------------------------------------------
------------------------------------------------------------
--------------------------------------------
>Tso1204500
------------------------------------------------------------
------------------------------------------------------------
------------------------------------------------------------
------------------------------------------------------------
------------------------------------------------------------
------------------------------------------------------------
------------------------------------------------------------
------------------------------------------------------------
------------------------------------------------------------
------------------------------------------------------------
------------------------------------------------------------
------------------------------------------------------------
------------------------------------------------------------
------------------------------------------------------------
------------------------------------------------------------
------------------------------------------------------------
------------------------------------------------------------
------------------------------------------------------------
------------------------------------------------------------
------------------------------------------------------------
------------------------------------------------------------
------------------------------------------------------------
------------------------------------------------------------
------------------------------------------------------------
------------------------------------------------------------
------------------------------------------------------------
------------------------------------------------------------
------------------------------------------------------------
-----MRYVAIVRQQD------QM--EEGKTT---REEIDGMEGIFSDLLK---------
------TY---------------KRHN-N-SLPDMVIVYRDGVSEGQFERVLRYELEAMK
AACRKLDS-----R-PIP-ITFIVVQKRHHIRFRPLL--G--------------------
---------------NDNVLPGTVIDKEVTHKTDSEFYLCSHEGIKGTSKPAHYHVLRDD
NSLSADDLQRFTYGLCHAYMRCWRSVSYPAPTYYSHLAAFRA------------------
------------------------------------------------------------
------------------------------------------------------------
---TRVAERPGKCGDHHER-------------------------
>FBU_08304 
------------------------------------------------------------
------------------------------------------------------------
------------------------------------------------------------
------------------------------------------------------------
------------------------------------------------------------
------------------------------------------------------------
------------------------------------------------------------
------------------------------------------------------------
------------------------------------------------------------
------------------------------------------------------------
--------------------------------------------------------MFFP
---------GTVRFSRNILLH---------------------------------------
-------------------------KKLHD----FLNHFIHYR---YIRFPDG------T
LFDGGRIIYSENELPNI--TETGVEQNAEF-VDS------ISL-E---RRKIRYKIMLTK
------------------IQDTGDIVEFLERP------NGRTVCSLQ--------DSLRI
LDCAVKLACDGP---------------------FVCLGRMAIFDK-KA------------
-----------------T--------KTIFSKLLQIHRGFIMTIRPQ--WK-LRINIDMT
FKAFFPS--GNLADILYEKYGDDICR------------------------YPE--EIKKD
ISGIKLKSPEI-----YQTKPGD---PLHPRIFTAHGVSRLSASQLVI------------
----------SDIN---KSVQQYFQEKYKLQLKYPYLPCIKIK--KDRD--DFYPMELLE
VTPF-QNPKD--TSDLAAEVIRCSAVKPGERFKELENF------------CRQQLL--RG
PAL--LH-RYGMSV-IGQMQTVNGRELPVPSADFG----N--------------GY----
----------K-ELER----------GKWFV---DRFYSPAS------------VRGTIR
FVVIAVPPCR---------------------------------QDDDARKRLAANLVREG
QSKGLHLQSMG--------------D-FGL---------------VP------EAVAKKL
-----NDLSM------------QVDLCIFVLGDR--------LSYSKIKVLGDIKL---G
VRTQCIQSSTLK-----------KRG---VISNLLLKINIKLG-GINWVLQPFD------
---------NNEHIMVFGADVTHPSP-------KG--------THL----RRSVGAVTGS
LSSDLMQYRAIIFQQA------TKR-PQQIAI---NEVIEDMKSIVMELLQ---------
------DY---------------GRRN-N-GPPTRLIFYRDGVSEGQFEKVAVEELYGIQ
RACAEVFN-----K-EIP-VTFIVVQKRHHIRLKPQN-----------------------
-------------N-GNNVAPGTVVDTEITMKSEFDFYLCSHEGIQGTSKPAHYRVLYDD
NNYRSDALQLFTFALCHAYARCSRSVSYPAPTYYSHLAAFRGRD-WL--ASNE-NE----
AS----------------------------------------------------------
------------------------------LIQ-D-------------------------
---GRFKVHQKQ----LGS----------LFFC-----------
>FGI_07515 
MEE---------------------------------------------------------
---------------------------AAG------------------------------
-------------------------PSESVA------------------------LPSQI
PSTGVEMVSV--------------------------------------------------
------------------------------------------------------------
------------------------------GQQETDIPGGAD------------------
-----------KADVQGLQPEGAT------------------------------------
-----------------------------------------VSGGRK-------------
--KRGKKKS-----A----------------AEPSHSV----------------------
------------------------------------------------------AGAAFS
SVVYGKLS------NLQRTDR------------QLS--------------------VSMP
QAPDK----GTI--GRPRTLVSNCWNMTFQP--K-TVYMYDAEVLNLWRFD----DTGR-
-----QLELRASP------------KEKRK----LLGIVVS-------SFPEG------I
LFDGGRIIYSDNPLPDV--TDTGIDREFIY-DDS------DLL-E---RRKLKYKIIFTG
------------------RRNTVDIVEFLERP------NGQSVCSLQ--------DSLRI
LDCAAKLACEGP---------------------FRCLGRMAIFDL-EA------------
-----------------T--------KKIFGKLLQIHRGFIMTVRPQ--WK-LRINVDMT
FKAFFPS--GNLADILYEKYGDDMCL------------------------HSE--AIYKD
ISGIRLQSPRI-----YRKNPAD---PPHVRLFTAHGVSKLPASKLMI------------
----------EDIN---QTVKDYFNVTYGHKLQYSHLPCIKVK--KDRD--VFYPMELLE
VIPF-QNPKN--TTDLAAEVIRCSAVRPEERFRELEKF------------CRSYLV--RG
PAL--LR-RYGMSV-LDGMQSVAGRELPTPAANFG----G--------------GH----
----------E-PLGR----------GKWFV---KRFHSSAY------------GGQAIR
FIVISLPPNP---------------------------------REDGARRSLAAELEREG
RSKGMHFQLVG--------------D-FSL---------------QP------QELAHRM
-----ASLSS------------QADLVIFILGNK--------FSYSHIKVLGDITL---G
VRTQCIQSATLR-----------KRG---VIGNLLLKINAKLD-GINWVLQPFD------
---------NGEHIMVFGADVTHPSP-------TG--------NQL----RRSVGAVTGS
LSDNLMQYRAIIFQQM------TNR-PQQTAI---NEVINDMQSITLELLK---------
------DY---------------SRRN-N-GPPSRLIFYRDGVSEGQFEKVLLEELAGIQ
RACIDL-------G-REIPITFIVVQKRHHIRLKPQD-----------------------
-------------D-AGNVAAGTVVDTEITMKSEFDFYLCSQEGIQGTSRPAHYRVLYDD
NNYRSDALQMFTFALCHAYARCSRSVSYPAPTYYSHLAAFRGRD-WL--TSNE-DE----
KH----------------------------------------------------------
------------------------------LIK-N-------------------------
---GRFLVNNKQ----LFS----------LFFC-----------
>FHE_08251 
MAE---------------------------------------------------------
---------------------------AAG------------------------------
-------------------------PSESVA------------------------LPSQI
PSAGVEMGSV--------------------------------------------------
------------------------------------------------------------
------------------------------GQQERDIPGGAD------------------
-----------KADVQGLQPEGAT------------------------------------
-----------------------------------------VSGGRK-------------
--KRGKKKS-----A----------------AEPSQSV----------------------
------------------------------------------------------AGAAFS
SVVYGKLS------SLHSTDR------------QLS--------------------VSMP
QAPDK----GTI--GRPRTLISNCWNMTFQP--K-TVYMYDAEVLNLWRFE---NDTGR-
-----QLELRATP------------KEKRK----LLGIVVS-------SFPEG------I
LFDGGRIIYSDNPLPDV--TDTGIDREFIY-DDS------DLL-E---RRKLKYKIIFTG
------------------RRNTADIVEFLERP------NGQSVCSLQ--------DSLRI
LDCAAKLACEGP---------------------FRCLGRMAIFDL-EA------------
-----------------T--------KKIFGKLLQIHRGFIMTVRPQ--WK-LRINVDMT
FKAFFPS--GNLADILYEKYGDDMCR------------------------HSE--AIYKD
ISGIRLQSPRI-----YRRNPAD---PPHARLFTAHGVSKLPASKLMI------------
----------EGIN---QTVEDYFNVTYGQKLRYSHLPCIKVK--KDRD--VFYPMELLE
VIPF-QNPKN--TTDLAAEVIRCSAVRPEERFRELEKF------------CRSYLS--RG
PAL--LR-RYGMSV-LDGMQSVAGRELPPPAANFG----G--------------GY----
----------E-PLGR----------GKWFA---KRFHSSAY------------GGQALR
FIVVSLPPNP---------------------------------REDGARKSLAAELEREG
RSKGMHFQLVG--------------D-FSL---------------QP------RELAHRM
-----ASLSS------------QADLVIFILGDK--------FSYSHIKVLGDIRL---G
VRTQCIQSTTLR-----------KRG---VIGNLLLKINAKLD-GINWVLQPFD------
---------NGEHIMVFGADVTHPSP-------TG--------DQL----RRSVGAITGS
LSDNLMQYRAIIFQQM------TSR-PKQTAI---NEVIDDMQSITLDLLK---------
------DY---------------SRRN-N-GPPSRLIFYRDGVSEGQFEKVLLEELAGIQ
KACIDL-------G-REIPITFIVVQKRHHIRLKPQD-----------------------
-------------D-AGNVAAGTVVDTEITMKSEFDFYLCSQEGIQGTSRPAHYRVLYDD
NNYRSDALQMFTFALCHAYARCSRSVSYPAPTYYSHLAAFRGRD-WL--ASNE-DE----
KH----------------------------------------------------------
------------------------------LIQ-N-------------------------
---GRFLVNSKQ----LFS----------LFFC-----------
>Eni.167258
------------------------------------------------------------
------------------------------------------------------------
------------------------------------------------------------
------------------------------------------------------------
------------------------------------------------------------
------------------------------------------------------------
------------------------------------------------------------
------------------------------------------------------------
------------------------------------------------------------
------------------------------------------------------------
------------------------------------------------------------
------------------------------------------------------------
----------LPI------------KRLRE----YLPCVLA-------SMPPC------S
VFDGGRIAFTSQKLEGV--TREGVKLSISI-PDD-------GH-G---ECFLEYLIKDVA
------------------TVTTSELYNFVNNV------RASSFDIPQ--------DSIRF
VDCILKSISKSD---------------------MVSLGRASNFYP-EP------------
-----------------I--------KEIAKSLFNIHKGVLTSARPQ--WK-VRINVDLV
YKAFFMP--GNMADVLYKKYGDKMLR------------------------SSEWPDMSRD
ILNLRVKTNY------NKNSDGK----HFSRQFTVFGLSKEPANQLII------------
----------EDLN---KTVAKYFEDVYNLRLQYPELPCVKVS--KTKA--TYIPMELVD
ILKW-QPPSAS-KADVASEIIRCSAIKPNERYIELERY------------VNTLVQ--NQ
HQL--AK-AYALKV-SNKRVELKGRVLPSPAGVFS----G--------------AP----
----------E-ELRN----------GKWDA---RSFFVPASTATIKTAGTLAKSETSIK
WAILAVPPTK---------------------------------RSTIDIDTVYNGLSSIS
KSYNIELDNTP--------------Y-RKIL--------------TS------AHLDVEF
-----KNLRLK-----------GIHLVVIVLDNN--------KDYSSIKRLGDLEF---G
LRTQCIKSQTLE-----------KPR---VWPNILLKINAKLG-GINWQVPNLR--KD--
----------NDRIMVLGADVTHPAP-------TQKG------DVV----RKSITAVIGS
VSSDLMRYAVVIRQQN------TTE-KGNKQT---REIIDDMTSIMEVLIQ---------
------EN---------------LEHN-GMLKPTRIIMYRDGVSEGQFKSVLLSELAAIQ
KACSKFGP-----D-YQPAITYITTQKRHHVRFFPQS-G---------------------
---------------FRNVDPGTVVDTVVTHPREFDFYLCSQEGIQGTTKPAHYCVLYDD
SNWSSDSLQKFTFFLCHAYMRCSRSVSYPAPTYYSHLAAFRARA-WL--DVG--------
------------------------------------------------------------
------------------------------------------------------------
--------------------------------------------
>Csi108572 
MLD---ET-AVH--ILGGGGHG--------FRGRGRGHGPG--------------DGTSR
PDSQGFER--GRGRG---WGR------GSGYRDQTSEG---------------DVYNVEG
VCSEQLMP-----------------PAAFI------------------------------
------------HGQEAS-----------------RPPY---------------------
--------------------------------------RGRG-WGRG-----------WG
QVGGASGLSSQGDGVRPTSPITESQALSPVAEVGHSIPESA-------------------
------ALAAPPEIERPSTPSDAG------------------------------------
-----------------------------------------PSGGRK-------------
--GRGKKKR-----PKQASRAVDPSQQEKELSTPEVAG-----------------ASVSP
GTTTADSEAVTAEPAVAVTEEVSVTEDSRPTEIPSATGEGPSAKGKSRKKK-SKAAGQPS
SGLVVTSS------------------------TKIGT--------------GFVGYQSLP
HRPDA---GGTI--GEPVRISVNCWDITLKP--M-DIYVYFLEAISLDFVD----SSGS-
-----RKELRLRA------------PDLRA----KLRHVVE-------KMPPH------T
VYDGAHALYTDTPLPGI--TSDGITKELQL-PDP------MDA-G---SLFLKYRILSTQ
------------------KISTQDLIAYLDNP------KASTLNIPQ-------------
------------------------------------------------------------
-----------------------------------------------------------V
FKAFFTA--GCMADVLYDKYGDNMMR------------------------CVR--QMEDD
VLRIRAQTNSL-----YKQKTNR------VKRITVHGLSRKPATELII------------
----------PELN---QSVASYFETKYEIRLKYPELPCVKSK--KDKE--EYLPMELLD
ILPF-QAPKAS-KADVASQVIRLAAVQPRDRFKEIHSF------------LSVMLQ--SG
DSL--FN-KFGVKV-SQNLVKVTGRILPLPSADFG----R--------------GV----
----------I-PINR----------GKWNV---PAFRTPGC------------QGNEIK
WALYSVPAHR---------------------------------EGNESRRLVSTNLPAEA
SKLGLRMRLVD--------------Q-------------------GA------AQIGELE
-----QRIRGM-----------QVDIVVLILHDD--------MNYPEIKRLSDLRL---G
VRTQCVRHTTLR-----------KPR---VMPNLLLKINGKLG-GVNWIIPELK--Y---
---------DGEHFMVFGADVTHPAP-------TQA-------HDL----QKSVAAVTGS
VTPDLMRYAVVVRQQQ------TRR-PGDKAI---QETITEMEACMTELLRVHNAVLTRF
HQWILQCY---------------HRVN-N-RLPSKLMFYRDGVSDGQFAAVLNTELPAIQ
RACSNLSQ-----G-YEPGITYIVVKKRHHLRFMPET-QTN-------------------
-------------K-SGNVEPGTVVDKEVVHHVEFDFYLSSAEGIQGTSRPAHYHVLYDD
SDWSSNALQAFTYYLCHTYMRCSRSVSYPAPTYYSHLAAYRARE-WL--TNTR-NI----
EM----------------------------------------------------------
------------------------------LVH-D-------------------------
---NRFNVHESQ----VTG----------MFYL-----------
>Ovi_13773 
-----------------EGGID--------LRGRGRGGG---------------------
----------GRGRG---RGQ------SDESVDTDFEGVAVVEDMVITLAMDTDFVDVVA
VMDLEMAPAVRITKDLRGVVAVAGDPVAGIVSRSVKEMRAVLKSFAPS---------NSC
PRQLPYMVRK-HYGYPSSYKISELQWCPIPL----QPPY---------------------
--------------------------------------RGRG-WGRG-----------WG
QVRGASGLSSQDDGARPTSPIAESRAPSVVAEVGRSIPESA-------------------
------APAASPDIEQSSTPSDAA------------------------------------
-----------------------------------------PSGGQK-------------
--GRSKKKR-----PTQASRAIDPSQQEKESSTPEVAG-----------------ASVSA
GTTTAGSEAVTVEATIAATEELSLTDDSRPTEIPSATDAGPSAKGKSRKKK-GKAAGQPS
SG---------------------------------GA--------------GFVGYQSLP
HRPDT---GGTI--GEPVRISVNCWNITIKP--M-DIHVYFLEAISLDLVD----SSGN-
-----RKELRLRA------------AELRA----KLRHVVE-------TMPPH------P
VYDGAHALYTDTPLPGI--TSDGITKEIQL-PDP------MDA-G---KLFLKYRILLTQ
------------------KINTQDLIAYLDNP------KASTLNMPQ--------DSIRC
LDCVFKCACWGK---------------------FESLGRQAVFEK-TP------------
-----------------K----------QINGLLSIHRGFLTSVRPQ--WK-IPLIVDLV
FKAFFTA--GCMADVLYDKYGDNMMR------------------------CVK--QMEDD
LLRIRAQTNSL-----YKQKTNR------VKRITVHGLSRKPASELII------------
----------PELN---QSVASYFETKYGIRLKYPELPCVKSK--KDKE--EYFPMELLD
ILPF-QAPKAS-KADVASQVIRLAAVQPRDRFREIHSF------------LSVMLQ--SG
EGL--FN-KFGVKV-SQNLVKVTGRILPLPKADFG----R--------------GD----
----------I-PITR----------GKWNV---PGFITPGC------------QGNEIK
WALYSVPPHRISRCIYICTALFIRLLKIRRHPTTGFALLGAYQEGNESRRLVSTNLPTEA
SKLGLRMRLVD--------------Q-------------------NA------AHIGELE
-----QRIRGM-----------QVDIVVLILHDE--------MSYPEIKRLSDLRL---G
VRTQCVRHTTLR-----------KPR---VMPNLLLKINGKLG-GVNWIIPELK--H---
---------DAEHFMVFGADVTHPAP-------TQA-------HDL----QKSVAAVTGS
VTPDLMRYAVVVRQQQ------TRR-PGDKAI---KETITELEACITELLR---------
------CY---------------HRVN-N-RFPSKLMFYRDGVSDGQFSEVLNTELPAIQ
RACFNLSQ-----G-YEPGITYIVVKKRHHLRFMPEK-QTN-------------------
-------------K-SGNVEPGTVVDKEVVHHVEFDFYLCSAEGIQGTSRPAHYHVLYDD
SDWSSDALQAFTYYLCHTYMRCSRSVSYPAPTYYSHLAAYRARE-WL--TNTR-NL----
EA----------------------------------------------------------
------------------------------LVH-D-------------------------
---NRFNVHESQ----VTG----------MFYL-----------
>Gsa6950580
MSGYR-ER-SSF--NDRGGASGG-----FNDRGGGRGGFNDRG-----------------
---GGGGGYNDRGGGG-YNDRGG----GRGGFNDRGGG----------------------
-----------------GGRGGYDGPSGGFND----------RGGGGG------------
------------------------------------------------------------
------------------------------------GYSDRG-GGRGGFNDR--------
--GGGGGYSDRGGGRG------------------------------------GF------
------------------------------------------------------------
----------------------------------------NDRGGGR-----------GG
FNDRGGGGY-----GDRGGRGGRGGF----------------------------GGGVRG
GGNTIPL-----------------------------------------------DGQVQF
SQITKSLC------KLALSDR-----------------------------------LKLP
ERPGF----CDI--GTSVVVGLNCFDIEFTP--K-DAYMYDFEVKNVSFAD---KVDEP-
--------IKMSP------------RDLRS----FKSYIHK-------SLPSD------V
SWDGGRILFSLRELEGV--DTTTKHMKTIV-KDP------NGR-G---DLIATYEIQLVQ
------------------QVTSSTLKAYVGTK-------LSTENYPH--------EAIRF
LDCVFRSISGEK---------------------ADHSIRNSFYID-KP------------
-----------------T--------KPIPNKLINLHRGIFTSIRPQ--WK-VRINVDMT
CKAFFPP--GSLADTLYEKYRDSMED------------------------PNKWKQMFYD
IKDLKVMASF------YKNPDGK----QYSRKLTVKSLSDVDSKRLII------------
----------KDLN---QTVFDYFKQHHNITLRYPNLPCVNTS--VKRE--VYLPMELLH
ACPY-QAPNAT-KADLASEIVRCAAVKPQERFREISDY------------VTQLAN--SK
HEM--MK-QHGVKI-NPEMVKAEGRVLPVPR-----------------------------
------------PFSQ----------GSWNQ---NSFDVPAC------------KNVTVK
WAVISVGARG----------------------------------KSYEADEVAQKMPETA
RQFGITMSRAS--------------V-IQA---------------YP------SDIDRIM
-----PDMVRD-----------GINLIVFVMYDK--------NAYAKIKFLGDLAI---G
VVTQCILPVTIT-----------KPR---TLNNILLKVNAKLG-GINWRVNYCA------
--------PKNEVIQVFGIDVTHPGP-------GGYG------TEI----KKSIAAVAGS
ISADLMKYSCVVRQQL------TND-KGNRAT---KEIVDRLDLIVKDLIL---------
------AC---------------KKET-G-QLPTRLIFYRDGVSEGQFLSVLISELRYIQ
EACKAIQP-----G-YEPGITYITVQKRHHIRFMPLD--------------G--------
---------------SSNVAPGTLVDKEITHPSEFDFYLCSHAGIQGTSVPAHYCVLYDD
NNWVASNLQSFTYALCYAFMRCSRSVSIPAPTYYSHLAAFRARE-WL--AGAD-KN----
IS----------------------------------------------------------
-----------------------------RLLQ-D-------------------------
---NLFIISDCQ----KRS----------MFFI-----------
>Eni.187177
-------------------------------KGKPPGMGEA-------------------
-----------------PSDQ------TSG------------------------------
-------------------------------------------------------VSSAQ
PVISTKAWGA----------VGDFSQKPPGF----SGPQDLGA-----------------
------------------------------------------------------------
---------------------------------EKTLPGGDDL-----------------
------PKIPLRVASPAAGPEAEK------------------------------------
----------------------------------------KPAGKRR-------------
----GKGKP-----PGMG-------------EAPSDQT-----------------SGVSA
SSSTA-------------------------------------------------SRVVPE
SIALPELQ------RLAKARGLTG--------------------------------NVMP
SRPDV---GGKL--GERVRVELNSWNVTIQP--L-VVHMYDVQLKGVDVVT----LDGKR
-----MPERRQTE------------KWNRE----FLSCAVRL------TLPPQ------C
VYDGGCILYAKSPLPNV--TAEGVSRCA---IEP------YGT-DGPVERHITYIIKKTT
------------------TVSLDEINNYVLQK-------KSVSEYPA--------TVMAF
LQMVLKSVSGLE-------------NQGK---------RLAQFYP-DE------------
-----------------I--------KTVTSSQLSIHKGVIASIRPH--WK-IHLTVDLA
FSAFHIP--GNMADVLYNKHGDNLYV------------------------QSKWPYIERE
IKSLRVMASH------YKSAEGK----QFSRKFNVVGLSKEPANRLII------------
----------PDLK---CTVSEYFSKHYNMTLQYDTLPCVKLS--NKSD----VPMELLT
ILKW-QGPKAT-AGDVAKELVRCAAVKPRFRREELNRY------------VAQLVR--NR
SAQ--LS-EMGIRV-TANPVVVEGRVLKPPMADFGD--NK--------------GD----
----------V-QLGV----------GKWMA---NSFYRPGFNSGQDGG---AAPAGVIN
WAVLACPPHQ---------------------------------FAMPSMTRLTQGLQKEA
QMLGIRLSSNP--------------I-RMPI--------------EP------AKLKMQL
-----EKFKRDASNCNAQPIQMGVFLVVIILFDR--------FNYGTIKVLGDMVL---G
IRTQCVKNETLQ-----------KGN---VYRNLLLKINSKLG-GINWKINWNV--DKF-
------QLYSEERIMLVGADVTHSSP-------TAWS------PEQ----PKSIAAVVAS
YSPDLMRYACVLRQQD------RRL-KGDTRS---REDIENMQEIMLRLLK---------
------VF---------------IKEH-NGRYPTRIIMFRDGVSEGQFNKILLIELSDMQ
KACKLLAP-----D-FTPAITYVTAVKRHINRFFPMN-PK--------------------
---------------QDNVTPGTVIDTEITHPRDFDFYLCSHEGIQGTIKAVHYYVLYDD
SDWSSDALQQFTFFTCHAYMRCSRSVSYPAPTYYSHLAAFRARS-WL--ETTS-CA----
E-----------------------------------------------------------
------------------------------MIK-Q-------------------------
---NIFQVHDHQ----QTA----------MFFI-----------
>Pvi73968  
-------------------------------RGQQQYGG---------FDGRPGQEGQSQ
QQYGDFGH---------SGQQ------GQG------------------------------
------------------QRGGHGQQP------------------------------QRR
PEQQHQVLQQ-----------------PVDT----PAPRPWHQ-----------------
------------------------------------------------------------
---------------------------------TSQIP----------------------
------EERSSQQFSRQPEPLDHP------------------------------------
-----------------------------------------PAPIQR---------P--I
---------------------------QPMISEPEPVG----------------AVGVPS
RSDSMP------------------------------------------------SSAGQT
STLEADFKA-----KVSISSSSK---------------------------------RLPP
PRPNL----GKK--GRPIRLIVNHVEIMVDKRQD-VIFMHDLEVDVIKSSS---RGDAPA
PGPPKKSQSKRPP-------GNLSKEKRRAV---VLDNLFK----------QPEFSGICP
VFDGNKVIYTNKQLRIS--NGEKIYELRVR-FDN------AEG-E---PAHIRVKIKEVT
------------------DIKIEIMRQYVSREFRGSARNGSTLEMPQ--------DPIRA
VNAVFRAALEAA--------------------GYMSMGNYVISK--QP------------
-----------------S--------GSLQCGPYDIHEGLFFSVRPQR-WT-IRLNVDKT
QAVLRKA--MSLEDYVYTFRMDRRMRE-----DQ---------AGRTPFNEGERKGMESE
LRGMRVVASH------FKSSSGK----PYSRKFTIQGISRTSAQDSKI------------
----------QDLG---KTVVQYTEETYHVRLQYPHWPCIITN--KEKK--TMFPMELMT
MEPY-QPAPNR-NAQITREVIRHAAIPAFKRRELIEKA------------VREMNG--NN
NIMNYLR-QYSINV-GRDLAKVNGRVLPTPVITSA----R--------------GK----
----------V-QTKP----------GSWQM-R-DNFVDPKEFR---------------N
IYVLCLNSRD----------------------------------KRDTIQKFIGLLLSQG
QSLGMKFPNQP--------------N-YQEVRY------------SR------ENVEKYF
-----YNLSKNVD-----PDTLRQSMVIVLLPFE-------DEAYGIVKRCGDDVY---G
ISTQCVKD-IFKKT---------NPQ---TATNILLKMNAKMN-GRNWNIDVLQ--GLN-
-------EPIKEHFIVFGADVTHPAP-------TGT-------QKI----SKSIAAVVAS
CDRGALQYSARVRMQS------TTYGTGSKRI---VEIIENMDDMIKDLLM---------
------NY---------------YRTS-R-NKPSSIIFYRDGVSEGQFEDVMQKEVAAIQ
RACSSLPG-----D-YQPGITFIVVQKRHHTRFFPIN-AND-------------------
----------GVGR-SGNVPAGTVIDTDIVHPREFDFFLCSHEGIQGTSKPTHYHVLWDD
NNWGSDDLQNFTFYLCHAYMRCTRSVSYPASTYYAHLAAFRARA-TH--SEFE-GS----
DS-GSETSS----------------------------------------------VV-SQ
P-----------------------TGASAQTVQ-S---------------------GGR-
-QVNYVEITPKL----SHR----------QYWV-----------
>Mfu83113  
MGK--------------------------KKRPRQPAQD---------------------
---------------------------SSG------------------------------
-----------------------GAPSG---------------------------AAAQP
PQSATPASQQ--------------HQEPSSYR-SGQPPQEFQG-----GGGSGL------
--------SPHQDQLQE-------------------GGRGRG-RGRGPYQE---------
---GGRGRGRHNQDSRP----------------GSSVP----------------------
------------------SPLETP------------------------------------
-----------------------------------------PRSVGRLDS-----GDL--
-------------------------------SKPSSAT----------------------
-SSSAGRLAPEKSPSPMLTEENTSDSYTKSKPSPDSQDSRS----ASRNKE---MGRKQE
QFLEQEMK------KLQLKPSSSKA-------------------------------VKPP
DRPDN---GGSS--GRPIRLLVNCYKARINPD-Q-EIYLHDLKFNKLIEFS----DDGT-
-----QRDLGDKS--------LENKKRRKE----IMTEVLKT---------DATLKMHGA
VYDGWVAIFTCKKLPIP---LEGKEIPFKF-IDP------DKK-V---KMQVNITVKQVG
------------------SCYFGQIIDYIEGG-------GSTVDMPQ--------DPLRA
LDTMMRSFQQDS--------------------GLIAIGRRAFFDT-TS------------
-----------------P--------IPLRCGPYDLFEGFFLSVRPQR-WG-VVFNIDKT
QVAVYRP--LPIPQLLKEINFRMDFN--------------------RPLDPHSKRTVEKQ
LITLRVSANH------YKNDKGQ----QYVRKFTIFGLSPNPANAQLL------------
----------DDGDFKGRSVADYFQATYGIRLQQPHLPCLKTA--QNKK--TWLPMELAT
LLPN-QQAPGK-NAQIVAEVIRHAAVPAFQRREAIDKF------------MKNRGF--NN
HPL--LK-SWMISV-DTNMLNLMGRVLDGPEATFG---SN--------------KK----
----------Q-RLRD----------GKWIM-RDTAFQTPGT-------------PHAIK
WAMICVGRPR----------------------------------DENFLFDLEKNFKQMG
PRVGLQFSADY--------------K-YDVW--------------RT------DQIKQKF
-----SELKAG-----------GFDLVIFVLCDD-----RDETAYGTIKRWGDLEY---G
MVTQCVKYSKFAKPRG-------LDQ---YVSNVLLKINGKLG-GVNWVINLAS------
-------PIIKEVSMVIGADVTHPSP-------TGD-------KTI----LKSLAAVVAS
MDPNMTKYRPFIVQQK------TVA-EGTSEV---IEIIRDMKDIVKSLLK---------
------DF---------------YILN-N-RKPASLIFYRDGVSEGQFKAVLQHELVAIQ
QACTELEN-----G-YQPGITFIVVQKRHNIRLFPAN-DRE-------------------
----------GVGK-SGNIPAGTVVDRDITHPREFDFYLCSHEGIQGCSKASHYHVLWDD
NRWGSDDLQKFTYYLCHLYFRCCRSVSYPAPTYYSHLAAFRARE-WV--GEDS-SS----
TE-GSVASG----------------------------------------------RP-GA
A-----------------------TPSKFPFLE-DRTL----------------SQGSQ-
-VIKINALHKSE---FNNK----------MFFL-----------
>SmeT510000
MPR--------------------------RHKNKNSHRGSS-------------------
------------------NKR------ESG------------------------------
-------------------------------------------------------QSSNN
PQNDANVANT--------------------------------------------------
----------------------------------------------------------SE
NIEANEVLAINNRQTVLNNTL------------IDEIE----------------------
---------NITISENVEKITSET------------------------------------
-----------------------------------------PLPI---------------
-------------------------------CEPSDAP---------------------K
NNVSEP------------------------------------------------FKKFQN
LNLNVDISK-----TMQM--------------------------------------KFLP
ERPDK---GGTK--GRQIPLIVNCFNMTVKS--T-KIFMYDIELLKAELVL---ENNVRD
---------------------FTNKIKRKDIFRDVVSQFLKD-------------KCGLP
IFDGGRIIFNNQLLPYT---ETINKLNFIYNYEN----------Q---NINCHLNLQLVN
-----------------SDIDLDLIDDYIHSG------KGRSNNIPQ--------ETIRV
LDIIIREMLLDC--------------------DLILIGNKGLFNP-RT------------
-----------------S--------KPLDRDPYTILSGYFSTIRPHM-SN-IRFNLDTT
QIVCHQA--INMKDYIQKVFTLNNFN------------------------IQNKKHINSR
IYNIKVKASH------YKNDQGE----NYTRIFTVKGVYQKNAHNEII------------
----------ENLG---KSVNEYFLSTHGINLKYPELLLIETT-NYNK-----FPAELLT
ILPN-QKVMGN-DPNIVREVIKHSAIPCTERFDNLKKS------------VVAFKGF-RN
NKY--LQ-SYNITI-IPQMINVKGRILDEPTALFG----D--------------KE----
----------E-KLPK----------SKFNI-MNKKFKDPFHDP--------------IK
WALFAFGERR-------------------------------EYGNENELYAIEIELPKAA
IKVNVKILKDN--------------T-FCYV--------------SN------DDIKKSI
-----EKIKE------------DLDLLVVVVRND--------VEYKLVKDIGDIEL---G
IVTQCICYENLCRQKN-------LSQ---YMGNLMLKVNAKLG-GVNWEIKNIE--YA--
--------PIKGLFMVFGVDVTHPSN-------N---------DGL----SKSVAAVVGS
INKTATIYSAVIKKQL------SKD---GKDA---VETVVEMEDMVHRLIK---------
------VF---------------YDLN-QSKLPDHLIFYRDGVSEGQFEIVFNHEIAAIQ
YACEKFKK-----N-YKPKITYIIVQKRHNIRFCPIT-LED-------------------
----------SVGR-CKNVLPGVVIDNDITHSREFDFYLCSHEGIQGTSKPVHYYVILDE
NRWNSNDLQEFTYFLCYVCFRCTRSISYPAPTHYAHLAAFRGRI-LK--DDED-NI----
SL-SSENES---------------------------------------------------
------------------------------------------------------------
IGLPDISINEFH----QNK----------MFFI-----------
>Mli013602 
EPF-------------KQELDDETLRC-LARKGRAKAGAFLADTISRIPD---------A
SSRAPWSDWRAKAKIS-SDAE------NLQ------------------------------
---------------------------------------LAGERKSEA---------CQK
PDVTIYSDGS-VQELGGGSGVVIWKTDEPRE----QRAAPIII-----KEPAGL------
--------PASSLQAEL-K------------------AITRG-LEWLQAHDQ-------S
ALLVSDSQSGKGTGRNPLAGL-----------TGNEAA----------------------
-----------DEAAGAAAAAQEG------------------------------------
------------------------------------ASVRHAREEERD------------
YAGGTSARS-----ARAGEVAWRGTPGLNVGAEGDRETDK----------DTCPACGEEA
DTVSCPATE---------------------------------------------RTRRQL
SWLNEDPDAALAYYRASDQRR-----------------------------------RQLP
SRPG----GGTK--GRKIALYANHFNFKFSDD-L-RVFMYDFEIQDCNKRTQ---QKGK-
-----TFELRRTECE----------AVMRA----FMRQFFPK------------INQYRY
IYDGRRVAYFLDKLPGV--SSESTFKKRVL--LPK-----DSG-EG--ENEYSVLVVETP
------------------TRHFGDISTYLTTE-------MGTADIPI--------DAIRV
VDVLLKATFIEK--------------------SMVPIGSRALFFE-RS------------
-----------------V--------QREGDLPWVMHQGLFASLRPQ--WS-VRLNVDNT
QVACYPS--KNLADLLYEIGKSKRWRD-----DV----------WNRELSDKDRIILGKL
VKMCRVEASH------YKTKEGR----NFTRKHTIFDLKRSPAASTIT------------
------LD--DGST---LTVQQYFKKQYGRDLQYPHMPCAKVS--SNRN--TLLPVELCT
MMPY-QKPPDK-EGEIVSAIIRKAAVPAEQRKAEIEDR------------LKRLEL--NK
SRY--LA-EFKVNI-DVRMLQLWGRVLGSPAIGYA---KN--------------QS----
----------V-KLDRG--------PGKWDA-RNAVFFETGQVQ---------------R
WAFVNLDDRV-----------------------------------RNDM-PFFNMLTQQA
GQNGIPLREDN--------------K-YVKEGR-----------PNH------DLIDRMF
-----REFQKD-----------KIEFAMFVV--F------DKESYKTIKSLGDLKY---G
IITQAVLSKNVEGPRA------PSPQ---TVGNILLKINGKLG-GINWRLDQLA--RDL-
--NAE-RAIVKEPMIVFGADVTHPAP-------TGD-------NSI----RKSIAAVVAS
MDVNFTRYSAEFREQV------SRKGTETNAV---KEVIDDMKGAVKALLL---------
------KF---------------YKRN-G-FKPTSIMFYRDGVSEGQFTEVLRHEVAAIQ
QACTEMAT-----G-YEPRITFIIVGKRHHTRLFPAS-KQD-------------------
----------AIGK-SGNCPAGTVVDTDIVHKREFNFYLLSHEGIQGTSKPSLYHVLWDD
NKWSSDDLQLFTYYLCHVYMRCTRSVSIPSPVYYAHLCAFRART-WQ--GEDS-SP----
DA-SSVSSR----------------------------------------------QS-AA
----------------------------TDPAS-L-------------------------
-RLE--KIAYSR----DDS----------MFFFCKK--------
>Mli027596 
MPA-------------KS-----------KTRGRGRGRG---------------------
-----------GNQGG-PSQE------APG------------------------------
---------------------------------------FPQQQQQQQ---------QQQ
PQQPPQQQQP-QQQP------------QQRQ----QPPQPQQW-----QQQPQQ------
--------PPQQQQRQQ-Q------------------PQQQP-QQRQQPPQ---------
---------QQQPQQQPQQQP-----------QQPQQP----------------------
-----------PQQQQPQQPSQQQ------------------------------------
------------------------------------QRQQQPQQQKK-------------
------------------QQAWRQQPQQPPPSRPEAETSQIEREVSELSLEVEGATGTVE
GAAALPATE---------------------------------------------FLPVTV
S-------------AVSDQRR-----------------------------------RQLP
SRPG----GGTK--GRKIALYANHFNFKFSDD-L-RVFMYDFEIQDCNKRTQNVRQKGK-
-----TFELRRTECE----------AVMRA----FMRQFFPK------------INQYRY
IYDGRRVAYFLDKLPGV--SSESTFKKRVL--LPK-----DSG-EG--ENEYSVLVVESR
----------------TPTRHFGDISTYLTTE-------MGTADIPI--------DAIRV
VDVLLKATFIEK--------------------SMVPIGSRALFFE-RS------------
-----------------VPLG-----QREGDLPWVMHQGLFASLRPQ--WS-VRLNVDNT
QVACYPS--KNLADLLYEIGKSKRWRD-----DV----------WNRELSDKDRIILGKL
VKMCRVEASH------YKTKEGR----NFTRKHTIFDLKRSPAASTIT------------
------LD--DGST---LTVQQYFKKQYGRDLQYPHMPCAKVS--SNRN--TLLPVELCT
MMPY-QKPPDK-EGEIVSAIIRKAAVPAEQRKAEIEDR------------LKRLEL--NK
SRY--LA-EFKVNI-DVRMLQLWGRVLGSPAIGYA---KN--------------QS----
----------V-KLDRG--------PGKWDA-RNAVFFETGQVQ---------------R
WAFVNLDDRV-----------------------------------RNDM-PFFNMLTQQA
GQNGIPLREDN-------------CK-YVKEGR-----------PNH------DLIDRMF
-----REFQKD-----------KIEFAMFVVNAF------DKESYKTIKSLGDLKY---G
IITQAVLSKNVEGPRA------PSPQ---TVGNILLKINGKLG-GINWRLDQLA--RDL-
--NAEGRAIVKEPMIVFGADVTHPAP-------TGD-------NSI----RKSIAAVVAS
MDVNFTRYSAEFREQV------SRKGTETNAV---KEVIDDMKGAVKALLL---------
------KF---------------YKRN-G-FKPTSIMFYRDGVSEGQFTEVLRHEVAAIQ
QACTEMAT---GNE-YEPRITFIIVGKRHHTRLFPAS-KQD-------------------
----------AIGK-SGNCPAGTVVDTDIVHKREFNFYLLSHEGIQGTSKPSLYHVLWDD
NKWSSDDLQLFTYYLCHVYMRCTRSVSIPSPVYYAHLCAFRART-WQ--GEDS-SP----
DA-SSVSSR----------------------------------------------QS-AA
----------------------------TDPAS-L-------------------------
-RLEKIEPAYSR----DDS----------MFFL-----------
>Mli029800 
MPA-------------KS-----------KARGRGRGRG---------------------
-----------GNQGS-PSQE------APG------------------------------
---------------------------------------FPQQQQQQQQ------QQQRQ
PQQPPQQQQP-QQPP------------Q--Q----QPPQQQQR-----QQQPQQ------
--------QPQQQQRQQ-Q------------------PQQQP-QQRQQPPQQ--------
------QQRQQQPQQQPQQQP-----------QQPQQP----------------------
-----------PQQQQPQQPSQQQ------------------------------------
------------------------------------QRQQQPQQQKK-------------
------------------QQAWRQQPQQPPPSRPEAETSQIEREVSELSLEVEGATGTVE
GAAALPATE---------------------------------------------FLPVTV
S-------------AVSDQRR-----------------------------------RQLP
SRPDR---GGTK--GRKIALYANHFNFKFSDD-L-RVFMYDFEIQDCNKRTQNVRQKGK-
-----TFELRRTECE----------AVMRA----FMGKFFPK------------INQYRY
IYDGRRVAYFLDKLPGV--SSESTFKKRVL--LPK-----DSG-EG--ENEYSVLVVESR
----------------TPTRHFGDISTYLTTE-------MGTADIPI--------DAIRV
VDVLLKATFIEK--------------------SMVPIGSRALFFE-RS------------
-----------------VPLG-----QREGELPWVMHQGLFASLRPQ--WS-VRLNVDNT
QVACYPS--KNLADLLYEIGKSKRWRD-----DV----------WNRELSDKDRIILGKL
VKMCRVEASH------YKTKEGR----NFTRKHTIFDLKRSPAASTIT------------
------LD--DGST---LTVQQYFKKQYGRDLQYPHMPCAKVS--SNRN--TLLPVELCT
MMPY-QKPPDK-EGEIVSAIIRKAAVPAEQRKAEIEDR------------LKRLEL--NK
SRY--LA-EFKVNI-DVRMLQLWGRVLGSPAIGYA---KN--------------QS----
----------V-KLDRG--------PGKWDA-RNAVFFETGQVQ---------------R
WAFVNLDDRV-----------------------------------RNDM-PFFNMLTQQA
GQNGIPLREDN-------------CK-YVKEGR-----------PNH------DLIDRMF
-----REFQKD-----------KIEFAMFVVNAF------DKESYKTIKSLGDLKY---G
IITQAVLSKNVEGPRA------PSPQ---TVGNILLKINGKLG-GINWRLDQLA--RDL-
--NAEGRAIVKEPMIVFGADVTHPAP-------TGD-------NSI----RKSIAAVVAS
MDVNFTRYSAEFREQV------SRKGTETNAV---KEVIDDMKGAVKALLL---------
------KF---------------YKRN-G-FKPTSIMFYRDGVSEGQFTEVLRHEVAAIQ
QACTEMAT---GNE-YEPRITFIIVGKRHHTRLFPAS-RQD-------------------
----------AVGK-SGNCPAGTVVDTDIVHKREFNFYLLSHEGIQGTSKPSLYHVLWDD
NKWSSDDLQLFTYYLCHVYMRCTRSVSIPSPVYYAHLCAFRART-WQ--GEDS-SP----
DA-SSVSSR----------------------------------------------QS-AA
----------------------------TDPAS-L-------------------------
-RLEKIEPAYSR----DDS----------MFFL-----------
>Gap9354   
------------------------------------------------------------
----------------------------RG------------------------------
-------------------------PSQ--------------QQNPDA-------FRQKS
PREAQ-------------------------------------------------------
-------------------------------------SDSRG-FPQQQRSDT--------
---------------------------------YQQLP----------------------
------VKAQLESRELPQLPTAQA------------------------------------
------------------------------------------------------------
---------------------------------PSKEI----------------------
------------------HCENTSN-----------------------------QAKSYE
SKLVNPLG------NLSISEQ----------SSKLQ--------------------YKPV
HRPDF----GKA--GRPINLYANHFNIKIPKG-M-IFYMYDIDFNPLIIRS-----DDRC
-------------------------RIMKI----VEEQLLK-------ANPSG-PRNIIP
LYDTNKTIYTNHRYTNV---YATQGMEFRV--DP------EIF-N---IKTVIITVKEVA
------------------VISGDDLLAYVDPY-----NKGSSTDIPQ--------DAIRV
LDLLIRKCLQIM--------------------SFKQVIRNFFDDD-RE------------
-----------------H--------RSYLCDGAVCVNGVYTSIRPQV-NC-IRLNLDKT
QSAFYDD--LPIIDMFSNLLNKNRFED-----T---------------WLEHEIRQFTAK
VKRLRVVTKYH-----KNSDSGK----TYERKFTIFSISAQSANQLTI------------
----------PESG---QTITQYYATQYGITLRYPNLPCLKVN--QKKN--TYIPVELCT
LLPY-QKAPN--TRNIVSAIIKESAVPPEKRRRQINEL------------MKPFQRV-DV
KAV--LD-AYKVEI-NPNMLQLLGRVLDPPVLTVQA--KN--------------PN----
----------F-RVES----------GKWDM-RQKRFYQVNAKE-------------KIH
FYLLVTDPRF-------------------------------AQRADQQLCAFNEQLIAAA
RNVGYTFYTAE--------------D-DYGVVG------------NP------EKLEEFF
--------KAKHA---------SYDLFLVVLPLN------GDAMYSQIKVLGDIKY---G
FRTQCVQQRNVERC---------KPQ---TMANIMLKINAKLG-GINWKLNAPL--SAVF
--------TQNDPVMLLGADVTHPAP-------TGE-------QQI----KKSIAAVLGS
VDSDGCTYNAYISEQE------THKGSKTRAV---CEVILNLKAMFKTLLK---------
------DY---------------YTST-R-RKPQRIIFYRDGVSEGQFQQVLNEEVYALK
SACAEMPG-----D-YDPLFTYVIVQKRHHTRFFCENPEKD-------------------
----------GAGM-GRNIPPGTVVDTEIVHPVEFDFYLCSHEGIQGTAKATHYFVLWDE
NRFTADTLQKFTYFLCHLYARCPRSVSYPAPTYYAHLAAFRARA-CR--FQMS-ES----
PS-GSETSS----------------------------------------------FR-G-
----------------------------EDTTK-A---------------------SSSD
CLTINLTVHDNQ----KFK----------NYFC-----------
>Bse12292  
------------------------------------------------------------
------------------------------------------------------------
------------------------------------------------------------
------------------------------------------------------------
------------------------------------------------------------
------------------------------------------------------------
------------------------------------------------------------
------------------------------------------------------------
------------------------------------------------------------
------------------------------------------------------------
----------------------------------------------------SLK-FFEP
YQPA----------GK--------------------------------------------
-------------------------QSLRW----FLVAVTR-------------------
--DG-------QPLPQM--I------------------------E---------------
------------------------------------------------------------
------------------------------------------------------------
------------------------------------------------------------
---------QNLYD----------------------------------------------
------------------------------------------------------------
---------------------------------------------VERQ-----------
------------------------------------------------------------
-----LP-EMGTKV---------GMRIDPPTFQYVSA-----------------------
------------------------------------------------------------
------------------------------------------------------------
---------------------------------------------NP------TDLEKVT
-----VEAATA-----------QVDFAVFILSKG------TENAYPSVKRCGDLFH---G
VVTQCLRLDIIQKQTR------GLDQ---YLANVLLKINGKLG-GINWRLPELM--EFI-
--GA-PPLPMREVFMVLGADVTHPTK-------KGGKH-----PEL----RKSVAAVVAS
CDQLALKYVPIIVQQQ------TTAGQESGAA---REMIDDMENIIVEMLK---------
------KF---------------YRQN-R-LKPTSLIFYRDGVSEGQFKQVVEHEVSAIQ
RACIRLSP---SGD-YQPGLTYIVVQKRHKNRLFTDA-ETR-------------------
----------PERG-MGNIAPGTVVDT---------------------------------
------------------------------------------------------------
------------------------------------------------------------
------------------------------------------------------------
--------------------------------------------
>Bca_AGO2.1
MSS--------------QGAWG--------RGGRGRGTESP-------------------
-----------RGRGT-ESSR------GRG------------------------------
-----------------------------------------------------------A
PQPQGRGTGG-EQRG---------------------------------------------
--------GTQQQR----------------------GGRGGG-TPQRPPSSG--------
---------------------------------LEQFP----------------------
---------ELRISAPPTRPTWGA------------------------------------
----------------------------------------QPQPQ---------------
-----------------------PSTPTKVQPIPETKV---------------------E
EIPQTP---------------------------P--------------------PQPIQQ
SVLISEPT------EETITPS----------PEKVQ--------------------MQFP
PKPAQ---RGSE--GRPIKLRANHYRIKPKQA-F-VVYQYDVELKRKSQKE---PADSDK
--------------------LIKNKVLMRDMFRALESKLPP-------AYKNK------M
VYNFSKNLYSLVKLPFE---ESAKYELIV---------------D---RSPFIVTLKRIN
------------------QVTVD------------------FARYTE--------LEIQV
LDLIFTHNLNYS---------------------CVALNRSFFKE--GA------------
-----------------N--------NFKLGFGLELWKGAYTSVRPSE-VG-LTWNLDTA
NAAFMLC--KDLLELALNFYECDVNQL-----K---------------------TRISTD
KKGSEIGYSFIE---TYKNRDIKTKTGGFRKKIKAFG----PDSSYMFEWTQPD------
-------G--KKIK---ISVKDYLKKHYNIDLKYPNLPCVDLG----RQ--SYLPIELCS
TELK---NKKKLDEKETQDMIKLAAVPAPDRMNYIDNW------------MKESKI--NQ
DPV--LK-QYNIDV-ELKMVELDGRVLEAPDVQYKGRKAE--------------SK----
----------F-IAEK----------GAWDH-RNNKFFDAKRIS---------------K
WLVVNFAFKV----------------------------------RDDALDNFIDALFRVG
DIHGIIFEDPL--------------D-VINETRR----------LDD------ATTKKVF
-----ENILTKYK---------GLELVVVIFGGT-------TNAYKIVKTCGDLMF---G
VPTQGVEDRNVNRL---------NDQ---TVSNILLKINSRVG-GTNFILSKEN--RLF-
--GKYIQQLYNGPLMVFGADVTHPSP-------GED--------------TDSIAAVVGS
LDKECSYYAARLFAQR------SKK----GQA---YEMIHDLDKMMLDLLQ---------
------SY---------------FNQN-K-AYPKKIVFYRDGVSEGQFPLVLRHEINKMR
EACQKINP-----G-YKPAITFVVVQKRHHTRLFPVR-RED-------------------
----------ANGR-AMNVPPGTVVDKDIVTRNMFDFFLCSHVGIQGTSRPCHYYVLHDD
NEFSMNQLQILSHYLCHLYARCPRSVSYPAPAYYAHLAAFRGRD-YI--RSQK-PL----
KG-SDL------------------------------------------------------
------------------------------------------------------------
VISSEIALHQNI----RNK----------MFFI-----------
>Cel_hpo24 
MEDQWLLS-AIYDDD-----------LVEKLKVRSSTS----------------------
---------------------------SRS------------------------------
------------------------------------------------------------
------------------------------------------------------------
------------------------------------------------------------
--------------------------------TSINVP----------------------
------SLENEFLSSSSGSRVSDD-----------------------------------L
Y-----------------------------------------------------------
------------------------------------------------------------
------------------------------------------------------------
--------------LHPIEENREP--------------------------------FKLI
GKPLP---S-TT--GRFLSLLANHFQITC-NG-S-IIHQYYIRFDPDIPS----------
------------------------KKLNR----TILRTLQEQNPGLI---------ECPL
VFDGIHTVYSTELINVKEVNNSVINVAGVVNTKES-------------PNLFKLYLTHVD
----------------SFLLDTKIITGNQD------------QNQKL--------RMMHA
IDTVFRQTS--T-------------------GNFHAVLQSFFSIAQNS----AI------
----------EPS----HGLGWG---TVNLGVGREVCYGFYQNVVETF-DT-LTMNLDVA
TTTFYRP-V-ALVEFLAEILEVPLATV----------------TDGRSLSDVQKKKFNRE
VAGLKVETRHCSC----------------PRRFRVARCTWKPTENISFHLSETA------
-------GNQDSKP---LSLVEYYKRRYNIDLTYKHLPCIEV-GR-TRE--CILPLELCY
VVSG-QRCIKKLNEQQIANLIRATSRNATERQNAVMSL------------QNRLKM--DN
DVN--AV-KFGLKV-EAQLLKIEGRVLPVPRLLYR---SP--------------NLKRQE
--------C-VTVPNN----------GTWDM-RGKNFYSGIQIR---------------E
WAIVCFASPEI--------------------------------IGEASMRSFVRNLVNVA
SEIGMPFLEEH--------------R-FCRYAE------------PD------QTVK-LL
-----EHLNEQYN----------LQLVLCIVPGK-------SVVYGELKRKGE-LL---G
LTTQCVRSQNVSKA---------SPH---TLSNLCMKINSKLG-GINVILS------S--
-PPQS---LNSEPVLFIGCHLTRSSL-------ASSSDS----TSSIAHCDSSIACLVGS
MDGHPTQFSPIFRTQP------RH-----------QRTIVDMCEMTREAII---------
------NF---------------RKST-G-FKPHKIIIYRAGIADVTVDEIMQTELRAVR
DACAMIEY-----G-FQPGITFIGLDVTHHTRLFAAN-EKD-------------------
----------RVGN-SQNVPAGTLVETGITVNNLFEFYLVSHAGIQGTSRPTKYVVMWDD
NSIPSADIHEMTYQLCHTQSRCTRSVSIPSPVYYAKLVAQRAKI-LM--ADEN-FD----
ME-RFRLCG----------------------------------------------IG-RN
DG----------------------------------------------------------
-----------M-SF---------------------T-------
>Dme_Ago2  
------------------------------------------------------------
------------------------------------------------------------
------------------------------------------------------------
------------------------------------------------------------
------------------------------------------------------------
------------------------------------------------------------
------------------------------------------------------------
------------------------------------------------------------
------------------------------------------------------------
------------------------------------------------------------
-----------------------------------------------------------P
PQPAGSIKRGTI--GKPGQVGINYLDLDLSKMPS-VAYHYDVKIMPERPKK---------
----------------------------------FYRQAFE-------QFRVDQLGGAVL
AYDGKASCYSVDKLPLN---SQNPEVTVTD----------RNG-R---TLRYTIEIKETG
----------------DSTIDLKSLTTYMNDR---------IFDKPM--------RAMQC
VEVVLASPCHNK---------------------AIRVGRSFFKMSDPN------------
-----------------N--------RHELDDGYEALVGLYQAFMLG--DR-PFLNVDIS
HKSFPIS--MPMIEYLERFSLKAKIN-------------------NTTNLDYSRRFLEPF
LRGINVVYTPP--------QSFQ----SAPRVYRVNGLSRAPASSETFE-----------
-------H--DGKK---VTIASYFHSR-NYPLKFPQLHCLNVG-SSIKS--ILLPIELCS
IEEG-QALNRKDGATQVANMIKYAATSTNVRKRKIMNL------------LQYFQH--NL
DPT--IS-RFGIRI-ANDFIVVSTRVLSPPQVEYH---SK--------------RF----
----------T-MVKN----------GSWRM-DGMKFLEPKPKA--------------HK
CAVLYCDPRS------------------------------GRKMNYAQLNDFGNLIISQG
KAVNITLDSDV--------------T-YRPFTE------------DE------RSLDTIF
-----ADLKRS-----------QHDLAIVIIPQF-------RISYDTIKQKAELQH---G
ILTQCIKQFTVERK--------CNNQ---TIGNILLKINSKLN-GINHKIKDDP--RL--
--------PMMKNTMYIGADVTHPSP-------D---------QRE----IPSVVGVAAS
HDPYGASYNMQYRLQR------GA-----------LEEIEDMFSITLEHLR---------
------VY---------------KEYR-N-AYPDHIIYYRDGVSDGQFPKIKNEELRCIK
QACDKV-------G-CKPKICCVIVVKRHHTRFFPSG-DVT-------------------
----------TSNK-FNNVDPGTVVDRTIVHPNEMQFFMVSHQAIQGTAKPTRYNVIENT
GNLDIDLLQQLTYNLCHMFPRCNRSVSYPAPAYLAHLVAARGRV-YL--TGTN-RF----
LD----------------------------------------------------------
------------------------------LKK-E-------------------------
-YAKRTIVPEFM---KKNP----------MYFV-----------
>TcaAgob   
MGK---------------------------KKGKGKAQEGSGEPSQPAPGASAPSTSQPP
PQQ--------------QQQR------QRG------------------------------
-----------------GPQGEGPGPRQQHPQQRP---QQQRQQQQPQP--HPQQQWQQQ
PQPHPQQQWQ-QQQP---------QPHPQQR----QQQQPQQQWQQQQPQPHPQ------
--------QWHQQPQPH--------------------PQQQW-QQQQPQPH------PQQ
RQQQQPQQQWQQQQPQPHPQQW-----------HQQQPQQQRG-----------------
------PRQQQGRPRQQFPPGIQQ------------------------------------
--------------------------------------QRSPSPQQQYGAPPPHWGPPGI
VPQQPMGQQ-----VQGPPPQQPPRGPPPGMGAPQQQQPQ----RGPLPQQQQQQQQRRP
QQQQPPVKS------------------------P--------------------VPHPEP
SSPPRQEP------APPLSGG----------GDCLS--------------------GALV
VTP------GTK--GRRIQIESNHLSLNLGKL-T-EAYHYDVAITPDTPKC---------
----------------------------------LLRDVMN-------LFGRKHYPQNHP
AFDGRKNLYSPKKLPFP---NDTKSDTIEVEGEN----------R---KKEFKVEVKLAR
------------------TVDLTPLHDIMRTT-----------QSPQ--------DALQC
LDIVLRNAPSNA---------------------CIIAGRCFFTPPRDG------------
-----------------Q--------IIPLGDGMELYYGFYQSAIRG--WK-ALLNVDVA
HKAFPKA--SNVLDIVCEIGSDFRTTM-----TRAN--------LSQPLREFVQRDFEKF
IKQLKVK---------YEIPNQS----SSKRIHRVNGLGEPPSQAKFK------------
------LD--DGRM---TTVERYYQEVKRCKLQYPHLPTLWVG-SRERESKILLPLEFCT
VVGG-QAINRKMNENQTSAMIRKAATSTDVRKDKIMQT------------LRTANY--NN
DPC--IR-EFGFSV-SNNFEKLDARVLNPPSLLYA---DN--------------AQ----
----------I-KPSK----------GVWRA-DRNRFLVGATIN---------------K
WTIASGTRYP-----------------------------------SRDADKLADMIFRMA
SSNGMQITSKA--------------T-PSTHIG------------GR------QGLRDFI
-----DYFKGKQ----------DYDLIIVVVPNS-------GPQYSFVKQAAELNV---G
CLTQCIKERTIGRL---------NPQ---TVGNILLKINSKMN-GTNHRLSPNS--RPL-
--------IMKRPCMIMGADVTHPSP-------D---------ARD----IPSVAAVTAS
HDPNAFQYNICWRLQP------PK-----------VEIIEDLCNITVEQLK---------
------FF---------------YQKT-G-FKPESIVFFRDGVSEGQFKQVQRAEIAAIQ
KACKMLQK----DD-YEPKITFLVVQKRHHTRLFPTN-PRD-------------------
----------SEDK-NNNVPAGTCVDTHITNPRMQDFYLVSHASIQGVAKPTKYCTLWDD
NNMNNDDIEELTYHLCHMFTRCNRSVSYPAPTYYAHLAAARAKV-YI--ENDK-LD----
MS----------------------------------------------------------
------------------------------QLK-R-------------------------
-HQEKCQIQEKI--VKGKP----------MFFV-----------
>Tca_Ago2a 
M--------------------------------------------APLPDGPDPST----
------------------------------------------------------------
------------------------------------------------------------
------------------------------------------------------------
------------------------------------------------------------
------------------------------------------------------------
------------------------------------------------------------
------------------------------------------------------------
------------------------------------------------------------
KQKQPPTFA------------------------P-----------------------QKE
SSFSTQKL------KSSLS-------------DCLS--------------------QTVI
IKP------GVK--GRPIKIESNHLSLNVGTL-T-EAYHYDVSITPDTPKS---------
----------------------------------FLRDVMN-------LFARKHYPKNHP
AFDGRKNLYSPKKLPLP---NDTMSDTIELEGEN----------K---KRGFKVVVKLAR
------------------TVDLSPLRDILQTR-----------QSPQ--------DALQC
LDIVLRNAPSNS---------------------CISSGRCFFTPPREG------------
-----------------Q--------ILRLGDGMEMYYGFYQSAIRG--WKQPLLNVDVV
HKAFPEA--LNVLDLVCELGSDYRNTM-----TRQD--------LNQPLTDFVQKALEKF
LKQLKVT---------YEIPGQS----GSRRIFRVNGLRAPPSQARFT------------
------LG--DGKV---TTVEKYYQEVKRCRLQYPHLPTLWVG-SRQRE--VLIPLEFCT
VVSG-QVVNRKMNENQTSVMIKKAATSTDVRKDKIMQV------------LRKANY--NS
DPC--VR-EFGFSV-NNSFEKLDGRVLQPPTLLYA---RK--------------AE----
----------V-TPSK----------GVWRA-DMNRFFVGAIVH---------------K
WTIVSCTRHP-----------------------------------ER-GEQLADMIFRMA
SSNGMQITSKA--------------TGPFQHLG------------GR------QNLRDII
-----DYFKRKQ----------DHDLIIVVVPNS-------GPQYSLVKQAAELNV---G
CLTQCIKERTIAKL---------NPQ---IIANILLKINSKLN-GTNHILS--S--RLP-
--------IMSRPCIIMGADVTHPGP-------D---------AKD----VPSVAAVTAS
HDPNAFQYNICWRLQP------PK-----------VEIIEDLCAITVEQLM---------
------FF---------------YRKT-R-HKPETIVFFRDGVSEGQFAEVRRAEISAIH
QACKKLQR----EG-YEPRITFLVVQKRHHTRLFPTN-PRD-------------------
----------SEDR-NNNVPAGTCVDTHITNPMMQDFYLVSHASIQGVAKPTKYCTLWDD
NNMSNDDIEELTYYLCHMFTRCNRSVSYPAPTYYAHLAAARAKV-YV--ENVK-LD----
LT----------------------------------------------------------
------------------------------QLK-T-------------------------
-HQQKCQIQESI--VKEKP----------MFFV-----------
>Bca_AGO2.2
MSQ---------------------------NTGRGRGRG---------------------
------------------RGR------GRG------------------------------
------------------------------------------------------------
------------------------------------------------------------
------------------------------------------------------------
------------------------------------------------------------
------QITQANLAGASVSSTSSK------------------------------------
------------------------------------------------------------
----QNKTE-----IEETKSEFMTSTLTSVESQPEETK----------------------
------------------------------------------------------------
--------------QITLFDPN----------------------------------TQFP
EKPKK---RFNL--GQQFSVIANHFRINLKKN-F-KVIQYDVSITDSRQKE---------
---------------------VLSAKIGKA----MIMEYLKQ----FVVYSNK------I
LYDFKKTLISLIELTTK---QFEFEV------------------D---GKKFKAIFQAVE
TSK---------------SLTIESNKPLYD------------------------VEQIRI
LQMLMTQSLRLN-------------------NQVLNYANSFFNL--RQ------------
-----------------K--------PIEIGLNLDLRQGAFLSVRPSE-LG-LTLNLNMA
TVALNRG-DRNLIDVACEFFDTKY------------------------------RQCNPK
DLKLKISQNNFELLKFLKNITIR----DHNKKLVKIENFYMNANDYSFKV----------
----------KDKT---MKCKDFFKMKYNIELKYPELPLITIG----NN--THIPIEVCT
TVTD-RRSNL--NPIEQSNMIRNANIKPNDRKQEIMNL------------FQGINL--NA
DPI--LR-EFGINI-DLRMTQLEASKIKGAKIEYG----N--------------KS----
----------I-EPNT----------GRWDN-KDKIFYDTKSVS---------------K
WIVIDFSGLD-----------------------------------ETSMKQYIKNFVSTA
KLHSIGMANQL--------------A-ILSGRNDQD------YEIIM------KFIEQKI
-----QEF--------------KVEFLLIILKNK------DQKIYQIVKQIGDIKY---G
VITQCVDQSAIMKRDRDTGHFILNPTVGQLNSNICLKLNSKLG-GTNFKLSSDD--LNF-
--KNYLKELYDSNVMIFGIDVNHPSP-------GPKKSTDPNAPKI----FESVAAVVGS
VDKNCCYYPACVLNQK------NTE----RSA---LELVYHLNLAVFELIT---------
------KY---------------KKLN-Q-KLPERLIFFRDGVSEGQFKPVRDHEMNEIR
KACEKIES-----G-YFPKISYIVVQKRHHTRLFPVK-KED-------------------
-----QAMS-GKFE-NQNVPPGTVVDTLIVTPDKFDFFVCSHLGIQGTSKPCHYFLLHDE
NNFDSNKLILFSFYLCHIYARSTTSVSYPAPTYYADLCAERGRV-YN--LNEM-NF----
KK-EIDGK----------------------------------------------------
------------------------------------------------------------
YETSLIEIHPNL----KDR----------MFYI-----------
>SmeT050994
MPK-------------KKKG--------PQHKNEPQAGESI-------------------
----------SRAQSG-YSQQSSNIPQEQG------------------------------
---------------IRGAEGAARPPSQQYQQ----------RQQQDQP--SSQQYQQRQ
PEQPSYQQFQ-QESS---------FRSPQQD----QPSSQQYQQRQQREQPSSQ------
--------QYQQRQQPE-QPSYQ------------QFQQQQR-QQQRPPAESSFRS-PQQ
DQPSSQQYQQRQQREQPSSQQYQQRQQQQ-QQRQQQRP----------------------
------PAESSFRSPQQDQPSSQQYQQ---------------------------------
-----------------------------------RQQREQPSSQQYQQR---------Q
QREQPSSQQ-----YQQQRQQQRPPAESTFQSQPQEKVVWGKK-----PSQSVDQREIQS
QKHQEPIISSQT------TEENARVPRGAEGFSPI-------IEAPSKGLP-HSIQSQPI
TPLTSEFE------SMTISSPKDAKASSPPPQAKISPKKIYTPITLDIKISPTLQQKFLP
SRPDD---GGKK--GRPIKLIINCCDVKINP--M-KIFMYDIELTKAAEKD---KTEKK-
-----KSRDVTPK------------MKKKDVIRNIVKELLQK-------------AEGMP
VFDGGRIIFTNKLLPYN---DGTCKITHNFNYES----------E---NVTCHFNIQRVK
EE----------------DIELGNLNNYIQSK------KGRSDDMPQ--------EALRA
LDTIFREMFLNK--------------------NLITIGGRAIFDP-KT------------
-----------------S-------T--------------------------NRLNPNT-
------------------------------------------------------------
------------------NADGK----AYSRKYTIFGFSNKSAREEKI------------
----------VEKN---LTIEQYFQKEYNIKLKYPNLPMVKTS--PNKP--TFVPIELLT
MLPN-QRVIES-DGKIVQ----------------------------------------EG
DKF--LQ-NYKIEI-DPKLIGVDARVLDGPEGIFG---GQ--------------RT----
----------E-PLRG----------GKWDI-RNKKFIKPYDKL--------------VN
WALFAVGTER------------------------------DYQRNDKPLYDIEDKLPGAA
NNVGIRMGGSF--------------Y-FSYV--------------PY------QNIEKVA
-----TDTIRNSE-----KEKKKLDLLVFVVIND--------EDYKEVKKFGDVLF---G
IVTQCMKYATLNRQKF-------LDQ---YLGNIMLKVNGKLG-GVNWELSPIR--NRLF
-------TPIKDSFMVFGIDVTHPAS-------TR--------NDL----SKSVAAMVGS
LDNNATMYSALIRQQL------SKK---ERAI---IEIVMEMEDMVYNLLM---------
------TF---------------YKAN-KQLKPKRLIFYRDGVSEGQFDIVFKHEIIAIQ
SACQKLEK-----D-YQPPITYIVVQKRHKIRFFP-------------------------
------------------------------------------------------------
------------YFLCHIYARCTRSVSYPAPTYYAHLAAFRGRT-LI--GLSD-DD----
SS-STTSG----------------------------------------------------
----------------------------HSTRT-D-------------------------
TSESQILINEFH----HDK----------LFFI-----------
>Sle67413  
MAY-------------RGGGGG--------RGGRGGGGGY---------DDSRPSSAASF
QSRGGRG----GGGGG--GYR------GRG------------------------------
------------------------------------------------------------
------------------------------------------------------------
--------GYGQD-------------------------AGR-------------------
---------------------------------YGEQP----------------------
-------------ASAPTRPKVAA------------------------------------
------------------------------------------------------------
-------------------------------SLPKVLT---------------------E
NIATEPPLAVTRKP------------------DPN-------------------IDKKKA
QMLGQKIS------AASMQE------------------------------------MTRS
RRPDA---GGKL--GKSIRLLVNHFRVSLPT--G-TGHHYDIDLRMVGRGN---------
------KITAAPK------------CLIRT----AVYYWLR----------RMGLDPYCF
AFDGKRNLYAKQRIDVV---QDGQLNTFRYEVPAALMPLTEAHSDG-TPSTFELQISYAS
------------------EVRFDLLNAVLDGK------IDGTHIELQ--------QIMNV
TNIVLKQFNTDR---------------------DYPVVRNTVFPPNLQ------------
-----------------PEV------PVMLSGALELWNGYYQAVRPT--AA-KTINVDVS
YSAFLAS--KPLIQLLCDSVPFIRNNL-----ESFA-TR----PATPQQIHMMNEALQSR
LKQKRIEVTIK----------------SQTRKYTFDRLMRDGAHTQRFEMTVD-------
-------G--KNVP---ITVEDYFRKYKQCEIRYKFLPVVKA---SGRN--TYLPLELCN
VMQN-QHAAGKLTPDEQGIMVRNSSTKPPERMSRINSY------------VQEAADF-NN
SPY--MN-RFGVKV-QTPMVEVSGHVIPGPAIHFG----P--------------WN----
----------K-EQKKGATVEQIQRESMWNVERGKKFIVPGVIK---------------R
WVVVRVCTPNER----------------------------QDRAYEDIAQQLCDMLPQQA
RMLGMSMPTEY--------------E-WEEL--------------SC------EELNGYF
-----NALAKNPP---------KPDLVIVLLPAD------GTDVYANVKRIAELQQYENG
ITTQCLGSKTMHAKRG------LSSQ---HVVNILMKINHKLNDGENWRLPSIF--DIM-
-----KIDGKPTPYVVMGADVNHPRP-------GA--------DKR----YPSLAAVTCS
IDPYSMRYSAVFNVQR------HH-----------KETIENLDGMVHTLLQ---------
------NF---------------YQKN-NGRKPQRIVFYRDGVSEGEFQKCVK-EIQKIR
IACTKLDQ-----Q-YSPHITYVCVLKRHHTRLFAVD-QN--------------------
----------ELNR-SGNVPAGTTVDQGVTHAREFDFFLVSHSGGVGTSRPTHYHVIHDE
NKFTSDKLEQLTYYLCYCCARCSKSISYPAPCYYAHLMADRASH-YI--KDAA-SS----
IL-DSAPSE----------------------------------------------SQ-RS
GT---------------GSNSSKTKKEMRDEAK-QF--------------------ASR-
EVFQNMRIHEDL----RLQ----------MFFT-----------
>Lsq.42352 
------------------------------------------------------------
------------------------------------------------------------
------------------------------------------------------------
------------------------------------------------------------
------------------------------------------------------------
------------------------------------------------------------
------------------------------------------------------------
---------------------------------------SAPV-----------------
----SSQHE-----AATSETMG----------EVTTAM------------------SAAS
VSESSSIAA----------------------LIPIT----------------HPTSP---
------------------------------------------------------------
----E---TGQFLMGRRITIRANYYAMDIDPLKSPPIFRYCIEVSAQSAER---------
--------------------AIKNKLKRRQ----IVDQAFKALRSV------------TY
GYDGDKNVYTLTELNVL------ETLTVHWDDDG----------R---MQVFKVDIQKYT
--------------------GTLLLADLL--KF--------DVSDVS--------EVLAG
LEILTMTNPKLR--------------------FTTHRAHSFYY-PMP-------------
-----------------GP-------YDIRNPYKQLWAGFYSSVRQGE-WT-MTLLFDPT
AAVVIKE--QTLLEI-YTKSGSNVERAN--------------------------QVLWEL
KPNLKIDIQFG---------------AKKQRGRVFVELVSETPATKKFKDR---------
-------D--SAKM---WFLKDYYREIHHVDVR-PDLPLVKVR-S-KNE--ELIPLEFCT
IQPG-QLSATRRESEEQRKLVGYMELKPAERYQRTIDD------------FREKFASREQ
RSL--ME-QLGIQL-SYEPIRIEARILPPVEMKGR---NN--------------KK-LQP
N---------P--KEH----------GSF-F-VGNQYLESRDIG---------------K
WAVVEALG----------------------------------QCSLADLERWVSPFRNGL
FRKSIQASEKP----------------IVKQAT------------TR------ATIEQCF
-----VALGKA-----------EVKFCLFLVEKK-------AQNYAYIKQLGDRKH---S
IATQCVDVGDRIMQ---------NKM---YWDTVVLKVNAKLG-GVNFAISKESLNRP--
-P------LFDEPVLVVGADVTHAGP-------E---------DKE----QPSIAAVVGS
IDLTATRYISVITPQS------RKAKENANCT---QEWISDMRETMKTLLN---------
------AF---------------RENT-G-ENPRKIIFYRDGVSEGQYVEVLQKELRQIQ
AACMDLD--------CKPLITYIVVRKRIKTKFFDVD-----------------------
----------KNGK-ASQVSPGTLIEVDVTQPFRFDWFLVPHKSQLGTAKPSHYVVLYDD
SKFHPDEIVYLSFAMCHLFPRCPKAVSIPAPIYHAHLAAERAKY-HL--RAKP-KP----
AA-A--------------------------------------------------------
----------------------------KQSYL-NHA-----------------------
REVTRMDPGRVL------------------YWI-----------
>Lsq.52019 
MPN--------------------------KKKGRGSGPA---------------------
------------------------------------------------------------
---------------------------------------------------------NEP
PPRPATA---------------AAELNRNDF-----------------------------
--P---------------------------------------------------------
------------------------------TLGGPAAPRPA-------------------
------PPAQPTVVAAAATP----------------------------------------
--------------------------------------QPVATGGGR-------------
--GRGWGPK-----PTSSVGQPGAA-----PGRPATST------------------AAVA
-APPQPATA----------------------PAPVS----------------RNVEPPAA
DNVAEQLE------NVSLDT------------------------------------LAPI
RRPMK---NGKYELGRTITLRTNHFKITLEKTKG-QIFVYDITLTPAC------------
-----------------------NKFKQRQ----IFDGAWRDPRNLF-DLQTG-GKVPGY
GYDGSVNLYTSIKLDSV------VGKEIKYQGES----------G---SKPFSIKVNKLT
--------------------AILNLHALMDPKE--------DDETKL--------AIINA
LDVIMTTRVKLE--------------------NGASVKRAFYFQPDIR------------
-----------------KP---------ICDDENEIWAGFYTSAKDGQ-WI-LTLNADVT
ATVVIQP--YKFLEL-YDYCKSE-SEMN--------------------------AYLRRQ
KKDLKVLIEFGKT-------------KKSKQTRTFERVVPKTALTHTFS-----------
-------H--QGRN---VNLVQYFLSEYGETIEFPNLPLVQIK-SGKND--VFYPMEYCS
ILPG-QFTIGQLEASEQSALVEYVSMQPAVRFRETSKT------------LKEKFLKPEQ
IAL--LR-EFGITV-SPDPMRVEGRVLPAVTVQAK---QG--------------DK-ARD
I---------RCSDDQ----------ASFKL-QGLNFFKLGGLG---------------K
WAVITTT-----------------------------------RIISNEVDTWVAKFCQAL
NVKGINAQQPY----------------KYFDAT------------SP------DRIVNTF
-----KEMGQA-----------QVRFALFFVEKG-------GPLYGTIKQQGDRQY---R
IVTQCIDARNRRKT---------DNS---YIENVILKVNVKLG-GINHILSNKTFNLP--
-P------MFDDDVLVVGADVTHPGK-------E---------EVS----KPSIAAVVGS
IDKSAAKYVAVITPQA------RSAKVDQVQT---QEWISNLADTMKSLLI---------
------AY---------------YRNT-K-RKPKKIVFYRDGVSEGQFVTVLQKELTQIQ
KACRDLPG-----GDYRPDITYIVVRKRIKPKLYEEK-----------------------
----------SENQ-ITQVPPGTIVEVDITQPMRFDCFMVPHYSPLGTAKPSHYVVLYDD
SKFSPDELAYMSFCLCHLFPRCTKAVSLPAPVYHAHLAADRANQ-HL--AGKP-MP----
EL-RGDVAT---------------------------------------------------
---------------------------QRKILL-DHA-----------------------
NEATKMDIDTSQ----------------ANYWL-----------
>Lsq.54857 
MPG--------------------------KKKGRGSGIP---------------------
------------------------------------------------------------
---------------------------------------------------------NQP
PSRPTTAVDR------------GPAFNPDDF-----------------------------
--P---------------------------------------------------------
------------------------------TLGGAAPPRP--------------------
-------------IAAAVAP----------------------------------------
--------------------------------------PPAPVGRGR-------------
--GRGSTQK-----VTSSVGQE----------RPATSM------------------AAVA
PAERAPLPA----------------------QPPVR----------------RPASPVKV
EELAEQFE------DVSLSK------------------------------------LVPI
SRPMI---GKEYQLGRLIKLRTNHFEIILDKSKG-QIYVYDITLSPAC------------
-----------------------TKLKQRQ----ILDDAWRDPQNLF-KLNTNQGRIPGY
GYDGNVNLFTSCKLDSV------VGTEILYKNEQ----------A---KKPYSIKINKLT
--------------------AIRNVHDIMDAKV--------DEDTKA--------AVVNA
LDIIMMTRAKLE--------------------HGASLKRSFYYQPNPM------------
-----------------SP-------FYISKQEKEIWAGFYTSAKPGQ-WS-LTLNADVT
ATVVIAS--YTFLEL-YDFCKTRVADMN--------------------------AYLNKQ
KKNLKVLIQFGQT-------------KKSKQTRTFDKVVLKSAKDHTFD-----------
-------Y--NGKM---VNMVQYFKDEYGETIKNPTLPLVQIK-SGRGI--VYYPMEFCT
ILPG-QFTVGQLESMEQSDLVKYITMGPADRAKKTSDD------------LRQKFMTPEQ
VAL--LS-EFGITV-SPNAMKVQGRVLPPVTVKAK---RG--------------NI-DVD
L---------PCDART----------ASFRP-QGTSFYKLSGLG---------------A
WAVVKTT-----------------------------------NITQRDIDEWVSTFCQIL
RSKGINAPAPV----------------KFIEAR------------QV------RDIEKIF
-----ADLKSS-----------GIQFALFFVEKG-------GFFYGAIKQQGDRQY---Q
IATQCVDARNRRFK---------DPS---YIENVILKVNVKLG-GINHVLSNKSFKLP--
-P------LFDDDVLVIGADVTHPGR-------E---------EVS----KPSIAAVVGS
IDKTAAKYVAVITPQA------RSAKVDQVQT---QEWISDLAATIRSLLL---------
------AY---------------HKHT-N-KKPKKIIFYRDGVSEGQFTIVLQKELTQIQ
KACRELEQ-----G-YEPAITYIVVRKRIKTKLYAEE-----------------------
----------VENR-ITQVPPGTIVEVDITQPSKFDCFMVPHHSPLGTARPSHYVVLYDD
SKFSPDEIAYMSFCLCHLFPRCTKAVSLPAPVYHAHLAADRANQ-HL--AGKP-PP----
DV-VEDVVR---------------------------------------------------
---------------------------QRKILL-DHA-----------------------
NNATRMEINKSL----------------PNYWL-----------
>Cel_rde1  
MSS--------------------------N------------------------------
-----------------FPEL------EKGFY----------------------------
------------------------------------------------------------
------------------------------------------------------------
------------------------------------------------------------
------------------------------------------------------------
------------------------------------------------------------
------------------------------------------------------------
------------------------------------------------------------
------------------------------------------------------------
--------------RHSLDPE-----------------------------------MKWL
ARPTGKC-DGKF-YEKKVLLLVNWFKFSSKIYDR-EYYEYEVKMTKEVLNR----KPGKP
F--PKKTEIPIPD---------------RA--KLFWQHLRH-------EKKQTDFILEDY
VFDEKDTVYSVCRLNTV---TSKMLVSEKVVKKDS-----EKK-D---EKDLEKKILYTM
------------------------ILTYRKKF-----HLNFSRENPEKDEE--ANRSYKF
LKNVMTQKVRYAPFVNEEIKVQFAKNFVYDNNSILRVPESFHDPNRFE------------
-----------------Q--------SLEVAPRIEAWFGIYIGIKELFDGE-PVLNFAIV
DKLFYNAPKMSLLDYLLLIVDPQSCND-----DVRKDLKTKLMAGKMTIRQAARPRIRQL
LENLKLKCAEV-----WDNEMSR----LTERHLTFLDLCEENSLVYKVTGKSDR------
-------G--RNAKKYDTTLFKIYEENKKF-IEFPHLPLVKVK-SGAKE--YAVPMEHLE
VHEKPQRYKNRIDLVMQDKFLKRATRKPHDYKENTLKM------------LKELDF--SS
EELNFVE-RFGLCS-KLQMIECPGKVLKEPMLVNS---VN--------------EQ----
----------I-KMTP---VIR----G----FQEKQLNVVPEKE--------------LC
CAVFVVNETA-----------------------------GNPCLEENDVVKFYTELIGGC
KFRGIRIGANENRGAQSIMYDATKNE-YAFYKNCTLNTGIGRFEIAA------TEAKNMF
-----ERLPDKE----------QKVLMFIIISKR------QLNAYGFVKHYCDHTI---G
VANQHITSETVTKALASLRHEKGSKR---IFYQIALKINAKLG-GINQELDWSE--IAEI
SPEEKERRKTMPLTMYVGIDVTHPTS-------Y---------SGI----DYSIAAVVAS
INPGGTIYRNMIVTQE------ECR-PGERAVAHGRERTDILEAKFVKLLR---------
------EF---------------AENN-DNRAPAHIVVYRDGVSDSEMLRVSHDELRSLK
SEVKQFMSERDGED-PEPKYTFIVIQKRHNTRLLRRM-EKDKPVVNKDLTPAETDVAVAA
VKQWEEDMKESKETGIVNPSSGTTVDKLIVSKYKFDFFLASHHGVLGTSRPGHYTVMYDD
KGMSQDEVYKMTYGLAFLSARCRKPISLPVPVHYAHLSCEKAKE-LY--RTYK-EH----
YI----------------------------------------------------------
-----------------------------GDYA-QP--------------------RTRH
EMEHFLQTNVKY-----PG----------MSFA-----------
>NamRDE1lik
ME----------------------------------------------------------
------------------KCR------ERG------------------------------
------------------------------------------------------------
------------------------------------------------------------
------------------------------------------------------------
------------------------------------------------------------
------------------------------------------------------------
------------------------------------------------------------
------------------------------------------------------------
------------------------------------------------------------
------------------------------------------------------------
------------------------------------------------------------
------------------------------------------------------------
------------------------------------------------------------
------------------------------------------------------------
------------------------------------------------------------
------------------------------------------------------LNVA--
--------SQPLIQIF--------------------------------------------
----------------------E-------------------------------------
-----------------STTADKFEERVE----------------SARN--CFLALQNGS
-----Q------------------------------------------------------
------------------------------------------------------------
------------------------------------------------------------
------------------------------------------------------------
------------------------------------------------------------
----------------------RKILLLLIINDRTDTHDHLEGNYGLIKAVCDNKY---G
IASQVVDASTVSNAIAAK-----KKT---VYYNIALKINAKLG-GVNQAVVLDV--QSGT
-----AEVSSKDAVMFVGIDVTHPTS-------D---------SGI----DISIACMVAS
FDLAATRYANEIVAQM------KP-----------GETVERFQGQFIRLMT---------
------KFREFFLSSLLNLTSHVFKRT-G-VWPRHIVLFRDGVSDSEMLRTTFLELKCIR
DSWKRITVG--DAD-LEPTYTYIVLQKRHLTRFYQPAKDEQ-------------------
----------GKET-YVNVPSGTVVDNTVVSPKFFDFYLASQFGAIGTTRPAHYTVVVDE
WGLSADQIYEMCYRLCFLYARCRIPVSLPCPVYYAHIVCEKAKE-IY--KALC-RN----
HE----------------------------------------------------------
----------------------------FDTVE-DA--------------------LKKI
RIEERLSVHQEY-----PG----------MHFV-----------
