# Supplementary material for: Lost and Found: Piwi and Argonaute Pathways in Flatworms
Source: Front Cell Infect Microbiol. 2021 May 27;11:653695. doi: 10.3389/fcimb.2021.653695 (PMC8191739; doi:10.3389/fcimb.2021.653695)
Supplement: Supplementary file 19 [file DataSheet_1.zip › Folder_S1/miRNA_siRNA_Ago_tree.nwk]

(Lsq.42352:1.72905687,(Lsq.52019:0.42761286,Lsq.54857:0.29250128)0.993000:0.61884212,((NamRDE1lik:1.78041443,Cel_rde1:2.10389221)1.000000:2.90634010,(Sle67413:2.55219090,((Gap9354:1.98171745,((Mli013602:0.24633429,(Mli027596:0.00000001,Mli029800:0.01583655)0.837000:0.03765621)1.000000:1.70810275,(Pvi73968:1.74972410,((Gsa6950580:1.37243166,((((Hmi3037400:0.02278408,(Hmi3037450:0.00203539,Hmi3037470:0.00433873)0.905000:0.02653707)0.976000:0.06152132,(Hmi3016530:0.38214184,Hmi3037510:0.14162646)0.124000:0.04904559)1.000000:1.14909933,((Tso0161400:0.16497466,((Egr0911700:0.04977010,(Emu0911700:0.03308370,(Emu0911600:0.07951637,Egr0911600:0.11233644)1.000000:0.37135759)0.946000:0.02923937)1.000000:0.11802060,(Egr0739100:0.04099586,Emu0739100:0.04369936)0.952000:0.02902659)0.964000:0.14182675)0.968000:0.17751334,(Tso0876200:0.10413542,Tso1204500:0.93720641)0.948000:0.35263547)1.000000:0.68514606)1.000000:0.71398544,(((((FBU_11493:0.32783308,(FHE_04931:0.01010535,FGI_11320:0.01037606)0.996000:0.19530911)0.996000:0.22120592,(Csi100735:0.05517982,Ovi_07377:0.02310927)1.000000:0.35877339)0.998000:0.21387648,((Sjp0103990:0.18273083,Smp_102690:0.20964066)1.000000:0.34103273,(Smp_179320:0.14844327,Sjp0045200:0.14735021)0.997000:0.11309626)1.000000:0.30845262)0.997000:0.28262939,((FBU_08304:0.43239695,(FGI_07515:0.03203934,FHE_08251:0.03943367)0.997000:0.37040190)1.000000:1.21637333,(Ovi_13773:0.09326915,Csi108572:0.08629684)1.000000:0.85700673)0.697000:0.31828607)0.969000:0.22122542,(Eni.187177:1.45354041,Eni.167258:0.86830820)0.967000:0.31364162)0.972000:0.16621338)0.833000:0.07483985)1.000000:0.79856726,((SmeT050994:0.71239817,SmeT510000:1.29260388)1.000000:0.99012831,(Bse12292:2.18717977,Mfu83113:1.12113910)0.568000:0.18306798)0.934000:0.21663922)0.767000:0.11180028)0.560000:0.11392295)0.963000:0.18400073)0.999000:0.49358767,((Bca_AGO2.1:1.25028903,Bca_AGO2.2:2.18531422)1.000000:1.03839329,(((LpoAgo2:1.07029697,(PteAgo4:0.71787054,(PteAgo1:0.74567978,PteAgo2:0.87699946)1.000000:1.16061853)0.990000:0.36721202)0.998000:0.47018835,((AquAgo2:1.32242441,NveAgo2:1.33999773)0.602000:0.15878342,(Cel_hpo24:2.63903593,(NveAgo1:0.51303122,(AquAgo1:0.64461100,((Cin_Ago:0.47647622,(Hsa_Ago2:0.17308901,(Hsa_Ago1:0.13959785,(Hsa_Ago4:0.22999461,Hsa_Ago3:0.16278298)0.334000:0.03748305)1.000000:0.11261863)1.000000:0.19907571)0.933000:0.07642715,((((Dme_Ago1:0.10958105,TcaAgo1:0.06717774)1.000000:0.13133723,(Lpo_Ago1:0.08126240,PteAgo3:0.10942473)0.990000:0.06887496)1.000000:0.13805864,((Lsq.20494:0.55471246,((Pvi28319:0.23351738,((((Bse53849:0.05612551,(SmeT047591:0.13725703,Kam15076:0.29571477)0.998000:0.09028121)0.924000:0.02427143,(((Hmi0658200:0.30769849,(Tso0674100:0.10392226,(Egr0346200:0.00248609,Emu0346200:0.00144588)0.902000:0.02275298)0.972000:0.06398332)1.000000:0.14548335,(Eni.302019:0.11442118,((Smp198380:0.01028511,Sjp0044720:0.02179489)0.996000:0.05651846,((Csi112397:0.00346118,Ovi_02735:0.00411240)1.000000:0.07386341,(FGI_00759:0.00000002,(FBU_06387:0.05552973,FHE_03014:0.00124854)0.445000:0.00784810)1.000000:0.05383501)0.558000:0.02024091)0.991000:0.06761992)0.051000:0.04774928)0.809000:0.04362232,(Gsa6946992:0.14445519,Gsa6946991:0.19169960)1.000000:0.18367396)0.874000:0.04250811)0.707000:0.01437491,(Mfu48140:0.25995298,Mfu46046:0.21090712)0.904000:0.04182159)0.376000:0.03004080,(Rro52813:0.12387870,Rro52833:0.03985924)1.000000:0.24153736)0.929000:0.05246166)0.493000:0.02982513,(Gap26895:0.23167616,(Mli003798:0.08092660,(Mli003634:0.06571895,(Mli020781:0.12008882,Mli010628:0.03980792)1.000000:0.09938323)0.464000:0.03402064)1.000000:0.22697842)0.653000:0.04271215)1.000000:0.12007493)0.955000:0.06533699,(Cte_Ago1:0.18917115,((Sle40563:0.30658633,(Obi2036423:0.23595589,Obi2036694:0.08622099)1.000000:0.19245664)0.732000:0.04847602,(Bgl002396:0.16462502,LgiT235802:0.15748279)0.928000:0.05462936)0.604000:0.02599586)0.699000:0.02978997)0.971000:0.06015054)0.610000:0.03481936,(Bca_AGO1:0.33525315,(NamALG1:0.07780082,(Cel_alg1:0.06145007,Cel_alg2:0.17845886)0.971000:0.05575670)1.000000:0.46843433)0.963000:0.11747912)0.940000:0.08320499)0.719000:0.07624058)0.977000:0.20906343)0.269000:0.17962586)0.995000:0.41888119)0.758000:0.25296210)0.906000:0.21697897,(Dme_Ago2:2.40976381,(TcaAgob:0.27640979,Tca_Ago2a:0.17302562)1.000000:1.00724147)1.000000:1.11007608)0.930000:0.17747142)0.256000:0.12266221)0.971000:0.28840627)0.878000:0.36950443)1.000000:1.76930055);
