# Supplementary material for: Lost and Found: Piwi and Argonaute Pathways in Flatworms
Source: Front Cell Infect Microbiol. 2021 May 27;11:653695. doi: 10.3389/fcimb.2021.653695 (PMC8191739; doi:10.3389/fcimb.2021.653695)
Supplement: Supplementary file 19 [file DataSheet_1.zip › Folder_S1/piRNA_Ago_alignment.fas]

>Cel_sago2 
-----------------MEK----------------------------------------
------------------------------------------------------------
----------------------------------------------QL------------
------------------KAMSVSDKPAAPAAQKLGTAPLAAKKTRNE------------
-----------------EWGTKVNIDTNIRKLTIKPNPIYKYAVQVTEHDNDKTRCQNVY
NEAIKRYDELKTGGPFFYDRQASLYTLTKLKNESISFVVTICKRQ-NFKEAQFVLKKVDQ
SFQSTSNDVIKTTNSCPA-NADKTLLEAMNIIVSGPANKNVITVGACVHYLIDPTG-VD-
-----------VAYKEYPEGQLYSGVGVSKSVKTKVPSLFMTTEMKTTLFHPDYPLVELL
QTFRGFSTTLK----ANSPAA---QRIEKAFVGLDVVLNYHKGLGEDGVVMKIRRFHTSA
KETCFEVEKSTREFTNVFDYFKKKYGITLKYPDLFTIEAKKQGK-IHFPAEVLLLCPNQT
VTDQMINNEQADMIKMSAAQPHIRKTTTDTIVRNVGLA-SNN----IYGFIKVEDPVNLE
GMVLPKPKIAFAGN------RLADLANPKSRFPNRAGQYYDAKELTKWELVF------VQ
NEEVQGLAKQLADEMVNNGMKCS-NPTMSFI--IRGDLEPIFKKAKAA--GTQLLFFVVK
SRYNYHQQIK-ALEQKYDVLTQEIRAETAEKRQPQTRLNIINKTNMKLGGLNYAIGSEAF
N-KPNRLIVGFVTSQ----GGNPDYPISVGFAANMLKHHQKFAGGYVYVH-RD--RDVFS
IIKDTLLTIFKTCTEQR--GRPDDILLYFNGVSEGQFSMINEEFSARVKEACMAFQKEFR
PHITIIASSKAHNERLYKS---DK-GRIVNLEPGTVVDHTIVSNVYTEWYHASAVARQGT
AKATKFTLIFTTQAEPLWHLEQLTNDLCYDHQIVFHPVGLPVPLYIADRYSQRGAMVLAA
NQGPIYNEGQIDLAATNSA--YGYGEKKLFTTRFN
>Cel_sago1 
-----------------MSNIT--------------------------------------
------------------------------------------------------------
----------------------------------------------QV------------
------------------TSSMASASLSNKAPLPVGHQPLAEKKPKEV------------
----------------NQEGTPVQIVTNMRKINLEKNSIFKYSVQVCDHERSKSHCLRVY
RKAAKQCQELKSGGPFCYDSQGCLYSFSKLKNDEFSTNITISNNP-KFLRVEFKLAKVQE
SFQTTTNDVAKSVNCRPA-LQEKTILEAMNQIVSTAPHPNVLTIGNCVHYLYDDTN-ID-
-----------IR-SITGEGGKSSAVGASKSVRTKTPCLYMATELKTTLFHPDNSLLKVF
MDYRGFNGSLK----ANSPFV---LKNKNAFIGLWCYTTHCSDWKDDRPMIKIKDFGLSA
KETTFERDNKK---ISVFNYFQVKYNMTLKYPDLFTVVARKDGKNQHIPVECLDLCNSQT
VREQMVGTEQADLIKLAAAKPHDRKKITDTVVNSIGLA-SEP-----KGIISVGAPESVT
GLVLPKPDIYFSGG------KKVFWNDPKKRGPMPAGTFIKPTKLTNWEVVF------DN
GVQLVDCIQHLTSTMRQLGMEVS-NPTVSLI--NRGYLRSIFENAKAA--NRQLIMFITK
SMNNYHTEIK-CLEQEFDLLTQDIRFETAVKQQQNTRKNIIYKTNMKLGGLNYELRSGVF
S-NSKRLIIGFETSQ----GGLGDAPIAIGFAANMMSHSQQFAGGYMFVK-KS--ADNYP
VIPEILLTILKQAKANRPNDRPDELLIYFSGVSEGQHALVNEYYANQVKAACGLFNESFR
PHITLILASKVHNTRVYKS---ENGGGVCNVEPGTVIDHTIVSPVLSEWYHAGSLARQGT
SKLVKYSLIFNTKNEKLSVYERLTNELCYEMQIVFHPTSLPIPLHIAGTYSERGSQMLAL
KK-PIYTNGEFNQVATNEQ--LGYASKKLFGTRFN
>Hsa_PIWIL1
-----------------MT--------------------------------------GRA
RA--------------RARGR---------------ARGQE--------STASQQPGYIQ
PRPQ---------------------------PPP-AEG--------------EL------
----FGRGR-------------QRGT------------GLQ-------------ISAGFQ
ELSLAE-LGVNTRQKTGSSGIIVRLSTNHFRLTSRQWALYQYHIDYNPLMEARRLRSALL
FQHED----LIG-KCHAFDGTI-LFLPKRLQQKVTEVFSKTRN-GED---VRITITLTNE
---------LPPTS----P----TCLQFYNIIFRRLLKMNLQQIGRNYYN-PN-D-----
-------------PIDIPSHRLVIWPGFTTSILQYENSIMLCTDVSHKVL-RSETVLDFM
FNFYH-QTE---EHK----F---QEQVSKELIGLVVLTKYNNK---TYRVDDIDWDQNPK
STF--KKADG--SEVSFLEYYRKQYNQEITDLKQPVLVSQTLPGPAMLIPELCYLTGLTD
KMRNDFNV-MKDLAVHTRLTPEQRQREVGRLIDYIHKNDNVQRELRDWGLSFDSNLLSFS
GRILQTEKIHQGGK------TF-DYNPQFADWSTRGAPLISVKPLDNWLLIYTRRNYEA-
---ANSLIQNLFKVTPAMGMQMRKA-IMIEV---DDRTEAYLRVLQQKV--TQIVVCLLS
NRKDKYDAIKKYLCTDCPTPSQCVVARTLGKTVMAIATKIALQMNCKMGGELWRVDIPLK
----LVMIVGIDCYHDMT----AGRRSIAGFVASINEGMTRWFSRCIFQDRG---QELVD
GLKVCLQAALRAWNSCN-EYMPSRIIVYRDGVGDGQLKTLVNYEVPQFLDCLKSIGRGYN
PRLTVIVVKKRVNTRFFAQSG----GRLQNPLPGTVIDVEVTRPEWYDFFIVSQAVRSGS
VSPTHYNVIYDNSGLKPDHIQRLTYKLCHIYYNWPGVIRVPAPCQYAHKLAFLVGQSIHR
----------------------EPNLSLSNRLYYL
>Gga_piwil1
-----------------MT--------------------------------------GRA
RA--------------RARGR---------------PPGQE--------AASAQKTLPSH
PSEQ--------QSLQPC------------HPPP-LTE--------------EP------
----GGRGR-------------QRGP------------GLQ-------------ISAGFQ
ELSLAD-LGVNTRQKTGSSGAMIKLIANFFRLTSRQWALYQYHVDYNPEMEARRLRSGLL
FQHED----LIG-KTHAFDGSI-LFLPKRLPNKVTEVYSKTRN-GED---VRITITLTNE
---------LPPTS----P----TCLQFYNIIFRRLLKMNFQQIGRNYYN-PK-D-----
-------------PVSIPNHRLMVWPGFTSSILQYEESIMLCADVSHKIL-RSETVLDFM
YSLYE-QVE---ERR----F---RDACAKELIGVIVLTKYNNR---TYRVDDIDWDANPQ
CTF--RRADG--SEISYIDYYKRQYNQDISDLNQPVLISQVTVGPVVLIPELCYLTGLTE
KMRNDFNM-MKDLAVHTRLSPEQRQREIGKLVDCMKKDECVQKELRDWGLSFDSSLLSFT
GRVVQAEKILQAGN------VF-DYNPQFADWSTRVAPLIHAKPLDNWLLIYTRRNYDA-
---ANMLLQNLFKVTPSMGIRMNKA-TMIEV---DDRTEAYLRVLQQSI--TNIVVCILS
TRKDKYDAIKKYLCTDCPIPSQCVVARTLSKTALAIVTKIALQMNCKMGGELWSVEIPLK
----QLMIVGIDCYHDTL----SGKQSIAGFVASLNEKMTRWFSRCVVQSRG---QEIVD
GLKACLQTALREWFKWN-KYLPSRIIVYRDGVGDGQLNTLVNYEVPQFLDCLKTVGKDYN
PRLTVIVVKKRVSTRFFAQAG----GGLKNPPPGTVVDIEVTRPEWYDFFIVSQAVRNGC
VAPTHYNVVYDTSKLKPDHVQRLTYKLCHMYYNWSGVIRVPAPCQYAHKLAFLVGQSIHR
----------------------EPNLLLSDRLYYL
>Dre_Piwil1
-----------------MT--------------------------------------GRA
RA--------------RSRGR---------------GRGQE---------APGAQPPVSQ
EAAK------------PV------------VSTP-SEG--------------QL------
----VGRGR-------------QKPA------------MLQ-------------ISAGFQ
QVKIGE-SGVHTRQKTGVSGTAIELRANFMRLLSRMWALYQYHVDYKPPMESRRLRSALL
FQHEE----TLG-KAHTFDGAI-LFLPNKLRNAETVLCSETRN-GEK---VEITVTLTNE
---------LPPSS----P----VCLQFYNILFRRILRLNMQQIGRHYYN-PD-D-----
-------------PFNIPQHRLTIWPGFMTTILQYESSIMLCSDVSHKVL-RSETVLDFM
YSLRQ-QCG---DQR----F---PEACTKELVGLIILTKYNNK---TYRIDDIAWDHTPN
NTF--KKGD---TEISFKNYFKSQYGLDITDGNQVLLVSHPPPGPAMLVPEFCYLTGLTD
KMRADFNI-MKDLASHTRLSPEQREGRINRLISNINRNGDVQNELTTWGLSFENKLLSLN
GRVLPSERIIQGGR------AF-EYNPWTADWSMRGLPLISCMSLDNWLMFYTRRNADV-
---AQSLLQTLNKVSGPMGIRMQRA-VMIEY---EDRQESLLRALQQNV--TQMVVVILP
NRKDKYDCVKKYLCVDCPTPSQCVVSRTISKALMTVATKIALQMNCKMGGELWSVEIPLR
----QLMIVGIDCYHDTA----AGKRSIGAMVASLNQGMSRWFSKCVLQNRG---QEIID
ALKGSLQGALKAYLKYN-NSLPSRIIVYRDGVGDGMLQSVVDYEVPQIMQSIKTMGQDYE
PKLSVVVVKKRISSRFFARID----GKIANPPPGTVIDTEVTRPEWYDFFIVSQAVRFGC
VAPTHYNVVFDNSGLKPDHMQRLTYKLCHMYYNWQGIVRVPAPCQYAHKLAFLVGQSIHK
----------------------EPNMNLDDFLYYL
>Bfl_Piwil1
------------------------------------------------------------
------------------------------------------------------------
------------------------------------------------------------
------------------------------------------------------------
------------------------------------------------------------
------------------------------------------------------------
------------------------------------------------------------
------------------------------------------------------------
------------------------------------------------------------
--F--KMFDG--TEMSYVEYYAKQYNKTVRDMDQPLLVSRPMEGPLYLLPELCTLTGLTD
EVRADFHV-MKDIAIHTRITPDKRNDTLQTFINTLNKNEKVQKDMKGWGLSYDKTLLQLQ
GRVMPPEKIWQRSG------SY-NYKPQDADWGMRGQQLISCVPMQSWLFIFPARNSPQ-
---AQDFLQALVRVGPPMGMNINKP-IMCEIP--DDRTDNYLRTMREQM--TQMVVCLLS
QRKDRYDAIKKFCCVDHPVPSQVIVSRTLNKMLMSVATKIAMQLNCKLGGELWAVEIPLK
----SMMVVGIDCYHDSA----TKGQSIGGVIASMNSSLTRWYSRCTFQHSG---QELID
GLKVCLQAALKKYYELN-SNLPDRVIFFRDGVGDGQLGAVVEHEIPQVLDTFKNLGADYK
PKVAWIVVKKRINTRFFAQAG----RGLQNPSPGTVVDTEVTRPEWYDFFLVSQSVRQGT
VTPCHYNVVWDTSGLKPDHMQRLTYKLCHLYYNWPGTIRVPAPCQYAHKLAFLVGQSIHK
----------------------DPSLNLADRLYFL
>LgiT131825
------------------------------------------------------------
------------------------------------------------------------
------------------------------------------------------------
--------------------------------------NLK-------------I-----
---------VCTSRISGSAGKPIALLANFFPLEQQTFALYQYQVDFNPSIDSRKLKAALL
FTHDE----MLG-KVKAFDGGI-LYLPKKLQEKVCK-----RN-FDDT-KIQITITLTNE
---------LPQTS----P----QFLQVVNIIFRRLLAIEMKEIGRHYFN-PS-L-----
-------------KVDIPRHKLSVMPGFATSILQYENAILLGADIAHKII-RTDSVLDIM
YSLYD-QRG---GGS----F---YDKVFKALVGSIVLTRYNNK---TYRVDDIDWEKRPT
HKF--KLHNG--DEISYVDYYKKNYEITVNDLDQPLLVSK-MKDNIYLLPELCTLTGLSD
DVRADFSV-MKDVATHTRIAPEGRCKKLTDFIRVMNSNPKVQTEMNGWGLRFSQNLLELQ
GRVLPPEAISQGQV------PL-SYRPEDCDWSMRGKRLQSVVNLTDWIAIATKRDGGS-
---AGDLVDTLIRVGGPMGMRINQP-MVCELQ--NDRNETFLETLRKNL--IQMVLIVVP
NKKDRYDAIKKFCCVEHPVPSQVVVARTLSKMLMSVATKICIQMNCKLGGEVWTVEIPLT
----KLMVIGIDTYHDSS----QKGKSVGGVIASLNTNLTRFYSTVTHQTQH---QELID
GLVASLNGALRKYHEVN-GVLPEKIIVYRDGVGDGQLPTVFGHEVPQLLEALKKGGSNYN
PKLAVIVVKKRINARFFAKNN----SNVSNPVPGTCVDNEVTKPEWYDFFLVSQSVRQGT
VTPTHYNVIWDQTGLKPDHMQRLSYKLTHLYYNWPGTIRVPAPCQYAHKLAFLVGQSLHK
----------------------DPSLDLADKLFFL
>AquPiwil  
-----------------MST-RGG--------------------------------GGRG
RG--------------VGRGR---------------SRGG---------GMDTRRPGEGA
QAAA------------PR------------GVRD-QDGG------------QQQ------
----VGRGR-------------GRAAA-----------PVQ----------------QMQ
QMSLGEPDDIHTKPKKGSFGNQTPIMSNYLVLRNRGHAIYQYNVSYNPPVENKRMRLALL
YHHEE---ALIG-KVHSFDGMV-LYLPHRLHNNPEEVISKTKE-GDT---IHITIKLTNE
---------LSANS----P----VCLQLFNILFRKILALEMKQIGRHYYN-PK-I-----
-------------PNIIREHSLEIWPGFITSIAQYESNVMLCADISHKIL-RTDTVLDLF
HSLK----S---TRD----F---HTEATKSIVGEIVLTRYNNR---TYRVDDIDWEKTPA
STF--KTSTG--EEISFITYYKKAYDLKIRDEKQPLLISRATLGPLLLIPELCTMTGLTE
EARANFKI-MRDVATYTRQAPPQRIDTLNKFINDVNTNPDVKSILGGWNLEFEKSLIKFQ
GRTLPTEKINQKGG------SY-TYQQAGADWSMRGKSMISSVNLKNYLIVCTNRDAGV-
---AEEFIGTIKRIGPPMGIMIDEP-QVEVLR--DNRTDSFLRAVSGQL-STQMVIVVLP
QKKDLYDAVKKLCCVDAPVPSQCIVSRTLSKTLMSVATKIVLQMNCKLGGELWALDIPLK
----NLMVIGIDTYHDSA----SKGRSVAAFIASTNSTLTRYYSQTMFQQSG---QELGD
NLKACMTMALKKYHSIN-NTFPDRIVVYRDGVGDGQLHIVKEHEVVQMLESFSSSGDSYK
PKFAVVVVKKRINTRLFAPDQR---GQPSNPLPGTVVDDQVTKPDWYDFFLVSQSVRQGT
VSPTHFNVIHDTSGLTPDHMQRLTYKLTHLYYNWPGTVRVPAPCQYAHKLAFLVGQSIHK
----------------------SPSTAIADRLYFL
>NvePiwil2 
-----------------MT--------------------------------------GRA
RG--------------RARGR---------------GRSE---------ADAARRPGE--
-------------------------------PQP-AT-----------------------
-----GRGR-------------SRGPPAGAV-------PTQ----------------QMA
AMSVEP-YGSEPTTKEGSVGTKVGIVSNYFRLETRQAAIYQYNVSFSPEVDFKKARFALI
GEQRE----LLG-NIRAFDGMV-LFLPKKLPDQVTKIMARTRRPDEP---VEITITLTNE
---------LPADS----P----TCLHLFNIILKRILKIDMKQVGRNYYY-IK-N-----
-------------AIAIPKHGLELWPGYTTSILKYEHSILLGADVSHKVL-RKQTVLDFL
YELYK-MQG---RGN----F---HDEAAKKLVGEIVLTRYNNK---TYRVDDIDWNKRPN
STF--TTPKG---EISFNDYYKKNYDFTITDQEQPLLFSKGADDPVLLLPELCFLTGLSD
DMRADFSV-MKDLAVHTRLDPKARSKDLNKLISEINNNPDASGELSGWGLRFGRNLLDFD
GRILPGEKIFQKNK------GS-NYDPKSADWSIRGAPLHSTVNLENWVIVHTNRDSGV-
---ATDFQQTLARVCGPMGINTTKP-RMVPLN--DDRTDSYLKALSNEI-FPQIVVTIVP
NRKDRYDSIKKLCCLEKGVPSQVVVSRTLSKMLMSVCTKIGIQLNCKLGGEAWAVDIPLK
----NLMIVGIDTYHDSS----QKGRSVGGFVASLNKPCTRYYSRCTFQHSG---QELVD
GLKVCMTAALRQWQQIN-GVLPDKIIVFRDGVGDGQLRAVIEHEVPQILSTFKQFQDGYD
PKFGFTVVKKRIQTRLFMREARDPMRNLMNPPPGTVVDKEVTRSEWFDFFIVSQSVRQGT
VSPTHYNVIHDTTGLRPDHWQQLSYKLTHLYYNWPGTVRVPAPCQYAHKLAFLVGQSLHK
----------------------EPSLKLADKLYFL
>Cte_PIWI1 
-----------------MT--------------------------------------GRA
RG--------------RARGR---------------G---------------SRQPQQQQ
QAA-------------PG------------APRP-AA-----------------------
-----AAAP-------------SQQPP-------QPGPPTR----------------QMA
SMSMGAAAAPVTRPKHGDYGNRVCMYTNTFAMSLGGRAICQYHVNYTPPVESRGLRMRLV
NEQKE----MLG-PVKIFDGMI-LYLGRKLDQVKTEYMGQTKE-GDN---IKVSIEFTGE
---------VQPGT----Q----SYMQILNIMMRRNLGLGMKLIGKNYFM-PS-R-----
-------------KVVEPQYGYEIYPGYTTAIHPFDGGVQLICDVAHKIL-RPHSVLDIM
YDMHR-NAR---GGN----F---HENCTKKLVGEIVMTTYNNK---TYRIDDISWDVHPT
NTF--KQRDG--TDITFNEYYKKQYDKKLEDMQQPMLISR---GDLLLVPELCRLTGISE
EARADFMV-MKNLSVFTRVSPQGRMERLIEFLTEMQKNEEVVKSMEGMGLAFANGLTRIT
GRNLGCERLVQGGQ------QF-GYVPKEADWSMRGHKLKSCPPLQHWSILFSRQNEGQ-
---ARDLHETLRRVSGAMGMRLGDP-NMVKLP--DGYTQTFINALRQNV--TQLVVCVLP
NKKDLYDSIKKFCCCEKPVPSQCIIQRTLNKMLMSVCTKVAVQMNCKLGGEVWAVDIPPK
----GLMVIGIDTYHDSA----QKGRSIGAFVASTNNTLTKYYSRCCFQTTG---QELMS
GLQICMRDALKHYMEQN-RTLPERVFIYRDGVGDGQVDHVANSEVKQIMECFKTVGTDYA
PKTAVIIVTKRINNRFFEPQR----DGLGNPLPGTVVDTVVTRPEWYDFFLVSQSVRQGT
VSPTHYNVVHDSSGMSPNHLQRLTYKLCHLYYNWPGTIRVPAPCQYAHKLAFLVGQSLHR
----------------------DPGITLSDKLFFL
>LpoPiwi1  
-----------------MSSGQGP--------------------------------SGRA
RG--------------RARGR---------------ARGQ---------TEAARRPGEER
EGPQ--------QRAPPS------------QMVP-AQA--------------QP------
ATVVSGRAS-------------HRGGARG---------PVS----------------EMA
AMQIGASESLTTRPKKGKTGNPLTVLANYFKVETIDWVIYQYHVDFSPNVESPRMRRALL
CIHKE----QLG-SCYLFDGMSDLKTLSRLATEPTELYSQRKTDGEN---IRITLKRTAE
---------LPPRH----P----EVLRLFNTQNRRNLQLKFQLLGQHYFD-PD-S-----
-------------VSAIPQHGIELWQGVITAIRQHENCVMMVVDTTYKVL-RRDTVYDLM
YELR----R---SHN----Y---TDECTKQIAGSIVMTRYNNK---TYRVDDIAWKKNPC
DTF--ETKSG---PLTYMDYYLKHYEIRIKDQKQPLLVCQ--TQNIYLIPELCCLTGLTE
AMRSDFNV-MRDLAAYTRLPPSKRVENLSTFIQRVKSNPDVRKDMRGWGMEFSNALVEIQ
ARVLNTERIVQAEQ------SS-TYDPRTADFSMRGKPMELCRDLRIWTVVVSRRDYPK-
---FEDFLQSLKRVCPPMGMRVNAP-EVITID--DDRINSFIGAMRQGI--TEMILIVVP
NRKDRYDAIKKIACIDMPVPSQVVVARTLSKMLMSVATKIGVQLNCKMGGVPWRLDIPLA
----SLMVIGYDTYHDSS----QKGRSAGGFVASLNKNLTHWYSRVAFHNTH---QELSD
ALKVHITVALKRFCEVN-GALPDRIIFYRDGVSDGQIHQVQEWELEQLHKSYRELASDYT
PKFTFIIVTKRISTRFFSKGA----RQFDNPPPGTVIDDEVTRPERYDFYLVSQSVRQGT
VTPTQYNVICDTSGLSPDHMQRLSYKLTHLYYNWPGTIRVPAPCQYAHKLAFLAGQSLHK
----------------------EPSPSLSNYLFYL
>PtePiwi2  
-----------------MSD-ENP---------------------------------GRA
RG--------------RARGR---------------ARGQ---------QDQSRRPGQEQ
PPAA----------AAPV------------GAPP-SAV--------------HP------
GGNGGGRKT-------------HRGVPRT---------VPQ-------------LSQAMS
GLALLD-GDDNTRPKRGTSGFAIPLVANFFELLQRQWCVYQYHVDFSPIVESPRMRRIFM
NENRT----NIG-GAYLFDGMSDLKTVRKLPDQTLEFFATRRSDDEK---IRITLKLVAE
---------LAPNH----P----ELGRLFNTQMRKNLQLKYQLLGRYYFD-QS-A-----
-------------ISEIAQYNLQIWQGVITSIRTYEEKLMMCVDTISKVV-RKETAMNII
TQCFN-ESR---GGD----F---KDEVSRNLVGQIVMTNYNNR---TYLIEDIDWSLNPS
KTF--ETKEG---PISYVQYYKKQYEIDIKDHKQPLMLCKSMQKNCYLVPELCCMTGLTD
RMRSNFTM-MKELANTTKLDPGQRVRNLQQFMGKINTHPDISKEMNDWGLKFSSDLVKFQ
GRIMPEEKICQGSY------TY-GYQQRTGDFSMRGKAMHVPFNLDNWIVICTRMDLPK-
---AQDFLTNLYKVCPPMGMRVNKP-ILVPIE--QDRINLYLDAFKHNF-VTSMVCFIVP
NKKERYDALKKHTCLENAVASQVVVARTLSKMLMSVATKIGIQINAKLGGEPWAVEIPFK
M---RIMIIGYDTYHDSA----KKGRSAGAFVASINQSLTRWYSTVTFHSSG-FSEELSN
HVRMNFTKALKQYQQVN-KCLPDCIIYYRDGVGDGQIKYVMELEVKPFEDVINSSMAGRN
TRFAFIVVNKKINPRFFHATN----NGYTNPPAGTVIDNTVTRHDRYDFFLVSQSVRQGT
VAPTMYNVIKDYSNLKPEHMQRLSYKLTHMYFNWPGTIRVPAPCQYAHKLAFLSGQHLHQ
----------------------EPHPDLCDKLFYL
>Bfl_Piwil2
------------------------------------------------------------
------------------------------------MMGL---------D----------
------------------------------------IPG------------LPV------
Y----GRGI--------RQSTDTAVRPKER----QQAKPQA-------------LAQPMA
KLSLEE--------PPGTVGQPVRVACNYIPVKS-LTAICQYAVSFSPQIDSRSMRYGML
YDHED----IIG-DVKAFDGAI-LYLPKKLPQSVTEVQSTRKTDGAL---IKVRITLTNE
---------LAPDD----R----QCLTVYNIIFKNVMRLELKQVGRNYYD-PK-H-----
-------------PIIIAQHKMEVWPGYITAIQAYDGGLMLNTDISHKVL-RTETVLDMM
QSIYQ-S-S---GRG----F---QEHCTRQLVGEVVLTRYNNK---TYRIDDISWDENPR
SCF--TFHTG--EQVSFVDYYKKSYNINIMDDCQPLIISRDRDEVLCLIPELCCMTGLTD
NMRQDFRV-MKDIAVHTRVTPMQRDLAMRKFIKNVDSNPKAKAAMAKWGLYLDHDLLRTE
ARQLPLEKIILKNR-------S-FQSNVEADFGVTREPVLVPVDLQCWMVLFCARDEHK-
---ANDYITMMKKVCPSLGIRVNTP-ALFRLE--NDRTETYLRIIRDNL--VQMVVCIFP
PRDDRYSAIKKLCCVDSPVPSQVINAKTIGSKLRSVTQKIALQINAKLGGELWALEIPLK
----NIMVVGIDVYHEIK----KGVRSVAGFVASTNRELTRWYSRTCFQMPG---QELMD
GLKLCLTSALKKYHEVN-HALPERIFIFRDGVGDGQLNTVAGYEVEQLRECASYFGESYQ
PRLAVVIVQKRINTRIFAEYNR---GQLDNPRPGTILDHTVTRREWYDFFLVSQHVRQGT
VSPTHYIVVADDTGLKPDHMQRLSYKLTHLYYNWPGTVRVPAPCQYAHKLAYLVGQSIHK
----------------------DPSLDLADRLFFL
>NvePiwil3 
------------------------------------------------------------
------------------------------------------------------------
------------------------------------------------------------
------------------------------------------------------------
----------------------IPLSCNYIRIHC-EQAVFQYCVSYSPEIDNRSERFHLL
QQHPG----FRG-PQKAFDSTM-LFLPRRLPQPVTQLQSTRRSDGSP---VTVTITFTRV
---------VPPDD---------AIFQVYNILFRRVMKLDMQQVGRYFYN-PK-T-----
-------------PAHIPQHNLVLWPGYITSLQHYEGGLMLLCDVHHRLL-RTDSCLDYM
LNMHS-K-V---GDR----F---RDEVSKELIGSVVLTTYNNK---TYRVDDIDWNKRPT
STF--TFHNG--EQMTFVEYYKKSYEIEIRDLDQPMIVNRGVIEVILLIPELCKLTGLND
AMRKDFRV-MKDIAAHTRVNPMQRQEAMKKFVMSINSTPEALEQLTAWNLRLDTSTLMTE
GRQFPPEKIIYGNT-------T-GSAGDQADWGATREKVISAVNLNNWMVFFTQRDSGK-
---ANDFVQTMNKCAPAMGIQVNQP-KMNQLR--DDRTETYLRSIRENL--VQVVVVIFP
SRDDRYAAVKKLCCVESPVPSQVIISKTISNKLRSVVQKIALQINVKLGGELWALDIPSR
----SLMVCGIDVYHDKA----RGGRSVGGLVCSMNRSLTRWYSDVCFQSPG---QELID
GLKMLLIKGIRKWHDVN-NALPERIIVYRDGVGDGQLKVVAGYEVQQFEECFASFGESYK
PKLAVLVVQKRINTRIFSAEPR-----LGNPGPGSVLDHTVTRKDWNDFFLVSQHVRQGT
VTPTHYVVVYDTSNWKPDIMQKLSYKLTHLYYNWPGTVRVPAPCQYAHKLAYQVGQSIHG
----------------------QPSQELCDRLFFL
>LgiT210915
------------------------------------------------------------
------------------------------------------------------------
------------------------------------------------------------
------------------------------------------------------------
------------------------MSANYIRVKC-NEGVYQYHVSYNPQIDSKFIRCRMI
NEHKA----VIG-ETKAFDGAL-LFLPKKLPQENTILVSKRRSDGAD---ITLTIKLIKV
---------VPPE----------FCTQVYNILLRRVMSLELCQVGRYYYN-PH-T-----
-------------PSSVPQHKLEVWPGYITAIQEQEGGLMLLLDASHRVL-RTETVLDVM
QAVVR-N-N---PKG----F---KDEITKLVLGNIVLTRYNNK---TYKIDDLLWDKSPQ
STFP-ASKTG--QEISFVDYYKTNYNVTITDVEQPLLLHRAKQEFICLVPELCYMTGLSD
AMRSDFRL-MKDIASHTRVTPAQRQMAMKKFLDAVRNNKEANSQFVNWGLELDCNTIDMQ
GRLLPVENIHFDRY-------V-ARDVQNADWGSSNNRCLVSVELKDWVVLATARDISK-
---ASGFIEMMSKVCPKMGIMIHSP-KERKLV--DDRTETFIRTLREVI--TQMVVIICP
SRDDRYSAIKKLCCCEQPVASQVINAKTISQKMRSVTTKIALQINCKLGGELWAVEIPMK
----NVMIIGIDVYHDVA----KGKRSIAGFVASMNKACTRYYSRCYFQGQN---QEIID
GLKICLISALRKYHEVN-HCLPDKIVIYRDGVGDGQLRAVADYEVKQLHTCFAHFPN-YN
PNMALVIVQKRINTRLFLK-GR---NEMENPPPGSVMDHSITRRDWYDFFLVSQHVRQGT
VSPTHYIVVHDGTGLTVDRMQRLTYKMTHLYYNWPGTVRVPAPCQYAHKLAYLVGQSIHK
----------------------DFSEALSDRLFFL
>Obi2018299
-----------------MEN--------------------------------------FA
RG----------------------------------LQAL---------KKQEMQKSADL
SRFGALTRAMQSDSESPF-------------PEP-LLPA------------TVP------
I----GRGL--------ALTNAAKKQPIER----QELSRQSS-------VSVEDLYSPQH
DLSESH----------GTKGKKIPLSANYIRIKT-NEGVFQYHVSFNPEIDSKSVRYKML
YEHTD----VTG-KTRAFDGAI-LYLPIKLPNQETVLASTRLSDGEK---ITITIKMVKV
---------LKSE----------SCIPLYNIMFRRVMSLQMKQVGRYYYN-PN-T-----
-------------PTSVPQHKLEIWPGYITAIKEHEGGLLLMADASHKVL-RKETVLDVL
VSLVR-Q-D---AAR----F---RDNAMRTIVGSVVLTRYNNK---TYRVDDIAWDMSPN
NKFV-SSGSK--ESISFIEYYRKQYNREISDTNQPLLIHKVKSELICLIPEFCYMTGLTD
DMRSDFRV-MKDIAAHTRVTPMQRQLTLNRFVESIKSNEDAMQQLTNWGLYFEDASIQIE
GRYFQPERIIMRER-------D-FVASEEADWGLSRASVITPVPLQNWVVITCKQDIGK-
---SKDYISMMMKVTGPMGIDVSQP-KLIETR--DQRTETLIRLLRETI--LQLVVIIFP
SRDDKYSAVKKLCCVECPVPSQVIIARTISQKLRSVTQKIALQINCKLGGDLWALSIPLS
----GIMVIGIDVYHDSS----KGHRSIGAFVASTNNNLTRWFSRVCFQQPN---QELID
GLKTCLIGALKKYHEMN-HILPKRIVVFRDGVSDSQLSVVSGYEVEQLSKCFQHFGDTYS
PLLSVIIVQKRVNTRIFIN-RR---NQVDNPAPGTIVDHSITRKNWYDFFLVSQHVRQGT
VTPTHYIVVHDTSAMKVDHVQRLTYKMTHLYYNWPGTIRVPAPCQYAHKLAYLVGQNIHK
----------------------EPSHSLADRLYFL
>Aqu_piwi2 
-----------------MEDRPLP-----KTGRQSAAGRAPGGVQGQSMTPPPHVITGTA
RGQGI----------TYGRGQ---------------PQTA---------TNQNPAPPTNQ
SKAG------------PL------------APDP--IPV------------PKP------
I----GRGMLLRKLYESKQSPPSGAPPSDQLSQNQHSPPGP-------------AHSPQT
NLPVTS--------RQGISGQRIPLGANYLVVKS-SNTVFQYMVSFNPPVESKNMRYGMI
NEHKD----LIG-PTRAFDGSV-LYLPLKITDDIVTRKSIRSTDGTE---ITIDITLTNV
---------LEYR----------ECTQLFNIIIRRVLRIDMQEVGRHYFD-KN-H-----
-------------PIKIPQHKMELWPGYVTSIHHFDAHLLLLLDVSHKML-RMDTALDFL
YELYS-S-C---KDG----F---QEEATRQLVGSIVLTRYNNK---TYRVDDIAWDKNPQ
STF--IDHNG--RPMSFIEYYRNTYGRDITDKEQPLLVHREVEQVICLVPELCSMTGLTD
KARSDFRV-MKDLAAHTRITPAQREIAIKKFVRTVNESEKAKEELSSWGLSLHPNILETN
GRLYKPETVLFRDG-------S-VVAGLDADWSLVKEHVISAVPLTHWLLLVTKRDSGK-
---AVDFIEMMKKVCPPMGIEVKEP-RVIELQ--TDKTELYLRAIRENM--LQLVVAIFP
QRDDRYSSLKKLCCVECPIPSQVINARTISQKLRSVTQKVALQINVKLGGELWAVKTPLE
----NAMVIGIDVYHDST----RGKRSVLGFVSSTNKFFTRWYSRVTIQGAN---QEIGD
GLKICFQSSLRKYYEIN-HNLPDRIVIFRDGVGDGQVKTVVEFEIPQMKSCLAMFGESYK
PKIGFVIVQKRIATRLFSHGPQ---G-YENPCPGTVLDHTVTRKGWYDYFLVSQHVRQGT
VTPTHYHVVLDNAGLKPDHMQKLTYKLTHMYYNWPGTIRVPAPCQYAHKLAFLVGQSLHR
----------------------EPSLEISDRLFFL
>PtePiwi1  
-----------------MSDNNKPPEGYGRGGR-----RRPGQPPPQLPTPP------MG
RGAFL-----------LAQGR---------------GRAV---------SVPTPAVPQAT
AQIE---------------------------PTS-VIDP------------VRP------
IG--RGRGL--------SESSSKQSSPSPS---GKVSPP----------------TSELE
ELTIGQ----------GTSGTPLRMEVNYVRLKALGKGIYEYHVSFEPTVDSKNMKFKLM
KDPKE----IIG-PTKTFDGSK-LYLPLRLDMSPMVVDVNMPTDNSL---VNVSIKLIKK
---------SSFC----------DCLHLYNLIFKQVMRLKMTQVGRNYFN-PK-G-----
-------------GIPIPQHRLEIWPGYVTAVQEYEGGVMLNCDCSFKVL-RTVTARDVM
NDAAK-Q-R---RGD----V---KEEIVKALVDCVVLTRYNNK---TYRIDDVSWDMNPL
STF--VSHNG--AEISFMDYYKRSYDIDIEDSKQPLLISKEEPRLICLIPELCFMTGLTD
EMRNDFKV-MRDVASYTRVTPENRQLALMKFINDVATTPEARQCFERWNLELVSTPETLD
GRLLKSETLTFGRG------FQ-CQAGPEADWGATSSSVLVAVNFEKWVCVFPKRDAGK-
---IREFLTMMQNVCPKMGINVKPP-HLVEIM--NDRTETYCQALKDMI--VQMMVIIFP
KRDDRYSAVKKLCCIEAPVPSQVINLKTISDKLRSVSQKIALQMNCKLGGELWSVAIPLN
----DLMVCGLDTYHDNS----KGRRSVLAFVSTINQNRTRWFSMTTMQKQG---QEVGD
NLKIMFINALKKYYEVN-HHLPEKIILYRDGVGDGQMDFISKYEVEQLTSCYKNFNLDYN
PDLVVVVVQKRINTRMYAVEGQ---KTLKNPPPGSILDHSVTRKKWYDFFLVSQHVRQGT
VTPTHYVVIHDTSSLKPEYVQRITYKMTHLYYNWPGTVRVPAPCQYAHKLAYLVGQSLHK
----------------------ETHSDLSDRLFYL
>Cte_PIWI2 
------------------------------------------------------------
------------------------------------------------------------
------------------------------------------------------------
------------------------------------------------------------
------------------------------------------------------------
------------------------------------------------------------
------------------------------------------------------------
------------------------------------------------------------
------------------------------------------------------------
MCF----------------HVRSAYNKDITDVNQPMLVHVPLLERILLVPEFCFLTGLSD
SMKADFRV-TKDLATHTRITPAQRHLSIRKFAENVNSHPEATKELAKWGITLASDIVTFQ
GRGIRPLDIVFGNK------RT-HTAGEEADWGLGRCPVITPVDIRNWILVFPNQDRAV-
---ANEFVQVMMQEAPKMGIRVQPPNGGMVLQ--NVRNESYISQLRSSI--TQLVVCLMP
GRDDLYSAVKTLCCHEQPVPSQMIVSRTISDKQRSVVQKVILQINAKLGGELWSVAMPKM
----NLMVCGIDVYHDKL----SG-KSIAALVSSMNPQCTRWYSRTCEQMSN---QELVD
SLGPCFVAAIKKFAECN-QGPPNRIVLFRDGVGDGQLAHVSQHEAAQLEKCFSNFSSEYK
PKLSIVVVQKRINQRIFGIEGR---N-LKNPPPGTVVDHTITRFNWYDFFLVSQHVRQGT
VSPTHYVVVHDDSGWDCDRMQRLSYMLTHLYYNWPGTVRVPAPCQYAHKLAYLQGQNLKK
----------------------PFDQALANRLFYL
>Cin_PIWIL 
------------------------------------------------------------
------------------------------------------------------------
---------------------------------P-SVG----------------------
----RGRGL--------QEKSDSEAKSEEC----LTTQPQS-----------------IA
QPSITS--QDITKVYHGQSGRRNDIRVNCVRVKC-NLAVYQYHVSFEPVVDSRNMRFMLL
NQHRE----VIG-NTKAFDGTI-LYLPMKLELNELRLKSKRVTDEAD---IVVLIRFTKA
---------IDPAS----S----QLIPFYNTVLKRCMRLDMCPVGRNYYD-PT-S-----
-------------PKTIEKLQLILWPGYVTAIKKFEDGLMLNIDVSHKVL-RQDTAKHVM
VEAYK-R-S---PNQ----Y---RDACVKELVGAIVLTRYNNK---NYRVDDIAWDMTPS
SSF--TNSKG--DKLTFVEYYKVQYKIEITDLKQPMLVHRGEDYCICLVPELCYLTGLSD
KLRSDFRA-MREIRDNTSFDPTRRNACLEEFLKRVNMNTNAKNELLRWGLELDMKTCSTF
SRSLPSEKIMVGRN------QV-FSCGPDADFGVTRSPVITPIPINNWLLVFVKRDSNK-
---AENFFQKMMECTRKLGIDLSKP-RFLQLN--DDRTTSYKDAISQSL--TQLVVCIFP
SRDDRYNAIKKLCCVDMPVPSQVIISRTLAKKFRSVTMKIALQINCKLGGELWTVDIPLK
----GLMVCGIDVYHDPL----KRGKSVAAFIASSNRLMSTWFSKAIIQQPH---QELID
SLKQCFVNALKNYYELN-HALPERIVIFRDGVGDGQLNIVAEHEVVQLQSCFEMFGDKYN
PMLTVVVVSKRINTKYFSLDS----KGLSNPCPGSVLDHTVTRPNWPDYFLVSQHVRQGT
VSPTHYIVVSGHEHLKPDHMQRLSYKLTHMYYNWPGTVRVPAPCQYAHKLAYLVGQSLGQ
----------------------HPAPQLCNKLFYL
>Bgl010170 
-----------------MSE------------------------------------GGRA
RGRG---QQVQQQTAPVARGR---------------GRAA---------RPAAPIEPPSA
VQAP------------PIM---------QGHPEP-QA---------------VP------
AYGGGGRGV-------------QRGGGRER----PTGPPTD----------------EMG
ALSLRR-YDKYVDASVGKSGESVALYSNYFQVNLADLKIFQYHVSFKPEVENNRVKFGLI
AALSE----VVG-AVKCFDGGI-LYLQKLLPKDPLECVSERSYDKAP---ITVTFKFVCE
---------VYANS----P----QFLQIVNLMFKRVQILDMKQIRDHYFN-IH-L-----
-------------ATKIPKHRIEVMPGFTTSILGYDGGNLLCVDTIHKVL-RIDTFLDVL
YQTFR-Q-N---AEE----F---RRKATKELVGVIVLTKHNNK---TYKVDDIAWDARAS
DCF---EKNG--QMISYSDYYKEHWNITILDKDQPLLVSR--KKNLFLIPELCIITGLSE
QMRSDFNV-MRDLAVHTRVGPGERLKQITRLLQQINETPNAGEVLKPWRIGFSSKPVEIA
GRTLPAENLLMRNNRGE-FLKI-SYEPREADWSMRNAGLLTAVNMDNWIIIFPRASSTL-
---ASDLSDCLSKVGRGMSMRINNP-IAIEMN--DDRNESYLQAIRQNL--IQMVVCVVP
QKKDRYDAIKKCCCIDNPVPSQVVVTKTLQKGMMSVATKIAIQLNCKMGGEVWGAEIPLK
----GLMVIGIDTYHDSA----HKNQSVGALVASLNKECTRYFSKTEYHPSK---DELMR
NLQPLMTAALRKYHDVN-KALPQKIILYRDGVGDGQLQTVFHSEQEQVMSALKDTGQDYR
PGFAFVIVKKRIQTRLFAKEG----NGINNPCPGTIVDQIITKPNWYDFFLVSQSVRQGT
VTPTSYNVIYDDSGLQPDHIQRLTYKLTHLYFNWQGTIRVPAPCQYAHKLAFLQGQTLHR
----------------------EFSAYLSDKLFFL
>Hsa_PIWIL2
-----------------MDP-FRPSF------RQCQAVRMPG---SKPLD-PA---LGRG
AP----VSKTPLKREMLPSGRGIL------------GRGL---------SANLVRKDREE
LSPT-----------DPKV---------LAAGDS-KMAETSVGWSR--------------
---TLGRGS----------LPLGR-AAGGISRE-QLSSPPA--------LPQSPLHSPDR
PLVLTV--------KQGSKGTPQSLGLNLVKIQC-NEAVYQYHVTFSPNVECKSMRFGML
KDHQA----VTG-NVTAFDGSI-LYLPVKL-QQVLELKSQRKTDSAE---ISIKIQMTKI
---------LEPCS----D----LCIPFYNVVFRRVMKLDMKLVGRNFYD-PT-S-----
-------------AMVLQQHRLQIWPGYAASIRRTDGGLFLLADVSHKVI-RNDCVLDVM
HAIYQ-Q-N---KEH----F---QDECTKLLVGNIVITRYNNR---TYRIDDVDWNKTPK
DSF--TMSDG--KEITFLEYYSKNYGITVKEEDQPLLIHRLLKGEILLLPELSFMTGIPE
KMKKDFRA-MKDLAQQINLSPKQHHSALECLLQRIAKNEAATNELMRWGLRLQKDVHKIE
GRVLPMERINLKNT-------S-FITSQELNWVVTRDPSILTIPMHFWALFYPKRAMDQ-
---ARELVNMLEKIAGPIGMRMSPP-AWVELK--DDRIETYVRTIQSTL-KIQMVVCIIM
PRDDLYGAIKKLCCVQSPVPSQVVNVRTIGQRLRSVAQKILLQINCKLGGELWGVDIPLK
----QLMVIGMDVYHDPS----RGMRSVVGFVASINLTLTKWYSRVVFQMPH---QEIVD
SLKLCLVGSLKKFYEVN-HCLPEKIVVYRDGVSDGQLKTVANYEIPQLQKCFEAF-ENYQ
PKMVVFVVQKKISTNLYLAAP----QNFVTPTPGTVVDHTITSCEWVDFYLLAHHVRQGC
GIPTHYVCVLNTANLSPDHMQRLTFKLCHMYWNWPGTIRVPAPCKYAHKLAFLSGHILHH
----------------------EPAIQLCENLFFL
>Gga_piwil2
------------------------------------------------------------
------------------------------------------------------------
------------------------------------------------------------
------------------------------------------------------------
------------------------------------------------------------
------------------------------------------------------------
------------------------------------------------------------
---------------------LQIWPGYSVSIRKKDGGLFLMVDTVHRII-RSESVLALM
QSICK-Q-S---PSS----F---HDECTKQLVGSTVLTRYNNR---TYRIDDIDWEKTPR
DSF--TLGSG--EEITFVDYYSKTYGITVRELEQPLLVHRPRLDMVLLLPELTFLTGISE
-IKKDTRV-LKDVMREMLQSPQQHYESLCSLLRRIQCNQEASRELSRWGLILSPDIHRTQ
GRVLPSERVNLRHC-------S-FIPAEDVSWGVVREAAISTVDMNCWLLVYPRRLQDV-
---TKNLVALLRSACGPIGMQVNQP-ALVELK--DERLETYVRTIRSIL-KVQLLLCITT
TKADVYSAIKKLCCVHSPVPSQVINAHSLGHKLKSIVQKVLLQMNCKLGGELWGVDVPLK
----QLMVVGMDVSH--G----KGMRSVIGFVASTNQVLTKWYSRVVFQLPQ---QEIAD
SLRLCLANALQQFHEMN-HCLPKKIVVYRDGVSDSQLDTVLRYEIPQLQKCFDTF-ENYS
PSMAVLVVQKQMGTNFYTVSS----EQHSAAPPGTVVDHSITSTQWQDFFLLAHCPRLGC
SVPTRYICVLNTANL---------------------------------------------
-----------------------------------
>Dre_zili  
-----------------MDP-KRPTF-------PPGVIRAP----SQLLDQPS---LGRA
RGLIM---RLPMEEGGFGRGRGFLL-PTPEPT-VGIGRGA---------TLDIQKAEVEE
KMPE--------AEVAPTV---------AKVGSP-GTGSSLVSMFR--GLGIEP------
G-KTWGRGA-----------PVGRGAAGDMGAD-SVAAPFS--------LISASSASEDA
PVAPGT-VKIET--KIGTKGSPIPIGSNYIPICC-NDAVFQYHVTFTPNVESLSMRFGMM
KEHRP----TTG-EVVAFDGSI-LYLPKRL-EEVVHLKAERKTDNQE---IDIKIQLTKI
---------LPPSS----D----LCIPFYNVVLRRVMKLGLKLVGRNHYD-PN-A-----
-------------VVILGKHRLQVWPGYSTSIKHTDGGLYLVVDVSHKVL-RNDSVLDVM
NLIYQ-G-S---RES----F---QDECTKEFVGSIVITRYNNR---TYRIDDIEWSKSPK
DTF--TLADG--SVTTFVDYYRKNYGITIKELDQPLLIHRVITGEILLLPELSFMTGIPE
KMRKDFRA-MKDLTMHINVGAQQHTQSLKQLLHNINSNNEALSELGRWGLSISQEILVTQ
GRTLPSETICLHSA-------S-FVTSPAVDWSLVRDPSISTVPLNCWAVFYPRRATDQ-
---AEELVTTFSRVAGPMGMRVERP-IRVELR--DDRTETFVKSIHSQL-RVQLVVCIMT
NRDDLYSAIKKLCCIQSPVPSQAINVRTISQKLRSVAQKILLQINCKLGGELWTVNVPLK
----YLMVIGVDVHHDTS----KKSRSVMGFVASLNSMLTKWYSRVTFQMPN---EEIIN
GFRVCLLAALQKYYEVN-HAFPEKIVIYRDGVSDGQLKTVEHYEIPQILKCFETI-PNYE
PKLAFIVVQKRISTTLYSYGS----DHFGTPSPGTVLDHTVTNRDWVDFYLMAHSIRQGC
GLPTHYITVYNTANLTPDHLQRLTFKMCHLYWNWPGTIRVPAPCKYAHKLAFLSGQYLHS
----------------------EPAIQLSEKLFFL
>Hsa_PIWIL4
-----------------MS--------------------------------------GRA
RV--------------KARGI---------------ARSP-----------SATEVGRIQ
A-----------------------------SPLP-RSVDLS---------NNEA------
SSSNGFLGT-------------SRISTNDKYG----------------------ISSGDA
GSTFME-LSICTREKTGSSGIPVKLVTNLFNLDFPDWQLYQYHVTYIPDLASRRLRIALL
YSHSE----LSN-KAKAFDGAI-LFLSQKLEEKVTELSSETQR-GET---IKMTITLKRE
---------LPSSS----P----VCIQVFNIIFRKILKLSMYQIGRNFYN-PS-E-----
-------------PMEIPQHKLSLWPGFAISVSYFERKLLFSADVSYKVL-RNETVLEFM
TALCQ-RTG---LSC----F---TQTCEKQLIGLIVLTRYNNR---TYSIDDIDWSVKPT
HTF--QKRDG--TEITYVDYYKQQYDITVSDLNQPMLVSL--AQLAHLIPELCFLTGLTD
QATSDFQL-MKAVAEKTRLSPSGRQQRLARLVDNIQRNTNARFELETWGLHFGSQ-ISLT
GRIVPSEKILMQDH-------I-CQPVSAADWSIRTCKILNAQSLNTWLILCSDRTEYV-
---AESFLNCLRRVAGSMGFNVDYP-KIIKVQ--EN-PAAFVRAIQQYV--VQLVMCILP
NQKTYYDSIKKYLSSDCPVPSQCVLARTLNKMMMSIATKIAMQMTCKLGGELWAVEIPLK
----SLMVVGIDVCKDAL----SKDVMVVGCVASVNPRITRWFSRCILQRTM---TDVAD
CLKVFMTGALNKWYKYN-HDLPARIIVYRAGVGDGQLKTLIEYEVPQLLSSVAESSSNTS
SRLSVIVVRKKCMPRFFTEMN----RTVQNPPLGTVVDSEATRNEWYDFYLISQVACRGT
VSPTYYNVIYDDNGLKPDHMQRLTFKLCHLYYNWPGIVSVPAPCQYAHKLTFLVAQSIHK
----------------------EPSLELANHLFYL
>Hsa_PIWIL3
-----------------MP--------------------------------------GRA
RT--------------RARGR---------------ARRRES-------SATTQEPPQLQ
STPR------------PL-----------QEEVP-VVRP------------LQP------
RAARGGAGGG------------AQSQGVKE--------PGP--------------EAGLH
TAPLQERLVVNTRQKTGSEGTVVQLLANHFRVISRQWVAYKYNVDYKPDIEDGNLRTILL
DQHRR----KFG-ERHIFDGNS-LLLSRPLKERRVEWLSTTK-DKNI---VKITVEFSKE
---------LTPTS----P----DCLRYYNILFRRTFKLDFEQVGRNYYT-KK-K-----
-------------AIQLYRHSLEIWLGYVTSVLQYENSITLCADVSHKLL-RIETAYDFI
KRTSA-QAQ---TGN----I---REEVTNKLIGSIVLTKYNNK---TYRVDDIDWKQNPE
DTF--NKSDG--SKITYIDYYRQQHKEIVTVKKQPLLVSQTQREPILLIPQLCHMTGLTD
EICKDYSI-VKELAKHTRLSPRRRHHTLKEFINTLQDNKKVRELLQLWDLKFDTNFLSVP
GRVLKNANIVQGRR-------M-VKANSQGDWSIRELPLLNAMPLHSWLILYSRSSHRE-
---AMSLKGHLQSVTAPMGITMKPA-EMIEVD--GD-ANSYIDTLRKYT--LQMVICILP
DDKRRYDSIKRYLCTKCPIPSQCVVKKTLEKA-RTIVTKIAQQMNCKMGGALWKVETDVQ
----RTMFVGIDCFHDIV----NRQKSIAGFVASTNAELTKWYSQCVIQKTG---EELVK
ELEICLKAALDVWCKNE-SSMPHSVIVYRDGVGDGQLQALLDHEAKKMSTYLKTISPN-N
FTLAFIVVKKRINTRFFLKHG----SNFQNPPPGTVIDVELTRNEWYDFFIVSQSVQDGT
VTPTHYNVIYDTIGLSPDTVQRLTYCLCHMYYNLPGIIRVPAPCHYAHKLAYLVGQSIHQ
----------------------EPNRSLSTRLFYL
>NvePiwil1 
--------------------------------------------------------TGRA
RG--------------RARGR----------------------------TQNTRRPG---
------------------------------EPVP-VSYG-----------NQEV-----D
RAVGYGRNAIG-----------------------SSHNPQG-------------LTDEFP
SLSLGNTSGINTHVTVGGVGQQIQLATNHFALTMRQDCLYQYSLEFSPDLEHKAKRMQAI
RSIEN----TIG-EVWLYDGQM-MFLPVQLPDEITCCQGIRRREGVP---VQVTITYRCD
---------VLANS----P----SFGQVLNTIMARIQQLGMKRIGDRYFY-TE-D-----
-------------PFVIPQHRIEILPGFRTSIQHHDNGYLLGLDVAHKYL-RSETVVEFL
HNLSQ-RMP--NHDS----Y---TDEATRQLCGEIVLTRYNNK---TYKILEIDWDKNPL
STF--TLRDG--SEITFVDYYTRQYDRVLEVLDQPLLLAKGQVTQVYLLPELCFMTGLSA
DMRSDFNL-MRSISDYTRVAPKDRATELTRFMGDFVKNRKKEQYRHFFFVSIDQNLTHFS
GRVLNPESIIQGRQ------TY-RVNPTEGDWSIRSSQMHTAMPLQNWAIVVTLRDSDA-
---ATDFLQTMLRVGPPMGVPVNQP-HV--LQ--NDQINSYLMALRGLI-NPSMVVVIVP
NRKDRYDAIKKLCCIEMPVPSQVIVKRTLGRMLMSVCTKICIQGTTKLGGEPWATPTPAL
----VLMVVGIDVFHDKR----SGGQSVGAMVGTMNSSFTKYESRVMFQQPG---QELSD
SLNYAMTAMLRAYHRHN-GRLPVKVKVYRDGVGEGQIEAVIQHEIQQFLQAFRSIGTLYN
PELAVTIVQKRILPRFYAVRGRGG-RDYSNPPPGTLVDTVVTRPHCFDFFLVSQSVRQGT
VTPSHYTVIYNTSGWQAKIFQLLSYKLTHLYFNWPGTIRVPAPCQYAHKLAYLVGESLHR
----------------------EPSIQLSDKLYFL
>Obi2033703
------------------------------------------------------------
------------------------------------------------------------
------------------------------------------------------------
------------------------------------------------------------
----------------------------------MQYSLHHYHVSFAPEIEGKRIRKALL
MQHAE---KYFG-HLHLFDGMM-LFLPQKLPDKLELVSKCNVT-DQI---YTITVTWRCK
---------VVRTS----P----TIIQLLNILYKQILSLHLVQIGRNYYSIPR-D-----
-------------NKLAQTHKLTVFDGIQSSILNYEKGAMLCVDISHKVM-RTDTVADLM
RSCRM-HVG---ASG----W---KETIMKRLLGKIVLTRYNNR---TYRVDDIDMDMLPT
RTF--RKHN---EDVSFVSYYKTNYGINIRHLDLPMLLSK--NTPIYLVPELVVITGLDD
DVRTNYEI-MKDLAQTTRLTPETRVERLKRFIGSTRRNKEAMDLVEKWKLQLSDNLAAIA
GRVLEPEKMYSSTK------SL-SYQSRDPDWSLRDMSQVATMSVDRWLLIYPMSCGRM-
---AKDLESCLQRVAKPLGIRYAEP-YWCEIQGNDASGQGYISAIKEKV--TQLVVALVY
NSKGRYDAIKKFCSIDQPVPSQVIVQKTLNRVFMSIATKIAIQINCKLGGVPWCVTVPIK
----RFMIVGIDHYHDSA----KKGHSVGGIVASMNNEMTKWYSRTTFQTAH---EELSS
KLHIVTQMSDNMRISEQ-ELLGSIIIIIVKGRFDRGLSRFLQLDTLPNANHSESVVGAFS
FRLTVVVVKKRINTRLFSKAG----VQWMNPLPGTVVDSAIVRNEWYDFFIVSQSVRQGT
VSPTHYNVIYDTSGLKPDHIQKLTYKMCHLYYNWPGTIRVPAPCQYAHKLAFLVGQSIHK
----------------------EPAMVLRDKLFYL
>Bca_PIWI1 
-----------------MA--------------------------------------GRG
RG---LATEPQIPKRPMGRGLSSLLKPTATPGPLVTERAT---------QEIMSRPPRRS
PELA-------------------------KAPEP-PKEE------------AKP-----S
ILLPRGRGILA------VSKPGEEPVPRPEPIP-----VTQ-------------ITSKLT
SVELVDEAEELKVEKMGSAGVAEPFSTNYVRLKC-NKGVYQYVVHYDPPCDSVYTRSRLL
GQIRD----VIG-PVRLFDGFT-LFLPVLLPEKISSHESER--NGVK---YKLRIQLTKI
---------LPPEN---------VPPNVFNIIFKNIMKLKMSRIGQHYFS-PT-R-----
-------------QVNIANQGLQVWPGYTTAVHDYEDGLYLVIDVAHKVL-RTQTCLQIM
QDLQN-KYRG-GVEE----F---KEAVFNAICGTVVLTKYNNR---TYKIDDILWDDSPE
TTF--NYHNG--ETISYIDYYKKHYDIEIKDKKQPLLFHR-KIEVICLIPELCFVTGLSE
DMRNDFNL-KKDMAAFTRLSADKRYQQLEDLVYEIKRNENAYKYLLDWGLELDDGLHTME
GRVLPPEKIMFKTK-------S-VETDARADWTACNEPCVSTVNINEWICVYPIAKENI-
---VEKFFKIATDCGARFGVRLDSP-ITVGLS--NDKADTYYNEIKKYL--IQMVVIIFP
LSDTRYQRVKKLCCIENPVPSQCIQLKTINKKLRSIAQKIVLQMNVKLGGEIWRTSMPMK
----RIMICGIDVYHKVE----KRYNSIAGFVSSLNEEQTRWYSKVCFQMVG---QELTD
TLKSAFLQAIKKYREVN-NFLPDKIFIFRDGVSEGQIPVVSEHEVEQLRSVFTE---DYK
PQLAVIVVQKRISTRVFACDQR--SNKIVNPAPGAIIDYSVTSRQLYDFYLVSQHVGQGT
VTPTHYIVAYDDTMIKPDYLQRLAYKMTHMYYNWTGTIRVPAPCQYAHKLAFLTGQYLQE
----------------------EASEELCNRLFYL
>Gap14376  
-----------------MSGLGR---G-----------------------------LGLG
RG---SQESVSSTVASRALGRGL-----------GLGRGSANTLLKQI---SSATSHGSD
VQSE--------------------------MSTA-TASKATS--------S--------G
LGTGLGRG-L------------GRARPPPTDVT-AQASDSQ-------------------
-------VARPRCEKRGKNGLPVKLAANYIKVTS-SDYVYQYYVEFNPEVDSRFLRIKML
MSIDE---SLLGKNARAFDGRI-LYLPKELRNTESVFEILCPMTNTK---TLIKLKFTNK
---------TPLV----------SCPAVYNVIFHRIEALKLVMVGRNYYD-PN-M-----
-------------KTEVPQHKLEIWPGYVTNITAYEGGLLLMCDVSHKVI-RNETVYDII
T-----SFK---NND----LDAMKGNVVKAIVGQSVLTRYNNR---NYRIDDVEWMKTPR
TTF---MRGD--KEVSFADYYREAYNLKIKDLDQPLLVHRPVQEIILLVPELCYVTGITD
KMRDDFRV-MKDLNQHTKVTPDNRHHAMMKFIKSVNNCKDALAILQAWGMAIENDVVALE
GRQFNEEKILFRNE------VA-ISSGPQADFKLPRQQVISSIPIDVWLVVCTTRDASI-
---VTEFLQQLQKKGSSIGVSFAAP-QIIRIN--NDRSETYVQTIRENT--TQLVVAVFP
QREDRYNAFKKLCCVELPVPSQGLFIKTIGDKMSSVAVNVALQINAKLGGQLWSVSCPIK
----KLMVIGIDTYHEGK----QRTKSVFGCVASLNAACTRWYSRCGFQMEG---QELSD
SLQVCTISQLKKYYDEN-HFLPDVIFIYRDGVGDGALKHVQEHEIPQMLKAFTTFAD-YS
PQVVFNVVQKRISTRLFSVDSR---GGFCNPNPGTVLDHSVTRKGAYDFFLVPQAVRQGT
VTPTHYVILHDNSRYQPDHVQQMAYKQCFMYYNWPGSIRVPAACLYAHKLAYMVGQNLGK
----------------------EPSPHLLDRLFYL
>Pvi28261  
-----------------MS-------------------------------------LPFG
RG---GSGTSSAFRFGRGMGRGL-----------GLVKKTEDNPAHVS---GRGRGFTPQ
VTST--------------------------VLSP-VGPQGDT--------NVKPT----G
RGMSFGRGSI------------GRGIASTADLS-VRNVDSK-------------------
-------QEGRRRRKHGTVGSKAPMTANYIRVRC-QDSIYQYSVEFRPAIDARPLRHRMV
MRLPT---EQFNPEARAFDGRI-LCLPKPLNQQETVIRTTRPNGSTD---VFIKIVLTNK
---------TPIV----------SCPAAYNIIFRRVQQLKMTQVGRHYYD-PD-K-----
-------------KIDIGEHKLEVWPGYITTITAYEGGLLLMCDVSHKVI-RKDTVHDLI
KRIMD-TTR---TGD----LMHIQQNCISQIVGQSVLTRYRNA---TYRIDDIDFKRHPM
STF---QRNG--DEITFATYFKEQYNITIRDPNQPLLLHR-----ISLVPELCYITGLTD
DMRENFRL-MKALHEHTRVTPSVRHQAMRKFLSTVSECQRAREILEAWGMHLESNTVAIE
GRTLPAEKIKFGSG------IVDLANSRDANFKIGRQKVLSSVPIDSWVVICTSKDADI-
---VKEFLRTLQQRSRSVGMNISNP-KVEILR--DDRTESYLKAMKSNI--TRMVLAVFP
KRTDRYNAFKKITCVECPVPSQVVITNTIRNKLASVATNICLQMNVKMGGELWAVQIPLK
----RFMVVGIDAYHHGK----QRSQSVYGMCASVNSTCTRYYSRAIFQGRG---QEIGD
KIQSVMTDLLKNYFDTN-NFLPDSIFFYRDGVGDSMLSTVQGYEIPQIIRGFSTFGENYS
PKLVFNIVQKRINTRIFTPSSR----EMTNPKPGTVVDHTITRRDRYDFFLVPQSVNQGT
VTPTHVVVLHDSSGLGPNEVQQMCYKQCHLYYNWPGTIRVPACCLYAHKLAYLVGQNIQK
----------------------EPSKKLIDRLFFI
>Bse12112  
-----------------MDPPAPPSIG-----------------------------LGRG
MG---AAAPPGAPRIGLGRGSQL-----------GLVTAAAPTPSPAVEGRARARPLTEE
TVAP--------------------------APAP-GIPLAPE--------AATP------
RPSNLGRGLF------------GRGASAVAP---SQPIPTQ-------------------
-------GQRRRREKRNRRGNELPVSANFIRMCC-QEVIYQYHVEFAPPIESRHLRMKIF
HDLKE---SALGPEARAFEGRI-LYLPVQLPHKESVFRTKRPTDQSL---VNIRVVFTNE
---------ESLV----------SCPAVYNILFKRIQALHMVRVGRDFYQ-PE-N-----
-------------KFDLPQHKLELWPGYVSSVGRFEGGLLLCCDVSHKVI-RKETVYDYI
FEVQE-CTQ--GTGD----F---HTECANRLLGQVVLTPYNNR---NYRIDDISWNMTVN
DTF---DRNG--QPISFLRYFKETYNVTIKDQSQPMLISK--------------------
------------------------------------------------------------
----------------------------------------SSLPINNWLVVCTERDYQT-
---VGEFIKQLQRKGQTLGIQFGQP-TVRKVH--SDRADLYTKVIKEEM--LQLVVGVFP
AREDRYNVFKRVCCVEHPVPSQAVISRTISDKLASVCVNIALQINVKLGGELWSIPVPIE
----KFMCVGIDVYHQGRG--ASRSQSVGGIVGSMNSHCTRWYSRCGFQMDG---QEMMD
VLTGYMVDMLKRYYNEN-HFLPDAIFIYRDGVGDGMLAEVQNREVPQFQAALRVFDPKYS
PKIVFNVVQKRINARLFI---R---NQMDNPLPGTVVDHTITRANLYDFFLVPQSVRQGT
VTPTHFVVLYDSSNYRPDQVQLMAFKMCHMYYNWPGTVRVPAPCLYAHKLAYLVGQNLKK
----------------------EPGAGLWDRLFYL
>SmeT081970
-----------------MSG-----------------------------------SSGIG
RG---STVEKNTESSSISSGD---------------SRSN---PSGDSRGRGLSNPSSLT
TSSG------KSD-KITE------------NEEP-GQIKKF-------------------
----VGRGR---GLLN------SQKE--------SNSTPSE-------------VSNELK
QMKISNDSKFRRRETRNDSSPSLTLSANYVKVRT-QPHIYQYHVSFAPPIDSRLMRIKIV
QGLSE---SDLGKEARAFDGMN-LYIPQLLKNKETIIKVNKPTDKTV---VDVKVVFTNN
---------VNFS----------ECPMVYNVLFKRIENLRMVKIGRDYFY-PE-K-----
-------------KIVLDRRRMEIWPGYVTSIQNFDGGLLLQCDVSHKVI-RNDSVYDIM
MEINK-TVN--NKGQ----M---QTAAINQLLGQIVLTPHNNR---NYRITDIDWAKNCL
SEF---DKGG--EKISYRDYFKNTYGLQIRDLEQPMIVSKVDGGLVYLIPELCMLTGLTD
DMIKDFRL-MRELHEHCRVTPKKRHEALLEFVDNIYSCEEAKKLLGYWGITIEKDTVNIN
ACKMNPEMIYFGNE------AS-VSAGEQAEFKLAHNKVIGGIRIENWILISPKSLLTK-
---ANGLLQALMSKSPRVGVMFGKP-KIVEMN--NDRTEEYLKELKRNV--VQLVVTILS
VREDRYNAIKKFCYVDCPVPSQVVLAQTLKEKLNSVAVNIALQINAKLGGELWAVKIPIK
----KFMVVGLDVWHDTKG----RSRSVGAVVGSTNALCTRWFSKSHLQEQD---KEIMY
VLQSCMLSLLKAYFEEN-NFLPETIFMYRDGVSDGQLGYVQKTEIEQFFKVFESFSADYK
PNMVYNVVQKRINTRLYVSDNK---GQINNPNPGTIVDHTVTRANLYDFFLVSQSVRQGT
VTPTHYVVLCDNSKYTPHQVQLMAYKTCHIYYNWPGTVRVPAPCMYAHKLAYMVGQNLKA
----------------------EPSNLLCDRLFYL
>Kam3362   
-----------------MQG-----------------------------------RLG--
------------------------------------------------------------
----------KSDVQLPG------------STTP-SETKRV-------------------
----LGRG------LL------ARK-------------PAK-------------PSNESD
NLSTQLG---GRRRTRNTANEPIEITANYIKVFC-QSNVFQYHVDFSPEVDSRKVRIKLV
NLITC---QELGQSQRNFDGRI-LYLPKAFSEKAKAYNVEDPKSKSK---VAIKVTFTNE
---------SLLE----------NCPTVFNVLFKRIQALKMSLVGRDYFY-PE-N-----
-------------KTVFKGRNLEMWPGYVTSIRNYEGGLFLMVDIANKLI-RTDTVLDML
NETKR-STT--DRSV----Y---QSRA-TYLLGTSVMTPHNNR---MYRIDDIMWNMTPL
DTF---DMRG--TEISFKDYFLKAYDVKITDDTQPMLLSM-EFQTVHLIPEVCLFTGLTD
DMRKDFKL-MKEMHQYSRLDPVNRQIQIRKFQDAVMQSQEARNILKFWNIEFDDGTMNLT
GRLLKQQELCFGNN------AV-VRCGPDAEFRITQNCVLQGVSIKEWFLFVGKQDAHL-
---QEGLISTMLKKARPLGVHIAPP-KVVIVP--DARPGSFEEAIKSNL--SDLVVVIMH
SRLDVYNEIKRLCYVQRPVASQVVLARTL-DKLQSVVVNLLLQIVEKMNGVLWAVRLPMD
----KMMMVGVDVYHDGRG---KRARSVAGVVASYTVGCTKWYSKASFQEPG---AEMVD
AIYTSLVACLKYYYNSN-NFLPDKIVVYRDGVGDGAMSFVQQVEVAKFKEAFTTFGSDYN
PQLLFHVVQKRINTRILQKDGR---SYI-NPQPGTILDHTVTRRNCYDYFLVPQTVKIGT
VTPSHFVVLHDSSDLQVHMVQSVSFKACHLYYNWPGTIRVPAPCMYAHKLAYMVGENLRL
----------------------LPSDELANRLFYL
>Mfu62556  
--------------LFSVQNKLKTEIS---------------------------IMLGRG
RG---SEISAPQPSVPIGIGRGLL------------GRARPTPPPDPPN-----------
----------------------------LGRGAP-SNTSSEL--------GPKL------
----IGRGL-------------GRGFAAAS----PKEPAVK------------DLSTKLS
TLTVTDD-MKPRRPKHGTRGENISLSANFIKLNC-QDFIYQYVVDFSPVIDSKAMRFKLF
NQIPE----SLGLEARAFDGKT-LYLPKSLPQKEMIYQVIRPTDHIT---VRVKVSLTNE
---------TPMV----------SCPSAYNVIFKRVQALKMVQVGRNYYH-PE-N-----
-------------AIHIPEKKLEIWPGYVTSISRFEGGLLLMVDVSHKII-RQDTVYEVI
NNIVG-DSS--SLEE----A---EKLVARTLIGETVLTRYNNA---SNMISDFDFKLSPK
DTF---ERNG--QKVSFMQYYKDNWNIQIRDKDQPMIISKIEDRYIMLVPELSYLTGLTD
TMRSNMKA-MRELHGHTRITPQKRYESLKKFIQGIKRNDQARAILSHWGLEIAPDTLTLD
ARRFEPQQIIFNEK-------E-ISAGPDADFKLRGAQVIEGIRCPRWLFIYSTKSLQT-
---ATQFKKVLVDVARQHGIDFSVP-IEVKLT--NDRTDAYVNALMNNI--ICMVLTMFA
RREDVYARVKQICLGEKGVPTQCVLERTLSGKMRSVAVNIALQMNVKLGGQLWMVKQPVK
----HFMCVGIDVYHEGRG---GTRRSVGGIVGSVNKECTKWYSSCCYQEKG---QEMID
VLTQCFVQNLREYHVVN-NCLPQTIVIFRDGVGDGRLTEVQSREIPQLMKALEAF-NDYK
PQVVFVVVSKRVNARIFIKKN----NSLDNPGPGCVLDHTITKKDFYDFYMVPQSVRQGT
VTPTHFNVLYDTSLLDPDRVQMLTFKMCHMYYNWPGTVRVPAPCLYAHKIAYLCGQYLRK
----------------------QPSESLRRTLFYL
>Bgl028315 
------------------------------------------------------------
------------------------------------------------------------
------------------------------------------------------------
------------------------------------------------------------
------------------------------------------------------------
------------------------------------------------------------
------------------------------------------------------------
------------------------------------------------------------
------------------------------------------------------------
----------------------KQHNIVIKNPSQPLLLSKMDPEFLCLVPELCYMSGLTD
DIRSQFTV-MKDLAAHTRVTPAQRQFAMKKFVNNVNSNPDAKKELAIWGLELDSSTVSIN
GRLLPMEKIIMGNK-------E-FMAGPQCDWSVCRNELVSAVSLMNWGVFYIRKDAPR-
---VNDFIRCLQNEAKNMGINCLVP-FRKELV--NEKIETLVQELRNSI--VQLVVVVNP
NREDRYSAIKKVCCVEAPVPSQVIISKTIAKKLRSVVQKIALQINCKLGGELWSVPIPLT
----------------------------------LNQFLTRVPSGTCVVHTG---NESTN
G-----------------------------------------------------F-----
---------------LFSGAG---------------------------------------
INTNHH------------------------------------------------------
-----------------------------------
>Dme_Ago3  
-----------------MS--------------------------------------GRG
NLLSL--------------GN--------------MGKSISS-------FNNSESSGERL
LSSH----------------------------------------------NIETDLITTH
VNISVGRGR-------------ARLIDTLKTDD-KENITKK--------------TKGPE
SEAIASE-------IYGSKGSSVNIYCNYLKLTTDSKGVFNYEVRFFPPIDSVHLRIKYL
NDHKD----KLG-GTKTFDGNT-LYLPILLPNKMTVFISKA--EDVE---LQIRILYKKK
---------EEMR----------NCTQLYNILFDRVMKLNYVKFDRKQFD-PS-R-----
-------------PKIIPLAKLEVWPGYVTAVDEYKGGLMLCCDVSHRIL-CQKTVLEML
VDLYQ-Q-N---VEH----Y---QESARKMLVGNIVLTRYNNR---TYKINDICFDQNPT
CQF--EIKTG---CTSYVEYYKQYHNINIKDVNQPLIYSI-ENLQFCLIPELCYLTGLRD
EVRSDNKL-MREIATFTRVSPNQRQMALNKFYENVSNTPAAQEILNSWGLSLTNNSNKIS
GRQMDIEQIYFSKI-------S-VSAGRSAEFSAVTNEMLKVVHLSKWIIIHLRNYRQA-
---ATSLLDNMKQACESLGMNISNP-TMISLD--HDRIDAYIQALRRNI--TQMVVCICH
RRDDRYAAIKKICCSEIPIPSQVINAKTLQNKIRSVVQKIVLQMNCKLGGSLWTVKIPFK
----NVMICGIDSYHDPS----NRGNSVAAFVASINSSYSQWYSKAVVQTKR---EEIVN
GLSASFEIALKMYRKRN-GKLPTNIIIYRDGIGDGQLYTCLNYEIPQFEMVCGN-----R
IKISYIVVQKRINTRIFSGSG----IHLENPLPGTVVDQHITKSNMYDFFLVSQLVRQGT
VTPTHYVVLRDDCNYGPDIIQKLSYKLCFLYYNWAGTVRIPACCMYAHKLAYLIGQSIQR
----------------------DVAEALSEKLFYL
>TcaPiwi1  
-----------------MEQ--KP--------------------------------APKG
RGALL-----------EARGG---------------------------------------
------------------------------AGEP-VEEQ------------APP------
--KTRGRAM--------EAK--ERKAGGDS----PSTVPSET------RRGVSGVTKALG
EVAITAS-------YRGESGTPIKATANYILLNVEDRGVFEYEVRFQPDIDAKSNRIKLV
NQALG----ELS-TTKVYDGDVCLYLPCLAFSPRQEFESVIPNTETP---VTTTLIYKRK
---------RKLS----------ECLHLYNVLFKRIMHLLYQRMGRNYFS-PD-H-----
-------------KYLVPQHKLEVLPGFCVHVDEMEGGLMVCLDTQHRVI-RSQTVYELF
HEIRA-T-N---PRN----F---REEVTKNVIGACVLTKYNNR---TYIIDDIAWNMNPK
DTF--EDRSK--GPSCFIDYYREHYNIRIEDVDQPLLITRKIERMICLIPELCYLTGLTD
AMRNDFKV-MKDVAAFTRITPNQRMLALRTYLDRVRQSEKAKQVLSGWGLSLADDTVDVK
ARVLPQEAIYFGGPDA----EA-HKYTGGTDWNISDNKLTGPVNITNWQLYYTRRDQKY-
---AANFAQTIVRLGKGMGCVIQDP-RHIVLD--DDRTETYMTAIRDNV--TQVAVFICP
LRADRYSIIKKMCCVNIPVASQVILSKTLSNKVRTIIHKIAMQITCKLGGTLWSVKIPVS
----GWMVCGIDVYHGAN------NQSVCGFVASINGSMTKYFSKAMFQ-----DGEIGD
YFKMPFRQMLQAAKDRE-GAFPSKVIVFRDGVGDGQLEHCRKYEITQLQEVIKEL--NIE
TTITFVVVQKRINTRIFRTVNE---TNFENPPSGTVVDNMVTRRQFYDFFLVPQSVRQGT
VNPTHYVVLVDEGNIKPDHLQRLAYKLCHLYYNWSGTIRVPAPCLYAHKLAAIVGQYIKK
----------------------TPSTQLDDKLFYL
>Bca_PIWI2 
-----------------MS-------------------------------------TGRS
RG--------------RAR------------------------------PTPIAAPGEVT
PSPP------------PP------------RPPP-TTTTTPS---R---TAIAP-----S
DQTGRGRGG--------QISPVSRSSGESP----AYNQPGT-----------AAVIGQLE
RMALHEGQVYRTRPTVGKSGDPVTLYCNYFKIVNKDWVLYHYHVDYAPPIESRRMRIALM
KNHDA----LFP-ANKAFDGST-LYSLTRLHDEVTEVASRRETDGEI---ITITLKRVAE
---------IAPKS----P----SFVHLFNLVFRRCLKYGMKEIDRNYYD-MK-T-----
-------------KINIERYHLEMINGFTTSIALYEEHLLLNAELIHKLL-HKTTVYDVM
MNMYN-QSR--SDND----F---RTQCSAELLGRVVMTKYNDK---TYRINDIAWEANPT
NKF--EQLRG--GETTFVEYYQAHYSIKINDLQQPLLSIL-VTKPILLIPELCILTGVDE
KMRMDFNF-KKAVEQYSKVGPSDRCNRLSQFIGRFRSDEKVRGELARWQMDFDDRPAEIK
GKVLQLETILFGNN------VM-KKLNEKADWTLKGCALLSTVRLKDWIVIYPQSKRNT-
---AIQFVNTFSQVIRTMQFPAEGP-QEISVP--RDTAETLANAIKTHV--TQMVVVLMS
KRKDIYDAVKRMCCLETPVPSQVVTTKILEDKHKSIVTKVAIQMNAKLGGEIWRVNIPLS
----DTMICGIDTYHDTG----KKNRSVCAFIATFNQEKTKFFSRATIQESH---QELAY
NLAITVKSACDHFYRIN-GVYPKRIVIYRDGVSDGQLPLVMESEIPQIQKAFALIDAKYN
PMLSFIVVKKRVNARFFADFGG---RGLENPPCGTVIDTVVTRQEWFDFYLISQHVTQGT
VNPTHYNIVYDTLNLAPDIYQKMTYKMTHMYYNWPGTIRVPATCQYAHKLAYLVGQSLHK
----------------------EHHTSLCDKLFYL
>Bca_PIWI3 
-----------------MSD----------------------------------RSRGRP
RS--------------RSRGE---------RSQRSDSRGRYSNRGDD--GYDQGRDPRQS
FGGR-------------------------PGRPP-HRQGERS--------YGGDRGSDRR
GGYGGGRGG-------------GRGGFGGGD-----------------------------
-------GFGGRGGPPRTEPEKIEIYTNYFELCSRNWLLYQYHVDFDPMIESKALRIGLM
RQHDQ----LFS-NVKAFDGMT-LFSLIKLDNEITELESVKQFDQKT---VKIKIKLVGQ
---------ISPGD----K----ECMRLLNIFLKRCLTSKFLEFGRAYFD-FD-N-----
-------------LHELPKYHLKVAAGYKASIDVFQSRLLLCTEVAHKLM-NMDTVWDVM
ERMYR-ECR---PDE----Y---KNACLNQLVGTTIMTSYNKK---TYKIDDINWEQTPE
STF--DKRDG--SKISFADYYYEHYKIKIRNMRQPLLVTMEKPRPILLVPELCVSTGLLK
KFEKDFAM-KKDLDAVTKLNPQVRIDKLRKFLDKITRQPEARKDLENWQIEFSPDVVKTT
ATVQVPITVQFKNT-------T-TTN-TERGWNMKDGIHLSSIPLRDWVIFYMPRDEPK-
---ANMLMSELQNVSDPMGFRIDRG-QMVKLP--DSSSSLFSSAIKDTL-NIQMVVCVLP
TAKDVYDIIKQTCCVEVGVPSQCVTSNILNNKTKSAITKIAIQMNCKLGGEIWGVTIPLK
----NIMVVGMDFYKDSS----KKNMSVAAFIASLNGTCTKYFSRCHIQPKG---EEFSS
GLNVFMLDALNKYFERN-NTYPDRIFIYRDGVSDGQFPMVQEFEIPQLKNAFKTINENYN
PRMTFLVVKKRGNARFFLKGDR---DDFTNPPIGTVIDSTVIKSP-GEFYLISQSTNQGT
VSPTHFHILEDTNELPPDRLQIITYRFTHMYYNWPGQIRVPAPVHYASKLAHLVGESLHR
----------------------QHAPSLDDKLYYL
>Bca_PIWI4 
-----------------MAE----------------------------------RPRGRP
RS--------------RSRGD---------RRPDNNNRNRRDDRDRN----DRGRDDRR-
----------------------------------------QS--------YAGPSG---R
RSFGGDRGG-------------HRGGHRGGH-----------------------------
-------QNDNRRPEPRLQNEVIEVHTNYFTLLNKNWKLYQYHAFFEPMIESKGLRIALL
YKHEE----LLG-KSKAFDGST-LFTLTQLPNPEMELESVKNFDQNI---VKIKLRLVAE
---------VTPNS----K----EAMRLMNLVFKKCLKSKYTEFGRAYFD-FD-N-----
-------------MYEMRKYGLKIAAGYKASIDIYQDSLLLCTEIAHKLI-NLDTILDVM
KNLHS-NSN---GQD----Y---KQMCYEKLVGCTLMASYSKK---THRIDDIAWDISPR
DTF--SKKDG--TQITYADYYFEHYKIKIRDMNQPMLLCLRKQTAIYLVPELCVLTGLLK
EYAKDFSM-KKDMDAITKLNPDVRVNRLNDFIDKINKNERAREEMATWQMKIDPQVVRCP
ALALKSEKIVFAHD-------N-SSNCTQSGWNMKNGKHIYSVPLEKWYLIYQARDENR-
---ANFFLSEIQNVSNPMGLRINSG-ILWKLP--DSRSNVFASSIKDIL-KPQILVFILP
SAKDTYDAIKTACCVEYGIPSQCITSNILGNKARSAITKIAIQMNCKLGGVVWGVEIPIT
----NIMVVGIDLYKDSA----KRNQSVVAFVASTNGTCTKFFSKCIMQPKN---QDYID
HLQALMVDALIKYYENN-QTYPDRIIVYRDGVSDGQFDVVKAHEIPQLTRAFLAINSNYK
PFLTFMVVKKRGNSRFFYQND----GNFINPPMGTVINSKVVKQQ-EEFYLVSQSSDRGT
VSPTHFHILERSNDLKLERLPILTFKLTHLYYNWPGQIRTPSICQYATKLAHLVGESLHR
----------------------EHSQNLDDKLFYL
>Rro28014  
---------------QEMTF----------------------------------------
------------------------------------------------------------
------------------------------------------------------------
------------------------------------------------------------
------------------------------------------------------------
------------------------------------------------------------
---------------------------------------------ARYYS----------
------------------EH--------------------------YSII----------
-------------------I---KDTAQPLLISKCKVPRGKEKMSGTTGTDSGIGRTATA
SSS--GSGSG--QEMTFARYYSEHYSIIIKDTAQPLLISKPEVRQLFLIPELCYQTGLND
NMRNNFQL-MRALHEHTRAAPMTRWEALMKFANNCRTTPEAAAILNAWGLEIDVSSKNVA
GYQMPPEKIIYGKG------RS-APGGDNAEFKIGRMPVIRAIPVEHWVYIYQDRDDSC-
---AQGFLNQLNERGRIMGINFSPP-AICRIE--NDRTDTYIQKINAMV--TQLVVCLMR
AREDRYNAIKKLLYTDKGIASQCVLCKTISDKLSSVATNIALQINVKLGGELWTVPVPFS
----KIMTIGIDSYHEGFG---QSRRSVGGLVGSINNELTRYYSQANFQAPG---QEMID
VLCPLLGNLLKNYYDRN-HFLPETILVYRDGVSDSQIREVQLVEVQKMLLAFDAFQPGYK
PALVFQVVQKRISTRLFAQGKN---GEVTNPSPGLVVDNTITRADAYDFFLV--------
------------------------------------------------------------
-----------------------------------
>Mli006302 
-----------------MSF---------------------------------------G
RG---PSAAAQQPSIGRA-------------------RSTAAPQE----VSAAATPGPAA
PA-----------------FGRGISAFGRGAPQP-SGDSAAT-------GGAVP-----S
AASTFGRGF-------------GRGGVPP-----TAALP-E----------------AMS
RMSVQGA---TRRPKTGKTGQRVTVGTNFLRVEGA-TMVYQYSITFNPSVDSRMQRDRLV
LSIQD---PEFQIPGRVPSGNS-LYTNRPLPRESAVYQA--ASGNMR---VAVQLQLVGT
---------ATLS----------SLPSVYNIIFRSIQAMDLIEVRRHYYN-PH-A-----
-------------GERVP--GMEVWPGYITSVSHVDGGLRLMIESSHRVV-RSQTVYDLF
QSVGT-S----------------LSNMTDAIVGTSVVTRYNNK---IMRVDQVETSMDCT
HTF---ERNG--TQMSFLDYYRQAYNIEIQDPQQPLLISRLEQRQICLVPELCYVTGLTD
AMRRDFRL-MRDLAKFTKLSPDRRLMELRKFVQTINNRPECRQLLDAWGLRLLEEPEVVP
ARRFVNERVLFGGGG-RGPFAP-VPVGQTSEFKLADNRVLIDGKLLKWLVVYPAREERT-
---IASFCETMMKKCRAMGITVAQP-STVALP--ND---------------LNLVCAVFT
QREERYNC----AAPSWWSPASACGPRLSATRWAAWPSTLPLRLTSSLAAPCGASKFP--
---------------------------------TIDS-----------------------
------------------------------------------------------------
------------------------------------------------------------
------------------------------------------------------------
-----------------------------------
>Mli015023 
-----------------MSF-------------------------------------GRG
RG---AAAAGTTSATAGAGGRGLT----------EFGRGATAAAA----ASAADVPSPPA
SADA------APDAKPPPAFGPTFVPFGRGAPRPRTGDSAPA-------APSAPAPAAPA
AATGFARGF-------------GRGLTPALS---SAAPPSE----------------AMN
RLSVQQS-RPARRPQRGTAGESISLCTNFLRVEGAHTVVYQYNITLNPHVDSRMMRDRLV
LGIQD---EEFQVTGRVVSGNC-LYTNRPLVRDSVVYEV--ASGGMR---VAVQLQLVGQ
---------AALS----------SLPSVYNMIFRSVQAMDLVQVRRNYFN-PM-L-----
-------------AEKVS--GMEVWPGYITSASQVDGGLRLMVESSCRVV-RTQTVYELF
QCLGY-R----------------LDAMNDALLESTVVTRYNNR---FSRVDQIDMSKDCT
STF---ERCG--RQVSYIDYYRQQYRLEIQDPHQPLLISRIEQPPKCLVPELCYVTGITD
EMRRDFRL-MRDLSKFTKLSPDRRIVELRKFVQAINNRPECRQLLDAWGLRLLEDPEVVP
ARRFVNERVLFGGGGNRGALVP-VSVGQTSEFKLADNRVLIDGKLLKWLVVYPAREERT-
---IASFCETMMKKCRAMGITVAQP-STVALP--NDSTGNYQQAIKNNF--LNLVCAVFT
QRQERYNAIKRLCCNDLVVPSQCLWTKTISDKMGSVAVNVAAQINVKLGGALWGIEIPYQ
----RFMMIGIDVYHEDK----LRSRSVTGVVASVDQSCTRWYSRVAFQRRG---EEILN
SMRVILHSQLVRYVNNV-GSLPETIFVYRDGVSDKQIADVQQKEVRAVYEAISSFAQDYR
PRLVFLVVQKRINQRLLLQRG----TGYTNALPGTVLDHTITRPDMMDFFLVPQHVNQGT
VTPGHFIIVECSGGVPVDEIQQLTFRSCHLYYNWAGSIRVPAPCQYAHKLVYMVGQNTKD
----------------------EPAEAICDRLFYL
>TcaAub    
---------------------------------------------------------MEA
RG--------------KGRGYG---------------RAR---------GQAAGQQQQQQ
QRP---------------------------GGRP-GGDQGQP------------------
APRGLPQSAWVR-----PAQPAGSAWPRPQM---QGAVPRR--------VIAGEGDQGNQ
EGSQGAAEILYTRPKKGTIGTPINLIANYLPLIKQKWCLYQYRVDMAPDVDNTNKRKELV
RVAVD----LLK-GGYLFDGTV-LYTTQRINNDSVDLFV--DNSGEN---VRITIRLVGD
---------LAWGD----M----HYIQLFNIIIRKCLKMGLQQVGRNYFM-PD-N-----
-------------KIVISEHKIQLWPGYFTSMRQHEKDILLNVDLQFKFM-RTDTVYDNL
LEC--------QGAN----A---RKEFQSKIIGSVVLTHYNNK---TYKIDDVDFNSTPA
HTF--KLKDG--SETTFKDYFKKKYNVDIRVKDQPMLISR--PETVYLVPELCLMTGLTD
RQRENFNL-MKMLATHTRIGVEGRIKKLMEFSQKLHNKPDVVNEIRRWGLDVGNSLVRFQ
GRVLPQETVVGGND------AK-YSAGPQADWTLRSRPMLYMPKMERLAVVCSHRNKSA-
---TQDFIQLLAKTAGGMRWSLGNP-KIFDIQ--DDRSGSYIEQIEKII--PTMILVILP
NSTERYSAIKKKCYVDRGIPTQMFVARNLTS-VMSIATKVAIQMNCKIGGAPWCVPIPLS
----GLMVVGYDVCRDTV----NKKKSFAGIVGSLDKNISRFYNICCEHKME---EELSD
NFAAAVVLLCKQYKEQN-GHYPERILIYRDGVGEGQLPFVVEHEVANIKRKLQEIGEV--
-KMAFVVVSKRINTRIFTEK--------DNPPPGTVVDDVITLPERYDFYIVSQCVRQGT
VAPTSYNVIEDSMGLPPEKLQYLTYKLTHMYYNWSGTVRVPAPCQYAHKLAFMVSQYIHR
----------------------PAHHDLDNVLYYL
>Dme_piwi  
----------------------------------------------------------MA
DD--------------QGRGRR--------------------------------------
--------------------------------RP-LNEDDSS------------------
TSRGSGDGPRVK-----VFRGSSSGDPRAD----EA--PR--------------------
--REGGPDYLNTRPKKGTDGVPVMLQTNFFRLKTKEWRIVHYHVEFEPSIENPRVRMGVL
SNHAN----LLG-SGYLFDGLQ-LFTTRKFEQ-----EIGKSKLDIE---YKISIKFVGF
---------ISCAE----P----RFLQVLNLILRRSMKLNLELVGRNLFD-PR-A-----
-------------KIEIREFKMELWPGYETSIRQHEKDILLGTEITHKVM-RTETIYDIM
RRCSH------NPAR----H---QDEVRVNVLDLIVLTDYNNR---TYRINDVDFGQTPK
STF--SCKGR---DISFVEYYLTKYNIRIRDHNQPLLISK--SELVVLIPELCRVTGLNA
EMRSNFQL-MRAMSSYTRMNPKQRTDRLRAFNHRLQNTPESVKVLRDWNMELDKNVTEVQ
GRIIGQQNIVFHNG------KV-PAGE-NADWQFRDQRMLTTPSLDRWAVIAPQRNSHE-
---LRTLLDSLYRAASGMGLRIRSP-QEFIIY--DDRTGTYVRAMDDCV--PKLILCLVP
DNAERYSSIKKRGYVDRAVPTQVVTLKTTKN-LMSIATKIAIQLNCKLGYTPWMIELPLS
----GLMTIGFDIAKSTR----DRKRAYGALIASMDQQNSTYFSTVTECSAF---DVLAN
TLWPMIAKALRQYQHEH-RKLPSRIVFYRDGVSSGSLKQLFEFEVKDIIEKLKTY-QLSP
PQLAYIVVTRSMNTRFFLNG--------QNPPPGTIVDDVITLPERYDFYLVSQQVRQGT
VSPTSYNVLYSSMGLSPEKMQKLTYKMCHLYYNWSGTTRVPAVCQYAKKLATLVGTNLHS
----------------------IPQNALEKKFYYL
>Dme_aub   
-----------------MNL------------------------------PPN---PVIA
RG--------------RGRGRKP--------NNVEANRGF---------APSLGQK----
-------------------------------SDP-SHSEGNQ------------------
ASGGNGGG----------------GDAQVG----QM--HK--------------------
--SEGDPDLVYSRPKKGVVGTHITVQANYFKVLKRNWTIYQYRVDFTPDVEATRLRRSFL
YEHKG----ILG--GYIFDGTN-MFCINQFKAVQDSPYVTKSRAGEN---IEIKIKAVGS
---------VQSTD----A----EQFQVLNLILRRAMELDLKLVSRYYYD-PQ-A-----
-------------KINLENFRMQLWPGYQTSIRQHENDILLCSEICHKVM-RTETLYNIL
SDAIR------DSDD----Y---QSTFKRAVMGMVILTDYNNK---TYRIDDVDFQSTPL
CKF--KTNDG---EISYVDYYKKRYNIIIRDLKQPLVMSR--DQAIMIIPELARATGMTD
AMRADFRT-LRAMSEHTRLNPDRRIERLRMFNKRLKSCKQSVETLKSWNIELDSALVEIP
ARVLPPEKILFGNQ------KI-FVCDARADWTFRTCSMFKNVHINRWYVITPSRNLRE-
---TQEFVQMCIRTASSMKMNICNP-IYEEIP--DDRNGTYSQAIDNAA--PQIVMVVMR
PNEEKYSCIKKRTCVDRPVPSQVVTLKVIAPGLMSIATKVVIQMNAKLMGAPWQVVIPLH
----GLMTVGFDVCHSPK----NKNKSYGAFVATMDKESFRYFSTVNEHIKG---QELSE
QMSVNMACALRSYQEQH-RSLPERILFFRDGVGDGQLYQVVNSEVNTLKDRLDEYGKQEG
CRMTFIIVSKRINSRYFTGH--------RNPVPGTVVDDVITLPERYDFFLVSQAVRIGT
VSPTSYNVISDNMGLNADKLQMLSYKMTHMYYNYSGTIRVPAVCHYAHKLAFLVAESINR
----------------------APSAGLQNQLYFL
>Mli003963 
---------------LEMSQ------------------------------------ATKG
RG--------------RSRGR-------------AGPRPAEASA-----SAAAASTSP--
AAAA-------------------------PAPPP-GL--------------AGPPG----
-ASGFGY----------------RQGAGATG---GD--SEQ-------------LAERMA
GLQVGGEQLANVRPKRGTSGAPVQVVTNYVALNVKNWRTYQMAVDFRPMLGAKPLREKLL
TDASQ-----VP-KPFVYDGGI-LYTRQPLNPPEGVKFEASIK-SWT---GEVAIRQVGE
---------VNRNT----P----QWLHLMNVVLGKAQRLNMQMVGRNFYY-PD-Q-----
-------------ATRLPNY-MEVWPGFEMAVKPT-DPLMLYLDPSNKFI-HTNTVLDFM
YDMYN---R--VASN---QF---HAAAESALVGQIVLTRHNNK---TYRIDSIEWDKGVN
EHFRWTTRQE--EQITFGQYFKQTYDIDLADDKQPLLVSK-QADNVLLPPEVCYMTGLTD
DMRADRNL-MRDLATHTRVNPSARCDKMLTFARTMAGNPESRRVLGEFGLEVSPNAVEAT
ARQLQPETVQM-------SRPI-RVDPERADWDLKGNGMFQPIDCKNWIFVYFQRDEQA-
---AADFCQKLHRVSQSLGMSFGEP-YVLPVM--QDRDQFWLKTIQDNI--LDLVFCLLP
NNAHRYNIIKRLCYVDKPVPSQCVLTKTIRNKVMSVATKVAIQISCKLGGVAWALSIPIK
----RTMIIGMDSYHDKR-----QSRSVQGVVFSLNETFTQYYSYSPIVKGG--KAELHN
RLDAGFTMALQKFREKN-GELPARIILYRDGVGDSMLEQVKNSELVQLKQSLSRIR-ISS
LGFKVIIVKKLVSSRLFRRGG----NQLRNPAPGTVLDDVITMPNYVDFFLVSQYVNQGT
VTPTHYNIIEDNANIRPDQVQQLTYKLCHLYFNWPGTIRVPAPCQYAHRLAYLVGQNLND
NK-----------------SEFEPSPQICDRLFFL
>Mli016226 
---------------LEMSQ------------------------------------ATKG
RG--------------RSRGR-------------AGPRPAEASA-----SAAAASTSPAA
AAAA-------------------------PAPPP-GL--------------AGPPG----
-ASGFGY----------------RQGAGATG---GD--SEQ-------------LAERMA
GLQVGGEQLANVRPKRGTSGAPVQVVTNYVALNVKNWRTYQMAVDFRPMLGAKPLREKLL
TDASQ-----VP-KPFVYDGGI-LYTRQPLNPPEGVKFEASIK-SWT---GEVAIRQVGE
---------VNRNT----P----QWLHLMNVVLGKAQRLNMQMVGRNFYY-PD-Q-----
-------------ATRLPNY-MEVWPGFEMAVKPT-DPLMLYLDPSNKFI-HTNTVLDFM
YDMYN---R--VASN---QF---HAAAESALVGQIVLTRHNNK---TYRIDSIEWDKGVN
EHFRWTTRQE--EQITFGQYFKQTYDIDLADDKQPLLVSK-QADNVLLPPEVCYMTGLTD
DMRADRNL-MRDLATHTRVNPSARCDKMLTFARTMAGNPESRRVLGEFGLEVSPNAVEAT
ARQLQPETVQM-------SRPI-RVDPERADWDLKGNGMFQPIDCKNWIFVYFQRDEQA-
---AADFCQKLHRVSQSLGMSFGEP-YVLPVM--QDRDQFWLKTIQDNI--LDLVFCLLP
NNAHRYNIIKRLCYVDKPVPSQCVLTKTIRNKVMSVATKVAIQISCKLGGVAWALSIPIK
----RTMIIGMDSYHDKR-----QSRSVQGVVFSLNETFTQYYSYSPIVKGG--KAELHN
RLDAGFTMALQKFREKN-GELPARIILYRDGVGDSMLEQVKNSELVQLKQSLSRIR-ISS
LGFKVIIVKKLVSSRLFRRGG----NQLRNPAPGTVLDDVITMPNYVDFFLVSQYVNQGT
VTPTHYNIIEDNANIRPDQVQQLTYKLCHLYFNWPGTIRVPAPCQYAHRLAYLVGQNLND
NK-----------------SEFEPSPQICDRLFFL
>Mli010762 
-----------------MSQ-------------------------------------IKG
RG--------------RARGR-------------AGPRPEEVTS---------SVQAP-A
PIAA-------------------------PAPPP-GLSVQAG--------VAAPSGVH--
-------AA-------------ECSGAAQQA---GD--PGQ-------------LSERMA
RLRVGGEQMANVRPKKGSSGAPVQVMTNFVRINTEKWCAYQLAADFRPMLGAKPLREKLL
NDAQQ-----VP-KPFVYDGGC-LYTKQPLAPAEGVKFAASIK-SWS---GEVAIRQVGV
---------IEKNT----P----QWLHLMNVVLGKTQSLNMQMVGRNFYY-PD-Q-----
-------------ATKLPQH-MEVWPGFEMAIKPS-DPLMLHVDVSHKII-HMSTVLDVM
YDMYN---R--NPGN----F---QAAATDALVGQIVLTRHNNK---TYRIDAIEWDKRVT
ETFPRSTRQS--EEISLAQYFAQTYNVNLSDSGQPLLMSK-QAENVLLPPEVCFMTGLTD
EMRADRNL-MKDLATFTRIDPSTRCGKLVKFASKMAQNRECQRVLGEFGLAVAPNAVEAT
ARQLAPETVQM-------SKPI-RVDSERADWDLKGNGMFQPVNCKNWIFVYSQRDEQA-
---AADFCQKLSRASQSLGMSFGEP-YVLAVA--QDRDQLWVKTIEENI--LDLVFCLLP
NKKQRYDSIKRLCYVNKPVPSQCVLTKTIRNKVMSVATKVALQISCKLGGVAWAVSIPMK
----RTMIVGMDTYHDKR-----QSVSVQGIVFSLNETFTQYYSYSPIVKGG--KAELHN
RLEVGFNLALQKFREKN-GDLPTRIILYRDGVGDSMLEEVKNSELLQLKQSLSKIR-MSS
LGFKAIVVKKLVSSRMFRKQG----SQLRNPAPGTVLDDVITMPNFVDFFLVSQYVNQGT
VTPTHYNVIEDNANIKPDQVQQLTYKLTHLYFNWPGTIRVVAPCHYAHRLAYLVGQNLME
----------------------EPSPQICDRLFFL
>Mli018544 
---------------TVMSQ-------------------------------------IKG
RG--------------RARGR-------------AGPRPEEVTS---------SVQAP-A
PIAA-------------------------PAPPP-GLSVQAG--------VAAPSGVH--
-------AA-------------ECSGAAQQA---GD--PGQ-------------LSERMA
RLRVGGEQMANVRPKKGSSGAPVQVMTNFVRINTEKWCAYQLAADFRPMLGAKPLREKLL
NDAQQ-----VP-KPFVYDGGC-LYTKQPLAPAEGVKFAASIK-SWS---GEVAIRQVGV
---------IEKNT----P----QWLHLMNVVLGKTQSLNMQMVGRNFYY-PD-Q-----
-------------ATKLPQH-MEVWPGFEMAIKPS-DPLMLHVDVSHKII-HMSTVLDVM
YDMYN---R--NPGN----F---QAAATDALVGQIVLTRHNNK---TYRIDAIEWDKRVT
ETFPRSTRQS--EEISLAQYFAQTYNVNLSDSGQPLLMSK-QAENVLLPPEVCFMTGLTD
EMRADRNL-MKDLATFTRIDPSTRCGKLVKFASTMAQNRECQRVLGEFGLAVAPNAVEAT
ARQLAPETVQM-------SKPI-RVDSERADWDLKGNGMFQPVNCKNWIFVYSQRDEQA-
---AADFCQKLSRASQSLGMSFGEP-YVLAVA--QDRDQLWVKTIEENI--LDLVFCLLP
NKKQRYDSIKRLCYVNKPVPSQCVLTKTIRNKVMSVATKVALQISCKLGGVAWAVSIPMK
----RTMIVGMDTYHDKR-----QSVSVQGIVFSLSETFTQYYSYSPIVKGG--KAELHN
RLEVGFNLALQKFREKN-GDLPTRIILYRDGVGDSMLEEVKNSELLQLKQSLSKIR-MSS
LGFKAIVVKKLVSSRMFRRQG----SQLRNPSPGTVLDDVITMPNFVDFFLVSQYVNQGT
VTPTHYNVIEDNANIKPDQVQQLTYKLTHLYFNWPGTIRVVAPCHYAHRLAYLVGQNLME
----------------------EPSPQICDRLFFL
>Mli016683 
-------------KLLSMSQ-------------------------------------PKG
RG--------------RARGR-------------SGPRPEEVSS------PAPAAPAP-A
PVAA-------------------------PAPPP-GLSAQAG--------VAGPPGDQ-N
TGRGVGRAV-------------ERGGAAQQA---GD--PGQ-------------LSERMA
GLRVGGEQLANVRPKKGSSGAPVQVMTNFVRINTEKWCAYQLAADFRPMLGAKPLREKLL
NDAQQ-----VP-KPFVYDGGC-LYTKQPLAPAEGVKFAASIK-SWS---GEVAIRQVGV
---------IEKNT----P----QWLHLMNVVLGKTQSLNMQMVGRNFYY-PD-Q-----
-------------ATKLPQH-MEVWPGFEMAIKPS-DPLMLHVDVSHKII-HMSTVLDVM
YDMYN---R--NPGN----F---QAAATDALVGQIVLTRHNNK---TYRIDAIEWDKRVT
ETFPRSTRQS--EEISLAQYFAQTYNVNLSDSEQPILMSK-QAENVLLPPEVCFMTGLTD
EMRADRNL-MKDLATFTRIDPSTRCGKLVKFASTMAQNRECQRVLGEFGLAVAPNAVEAT
ARQLAPETVQM-------TKPI-RVDPERADWDLKGNGMFQPVNCKNWIFVYSQRDEQA-
---AADFCQKLSRASQSLGMSFGEP-YVLAVA--QDRDQLWVKTIEENI--LDLVFCLLP
NKKQRYDSIKRLCYVNKPVPSQCVLTKTIRNKVMSVATKVALQISCKLGGVAWAVSIPMK
----RTMIVGMDTYHDKR-----QSVSVQGIVFSLNETFTQYYSYSPIVKGG--KAELHN
RLEVGFNLALQKFREKN-GDLPTRIILYRDGVGDSMLEEVKNSELLQLKQSLSKIR-MSS
LGFKAIVVKKLVSSRMFRKQG----SQLRNPAPGTVLDDVITMPNFVDFFLVSQYVNQGT
VTPTHYNMIEDNANIKPDQVQQLTYKLTHLYFNWPGTIRVPAPCHYAHRLAYLVGQNLME
----------------------EPSPQICDRLFFL
>Mli034222 
-------------KLLSMSQ-------------------------------------PKG
RG--------------RARGR-------------SGPRPEEVSS------PAPAAPAP-A
PVAA-------------------------PAPPP-GLSAQAG--------VAGPPGDQ-N
TGRGVGRAV-------------ERGGAAQQA---GD--PGQ-------------LSERMA
GLRVGGEQLANVRPKKGSSGAPVQVMTNFVRINTEKWCAYQLAADFRPMLGAKPLREKLL
NDAQQ-----VP-KPFVYDGGC-LYTKQPLAPAEGVKFAASIK-SWS---GEVAIRQVGV
---------IEKNT----P----QWLHLMNVVLGKTQSLNMQMVGRNFYY-PD-Q-----
-------------ATKLPQH-MEVWPGFEMAIKPS-DPLMLHVDVSHKII-HMSTVLDVM
YDMYN---R--NPGN----F---QAAATDALVGQIVLTRHNNK---TYRIDAIEWDKRVT
ETFPRSTRQS--EEISLAQYFAQTYNVNLSDSEQPILMSK-QAENVLLPPEVCFMTGLTD
EMRADRNL-MKDLATFTRIDPSTRCGKLVKFASTMAQNRECQRVLGEFGLAVAPNAVEAT
ARQLAPETVQM-------TKPI-RVDPERADWDLKGNGMFQPVNCKNWIFVYSQRDEQA-
---AADFCQKLSRASQSLGMSFGEP-YVLAVA--QDRDQLWVKTIEENI--LDLVFCLLP
NKKQRYDSIKRLCYVNKPVPSQCVLTKTIRNKVMSVATKVALQISCKLGGVAWAVSIPMK
----RTMIVGMDTYHDKR-----QSVSVQGIVFSLNETFTQYYSYSPIVKGG--KAELHN
RLEVGFNLALQKFREKN-GDLPTRIILYRDGVGDSMLEEVKNSELLQLKQSLSKIR-MSS
LGFKAIVVKKLVSSRMFRKQG----SQLRNPAPGTVLDDVITMPNFVDFFLVSQYVNQGT
VTPTHYNMIEDNANIKPDQVQQLTYKLTHLYFNWPGTIRVPAPCHYAHRLAYLVGQNLME
----------------------EPSPQICDRLFFL
>Mli017562 
----------QQSKLLSMSQ-------------------------------------PKG
RG--------------RARGR-------------SGPRPEEVSS------PAPAAPAP-A
PVAA-------------------------PAPPP-GLSAQAG--------VAGPPGDQ-N
TGRGVGRAV-------------ERGGAAQQA---GD--PGQ-------------LSERMA
GLRVGGEQLANVRPKKGSSGAPVQVMTNFVRINTEKWCAYQLAADFRPMLGAKPLREKLL
NDAQQ-----VP-KPFVYDGGC-LYTKQPLAPAEGVKFAASIK-SWS---GEVAIRQVGV
---------IEKNT----P----QWLHLMNVVLGKTQSLNMQVVGRNFYY-PD-Q-----
-------------ATKLPQH-MEVWPGFEMAIKPS-DPLMLHVDVSHKII-HMSTVLDVM
YDMYN---R--NPGN----F---QAAATDALVGQIVLTRHNNK---TYRIDAIEWDKRVT
ETFPRSTRQS--EEISLAQYFAQTYNVNLSDSEQPILMSK-QAENVLLPPEVCFMTGLTD
EMRADRNL-MKDLATFTRIDPSTRCGKLVKFASTMAQNRECQRVLGEFGLAVAPNAVEAT
ARQLAPETVQM-------TKPI-RVDPERADWDLKGNGMFQPVNCKNWIFVYSQRDEQA-
---AADFCQKLSRASQSLGMSFGEP-YVLAVA--QDRDQLWVKTIEENI--LDLVFCLLP
NKKQRYDSIKRLCYVNKPVPSQCVLTKTIRNKVMSVATKVALQISCKLGGVAWAVSIPMK
----RTMIVGMDTYHDKR-----QSVSVQGIVFSLNETFTQYYSYSPIVKGG--KAELHN
RLEVGFNLALQKFREKN-GDLPTRIILYRDGVGDSMLEEVKNSELLQLKQSLSKIR-MSS
LGFKAIVVKKLVSSRMFRKQG----SQLRNPAPGTVLDDVITMPNFVDFFLVSQYVNQGT
VTPTHYNMIEDNANIKPDQVQQLTYKLTHLYFNWPGTIRVPAPCHYAHRLAYLVGQNLME
----------------------EPSPQICDRLFFL
>Gap14751  
-----------------MSE----------------------------------------
---------------RRGRGR-------------QVAGTSD-----------PIQPGG-D
AAVL-------------------------GMAAM-ALGGVAG--------GGTP------
-----------------------RNGAPRNG---GNNGSGN-------------GTSGML
HKLATGDEVQIMKTKRGTQGKPIKLVANFVELLQSQFEGYMFTVVFQPFLRNENSARKYL
QEMSNS--GVLP-KPFVWDGAN-GYSLKRLENKGEVVSTKNVKNGKP---LEITFTEVTV
---------IHRNT----P----QYFHLMNIVFNEAQILKMKQVGRNFYF-PE-N-----
-------------KSIVQTGSLEIWPGYTTAISNADDILMQ-ADVSHKIF-HTVTV---L
QKLKSHRGM--NPND----I---KPLLSNRFAGQSIYTRYNSR---THKIMDINWQTRIT
DTFDV--RKE--TSVTYIQYFKDRYGVELTDTQQPFVIAK-EAENILLPVELCFLTGLTE
EQIKDRRV-MTDLAQFMRQGPQDRLRNLRRFA-EMVGQNECKAKLMSWNMQLKNQLLQID
GRILQ-VDIGMFNQTAKSVQPI-EQDR-FSQWDLKGNNGVNPCELVVWAMFYEQGAAET-
---ARNFFECLNRVSGGLNVNLGPP-KARREL--RRNAREWTQTINELI-PVKMIMCLLP
NKKPLYDAIKKLACCEVPVSSQCVVTKTISDKTMSVATKVLLQMACKLGHDGWCTNFPMP
----QTMVVGMDTFHEKG-----QT-TFQASVFSLNRNLTQYFSQVSPDEGK--V-ELNS
KTAIQYTAGLKAHQERNGGKLPLLILVYRDGVGDSQLPMVKSQEVEPIENTIKNFQGKPM
PHLVFIVVKKRISSRFFWDSG----RDVTNPPPGTIIDTKVTKSNFCDFYLVSQATRQGT
VTPTHYNVLYDNRNVKADQYQKITYQLCHLYFNWPGTIRVPAPSHYAHRLAYLCGETLGP
--------------------QYAPAHALCDKLFYL
>Pvi28529  
------------------------------------------------------------
------------------------------------------------------------
------------------------------------------------------------
------------------------------------------------------------
------------------------------------------------------------
------------------------------------------------------------
-----------------------------------------------FFN-PE-R-----
-------------YSTVKQITMQVWPGYTAAIGSVDDQLMLCADVSHKIV-ATENLAHSI
HKMMS-GSN--DQRN----L---TD-IRNQLTGSIIYTEYNNR---TWRIDDMTFNITID
STFET--RQG--NKKSYRQYYRERYNVELHAGSQPLVVTKLEDEIIYLPSEVCILTGLSD
RQREDFNL-MKELGRYTRQGPKERFDNLQNFATDLKSNKEASAHFKNWGIEFQNSMLRLE
GRVLENIAIHMYDTKRNSVQPV-QHDRGGAAWDLR-SNGVTPCSIRDWVAIYNKRDEQT-
---ANNFFDCLRRVSTGLNCEINKP-EMVVMA--QPNALRWAEDGQRRM---SFLLFLLP
NDANMYNVIKKCFCVDNPIITQCVVSRTVANKVMSVATKVLLQIACKLGYSAWVSPMHLQ
----TAMIVGIDVYHKRK-----QA-SVQAVVFSYNKEHTQYYSSAIVDTSQ--MSELNP
RIGIQFEQGLDYYCKRNDGKLPDRIIIYRDGVGDSMLAVVKETEVATIEKAVNRYSGIPK
PNIVFIVVKKRISTRLVAAGG----R-AENPPPGTIVDRMITKPNFCDFYLVSQATRQGT
VTPTHYNKIFDNKEVPTNILQKLTYLLCHLYYNWPGSIRVPASTHYAHRLASLIGQNLGK
----------------------APDARLCDRLFYL
>Pvi7924   
-----------------MEQ------------------------------------TGRA
RGRA---------RGERGRAR-------------ARPNTASRQD------QQPQEPQP-V
ATPP-------------------------TSPPP-TSVGAVG--------ATTP------
-----------------------RESIRTSS---GADNGAE-------------VASTGV
AAGPRGDEEHDYRRKRGNEGHPITLLANYIPIKTTEFTAYMFLCDWEP--RIPPGARLRL
IQTLAT--SQNW-GGYTYDSRT-LFVRKPIHNGKESLRFA-LSDGNE---TKVTLIMKLT
G-------QIRRNS----M----EYFHLLNVIFNEGQRMNLRQIHDDFFN-PE-R-----
-------------YSTVQQLTLQVWPGYTAAIGSVDDQLMLCADVSHKVV-STEQLDHTI
HKMLTGGGM--DQRK----L---VE-IKNHLTGRTIYTQYNNR---TWRIDDISFNLTID
DTFAS--RQG--NEKSYRQYYRERYNVELQSASQPLVVTKLEDEIIYLPTEVCLLTGLTD
KQREDFML-MKEIGKYTRQPPKERFDNLRDLATDLRTKKEAALHFQSWGLEFSDQLVHVN
GRQLDKISIHMYDHRSRSLGPI-QHDRGGAQWELKGSGGIAPLVVKSWEVIHGNRDEQT-
---VMNFLDCTYRVANGLNCEVSRP-GILSMS--APNALKWAEEGLKRM---QLLMYVLP
NDPNMYNVIKKCFCVDNPIITQCVVARTISNKVMSVATKVLLQIACKLGYNGWVSPMHLK
----TAMIVGIDVYHKRK-----QA-SVQAVVFSYNPEHTQYYSSAVVDTTQ--MTEINL
RIGFQFEQGLDYYQRKNDGRLPDRIIIYRDGVGDSMLKVVKDTEVAAIENTVFKKCGVTR
PNIIFVIVKKRISTRLVSYDG----R-VDNPPPGTVVDSVITKPNFCDFFLVSQATRQGT
VTPTHYNKIYDNKEIPTNILQKLTYLLCHLYFNWPGAIRVPAPTHYAHRLAFLIGQNIQK
----------------------PPDARLCDRLFYL
>Lsq.57721 
-----------------MAE------------------------------------GGNG
AG--------------RARGR---------------ARSGPS------------------
--------------------------------PP-LMNTGVG-------DSSEP------
--QALPRGGLA-----------PRG----------AAAGAG-------------AASRVE
RL-----ITPHTRPVAGNAGSEIKLQTNFFRFKGGTWAVYEYHVDFQPEIDSMKLRRALV
YAHRQ----TLG-SKIMFNGSN-LISTTRLPDDETILTSRNELDETD---VKLRIRFTNE
---------ISPDS----D----EAIRILSIAVKEMQKLNLVQSRDAFYD-NL-A-----
-------------AEPIPQYGLTVWPGYDMTIQKYDQELLLNIDVCHRVL-RTATVYQVM
TELSR-NC---NGRG----Y---KEACESELIGQVVLTRYNNK---TYTIDDVLWDNTAG
KTVF-KDSKG--DEITIAAYMKRQYNIDIQDLGQPLLVSKGEDSLVKLVPELCFMSGLSD
AQRSNFQL-MKAYGEVTRLRPEQRMSRYIGFGRRVAESAEATQKLANWGLSLVPQPVELT
GRQLKPVEIIFGDK------TI-TADAMTAEWSIQSAKVIDQGGLVKWAFVFSRRNEGV-
---AKEFYGSLERVARGMGMNCAPP-APYPVD--NMRGQ-LKNACQAAA-DCKMIIVMLD
KDRSQYEIVKKITLVEFGIPSQVFVIHTLKKNMMSVCTKIMQQLCVKLGGSIWKVKIPLN
----KVMICGFDTYHDSS----ARGKSVGGFVATVDQEFTKYYSRSFHHEVR---GEISH
FLLPCLTEALKIFSDRN-GSLPDKIIFYRDGVADNQLRAVHQVEVPQILDAITRFGGSTN
AKLAFVVVQKRIRPRFFLKDT----GRLANPLPGTIVDNTVTNPRSYDFYVVAQSVRQGT
VTPTRYNIIYETSELSSSHHHQLAYRLSHLYYNWPGTIRVVAPCHYAHKLAFLIGQHVHD
T---------------------NIHRNLRHSLYYL
>Lsq.50308 
YRFSNSKVTFVRFKVKIMET------------------------------------AGRA
RG--------------RARGR---------------GDAGEGL-----------------
-----------------------------TTPGP-DAPSDVS-------KSEAT------
--TAMPRGGIA-----------PRGR--------EQSGPVD-------------AKGRME
RL-----VIPLTRPTQGKMGEPVELVSNFFKIQGGTWCMYEYHVDFEPEIDFLSLRGQLV
RAHKD----KIG-EVFSFNGAN-LITPKNL-GEENMWHSKRESDGAT---INLRVRRTGE
---------VSPDS----D----EAVRILDIAIRHMQTLELKQSKRDFFD-PA-A-----
-------------AINMQNFGMTIWPGYAMTITKYENELLLNMDIIHRVM-RTDTCYDML
RKIFE-EARR-NNID----P---KEAVAKELIGTIVLTKYNNK---THTIDDILWPPENC
PLTK-FERKG--EQISIADYMRTQYNVVIQDVKQPLLVTR-EGRVDKLVPELCFMTGLTD
AQRADFRL-MKEFGEITRLNPTNRMQRYTDFGRRVANCEKARQILSDWNLRLDPQPLRLR
GRLLPPIELSTGSA------PI-RPD-QSAEWSIKNMKACDP-PMDPWVLIFPRRDEQA-
---ARELSDAVCRIGSGLGIQCPPP-KPLPID--NTRADGYKAACQQAS-NVKLIMCLLG
KDRQIYEAIKKFTLVDVGIPSQCVVVNTLRKGMMSVVTKIMQQVCVKLGGALWSVPIPCK
----TAMICGFDTYHDSA----ARGKSVGGFVATIDPTFTKFYSRSFGHDAR---GELSH
HLVVCLSEAIKTYHSKN-GVLPAIILFYRDGVADNQLKAVHDSEVQQLKEVAKQFGPDYQ
PKMSVIVVQKRIRPRFF-AIG----PQINNPTPGTVVDNTITNPKAYDFYVIAQSVRQGT
VTPTRYNIIHESTTLQPDHHHQLAYRLSHLYYNWPGTIRVVAPCHYAHKLAFLVGQHVH-
S---------------------ETHRNLWNKLYYL
>Cel_prg1  
-----------------MAS-------------------------------------GSG
RG--------------RGRGSGSN------------------------------------
------------------------------------------------------------
------------------------------------------------------------
-------PDLFIRQKTGSSGQPQKCFANFIPIEMTDYSIYQYHVEFEPTVDSKANREKML
RDNND----EIG-HHFVFDGMI-LYLKEEWEQNQM-IEVQHPIDRSL---ICIRFKQTNR
---------FLVDD----P----QTINIFNTIIRRSFDLQLTQLGRNYFN-WG-D-----
-------------SRAVPDYNMSILPGYETAIRMYEENFMLCVENRFKMV-REESMYILF
HKELR-SCQN-NPQR----V---QEKMNEMYGGTTIITRYNNK---LHRYTRLDYSISPL
SEF---VKDG--QSITLKEYFKNQYGIEITVDDQPIIISEEPPQVSYIVPELCFPTGLTD
EMRKDFKM-MKEIAKHTRMSPQQRLVESRKLIVDLSKNEKVMECFKYWGISLGQDLANVQ
ARVLKSEPLQG--KK--------TYEGKQAEWAVKECGIYRGSNMTNWIVIGPGSGNSGL
--LSQKFIEEARRLGKILQVQLGEP-MCVPIR--GISPNDYLEGVKGAIK-IHMLVVMLA
DNKTRYDSLKKFLCVECPIPNQCVNLRTLGENLGSIVLKIVLQMICKTGGALWKVNIPLK
----NTMIVGYDLYHDST----LKGKTVGACVSTTSNDFTQFYSQTRPHENP---TQLGN
NLTHFVRKALKQYYDSNDQTLPSRLILYRDGAGDGQIPYIKNTEVKLVRDACDAVSNKVK
IKLAFIIVTKRVNMRILKQGSS--LDNAINPQPGTVVDTTVTRPERMDFYLVPQFVNQGT
VTPVSYNIIHDDTDLGPDKHQQLAFKLCHLYYNWQGTVRVPAPCQYAHKLAFLTAQSLHD
----------------------DANGCLRDKLFFL
>Cel_prg2  
------------------------------------------------------------
------------------------------------------------------------
------------------------------------------------------------
------------------------------------------------------------
---------------------------------MIDYSIYQYHVEFEPTVDSKATRENML
RQPSV----EIG-KHFVFDGMI-LYLKEEWDQNQM-IEVQHPNDNSL---ICIRFKKTNR
---------FLVDD----P----QTINIFNTIIRRSFDMKLTQIGRNYFD-WD-N-----
-------------SRAL-------------------------------------------
RKELR-SCQN-NRQR----V---QEKMNEVYGGSTIITRYNNK---LHRFTRLDNEITPL
SKF---QKDG--EQIILKEYFKNQYDIDITDDEQFIIISEEPPQVNYIVPELCFPTGLTD
EMRKDFKM-MKEIAKHTRMSPQQRLDETRKLITKLSQNQTMMECFQYWGISLGQDLANVQ
ARVLKSEPLQG--KR--------QYEGKQAEWAVKECGIYRGSNMTNWIVIGPGSGNSGL
--LAQKFIAEARNLGRTLQVQLGEP-MCVKIN--GISPNDYLEGLKAAIK-IHMLVVMLA
DNKTRYDSLKKYLCVECPIPNQCVNLRTLGENLGSIVLKIVLQMICKTGGALWKVNIPLK
----STMIVGYDLYHDST----LKGKTVGACVSTTSNDFTQFYSQTRPHENP---TQLGN
NLTHFVRKSLKQYYDNNDKTLPSRLILYRDGAGDGQIPYIKNTEVKLVRDACDAVSNKVK
IKLAFIIVTKRVNMRILKQGSS--SKSAINPQPGTVVDTTVTRPERMDFYLVPQFVNQGT
VTPVSYNIIHDDTGLGPDKHQQLAFKLCHLYYNWQGTVRVPAPCQYAHKLAFLTAQSLHD
----------------------DANGYLRDKLFFL
>NamPIWI   
------------------------------------------------------------
------------------------------------------------------------
------------------------------------------------------------
------------------------------------------------------------
------------------------------------------------------------
------------------------------------------------------------
------------------------------------------------------------
---------------------MEVWPGFETAVRQYEDHLMLCIENRFKMI-RTQSVWQIM
CFERD-RVRG-DKSR----F---QAVLEECLVGET-------------------------
-------------------------------------ISQEAPQMAYLLPELVYPTGLTD
SMRRDFRH-MRELSNHTRLDPEKRRRTTERLIEKILANERCRMLMRNWGISLHNKLVTFE
SRELEPEKLFGYNRD--------GYVGQRAEWAVKNNGSFRGVELTNWVVIAPSSNDGER
--LSN----EIEHIYSALQVKYGNP-VRHFCR--DTTARGYHTAVQEAMA-IHMMVLILS
DSKTRYDVLK--------IPSQCVQLSTLGRNFGSIVLKIALQMNCKMGGALWRVIIP--
------------------------------------------------------------
------AKALNKYYQCNGKTLPEKIFLYRDGVGDGQIPYVKDQEVRLVQKACADAEKNFK
IKLAFIIVTKKVNMRIFK-GNP--DSRLTNPDPGTVVDSVVTRPERYDFYLVPQYVNQGT
VTPVCYNVIYDDTNLAPDRHHKLAFKLCHLYYNWQGTVRVPAPCQYAHKLAFLVAQTIHK
----------------------EANEHLRNKLFFL
>Sle58342  
-----------------MSE---------------------------------------G
RG--------------RARGY-------------VPPREAE--------PQHSEQPGTRR
A-------------------------FDIGHSTS-GHDNGNG-------NGDRP------
---SGGRTS-------------HRGGMQRDA---ESARPSRRL-----PRGRRAIQEDEA
TVVFTGH-------TEEDKRQHVTLYANYVRFAR-KLMIYQYRVEFSPEFDNRRGRGDII
RSLLN--------KPIRFDGRELLFSTAPLDGGDAPMHFPHPSVSGN---LEVTITQTNR
---------FGTTD----P----QTIQFLNVSFGNDMRIGMKRIQRHHFFVHA-R-----
-------------RVQGRDAHLEVLPGFSTAYSERDAGLLLNVDMVSKVL-RSETARQTM
QAAIA-RSN-------------DPNEAARAVIGLVVYAKYSNQ---TYRIEDVDWSQSPS
STF---DKGG--ERISYCDYFKRRWNLTITDLQQPLLIAKGAPERVNLIPELVYLTGLTE
EMRRDFTL-TRSMAQTTNVAPDARYQRITALFGAMSNSREVQNDWKRLGLQFDTDLITIK
APVLQPEDILFAGEK-----KVTYESPDNPDWSMRDTRMLEGARLERWIVLYPSRLENE-
---TRQFVESFQRVARGLGIDVRDP-TPEPVN--NDAPTTLSTALNRLLQ-YQLVMCVLT
SKKDSYDTIKKTCCLRYPVPSQVLLARTITDKVMSVATKVAIQVNAKLGGEPWTLAFKGL
----KAMIVGVDVYHDTT----KREHSHVAMVSSLNHKFTRYYTQTQAQIAG---QEHAM
SMETMMVNAINAYRSFN-GEKPKRVIYYRDGVSDGQLGTIVNDELEQINNAIRRIMADCN
IKLNAVVVKKRINTRLLLKN-----GGIRNPRPGTIVDTEITMPNWCDFYLVSQSVRQGT
VAPTHYNIVCNGEPFTLDRCQKLTYKLTHMYFNWNGTIRVPAPCQYAHKLAFITGESLHE
----------------------NAHSALSDKLWFL
>Bse40309  
-----------------MS---EQQAG---------------------------RARGRG
RA---APAPAPGVVPPQGRGR---------------GRGG---------V---PGPAAPT
PQPP--------------------------QPQP-PT----------------------D
AGRGRGRGVAPTGLEEDAKLHVGSGSQPP-----TNGRGAT-------------AGGARG
DRPAGPRIEQNVRPKHGSAGRKVNLLTNYVRFSKLRGKFYVYDVNLREFRKSHKDKILLL
NQMMDQ--GLLPNGAVAYDGRR-AYTSTKWTEE-DVATVEFQ----G---KNVSFRKVDE
---------CLEDT----E----QYYQMINIIFQNAQVMGQQRIGRSYFI-SP-NATP--
-SGGGA-KSVGWKPNVSQIDNFHLLWGFEIAVQRGSEIPIAHVDKINRIL-NIGTVLDAV
RS----------------------PESMQELMGRTVMTKYNNR---TYQINDFDLNLTLD
SMF--TTADATEHQISFRKYFADRHGIQLQQTKQPFVVSR----TILLPSEVCYLTGFSE
REKRDYQR-NRQFNDMTKRLPGDRKNDIGHFHQWVDSEGSTRRLLKSWDLEFSAQSLPIE
GRELPPVQIVCSNPR--------DPDVNNGEWDVRNIRLAPAKPEPVKVGVL-YRHPMNY
----QGFLRNLKRVSDGMNFTMNEI-GGDDIQPYNAQARDIGRLLSEFQ--YDI--VLCM
LREGDYTAIKT-CSVDTGLVTQCITKRNAEDKGPSIATKVALQMACKLGCDAWSVKN-MG
----VTMFVGMDTFHSKS-----KNVSVHASVFTINKLYTQYVSLANKSDGR---AEFQN
FITSHFTTALETFAQQN-RRCPDRIVVFRDGVSDSQLSAMKEQEVGEMKKAIGTW-ENAP
PRFTVVVVKKRIATRYYTERD--------NPAPGTVVDKTIVKPNFLEFFLVSQFTRQGT
VTPTNYNVIEDNPPVNPLDIQSATYALSHLYFNWPGTIRVPAPVHYAHRLAFLVGQSIPT
FR--------------------DLHVNVRTKLWYL
>Kam1053   
------------------------------------------------------------
------------------------------------------------------------
------------------------------------------------------------
------------------------------------------------------------
------------------------------------------------------------
------------------------------------------------------------
------------------------------------------------------------
------------------------------------------------------------
------------------------------------------------------------
---------VT-----FRQYFDSRYGIQLRARRQPFVISN----TLTLPGEICYLTGFSE
RERMNMQR-NRDFSAYTKRNPGERLRDVPDFMEWVNSNSRSDEFLRKWKMSLNARPLEVR
GTILP-CPVVISESQ--------GKVTGRSEWDIRNVRLEHPTDREFHVGILNNRNGRNV
----EQLCNVMQKVARGMNFRMRPI-DHQDYVEFDPNLGSIGAKLAEFQ--YDI--VLCL
VDGRSYQNIKI-ATLNSGLLTQCMTKRTAEAKIQSILTKVVLQMGCKLGQDAWKLNEFLG
A---PTMFVGLDTYHNKS-----ARTSIQASVFSYNRDFTKYMSLANTENGR---TEMQT
NLCSHFLEALKYFYNVN-GILPGNIVVYRDGIGDGQLEYCKLTEVAEIRKAIDSYRENDD
-RLIFVVVKKRISCRFMASRQ--------NPLPGTVVDTQIVKPNFYEFYLVSQSTRQGT
VSPANFNVLEDTLGEKFLHLQRVSFWLTHLYFNWSGTIRVPAPVHYAHRLAEFMGK-IGS
SR--------------------GFDQKLRNKLFYL
>Kam3316   
------------------------------------------------------------
------------------------------------------------------------
-----------------------------------DM----------------------D
SSRARGRG------------------RVE-----ANGKVSN-------------VTQAMG
DE-KGPRVEKNLAPTERRGGEPVNLLCNFLEITDLTTQFYIYDTNMAEFGKIFKTRFGVA
KKIMED--S---KGAFAFDGRR-IYTPVELVAEGEVSSLEVS----G---KNVTVRRVGV
---------GYPNT----E----EYYQLLNIIFNNIQVMGQERIGRGYYK-SA-N-----
--NASR-STSRCEPGVVQIENFKLLSGYSTTIQRGTNKCLMYIERCHRVL-NANTVLDAG
RS-----------------------FSYDELIGRDVMTPHNNK---IYKVNDIK-EMSID
DVF--EAGGVT-----FRQYFQTRYGIELTARRQPFVISN----TLTLPGEICYLTGFSE
RERINMQR-NREFSTYTKRHPGERLNDVPDFMEWVQSNRNSEEYLRKWKMSLNAKPFAVK
GTLLP-SPVVISQAE--------GRVTSRSEWDIRNVRLEHPPEREFYVGILNNRNGRNV
----EYLCQIMQKVAKGMNFRMKPI-DNEDYDEFDPNLGAIGDKLAEFQ--YDM--VLCL
VDARSYQNIKI-ATLSTGLLTQCMTKRTAEAKIQSILTKVVLQMGCKLGQDAWKLKDFMG
A---ATMFIGLDTYHNKS-----ARTSIQASVFSYTKDFTKYMSLANTENGR---TEMQT
NLCSHFLEALQFFKRVN-GVLPANIVVYRDGIGDGQLEYCKMTEVAEVKKAIDGYRENDD
-RLIFVIVKKRISCRFMTTKQ--------NPLPGTVVDSQIVKPNFYEFYLVSQSTRQGT
VSPANFNVLEDTLEERALHLQRVSFWLTHLYFNWAGTIRVPAPVHYAHRLAEFMGK-IGS
SR--------------------AFDKKLRSKLFYL
>Mfu45028  
---------------------------------------------------------MEG
K--------------PKGRGR---------------AR-----------PQASVQPGRPQ
MP----------------------------------------------------------
--VVPAVAPPRSNPSVETK--SMQSMSI------------E-------------KKGPRG
D----IKIEADVQPKIGNIGQAVQLKTNFATFRHLDSDFNVYDVRF-NFPQTFSRKFEQL
KDLQNS--SHLPKGPFAFDGVR-VYATQSWTPD-DDTPVQLQL-DAN---KMISIRKVSY
---------GVVNS----E----QYFHLLNIIFNNVQVLGQDRIGRSYYM-PC-NSK---
--QGDV-RDDGIRPTVINFEHLSLHGGYETAFQRGTSTTLMHIDKSHRIL-SQKTAFDFL
AECG--------QGN--------YGPKKSEILGRSVMTKYNNK---TYTVNDIKENVNIE
DQF--PVESKSKKMTTYREYFRDRYNLTLNHKMQTFIVSRDSTRELLLPSELCFLCGLSE
TEKANYQR-NKAFNEITKKGPNQRVNDVRDFQRWINTNPQTGAFLKEWGIEFGNENLTVT
GRELPCPPVVAFNPR--------SGKIVRGEWDPKDIKITSP--REFKVGVL-LRQPMQ-
----RTFLQNLAQVSSQMNFKINQI-TNDDI--VTMRDSNISADLKEFL--YDI--VLVA
IRPQDYSQIKS-LTVQTGLLTQCIVKRNFEDKGMSIATKVAIQMACKVGLDAWRVRYTPR
L---KTMCVGMDTYHNKS-----QKKTVHAAVFSYNPYFTQYINVAWVDSGR---QELNT
RMGIYFKKALDAFLEKN-NFLPQRIVIYRDGVGDSQLESTKAQEVDALKKELEEIAPN-P
PHLVFIIVKKRINARFFLARG----HQIANPSAGTVVDQGIVKPKFYEFFLVSQLTRQGC
STPSNYNVLEDTCPLSPGDIQQLSYSLTHLYFNWPGTIRVPAPVHYAHKLAFLIGQSVPQ
FQ--------------------DIFKTVSDKLFYL
>Mfu83791  
----------SSTVRRSLS-YRSVTLY---------------------------QRSMEV
K--------------NKGRGR---------------AR-----------AQSVSTPGTGS
NA----------------------------------------------------------
--SQVRTAPMPKPAAGSTS--GIQGLSL------------D-------------GDKPRG
D----GKIEADVQPKIGNSGKVVQLKTNFATFKHLDQDFNIYDVHF-SFPIGPKQKIDQL
KNLQAI--GHIPKGPFTFDGRR-VYALGHWTPD-PNTPIQLQL-DTE---KMISIRKVSS
---------GTVAS----E----QYYQLLNIIFNNVQVLGQDRVGRGYYM-PC-NSK---
--QGDV-KDDGVKPTVINFEHLSLHGGYETAFQRGTNITIMHIDKSHRIL-SQKTAFDFL
SECG--------QGN--------YGPKKSEILGRTVMTKYNNK---NYTVNDIKENVNID
DSF--EVENRTKKLVSYRSYFKERYNISLRHSQQTFVVSRDTTRELLLPSELCFLCGLSE
TEKANYQR-NRAFNEITKKGPSQRVNDVRDFQRWINTNSQTGSFLKEWGIEFGSENLSVN
GRELPCPPVMAFNTK--------TNRVVRGEWDPKDIKIQSQ--KVYKVGVL-LRQPMQ-
----RNFLQSLAQVSNSMNFTINQL-TADDI--VVMRDSNISADLQEFL--YDI--VLVA
IRPQDYAQIKS-LTVQTGLLTQCIVKKNFEDKGMSIATKVAIQMACKLGLDAWRVRYTPK
L---RTMIVGMDSYHNKS-----QKKTVHAAVFSYNPYFTQYINMAWTDTGR---QELNT
RISVYFKKALDAFFEKN-NFLPQRIVVYRDGVGDSQLEMTKTQEVESLKAELASISPN-P
PHIVFVIVKKRVNARFFLSKG----ANSFNPSAGTVVDQVLVKPNFYEFFLVSQLTRQGC
STPSNYNVLEDTSPLSPGDIQQMSYSLTHLYYNWPGTIRVPAPVHYAHKLAFMIGQSIPQ
FK--------------------ECHKSVADKLFYL
>Mfu59068  
-------------VQSLMSILRDEQVG---------------------------E--GKG
R--------------SRGRGR---------------AR-----------VQD-QAPGASS
SSNV--------------------------RPTV-ET----------------------Q
HDNNIQASSNPQNYEAASQ--GVKGLSIP----------TN-------------PSQARG
D----PRIEANVQPKVGHTGQIVQLKTNFCTFQRLEENFNIYEVRF-SFPLTFNRKIDQL
KAIQNL--GNLPIGPFAFDGMR-VYTPQSWTPD-PNTPIQLQL-DPV---KVISIRRVSF
---------GTFNS----E----QYYHLLNIIFNNIQVLGQDRVGRGYYM-PC-NSR---
--AGGG-INDGVKPTVINFEHLSLHGGYETAFQRGTLITIMHIDKSFRIL-SNKTAWDFL
AEC---------TGN--------YGPKKSEILGRTVMTKYNNK---TYTVNDIKENVKID
DEF--EVEGKSKKSVSYRSYFKERYNIDLRHQSQTFIVSRDTTRELLLPSELCFLCGLSE
TEKANYQR-NKAFNEITKKGPTHRVNDVRDFKRWVTNDPATSSFLSEWGIAFGSDNLCVP
GRELPTPPVLSYNPT--------ASKIVRGEWDPKDIKVSSP--KVYKVGIL-LRQPMQ-
----RQFLNLLAQVSSQMNFTFNQI-TEDDI--VTMRDSNIGVDLKEFL--YEI--VLVA
IRPQDYPQIKS-LTIQTGLLTQCILKKNFEDKGMSIATKVAIQMACKLGMDAWRVRYTPD
L---KTMVVGMDTYHNKS-----QKKTVHAAVFSYNPYFTQYVSLAWVDSGR---QELNT
RMGIYFKKALNSFREKN-NFLPGRIVIFRDGVGDSQLEATKSIEIECLKTELESFSPN-P
PHLIVIIVKKRVAARFFLTRG----PQVMNPNAGTIIDQQIVKPNFYEFFLVSQMTRQGC
STPSNYNVLEDTCILGPGDIQQLSYTLTHLYFNWPGTIRVPAPVHYAHKLAFLIGQSVPQ
FS--------------------EINELVSDKLFYL
>SmeT002173
------------------------------------------------------------
------------------------------------------------------------
------------------------------------------------------------
------------------------------------------------------------
------------------------------------------------------------
------------------------------------------------------------
------------------------------------------------------------
------------------------------------------------------------
------------------------------------------------------------
------------------------------------------------------------
------------------------------------------------------------
------------------------------------------------------------
-----NFINDVEYELENMRISARVG-R------VNTGPNEMEKCLNDSI-CAKM--SLVF
TDDRVYAKVKS-FTMSTGLLTQCVTTRNARNRRKVVSSKAVLQIFAKFGYDPWTVVL-LK
----PTMIVGLDTYHNKS-----SKKSIQASVFSTNESFTQYLSFVNSPKGR---QEFHK
TVNNNFGSTLEYFKKQF-NISPQRILVYMNGVGDNQLQFTKNFEVEAMKQLIENIKSN-P
PQIIYVIVKKRIGTKLFNRGN--------NPNPRTIVDKEIVKPN--GFFLVSQRTTKGT
ATPTNYNVLEDTRLITPNELQRITYALTHLYFNWMGTIRVPVPVHYAHRLAELVGKVHKG
SN------------------PVSINERIRNRLFYL
>SmeT030029
------------------------------------------------------------
------------------------------------------------------------
------------------------------------------------------------
----------------------------------MNNNGAN-------------ITETTA
RAA----VEPNLQPKVGDLGRAVKLQSNFTKFSVLSEKYMMYDSAFSQVGMSPKVKLQFI
VRVCQK--FRLP-GAFCFDGRR-IFTSEKWHGESDIQEFSDD----E---KKMTLRLVST
---------VIPET----E----EYYQMVNVLLNNLQILGQERIGKGYFL-SP-NIK---
--KEDVPRNSG--PTYFETNSFKVLGGFGTTLQRGTKTTLLYIERINRVL-NDNSVMKAY
NR-----------------------RTIDQLIGRDIITKYNNK---TYRISEIK-EMSVD
EKF--EMSG---RTLSYAEYFKERYNIRLSQRDQPFVLTRDKDMTLNIPGELCFLCGFSD
QEKSNMDL-QKNLGCVLKREPRERLDDIPAYCNWIKNSDVASGMCNKWKLKFDNRPLEIE
GRELPGADVISGGCK--------INEKIADDWKFGRVQFNIKRDHEIDVVIV-DRNDFQY
----KNFINDVEYELKNMRISARVG-R------VNTGPNEVERCLNDSV-CAKM--ALVF
PDDRVYAKVKS-FTMSTGLLTQCVTTRNARNRRKVVSSKTVMQIFAKFGYDPWTVVL-LK
----PTMIVGLDTYHNKS-----SKKSIQASVFSTNESFTQYLSFVNSPKGR---QEFHE
TLGNNFGSALGYFKKQF-NIFPQRILVYRDGVGDSQLQFTKNFEVEAMKLLIENIKSN-P
PQIIYVIVKKRIGTKLFNRGN--------NPNPGTIVDKEIVKPNFYEFFLVSQRTTKGT
ATPTNYNVLEDTRLIPPNELQRITYILTHLYFNWMGTIRVPVPVHYAHRLAELVGKVHKG
SN------------------PVSINERIRNRLFYL
>SmeT030033
------------------------------------------------------------
------------------------------------------------------------
------------------------------------------------------------
----------------------------------MNNIGAN-------------ITETTA
RAA----VEPNLQPKVGDLGRAVKLQSNFTNFSVLSEKYMMYDSAFSQVGMSPKVKLQFI
VRVCQK--FRLP-GAFCFDGRR-IFTSEKWHGESDIQEFSDD----E---KKMTLRLVST
---------VIPET----E----EYYQMVNVLLNNLQILGQERIGKGYFL-SP-NIK---
--KEDVPRNSG--PTYFETNSFKVLGGFGTTLQRGTKTTLLYIERINRVL-NDNSVMKAY
NR-----------------------RTIDQLIGRDIITKYNNK---TYRISEIK-EMSVD
EKF--EMSG---RTLSYAEYFKERYNIRLSQRDQPFVLTRDKDMTLNIPGELCFLCGFSD
QEKSNMDL-QKNLGCVLKREPRERLDDIPAYCNWIKNNDVASGMCNKWQLKFDNRPLEIE
GRELPGADVISGGCK--------INEKIADDWKFGRVQFNIKRDHEIDVVIV-DRNDFQY
----KNFINDVEYELKNMRISARVG-R------VNTGPNEVEKCLNDSV-CAKM--ALVF
PDDRVYAKVKS-FTMSTGLLTQCVTTRNARNRRKVVSSKTVMQIFAKFGYDPWTVVL-LK
----PTMIVGLDTYHNKS-----SKKSIQASVFSTNESFTQYLSFVNSPKGR---QEFHE
TLGNNFGSALGYFKKQF-NIFPQRILVYRDGVGDSQLQFTKNFEVEAMKLLIENIKSN-P
PQIIYVIVKKRIGTKLFNRGN--------NPNPGTIVDKEIVKPNFYEFFLVSQRTTKGT
ATPTNYNVLEDTRLIPPNELQRITYILTHLYFNWMGTIRVPVPVHYAHRLAELVGKVHKG
SN------------------PVSINERIRNRLFYL
>SmeT030034
------------------------------------------------------------
------------------------------------------------------------
------------------------------------------------------------
----------------------------------MNNIGAN-------------ITETTA
RAA----VEPNLQPKVGDLGRAVKLQSNFTKFSVLSEKYMMYDSAFSQVGMSPKVKLQFI
VRVCQK--FRLP-GAFCFDGRR-IFTSEKWHGESDIQEFSDD----E---KKMTLRLVST
---------VIPET----E----EYYQMVNVLLNNLQILGQERIGKGYFL-SP-NIK---
--KEDVPRNSG--PTYFETNSFKVLGGFGTTLQRGTKTTLLYIERINRVL-NDNSVMKAY
NR-----------------------RTIDQLIGRDIITKYNNK---TYRISEIK-EMSVD
EKF--EMSG---RTLSYAEYFKERYNIRLSQRDQPFVLTRDKDMTLNIPGELCFLCGFSD
QEKSNMDL-QKNLGCVLKREPRERLDDIPAYCNWIKNNDVASGMCNKWQLKFDNRPLEIE
GRELPGADVISGGCK--------INEKIADDWKFGRVQFNIKRDHEIDVVIV-DRNDFQY
----KNFINDVEYELKNMRISARVG-R------VNTGPNEVEKCLNDSV-CAKM--ALVF
PDDRVYAKVKS-FTMSTGLLTQCVTTRNARNRRKVVSSKTVMQIFAKFGYDPWTVVL-LK
----PTMIVGLDTYHNKS-----SKKSIQASVFSTNESFTQYLSFVNSPKGR---QEFHE
TLGNNFGSALGYFKKQF-NIFPQRILVYRDGVGDSQLQFTKNFEVEAMKLLIENIKSN-P
PQIIYVIVKKRIGTKLFNRGN--------NPNPGTIVDKEIVKPNFYEFFLVSQRTTKGT
ATPTNYNVLEDTRLIPPNELQRITYILTHLYFNWMGTIRVPVPVHYAHRLAELVGKVHKG
SN------------------PVSINERIRNRLFYL
>SmeT032534
------------------------------------------------------------
------------------------------------------------------------
------------------------------------------------------------
----------------------------------MNNNGAN-------------ITETTA
RAA----VEPNLQPKVGDLGRAVKLQSNFTKFSVLSEKYMMYDSAFSQVGMSPKVKLQFI
VRVCQK--FRLP-GAFCFDGRR-IFTSEKWHGESDIQEFSDD----E---KKMTLRLVST
---------VIRET----E----EYYQMVNVLLNNLQILGQERIGKGYFL-SP-NIK---
--KEDVPRNSG--PTYFETNSFKVLGGFGTTLQRGTKTTLLYIERINRVL-NDNSVMKAY
NR-----------------------RTIDQLIGRDIITKYNNK---TYRISEIK-EMSVD
EKF--EMSG---RTLSYAEYFKERYNIRLSTRDQPFVLTRDKDMTLNIPGELCFLCGFSD
QEKSNMDL-QKNLGCVLKREPRERLDDIPAYCNWIKNSDVANGMCNKWQLKIDNRPLEIE
GRELPGADVISGGCK--------INEKIADDWKFGRVQFNIKRDHEIDVVIV-DRNDFQY
----KNFINDVEYELKNMRISARVG-R------VNTGPNEVERCLNDSV-CAKM--ALVF
PDDRVYAKVKS-FTMSTGLLTQCVTTRNARNRRKVVSSKTVMQIFAKFGYDPWTVVL-LK
----PTMIVGLDTYHNKS-----NKKSIQASVFSTNESFTQYLSFVNSPKGR---QEFHE
TLGNNFGSALGYFKKQF-NIFPQRILVYRDGVGDNQLQFTKNFEVEAMKLLIENIKSN-P
PQIIYVIVKKRIGTKLFNRGN--------NPNPGTIVDKEIVKPNFYEFFLVSQRTTKGT
ATPTNYNVLEDTRLIPPNELQRITYVLTHLYFNWMGTIRVPVPVHYAHRLAELVGKVHKG
SN------------------PVSINERIRNRLFYL
>SmeT069984
------------------------------------------------------------
------------------------------------------------------------
------------------------------------------------------------
----------------------MEEIPVK-----VAKLEAN-------------GSETRG
KMG----VEPNLQPKTGNIGRTVKLQSNFTKFSVLSEKFMMYDSVFSQVGLSPKVKLQFI
VRVCQE--NKLP-GAFCFDGRR-LFTSEKWHGESDIQEFSHD----E---KKMTLRLVST
---------ILPET----E----EYYQMINVLLNNLQVLGQERIGKGYFL-SP-NIT---
--KDEVPRNSG--PTFFETNSFKVLGGFGTTLQRGTKTTLLYIERINRVL-NDNSVMKAY
NR-----------------------RSIDQLIGRDIITKYNNK---TYRISEIK-EMNVD
EKF--EMGG---RTLSYAEYFKERYNIRLTQGDQPFVLTREKDMTLNIPGELCFLCGFSD
QEKSNMDL-QKNLGCVLKREPRERLDDIPAYCNWIKNSDAATGMCNKWQLKIDNKPLEIE
GRELPPCDVISGGSK--------INEKMGDDWKFGRVQFDIKRDHEIDVVIV-DRNDFQY
----KNFMNDVEQELRNMRIDARVG-K------VNTGPNDVERCLNDAA-CAKM--ALVF
PDDRVYAKVKS-FTMSTGLLTQCVTTRNGRNRRKVVSSKTVMQIFAKFGYDPWTVEI-LR
----PTMIVGMDTYHNKS-----SKKSIQASVFSINSTFTQYMSFVNSPKGR---QEFHE
TLGKNFNLALEDFKKRY-DILPQRILVFRDGVGDNQLQFTKNFEVDAMKPLIENIKGN-P
PQIIYVIVKKRVGTKLFNRGN--------NPNPGTVVDKEIVKPNFYEFFLVSQRTTKGT
ATPTNYNVLEDTRLMAPNELQKITYALTHLYFNWMGTIRVPVPVHYAHRLAELVGKVHKG
SN------------------PVAINERIRNRLFYL
>SmeT070309
------------------------------------------------------------
------------------------------------------------------------
------------------------------------------------------------
------------------------------------------------------------
----------------------------------------MYDSAFSQVGMSPKVKLQFI
VRICQN--NKLP-GAFCFDGRR-LFTSEKWHGESDIQEFSHD----E---KKMTLRLVST
---------ILPET----E----EYYQMVNVLLNNLQILGQERIGKGYFL-SP-NIK---
--KEDVPRNSG--PTYFETNSFKVLGGFGTTLQRGTRTTLLYIERINRVL-NDNSVMKAY
NR-----------------------RSIDQLIGRDIITKYNNK---TYRISDIK-EMSVD
EKF--EMGG---RTLSYGDYFKERYNIRLTEGVQPFVLTRDREMTLNIPGELCFLCGFSD
QEKSNMDL-QKNLGCVLKREPRERLDDIPSYCNWISNNSVASGMCNKWQLKIDNRPLEIE
GRELPPCAVISGNAK--------INDKFPDDWKFGRVQFNIPSSHEIDIVIV-DRNDFQY
----KNFINDVEYELKNMRISARVG-Q------VNTGPNDVERCLNDSA-IDKM--ALVF
PDDRVYAKVKS-FTMSTGLLTQCVTTRNGRNRRKVVSSKTVMQMFAKFGYDPWTVEL-LR
----PTMIVGMDTYHNKS-----SKKSIQASVFSINSTFTQYMSFVNSPKGR---QEFHE
TLGKNFGSALGHFKKEY-DFFPQRILVYRDGVGDSQLQFTKNFEVDAMKQLIEEMKSN-P
PQIIYVIVKKRVGTKLFNRGN--------NPNPGTIVDKEIVKPNFYEFFLVSQRTTKGT
ATPTNYNVLEDTRLMPPNELQKITYALTHLYFNWMGTIRVPVPVHYAHRLAELVGKVHKG
SS------------------PVNVNERIRNRLFYL
>SmeT036375
------------------------------------------------------------
------------------------------------------------------------
------------------------------------------------------------
------------------------------------MDSTN-------------VTSDPN
LRP----IEPALQPKIGKDGRVVSLKSNYANFNIKEGPFYMYDVVMENKSIRTKLELLLA
YANSKN--NGQP---FCFDGRR-LFTTSKWHSDEDTENLVIK----D---VEISIRLLTT
---------FLKNS----E----EYYQMINIVFNNIQIMGQEKIGRQFFL-GS-NCE---
--SGGI--REG--PSFFKMDNFKILGGYSTTITRGTNSTLLYLERINRVL-NENNVVSVY
RR-----------------------DQIDQLIGRDIITKYNNK---TYRISDIK-EMDVN
DEV--QLGD---KKISYLNYFKQRYNINLKNDKQPFVISRETDQSLSIPGELCYLCGFSD
SERSNINL-QKNLGTVLKREPRERLNDIRDFCKWTGAGKSKDYM-KSWGMCIEEQPITIR
GRELAPVDIFSNEVK--------INTKIPDDWKFGEIKFDVPKGHRFGVLVV-DRNPSHF
----NNFIEDVKREIGRLRINYTMD-S------ISSRSNEVEDALTDFI--VHM--ALVF
PDDKVYAKVKN-FTMSTGLLTQCVTQRNGRDRRKTVADKSVMQMFSKLGYDPWGINL-MA
----PTMIVGLDTFHSKT-----GKRSVQASVFSISAKFSQYISFVNSSKGK---NEFHE
NLGKNFLTALTTFQNKF-NTMPLRLIIYRDGVGDSQLAFTKKFETDAVMKMIEKIENQ--
PQIIYVVVKKRISVKFFKDGA--------NPNPGTVVDEKIVKPNFYEFYLVSQKTTKGT
ASPTNYNVLMDTKFMSPSVLQQITYSLTHLYFNWMGTIRVPVPTHYAHRLAELVGKIHRG
VT------------------PPAINDRIRERLFYL
>Rro24399  
-----------------------MEQ----------------------------------
---------------PRGRGR---------------GRGA---------VPQSTVPQPVS
SSTA--------------------------WPQA-TTGTSAG-----------------Q
ATPSTARSAWPQATVSAPIVDSRQTPSASGG--NPSGRGGP-------------AKGAAD
D------EEDILGPRTGKSGQVMNVATNYVSFNALAFKIIMYDSNFSVKAKFVPDRFRLM
RDLQVK--GLLPKGPIAYDGRC-VFSATPLGDT-ESILINLDNSGPG---AAISFRKIME
---------IPPGS----D----QWFRVVNVIFALCQQLGQKKHGLDFFV-PP-TTDLKN
ITFDDP-NQESFMPRRFNLNSFELLQGYSVTLHRSLVFPMMLVGGTHRLA-NLNTALDEF
DKGG--------------------PRAKASMPGRTVLTRHNNK---NYIVVDVIDNVSLD
DTF--EAGG---KPVSYRNYFMERYGIQLSKSRQPFLKLKEVQPDINVPSELCYLTGFSE
QEKATFQR-DRDFNSMCRKAPEQRVSDVSRFCQFISCKEETKSLLREWNLDIRPQALQVK
ARVLDICQRFRQTAS--------LNA--------RAIKATKPANAVITIAVI--QGGMRI
ANVVNTYFSALQKEASAMGFSIEWP-AGQMI-----GNSSLSDKLMQAK--VDM--VLIP
DDQNKYKEIKT-TSIEHGILTQVVRQPTV--GKTMTAQKVALQMACKMGFTPWKLASGPN
G-GNDFMIVGIDTFVGKG-----A-TAVQASVFSLDRDCSQYYTFVTYLQGR---NECHS
NLDAAFQEALNAYRRRN-NKLPSRIFVYRDGVGDSQLLNVKETEVKNVETILANAGSQ-P
-HYIFTIVKKRISQRFFTAPN----GPATNVRPGTVVDSTIVKPKWFEYYIVPQDAGQGT
ATPTNFNVIRNNQSLPTDDLQKTTFALTHLYFNWTGTIRVPAPVQYAHKCAFLLGQCAIN
S---------------------AIHRNIRENLFYL
>Rro43774  
------------KSKPLLNLFIKMEL----------------------------------
---------------PRGRGR---------------GRG----------GDAFATPSAVL
TEVH--------------------------ANGH-VTGLESA-----------------N
LNLPNGRSGVPSVINGKSMINYSNGATVN--------RGGH-------------EAGAP-
-------EEDILKDRCGKSGQPVQVITNYAGFRALNAKISLYDANFSVKAKTVPERYALI
KAAQAR--GELPNCALAYDGRA-VFTTAPLGES-DHVLLKVSDADAE---ACVSFRKICD
---------IPPNT----E----QWYRVVNVIFNLCQQLGQKKYGNDYFI-EP-SRDLKG
IQFDNA-NDESFMPRRFKLDSFEMLQGYSVSLHRCMMMPIMHVGGTHRLA-NLNTAMEDL
ERGG--------------------PRAAAGLPGRTVLTRHNNR---TYIVVDVLQNVSVD
DTF--DAGD---QKLSYRVYFQQRYGLQLFRAKQPFLKLKEVPQDIIIPSELCFLTGFSE
QEKAQFQR-DRDFSHMCRKQPSQRAADVSRFCQFVTSKEETRALLKDWQLEVCTQPLTIN
GRVLESCQRFRDTAS--------INA--------RSIRVNKPNQSVINIAVI--QGGPRI
ANTVHAYIGSLQKEAENMGFSIQWP-SGQLI-----GNTTLSDKLMQAK--VDV--VLIA
DDQNKYKEIKS-TAIEQGLLTQVVRAPTI--QKAVTAQKVALQMACKVGFTPWRLAQGPD
SRQHDYMIVGIDTFVGKG-----A-SAVQASVFSLDPDCSSYYTFVQYLQGR---NEYHA
NIDVAFKEALLAYRKRN-NKLPSRIFVYRDGVGDSQLYNVKDTEVKCLETLCASEGTT-P
-HVVFTVVKKRISQRFFRKQD----GSIDNVRPGTVIDSAVTKPKWLEYYIVPQDAGQGT
ATPSNFNVVYNNHTLSIDDLQKTTFALTHLYYNWSGTIRVPAPVQYAHKCAFLLGQCAIN
S---------------------AIHRNIRENLFYL
>Lsq.21293 
-----------------MSE-----------------------------SAPA-------
---------------PRARGRAALLVE-------RLSRMR---------TSDAQNSQTLD
PVGS-------------------------DISNP--------------------------
---SVSRAPLTE----------------------SKASPNK------------ASTAIVP
DIKIKAD-------SKTKNNDLFATELNYLRVKCDDGGLYQHHVIFEPELETFFLRKQIM
RLPTD----AIG-KIFDFDGGHVLILPHKADAKCIRV--MNPCSGVP---VAVSVRFTNV
---------IGIG----------NMPFFFNRIIKGLMDLGWVKVGSHYYN-PL-A-----
-------------RNDLKAEQLEVWPGLATSCKRAQDSLIVELDVCSHVL-RSDTVWDLF
HRIQK-DSR---TLN----K---KDEMLRAVLNMVVSTRYNSK---VYKVEDIAWDLNPM
STF--ERSDG--SSISFVDYYR-SLGLQINDFHQPLLVSNVKPKTVMLIPELCHMTGLSE
SQRADYTL-MRNVGEYTRPTPIKRVAEIQNFVLAVRNNPKCREILSNWHLSFSTELVKVD
GFLYKPEPIFTGEK------IE-SEDYRPGDFSIRRARPLQPVSVSNWAVIYSPNAQRE-
---AREFIGKIRSTSTYLKLEYGEP-QEIRVA--SNRATDVVQAIRSVCN-KSMLVIVLG
RSDDHYIAAKKECNA--GVPSQVIISNTLRNKISSVCHRIFLQMQAKMGGQLWGVRMPSE
----GVMYVGLDVYHDPG----RKNPSWVAIVGSLNDESTRYYNVACPQKPG---EEAAH
GITLAMAKLLTAYRQTN-GVLPAKIMVYRDGLSSSQFRVSKEFELVQLRECVRGIQDGYD
PKIGFVICVKRIGVRLLASRNS---GGHENPPPGLAVDQIIGHRYHTDFYLASQTVKQGT
ITPTHYVVIENSMNYSGTQLQRLTWKLTHMYYNNPSTVRSPAPVVYADRLAAMVGQVLKT
----------------------EPHANLMDKLFYL
