# Supplementary material for: Lost and Found: Piwi and Argonaute Pathways in Flatworms
Source: Front Cell Infect Microbiol. 2021 May 27;11:653695. doi: 10.3389/fcimb.2021.653695 (PMC8191739; doi:10.3389/fcimb.2021.653695)
Supplement: Supplementary file 19 [file DataSheet_1.zip › Folder_S1/piRNA_Ago_tree.nwk]

(SmeT030033:0.00132193,SmeT030034:0.00000001,(SmeT030029:0.00132658,(SmeT032534:0.00539509,(SmeT002173:0.07045629,(SmeT069984:0.06532850,(SmeT070309:0.03039058,(SmeT036375:0.45882300,((Kam3316:0.08526813,Kam1053:0.09088416)1.000000:0.54354634,((Bse40309:0.50141677,(Mfu59068:0.15896138,(Mfu45028:0.14459335,Mfu83791:0.14444187)0.828000:0.06071764)1.000000:0.59770829)0.543000:0.10044538,((Rro43774:0.27684855,Rro24399:0.20301104)1.000000:0.86178619,((Gap14751:0.58796783,(Pvi28529:0.11764179,Pvi7924:0.23951325)1.000000:0.61895721)0.978000:0.17538581,(((Cel_sago1:0.55473348,Cel_sago2:0.42570060)1.000000:4.43626783,(Sle58342:1.14165318,(((Bca_PIWI2:0.67736124,(Bca_PIWI3:0.25662218,Bca_PIWI4:0.42073023)1.000000:0.54474682)1.000000:0.27749593,(((((NvePiwil2:0.29720993,NvePiwil1:0.81187537)0.955000:0.09716557,(Bgl010170:0.68265698,LgiT131825:0.34419807)0.943000:0.10288083)0.819000:0.05077631,(AquPiwil:0.49579272,((Bfl_Piwil1:0.26769068,Cte_PIWI1:0.60993538)0.495000:0.06878774,(Obi2033703:0.95177796,(Hsa_PIWIL4:0.67356779,(Hsa_PIWIL3:0.78698463,(Dre_Piwil1:0.27760219,(Gga_piwil1:0.14726224,Hsa_PIWIL1:0.12235961)1.000000:0.11903494)0.817000:0.05226713)0.948000:0.07986264)0.962000:0.10009916)0.879000:0.06547087)0.566000:0.04074684)0.335000:0.04001462)0.941000:0.07351930,(PtePiwi2:0.49628815,LpoPiwi1:0.34348759)1.000000:0.23929815)0.823000:0.07430755,((Lsq.21293:1.46620546,(Mfu62556:0.65998591,((Mli006302:0.25277349,Mli015023:0.12260013)1.000000:0.81639574,(Rro28014:0.90215410,((Gap14376:0.39687546,Pvi28261:0.46883666)0.977000:0.11263088,(Bse12112:0.40754280,(SmeT081970:0.46222140,Kam3362:0.74006215)0.973000:0.15705871)0.756000:0.07688087)0.375000:0.04045245)0.000000:0.03719480)0.160000:0.03361396)0.999000:0.21405734)0.672000:0.08812160,(((Bgl028315:0.53369394,(Bca_PIWI1:0.83067129,PtePiwi1:0.46416529)0.892000:0.08201054)0.229000:0.04089396,((Cte_PIWI2:0.62236900,Cin_PIWIL:0.56522145)0.580000:0.07481334,((LgiT210915:0.35009298,Obi2018299:0.35334593)0.970000:0.10744656,((Bfl_Piwil2:0.33982234,NvePiwil3:0.37871535)0.493000:0.06115976,(Aqu_piwi2:0.45006794,(Dre_zili:0.28404529,(Gga_piwil2:0.44113523,Hsa_PIWIL2:0.18024376)0.983000:0.12476480)1.000000:0.46132460)0.932000:0.05378759)0.198000:0.04827897)0.954000:0.05219883)0.926000:0.07839255)0.963000:0.05843048,(Dme_Ago3:0.73704652,TcaPiwi1:0.74902075)0.999000:0.26022768)0.210000:0.06655873)1.000000:0.18084644)0.081000:0.05937040)0.903000:0.05320788,(((NamPIWI:0.39079509,(Cel_prg2:0.06074177,Cel_prg1:0.05324253)0.999000:0.48315935)1.000000:0.71611480,(Lsq.57721:0.40585765,Lsq.50308:0.41417124)1.000000:0.59414181)0.185000:0.07080669,(TcaAub:0.60495809,(Dme_aub:0.54781408,Dme_piwi:0.61251469)0.990000:0.19561453)1.000000:0.34927096)0.847000:0.08774866)0.972000:0.13022273)0.824000:0.13350575)0.722000:0.14903428,(((Mli018544:0.00375892,Mli010762:0.00115176)0.996000:0.02441724,(Mli017562:0.00113019,(Mli034222:0.00000001,Mli016683:0.00000002)0.000000:0.00000001)0.857000:0.00566306)0.988000:0.07228344,(Mli016226:0.00000001,Mli003963:0.00000002)1.000000:0.15711077)1.000000:0.53996211)0.992000:0.22775795)1.000000:0.70666780)0.952000:0.22754604)0.913000:0.15166186)1.000000:0.64160002)1.000000:0.28752248)0.666000:0.02713842)1.000000:0.05605211)0.833000:0.00644943)0.866000:0.00392422)0.922000:0.00397998);
