# Supplementary material for: Lost and Found: Piwi and Argonaute Pathways in Flatworms
Source: Front Cell Infect Microbiol. 2021 May 27;11:653695. doi: 10.3389/fcimb.2021.653695 (PMC8191739; doi:10.3389/fcimb.2021.653695)
Supplement: Supplementary file 19 [file DataSheet_1.zip › Folder_S1/Rro_prots.fasta]

>Rro24399|Piwi
MEQPRGRGRGRGAAAAQSAVPQSTVPQPVSSSTAWPQATTGTSAGWPQAT
PSTARSAWPQATVSAAPIVDSRQTPSASGGWPSASQSQPPQPSQPPQPVT
PKGDSRVIDQLARLQINPSGRGGPAKGAADDGRGGTNIVRRPRRQMFTEE
DILGPELPADRTGKSGQVMNVATNYVSFNALPTAFKIIMYDSNFSFQVKA
KFVPDRFRLMRDLQVKGLLPKGPIAYDGRCVFSATPLGDTESILINLDNT
PYASGPGAAISFRKIMEIPPGSDQWFRVVNVIFALCQQLLGQKKHGLDFF
VPPTTDLKNITFDDPNQESFMPRRFNLRNSFELLQGYSVTLHRSLVNNQV
FPMMLVGGTHRLANLNTALDEFDKGGPRAKASMPGRTVLTRHNNKNYIVV
DVIDNVSLDDTFEAGGKPVSYRNYFMERYGIQLSKSRQPFLKLKLPRVDR
MKRMRRQREAGVEAAAKEVQPDINVPSELCYLTGFSEQEKATFQRDRDFN
SMCRKAPEQRVSDVSRFCQFISCKEETKSLLREWNLDIRPQALQVKARVL
DICYFPNQRFRQTASLNARAIKATKPANRQNAVITIAVIQGGMRIQANVV
NTYFSALQKEASAMGFSIEWPAGQMIIGNSSLSDKLMQAKNMGVDMVLIP
LDDQNKYKEIKTTSIEHGILTQVVRQPTVGKTMTAQKVALQMACKMGFTP
WKLASGLPNGGNDFMIVGIDTFVGKGATAVQASVFSLDRDCSQYYTFVTY
LQGRNMECHSNLDAAFQEALNAYRRRNNKLPSRIFVYRDGVGDSQLLNVK
ETEVKNVETILANAYGSQPYHYIFTIVKKRISQRFFLTAPNGPATNVRPG
TVVDSTIVKPKWFEYYIVPQDAGQGTATPTNFNVIRNNQSKPQDKLYLPT
DDLQKTTFALTHLYFNWTGTIRVPAPVQYAHKCAFLLGQCAINSAIHRNI
RENLFYL
>Rro28014|Piwi
QEMTFARYYSEHYSIIIKDTAQPLLISKCKVPRGKEKMSGTTGTDSGIGR
TATASSSGSGSGQEMTFARYYSEHYSIIIKDTAQPLLISKCKVPRGKEKM
SGTTGTDSGIGRTATASSSGSGSGKQSHSVEPEVRQLFLIPELCYQTGLN
DNMRNNFQLMRALHEHTRAAPMTRWEALMKFANNCRTTPEAAAILNAWGL
EIDVSSKNVAGYQMPPEKIIYGKGRSAPGGDNAEFKRDIGRMPVIRAIPV
EHWVYIYQDRDDSCAQGFLNQLNERGRIMGINFSPPAICRIENDRTDTYI
QKINAMVSRQTQLVVCLMRVAREDRYNAIKKLLYTDKGIASQCVLCKTIS
DPKKLSSVATNIALQINVKLGGELWTVPVPFSKIMTIGIDSYHEGFGQSR
RSVGGLVGSINNELTRYYSQANFQAPGQEMIDVLCPLLGNLLKNYYDRNH
FLPETILVYRDGVSDSQIREVQLVEVQKMLLAFDAFARDFQPGYKPALVF
QVVQKRISTRLFAQGKNGEVTNPSPGLVVDNTITRADAYDFFLV
>Rro36342|FL-Ago
DPLEFDDEEYPGRKFKLDIDIQDTKSGGDLSELHTFVDPNRKDQNFIPQE
AVRILNTLFHCVLTTGGNMISHGRTTVLREHTEPLQSTTGIFCYSEGFNV
SVRPQRWSIRLVIDKTQTAFYQEGPLVDMICSILKRDYLNLRPMELKNLS
KQLRRVRVKAGHFRTAEGIPYERKMTITDMADKMAGQLIIPDLKMSVYDY
IVKTYPHVARDIKKESPCIQYGGKKSWLPVELCSVMPNQGAPGKDPRIVQ
DIIRKAAIPAYQRREQIEKYLKEVITNFAANRSKYLMNNVLDINSKLVET
DARVLNRPCLRFGGGKTDTVEGKWRLERTHFYETARSRYGNAELLWALIY
TDERPINQNRNAVRDIVNAGRELGVKVSETPEKKFIYPNEWDSTFDKLIT
DKFDFAIIVVGFSDDYGRIKRLGDQQFGIVTQVVKAETWTRKMNQMTAVN
IWLKLNGKLGGINWNLFPSNPPGACMREAVMVFGADVTHPAPGSQASVAK
IRLSVAAVVGSMNLDLTKYAAKVRQQPSTHGNCTEY
>Rro43774|Piwi
KSKPLLNLFIKMELPRGRGRGRGRVQSNGDAFATPSAVLTEVHANGHVTG
LESAMSNLNLPNGRSGVPSVINGKLSMINYSNGATVNRGGHEAGAPLNRR
PKRLIHTEEDILKDQFPSERCGKSGQPVQVITNYAGFRALPINAKISLYD
ANFSIKVKAKTVPERYALIKAAQARGELPNCALAYDGRAVFTTAPLGESD
HVLLKVSDAKYAADAEACVSFRKICDIPPNTEQWYRVVNVIFNLCQQLLG
QKKYGNDYFIEPSRDLKGIQFDNANDESFMPRRFKLRDSFEMLQGYSVSL
HRCMMNNQIMPIMHVGGTHRLANLNTAMEDLERGGPRAAAGLPGRTVLTR
HNNRTYIVVDVLQNVSVDDTFDAGDQKLSYRVYFQQRYGLQLFRAKQPFL
KLKLRRVDRIKRMRRTKEAGDQVAKDEVPQDIIIPSELCFLTGFSEQEKA
QFQRDRDFSHMCRKQPSQRAADVSRFCQFVTSKEETRALLKDWQLEVCTQ
PLTINGRVLESCFRREQRFRDTASINARSIRVNKPNQRNNSVINIAVIQG
GPRIMANTVHAYIGSLQKEAENMGFSIQWPSGQLISGNTTLSDKLMQAKL
QNVDVVLIALDDQNKYKEIKSTAIEQGLLTQVVRAPTIQKAVTAQKVALQ
MACKVGFTPWRLAQGLPDSRQHDYMIVGIDTFVGKGASAVQASVFSLDPD
CSSYYTFVQYLQGRNMEYHANIDVAFKEALLAYRKRNNKLPSRIFVYRDG
VGDSQLYNVKDTEVKCLETLCASEYGTTPFHVVFTVVKKRISQRFFMRKQ
DGSIDNVRPGTVIDSAVTKPKWLEYYIVPQDAGQGTATPSNFNVVYNNHT
EKSDPMCLSIDDLQKTTFALTHLYYNWSGTIRVPAPVQYAHKCAFLLGQC
AINSAIHRNIRENLFYL
>Rro52833|Ago-like
SGSVGHATQPPSPPEYSIIFNPPARPNRGTEGRPIHLRGNHFEIRMPKGF
LYHYDINITPEKCPRRVNREIIETLVNSMHTQNIFRNQKPVYDGRRNMYT
REALQIGREKVELDVALPGEGRDRRFKVAIKYISDISLFALEESLEGRSN
IVPQEAVNALDVIMRHLPSMSYTPVGRSFFQHPDGYDNPLGGGREVWFGF
HQSVRPSHWKMMLNIDVSATAFYKAQSVIDFLYEVLDLNDPQERRRPLQD
SMRVKFTKEIRGLKVEITHCGQMRRKYRVCNVTRRPAQTQVFPLQTESGD
TVDCTVAEYFARRYRLLLTYPHLPCLQVGQESKHTYLPLEVCMIVPGQRC
IKKLTDSQTSTMIKATARSAPDREKEINNLVRHANFNSDPHLQMFNVSVT
TRMAKIQGRIIPAPKIQYGGRTKALATPSQ
>Rro52813|Ago-like
NVINLQPNSLLRPVHQLVDRIIVESQSFLDHTPLNLLKPIGREKVELDVA
LPGEGRDRRFKVAIKYISDISLFALEESLEGRSNIVPQEAVNALDVIMRH
LPSMSYTPVGRSFFQHPDGYDNPLGGGREVWFGFHQSVRPSHWKMMLNID
VSATAFYKAQSVIDFLYEVLDLNDPQERRRPLQDSMRVKFTKEIRGLKVE
ITHCGQMRRKYRVCNVTRRPAQTQVFPLQTESGDTVDCTVAEYFARRYRL
LLTYPHLPCLQVGQEQKHTYLPLEVCVIVAGQRCIKKLTDSQTSTMIKAT
ARSAPDREREINSLVRNANFNSDPHLQMFNVSVNTRMAEIQGRVIPAPKI
QYGGRSKALATPSQGVWDMRGKQFFSGIDIKVWAIACFAQQRAVREDALR
QFTQQLQKISSDAGMPIMSQPVFCKYATGQDQVEPMFRFLKNSYHGLQLI
VVVLPGKTPVYAEVKRVGDILFGLATQCVQAKNVSKTSPQTLSNLCLKIN
VKLGGINCILLPQVRPKIFSEPIIFLGADVTHPPAAGYSTVLGDRNKPSI
AAVVGSMDAHPGRYSATVRVQAHRQETIQELASMVKEMLLHFYRSTTFKP
TRIVYYRDGVSEGQFSNVLNYELRAIREACVRIEMNYTPGITFIAVQKRH
HTRLFCSDRKDQMGRSGNIPAGTTVDQVITHPTEFDFYLCSHAGIQGTSR
PSHYHVLWDDNQLSADEIQSLTYQLCHTYVRCTRSVSIPAPAYYAHLVAF
RARYHLVEKEIDSGEGSQKSGNSDERNPHAMLRAVTVHQESVKVMYFA
>Rro16713|Fl-PL10
MFRAFARVCGRSCDGIRLIQHFNAPNHLVQKNVCDLVRRGLNISCISASR
NVSTASPMGTYARKQDDYEDDYSDSEPRGRDRYDQNRDYRTGNNNVRFSG
SRQRQFSQGNYQQNRNQFSRGDYKSRTNNFFDGEYQPPKRTARSSGSHNI
PGFVSEEDWKKTTTLPLSRQPKVGAQPNPNEVYSEVFTRFLNLPKEICLQ
LEKERFQKFSDIPNLHPVLGNNLRAAQMDYMTPVQQYAWILYQKGSDMLA
SAQTGSGKTIAFLLPIVNKLLNEYPQQAMQLLASDELGSQYPSALIMAPT
RELAQQIHQVAIMLCRGTRISCGVYFGGQNISQQLNDLDNYGCHIAIGTP
GRITDHLQRSTISLAACQQLVLDEADRMLDMGFEPQIRKIVQDPSNKMPP
ASIRNTTLFSATFAPEVRKLALDFVRNQAVTSGMPKCIEFVVSDTDNAER
GHILPSNVSHLWEIVDSYKDVYAYVLRCVREFASEDKRVLIFLNRKADVD
MMENKLYRQSIQCASIHGDKSQRARDQALAAFRTGEVNTLLATNVAARGL
DIPEVNLVINIGLPPLADDYVHRSGRAGRLGREGRCINLLTHTDLSENRS
VVSDLNRILRMSKQPQIA
>Rro27883|PL10
IQPLSSFSDLTMLHPIITNNIHLSQYERPTPVQKYALPTVLQGRDLMACA
QTGSGKTAAFLVPILHTIFTQGPGDSVELARCERHSQYPLALILAPTREL
ASQIHVEAQKFSYRSCVKPCVVYGGADISSQLREISRGCHLLVATPGRLV
DMMERGRVALSRVRFLVLDEADRMLDMGFEPQIRRIVEQSDMPATGKRQT
LMFSATFPSEIQKLARDFLHDYIFLAVGRVGSTSENITQVVQWAEEQDKK
DCLVDYIESRDTPDSLMLVFVETKRGADALEHFLYSRGYPVASIHGDRTQ
SDRELALACFRTGKTPILVATAVAARGLDIPNVKYVLNYDLPNDIEEYVH
RIGRTGRVGNLGKAISLINDKNRNVVRELIDLLAEAHQEVPQWLDEYASS
VSRSLNPKKPFGGKSKYGARDYRQQGRGGGYRPLGLNATGPPQAHMGASP
AGGMWNASPMYNASSVQGGHGGAQSNSWWGN
>Rro28712|Vasa
GGGDRACHKCNEVGHMARDCPTGGEGGGDRTCHKCKEVGHMARECPNVNE
GADGAGKVQLATFRPSELDLKEAASFMVSSQDTERCRSNDVKIIGANAPP
RISTWAEAKLPEILLHNVTVEAKYAYPFPVQSASLPIVMGGHDMIAVGPT
GDGKTAAFLLPIISILLRTGNYKCKDPPVDTSEGFSVSKAPEPRALVLAP
TRELADQTYKHGSVLTQNTGVTVCRAYGGIHVFTNRQSLIAGCDILAATP
GRLNDFLDKDWISLQKCQFLILDEADKLLDAKGFDLAVKQVVEKFGGRKP
QVLMLSATFPDAVDSLAQSYLDPNTCIRIEVGVVGAANLGVTQTILRVPA
QEKEGKLEEIMNTLKDKK
>Rro32320|Vasa
QAPRTCHKCNQEGHISRDCPQGGEQTTRKCFKCNEEGHMSRECPNPGAQA
PRKCHKCNEEGHVSRDCPQGGEQTTRKCFKCNEEGHFSKDCPKEDAEGDA
PRPPAQTFMPPEINMEETKKFMNRGICFEKYEKIQVHIEGDHPPNLISSF
KEANLHQSVQTNVEKLAFQQPTPVQRGAIPVIHAGRDLIGCAQTGSGKTA
AFLLPIISNILKEKDEIGSAQPTTRNTVAAPKVVILSPTRELVEQTHRYA
TMLCQDTGLTCSFLYGGLSVLQSRIQLTKDGGRCDIICATVGRFMDFLVE
KSWISLSHLRFLVLDEADRMLENNGFHDAITQIMTMLSERQQKPQLLMFS
ATFPPYVRDVAEKLMSKDHLFLRVGVVGAASAEVTQDIWRASSSEKGYKW
RELIFQNPDKKLIVF
>Rro100|GFL-1
VRPYLDEDMSAYVKKVHFCLHASFQEPERVVVKPPYEIHETGWGEFDLTI 
KIFFVDPQEKPIVLNHLLKLFQNDSTIVIGKKDLIREFYDELVFVEPSPA 
FHRALTLRRPLSLHLSHPKHERRKYGG 
>Rro106|GLD-1
MTIKQLEQDLQCKIMVRGKGSLRSKEKEEENRNKANWEHLSDELHVLLQV 
EDTKRRADVKMHRAKQNIERFMKEALLIPDGEDEIKKRQLMELAIINGTY 
RETSS 
>Rro278|DRSH-1
HVADRIFAEVVFGQNPRVLDVWCHLPPHPLQVQYPDGDRHWIAKHPVIRK 
LTELEDRLGIRFHHIRILAKSLTVRKIGYNIYTLGNNQRLEFLGDSLMKY 
VATDYLFRHFPNHHEGHLSILKNSLVNKHTQAEVCIELGLEEFLIKPMEQ 
NAGQIVD 
>Rro490|ZFP-1
SSACTEPWFCETCLSEVKEPLCEVCPVKGGILKRTDDFCWVHLVCALYTP 
GVAFNNLESLTEVTLSEVSSKDWSSKECQLCEERLYACTGICINCDAGLC 
>Rro1218|DCR-1
INLLLATRVVEEGLDVQHCNLVIQLDPPDEFRSYIQAKGRARKSDSRYLL 
FCNEAEYEKVDYKIHQFRQLNQKIQELILDRSIESRHVDENNCGAYDALK 
NHANLQRHSVY 
>Rro1301|EXP-5
LQSDDLIKCEWPQNWPSMMSELLALSRHGYFQTKLVLASLLRLSQDVMQF 
DNVPHRRKKEIVSALHENMDLIFEFCLTTMMEQLRQYQANTRDLHASSQA 
L 
>Rro3890|SID-like
IPLSKPYTVSSVRSMVKNITHKRASQFLLGLICVDLLIYFCYYVGMKVHY 
CRVPAKGRIKEKIEIYCIMYFVMAIVCWGSAIAFYSWRSYSWKGTAASSR 
NLNRDCVLFNFYDVHDVWHFFSSLALFFSFMVLLHLDDDLADIKRSEIAV 
F 
>Rro7466|MES-6
FPELSTRKAHGNYVDCCLWYGNLVLSKSCEESVSIWKPCGAYADASVSRD 
ASPVNVKRSSNSKNSSPSNESGGTGNKSNKLQTSSLGKQTETVTEAMDVD 
GDEKIHFRLGHHDITVLHELEVPKCDIWYIRMDIDVENHVLAVGNSCGKI 
FLWDLETEDIFQIRPQVLSINRAGVTGAVRQVHFTNQGKTLLCVCDGGFV 
ARFDRD 
>Rro7851|ERI-1
NKFYKLKADKVNLQGMLSHLGLTFEGRPHCGLNDAENILRIARSILKDGC 
ELRVNQKLQQDRAPYYHENVSQTKAEAERQLLIAGVPFNTLENKRKKEKT 
NSILPGSAIK 
>Rro9831|XPO-1
VFLWNFMSMSPSMDRITESVALQLLDYNQKLQIDLLDNVVQCMYSGHGED 
QKVAEKILTTMKEDANSWTRVDAILEYSQSQQTKYFALQILENVIKVRWK 
VLPREQCEGIKKYIVGLIIKISSDAQSLESQSVFLGKLNMILVQILKHEW 
PKNWPTFISDIVGSSRTNESLCQNNLTILKLLSEEVFDFSAGQLTQAK 
>Rro10632|ERI-7
RSQIEVNTVDSFQGREKEAIIISLVRSNNAGEVGFLKEMRRLNVATTRAK 
RHLCVIGDFATISRGCDELKKFVDYLRHTSLCRSGLEYVNYADDVDRPTR 
RNITKPAPLPTSTKKKSK 
>Rro12416|SMG-6
CAIQSAISRRCLELHVFPVYLVADTNCYIDHLPVIQALCRSQYFTIVIPL 
IVINELDYLAQSGSASDDLASVFSNVRIKPAKNMRGTNGSGSLIPEHFAV 
DHLDVPHSQMLRQNAEAAIKWLEEQFDMGNHKLKAMASDGTPMQTIQFRT 
ESFDRNGRKNDDIILDCCQTFVHDKAKDFMLKDKEQSIRLHREVVLLTGD 
RNLRLKALAVNIPVRPLKPFFRWAKVKF 
>Rro13838|CGH-1
MSVETLTMPTTNPGLTAYESSKLAAKSDQDSLKKPVSANRKVVEKDRRLK 
TVDVTKTRGSTFEDFMLTEELLKGIYEYGWEIPSPIQEESIPIAMTGRDI 
LARAKNGTGKTGAFCIPILSKIEPDVEKLQALIVVPTRELALQTSNICKK 
LSKHLKLNILVTTGGTSMQDDILRKEKAQVVVATPGRIFAFLEKKLIDAS 
ACKFLV 
>Rro15875|R02D3.8
MASFNKSLRQITQKYDYFLILDFEATCWRNEERVPQEIIEFPVLKLNSRT 
LETESTFHRYVYPKVNSKLSPFCTELTGIIQEMVDGQPTLEQVLKEFDQW 
MQDKKLVSSEYSFIFVTCGHWDLATMLPGQCKYFNIPIPSYFGQWVNIKK 
TFSRFYSKYGELQTMLNTLKIPHEGRLHSGIDRLQL 
>Rro16026|DCR-1
LEELYQFHHILFRSVLRIGSETVLKFDFSSAYTQLLIVPVLKSGREIDWS 
LIKSVRQSYVSQENLCRLTPRVDDKNKFVFEESDFVNAVVMPSYRGLDVP 
QCYYVSSVRHDLNTKQPFPHEMYSDFEEYYTKKYNVKLTRSCQPLLDVEM
CTMRLTMLLPRYVTSRGFPLPVMSSENRQLRETDRHRQFFVPELSWRHPL
PASVWRKAVCLPSILHRLNMLCLASELRSRIAEEAGVGLANSKIMENDLI
CCFSTVRRSDRSFLLQAVSHSSYYLNDITDCYQRLEFLGDAVLDYVITRY
LYEDSKNHSPGVLTDLRSAMVNNLIFAGLAVKWNMHHYLRHCSPDLFSVV
DRYVRLQKKVKKDDLDFITQDYQVKSSNESSDKKGSPRHKESNALVDAEG
NLLYDDVEDGGDIRESATPADDTGGGLCEEEDAIAPQEGYTGDSNIGSNI
GPSNSSGGGHAHEDVEIPKILGDLFESLAGAVYLDSNYSLDTVWRVFYPL
LSERIERYTDCIPKSPVRELQESQPEIVKFRRPRRIANGKIRVCVHVIGK
GKFYGLGRNYRIAKSAAAKRALRVLNGLDNEVNNKSM 
>Rro16097|SID-like
YNNFQFDTAFMYILACLTMLKIYQNRHPDINAPAHVAYMLMACVILIGVV 
GVLYASLAFWIIITMCFILLSVLLTAEVYYMGRWRLDRTLARRLCLMVRN 
DGINCLRPLHPDRLIFLLIVNVVNWAIAFYGILKQPGDFPSFLLAIFMGN 
LMLYYIFYIVMKLRFKERIHFAPCCYIALAIASWKIFLP 
>Rro16523|CGH-1
LTINQAIIFCNTTQRVELLAKKITELGYSCYYIHAKMDQAHRNRVFHDFR 
SGHCRNLVCSDLFTRGIDVPSVNVVINFDFPKYAETYLHRIGRSGRFGHL 
GIAINLITFEDRYSLKDIETQLSTEIKAIPLFTRGID 
>Rro17321|HPL-1
PLEFYDSMSEEDQDTLGEQFQLDFNAEGLTDGNENEEDPEEFVVEKIIDV 
RFRNGVKEYFLKWKGWPDTDNTWEPEENLDCPALIDEFEETRLKQQEVLD 
DEEIQPVPAPIPKKRGRPPTASKYNLGEDGQPSAVGKPFTGFPSNLVPER 
IIAATNPDDGELRFVMKWQGTDGLDLVPAKEANIKCPQLVIRFYEQHLSW 
QLIQELPPPKRSE 
>Rro17323|HPL-1
MAHRLGEFEVVPEEEDDGEQFVVEKILRVRIRGGKKEYFLKWKGWPESDN 
TWEPEDNLDCPDLIKEFEERRARERMQAKSSSHTDNSPASTTAGKKRSAP 
APTTEHEEDEDGTEPKKVVGFARGLPAHYVVGATDSSGELMFVIKWKGCD 
EVDLVPAREANVKCPQIVIKFYEERLAWQTRPSKAAAVT 
>Rro17464|MES-2
PNSLDNVDPELRSLGTLRAYHPCDHPGLPCDDNCTCTMSNNYCEKFCQCS 
PDCANRFPGCRCRTTCGTRICPCHLASRECDPDLCKSCGANKQGISQVTC 
RNIAIQRGWRKHLLLAPSDVAGWGIFIKDSAEKNEFIYEYCGEIISQDEA 
DRRGRIYDRYSCSYLFNLNLDSVVDATRKGNKIRFANHSVNPNCYGKLTM 
VNGDHRIGIFAKRNISPGEELFFDYRYGPTEQLKYVGIERDKEIRVNAAP 
SRFNSVGVSTVTEVIPNTNHVTYEQTTQEDDSNGNIKTRTEAK 
>Rro17910|ERI-1
CTCLILISFYFQASDQRGWRGSGQYARGRHNYYERSVANGNNDNSVEILY 
SQLAKVEHMSNEQLVATLRYHKLSTDGVIEILRRRLIEHLRKAQTQPMTL 
STVSDNSPSFSSPIKYPAIFGGLTSLHYSYLLILDFEATCESKELQNDFT 
KYPHEIIEFPILLYSVADDRLVDTFHSYCRPQVNPILSDFCRRLTGIEQS 
TVDTALEFLQVLEHVETWLNTHGVYEASMCIVIDCNADIARFMRQQCAIS 
NISVPIWCHRWINLRKEFVKFYNFQAKEKITIMDMLMKFGLEFEGKPHRG 
LDDAKNLLKIVRTMLNDGCELRANESLNLTKPPHYTDNISRIKAEMQSFR 
NGQPFNYRDILTVSSDSNLSLYTQQMVLQDGCSVSPNK 
>Rro21389|FMR-1
MLKLFPDGVLVTFQNRQSSATTNNVATSDSSGQVPTSIVLRNCVTHKYPL 
EDVRGAPPCQGNDACSPNNTPDYRVGDRVEVWYQSHLFSSDGNLGNNGSN 
APDSLHHRLNGTAQQPMAWWEARVTKVTKELLGVAIHHPSSARQISEIVD 
RGQVRVLNDQLHFTPQSLHTRVISLSPSIKFNLEDPGVVDLVRRLPGLVL 
VDSDETAHQLNFVSPDREVIRRVALLEETFLRFMQQKQSLSTQWNRRSEE 
RDNLFSEVFSVESDLIGMAIGQQGHNIDEARNVPGVLSVFLDDETKTFHV 
VGKTREAVKEAREKLEFMRDIIQVPDMYTSRIIGRNGQVLQEVVDKSQVI 
RVYVSGGLNEEGTDFVFPNGVVAPKKPDHFPFQVVGRRSQLEDARLLIEF 
HVDMLKQMDEQASSTQPVSASHTRRNSGSNLGGIPPRAFGVSQTGVERRE 
SSLPPSVNIMRTTRGGRPNRGNFPSRGGGGGGGSQNYGGIREDDGYGQSR 
DVNGNRSGYLTDSALLKGPPSQMSRDERGGRYPGRGVRGGRYQTGMGNRK 
PPFNNGRSAIHEEGVDNVNDVNSGDQRRHSLQDDLDYNPSSGSGNNEKSS 
VNQVNQRNGNKVNGNVGSSDSSTPKPPSGNRAPHRKPRGGGVGDSKQKEI 
IETAQLT 
>Rro21515|CGH-1
MNQDDKDKSTWKAPPVDHRLKTVDVTATRGTKFDDFCLKRTILKGIYEMG 
WERPSPIQEESIPIALTGRDILARAKNGTGKTGAFCIPVLEQIDVEKNYL 
QAIIMVPTRELALQTSQICINLGKYNNVKILSTTGGSSLRDDIIRLKDVV 
HLIIGTPGRIDDLLSKDIVKCDHLRMLVLDEADKLLSLDFKHLLDSIISH 
YPKEHRQIMLYSATFPVTVEDFMKKHLRSPLEINLMDELTLKGITQYYAY 
VQEKHKVHCLNTLFSRLQINQAIIFCNTTQRVELLAKKITELGYSCYYIH 
SRMSQQYRSRVYHEFRSGNCRNLVCSDLFTRGIDIPSVNVVINFDFPKYA 
ETYLHRIGRSGRFGHLGIAINLITYDDRFALKDIETQLATEIKAIPKEID 
RRLYVASAQNVEQLDAEVRESLAAGRGVPLNATGDSVSLQTISATGSSEE 
HKNSTSKDRKVTPSGADVAANHQPQFA 
>Rro22455|PIR-1
MGFNSIPDEWVDYSNVGDRVNTTRFLPFKVPLREKICANLPDKSLRFTPS 
DLIDALAHRNLRLSCIIDLTLTTRYYQASFFTDKNIQHAKLKMEGQGKVP 
PDCVVNEFFQLVDNVIHNETDDSLIGVHCTHGVNRTGYLICRYLIDRLGW 
KPQIAIDAFEKARGHRFDHESYRVDLLSRSEKTEALLTAPKIVDVTSYSS 
KPKTFGTTSYPARPKTIHTNSYSNGNVNFGKESWRRVNEPVYEREQWGPS 
NPTQERYYGDHRVAPYQRSFEHPRNFYGQYPHQPSYQSNNIPPSNFGRYH 
QHHDSYDSVEDRRYVQHSNRRFN 
>Rro24491|SID-like
KPDLKEQIMIVDISSDVVSKPINFVFQTEILQNFSLPLDHYRDVIVTPPE 
PQYLLFTFPPWVESVDVRVNSSDQHCAILSIQSVHCPVYDEVHDVQFTGS 
YQTITTSGTITVEKRNYDTKSFYVVLIVKPDDDGCSTMRSLRPATANYES 
NFESESYVNDDDGDDINSSDSDSLMRKKHFSIFIARSLSMMEYILPVLSA 
IAFFSLFYFAAFLLIFVYHSCERKSVGSFDKEEKDHLIGNAGFIQSTYGS 
AGFSGDRPNIEDSLNDNFINRTSIQSTSIPPGSYQVSYRHIG 
>Rro24832|PASH
GVANGETQFKDCFIKIGNKTYLAIVHEYSMALSKKPASFKFSEEPCTDNA 
SFRCDLLISDIIHGTGEGSTKKMAKVIAARTSLFNIIKDFDKLEPQIKDY 
DIYKLSTRTDGIPIVKPVTQRLSKASKKMASISGESSSTVIPFITDTSES 
SDQRRSCPVISGLGNEFKNIFDNPLEDSLDAQSGLPDDEDNNAISATDIK 
WDEEFFDQLELSNPESAFHLSRANLPLPRALLLECLKRNFIPASELKEDF 
FPVKLRHYKRKCVLRLRHYTAEGLGSCNKEGRHKASQNILSQMYPTLRTW 
GAILRLYGPGTSPESKTDLSEIQRLQMREKGNVKLSLIGMLKTKMLQLAD 
QWESMPEYGKGKFGLFNGPIPDVLLHPESQDFEARLNSSFSRNTEGSK 
>Rro27365|SMG-2
MAYDPYNVSSQPLLVEDEELFLGGTQDSYYGAINFSLPSASQTQASQLDY 
NSQQSHVHQHQHSQFLDPVNALSQDLEGCHVSASQNVSSTVNGRTNHSGM 
GGSGGNDMFFNSGDAMTTILNNMQHVVNYYDVSSLPPHACVYCGIHEPAC 
VVMCNVTKKWFCNGRGNTSGSHIIQHLVRAKMKEISLHKDSPLGETVLEC 
YTCGSRNVFLLGFVPSKTESVVVLLCRHPCANQS 
 
>Rro28828|ZFP-1
YSPTICCVCGSSTSSHKNPIIKCVGKKCGITVHKVCYGVKDIPKSSWSCF 
QCQQSKKSHEQVCMLCPLKEGAMKLMEGGNWCHIVCALFHPIVKIGNRRK 
MDHIALMSDISHEVEWSVGRTVNQYSARERCTICCIL 
>Rro32238|PHF-14
TVRRSRHLSLMQSLKQNSTTTNDVPPVVPNSEEVIDFSGLERIQKKLVYM 
RRKFAEYLSKMVPPFAPAEKAPRYLETNPVAVRLFLEKSLFLNLPSIMNS 
ASMTDQGKSATGYPAFTPEFITCFIERERKIDELTQRISELESLQGELRL 
NDNNTSHQYNRVRLKASKEREEITASYDKLRRLSELINRVEPSVDLTRLN 
IVLTRFKALETLGARFFPPTTVNTPADAKKKTETPVASSTNSARKRDAST 
PKTRGQST 
>Rro33130|RSD-3
MLREVFNRGKELADKVTNVVMNYTEPETKVREATNDDAWGPHSALMHEIA 
QYTFSYETFPEVMTMLWNRLFHDNGSRHWRRIYKGLLLLNYLVRHGSERV 
VNSVREHTFDLKSLEAFHFIDEFGKDQGVNVRHNVRNLLQLMDNDDTLRE 
ERKKAKSSKDKYRGFSHEGFSSSSGFNSYDSGNSSWKKDSDMTSYKDTQE 
SSTSRRPQQSSDDDFGPYKSKGSFGSNKESTVSVTSPKNNDIEGTGDISS 
AHNRGPIRRAVKHGNTIDLGASAAVLSSPPSAVVNKTVADIINFDDSPTV 
TATACHTSNTTFDPFVFVMKVP 
>Rro33298|GW182
TINFMISTPNCISLYNMDTLNQSRNTLTGGPVPTLSGSSRSLMNAPTMSS 
HFQNNHISGMNGMSILSNATFGFGNGPSPNGSLWSPNDNMDSIKSSSTMT 
NAPSSLWPLNNTTGDTQSNTVSNHIGSNANNALSPQQPCHIDTWKTPPCE 
AEQSNLWTAQVPYAASTVNEQASAVNYSTAIGDFAPGPSPDNTKKAASSS 
ASGSVHESHAGSTGRLLSRNYRTSSCERGQNIRAEELTPAEIAARADQQR 
RIDEIINSTQGWSNHAVDQTTEWDTSTLKEKSKDSGACATTGRGDPHTES 
NVWCAGPPTGVNVWED 
>Rro33509|RSD-3
TIWRRLFHEGNSSKNWRRIYKSLLLLNYLIRHGSERVINSTKEHIYDLRL 
LESFQCIDEYGKDQGVNVRHNVKNLLELMNDEQSLRDERKKAKEVRGKYR 
GFSHESHNYGGGNGFGSSSDSYYDNSSGRDDSAADKSSTSRRRSSEPEMS 
VNQAQPRLQYRLGDIDEWNGGEEQGTARHTMHQVMDQVLDVWKVSTQLAP 
PPTESAVSDEDFTYLSYENNDNINSNRRGPNVSVARITQYRDTEKESSTN 
KKDDTNSTVRSQGKNNNVTISNNTQSTSGTRKTIDMGAAKISLVPVKPGE 
IGLTTQTVDDILDFGDDSPSTPVNATISQNNFNDLDSFGDFISCSPQP 
>Rro34258|LOQS
GNDGSSGQGSGINGSGDCNMSTDGRGGGALGTDLDSINVVGQLQEMCQKK 
LWPQPSYEFIQKPSIIAPGQSDFECLVALWKWKESATARSKKMAKRMAAD 
RMLRSEE 
>Rro34259|LOQS
WKWKESATARSKKMAKRMAADRMLTLIQRNNLTIPEEALAMMEESNLSMI 
HDPKSQNVPQSTAPVDEGPKYMELIAKYTHRAMNGIWNRKSKKVPPLTVD 
WTECENDPENLLDELGQIHGVSPLYSYLTRTKSGLVHCYVQLSTQPVCVL 
QGTGSTLEEARRQAAFNAVVHLQVMSQQKRVNYPEHLLKQYLQSEDILMR 
S 
>Rro34915|SMG-2
EEQLRARQISAAQIHKLEELWKVNPEASLDDLEKPGVDVGESTHTQLKYR 
DAYQYQNILGPLVKAEADFDRRVKESQTQDNITVRWDMGLNKKRVAYFML 
SRGNDEMKLMIGDELRLRFLGDTVKNVASWTGLGHVLKIPDNFTEEIGLE 
IKTGHAAPVEYNSNFVVDFVWKSTSFDRMQAALKTLAVDEGSVSPHIYSK 
VMGQDVDDPVIKVELPKRFSAPNLPELNHSQVFAVKSVLQRPLSLIQGPP 
GTGKTVTSASIVYHLSHINRGQVLVCAPSNIAVDQLTEKISKTGLKVVRL 
SAKSREAIYSPVSHLTLHEQVGKVEGYPELKKLQQLKDETGELSLQDEKR 
YRTLKRQCERDLLASADVICCTCVGAGDVRLSRMLFRAVLIDESTQATEP 
ECLIPIVMGCRQLVLVGDHCQLGPVVMCKPAAKAGLCQSLFERLVVLGTR 
PIRLQVQYRMHPALSAFPSNIFYEGTLQNGVTAEERCVKLLDFPWPQLEK 
PLLFLSTMGQEEIASNGTSYLNRTEAANVEKIVTKLLKAGVHPHHVGVIT 
PYEGQRAYLVQYFHCHGSLNNKMYQEIEVASVDAFQGREKDYIVLSCVRA 
NEHQGIGFLNDPRRMNVALTRARYGLVIVGNMKVLSRQPLWNSLLHYFKE 
QHVLMEGTLNNLRECLAQLPKPKPIDMSRGIVTAANASPNVNGL 
>Rro36454|TSN-1
MAVPTINRAIVKQILSGDCIVVRGKPQGGPPPERTIALSNLTAPRLARKA 
PDSDEPFAWEAREFLRARLVGREILFTVDGKNPQNKEYGTVYRQAQQHLP 
LRQPSSVQDLMESGEFENINESIVAAGLVEVRRLTSTAALAAAGEPYRRM 
LALEESSKSAKKGRWCEEGSQAPSAVRHIEWSVPDQRQFVDAMKNRPHSA 
IVEHVRDGCTYRVVLLPEEGASRPIFYTFMFILSGLRTPTFKQEKDVQVA 
EEFAEEARFYAESRILQRQVNILLESVSGQSLVGSMLHPKGNIAHLLLQE 
GLARCVDWSMAVVSAPGGGEAMRQAERQAKEKRLRLWQNWAGLGTATNGL 
NAADINSFSSLQLQQNGGALPGIGSAATVAAIPIHGKVIEVGNGDSLVVK 
RTKDGVQQRYFLSSVRPPRPLTAPGGPSVPVTAGSTRVRPLYDVPYMFEA 
REFLRKKLVGKKVTVLVDYVQTPLQEGQEDRQCATVLLGEDVNVAEALVG 
KGLATVVKYKPDEERRSRAYDQLLAAEAVAQKKMVGLHSKKDAPTHRVAD 
LMGDVNKSRQFLPFLKRGGRLEGMVEYVAGGSRFRVYIPKETCIITFLCA 
GIECPKPARRLPNGKEEPADPLGQDALDFARETILQREVDLEVESMDKGG 
NFLGWMFYTPPTAPTSGLGESHHVTNLSVTLVEAGLAKVHFTAERSPYFT 
SLQQAEEKANASKLGVWGIEETTAGANKSTAGDDAQPAKSKTLTKKSRGM 
LVHVKQDGLRFCAQLSDSAAKLQKIAVEAANYIKEHPPVPGAYTPRNGEV 
CMAQFSQDFNWYRAKVLKVLSGGKEARVAFIDYGNEELVKPVSTRMIALP 
PGLNVASIPPQGKEFRLAGVQLPPEEEDKKVVWETMEQELMYKDVEINPE 
YDDAVSITITSPTASTSEDASGEAAVKGADIAEVMLQQGLVPMEKTRELR 
KELRERYEAAQTEAKKYRRHIWCYGDFTEDD 
>Rro37466|ASD-2
YFVVAANSNRNINMSSVTAIDARPGTYPVTQNQNNNKQKTHNKPVARSSI 
EYLQELLKDKKMLMFVPNVFHHVQRLLDAEINRVRSEAFHNTEHFKVTTE 
DLPLPEGTTVTKQEKVFVPVKDHPNYNFVGRLLGPAGMTAKQLEKDLGCK 
IMIRGKGSMRDKKKSYHKMMQEEQQRGKPSWEHLDEELHVLISVEDAENR 
AEIRARRAAESIREFFNEAMRTCDGEDETKRKQLMELALLNGTYRDLSKR 
RKTELFQEAGSTVAEVVTAETLFDTMNANGAAWFNTNPWLQSALLSAQGN 
SAAFVRPTTNLFTTAAPGYHTSHMNGRSNNGPGANHGGSVGGHTLHQTHH 
QHNTQQQQMTAIFNGDLTAAALLNGYTQQILPPGTEFLLAGNNSLANGYI 
DYNSLDSSSGASAILRHPGTNFHLATFPVSAATVGGVAAQSGSAMSLIHP 
RRDSP 
>Rro37468|ASD-2
YFVVAANSNRNINMSSVTAIDARPGTYPVTQNQNNNKQKTHNKPVARSSI 
EYLQELLKDKKMLMFVPNVFHHVQRLLDAEINRVRSEAFHNTEHFKVTTE 
DLPLPEGTTVTKQEKVFVPVKDHPNYNFVGRLLGPAGMTAKQLEKDLGCK 
IMIRGKGSMRDKKKSYHKMMQEEQQRGKPSWEHLDEELHVLISVEDAENR 
AEIRARRAAESIREFFNEAMRTPENQDKLKQMQLMELQLMTYKNAMNANG 
AAWFNTNPWLQSALLSAQGNSAAFVRPTTNLFTTAAPGYHTSHMNGRSNN 
GPGANHGGSVGGHTLHQTHHQHNTQQQQMTAIFNGDLTAAALLNGYTQQI 
LPPGTEFLLAGNNSLANGYIDYNSLDSSSGASAILRHPGTNFHLATFPVS 
AATVGGVAAQSGSAMSLIHPRRDSP 
>Rro38261|SMG-2
SVSTDDILDEVQRHLRNIDLYLNEKQVQAVRNGLNNRVSLIFGPPGTGKS 
TVISCLALAYFLRNRCLHKVGDSGDEMNKKRVLLVVAPSNTAADVVAESI 
LALFKEVFGSKIPYNILRLYGRCTEMADFQIPGLHWNYYNSMERGVVVPP 
ALRDIAVHHAAHILDPSLTVEFSNITVPKEAYAYQKRLSDVYTKLVSSAD 
ILCCTTVTCSQEWLSDACDFVQVMVDEAGMCKEGETFLPLQNAPNVENFV 
LVGDHKQLAPILMNPKASELGLSVSLFERYSRLWEKEPSLLCILNTQYRM 
HPSICEFPSKYTYDDQLTTAPSKKWTGLSKEDIQEHYFYFWTGLNSSYVL 
KPKIRDR 
>Rro39038|FMR-1
FKYPFERVRSVPVPSTPPSPTNTCENASPDYHVGDQVEVWYPVNLFPNNG 
FVTSSQSIPPSDTNISADNSLNLHSSPQPMAWWEARITKITKELLGMEII 
VTQTSKGGASPVTMRCSEIVDRNQVRRRNEQTHWTSQNIHSRSVTMSPGL 
LLSIDEPSIADFVKRLSGQVLVEVDNNEHLLTFYSPDKMVIHRVALLEDS 
FLRLMQQKLSLLPHTVRRSEEREKGLTEVFSVEMDLIGMALGHHGRNIDE 
ARALPGVHNIYLDDATKTFYIQGDTQDAVKLAREMLEYMRDMIFVPQACG 
SHYWSKGSLVAGGDR 
>Rro39574|MRG-1
SNLFEFELFREMKSKKDKVSKDSHKNCEQRYTNAERVLCFHGPLLYEAKV 
HDVKFEEDEWKYFVHYHGWNSNWDEWVNDARIMRYDEAGTKKRDELVKHF 
KTHNNKTKTLRKSDLKNQVAPPPEAIQTLEKLDKDTSSEAEANDEEEDEE 
AEDSSVTNSQSSKRASRHAGTSISSIKRRTRPQSTTSSTAVKSVPVVTEA 
VVIAPTVVNKSTVSTSSSRKRSLTSSDVVETTPQPLISTPVTSVPLNNVN 
TDPQHMEMLKMYPLNLT 
>Rro39575|MRG-1
LNKLHQIPARVTVAQLLEQYKSYDGILRVDNEPVEDMVEEFVAGVRSYFD 
LLLPVKLLYKLERNQYTELARCQKKSSPCELYGATHLIRLFVKLKDLIPY 
TKVDESALQILAFMSNDFLEFLSESLSKVYPTPTSAYVKRS 
>Rro40589|HPL-1
FLWNFMDISEIVQEVPQMLVEEEEEEVEQFIVEKVVDVRIRAGKREYFLK 
WKGWPDSDNTWEPEENLNCPQMLVEEEEEEVEQFIVEKVVDVRIRAGKRE 
YFLKWKGWPDSDNTWEPEENLNCPELIKEFEDNREALQLEQQQKLAASAS 
NESVNSSITMKGNGIAPLESGIEEMDGTSEDPASVAKKNIGFARGFPAEK 
IVGATDITGELTFVIKWKNCDELDLVPARVANVKCPQVVIKFYEERLTWQ 
YQPPTDWHT 
>Rro43490|XRN-1
LAVDGVAPRAKMNQQRSRRFRSARTMEEQEKQAIVLAVDGVAPRAKMNQQ 
RSRRFRSARTMEEQEKQAIEKGIELPQTQRFDSNCITPGTEFMVRLHEYL 
QYFIVKKISEDPAWSKVKVIYSGHQTPGEGEHKILDFIRYQRTLKDYDPN 
TRHCLYGLDADLIMLGLSCHEPYCTLLREADAFRLLVDRDNSGCVTFDEL 
WHSVEKGGEALKSVQDNTRYNLIEQAVTIFRECDADKSGYLTVDELHILN 
ERLGLGLDKQQLHSLLHLDTDGDQQISFHEFITWLNWFQI 
>Rro43495|XRN-1
LAVDGVAPRAKMNQQRSRRFRSARTMEEQEKQAIVLAVDGVAPRAKMNQQ 
RSRRFRSARTMEEQEKQAIEKGIELPQTQRFDSNCITPGTEFMVRLHEYL 
QYFIVKKISEDPAWSKVKVIYSGHQTPGEGEHKILDFIRYQRTLKDYDPN 
TRHCLYGLDADLIMLGLSCHEPYCTLLREEVLFGKKGKSVAKRAFVPEES 
SFYLLHLSLLRDYIDLEFVSLKKPGVLNFPYDLEKIIDDWILLAFLVGND 
FVPHLPNLHIHADALPLLWKCYKETIVTLNGYLHEFGDLNITRFLKFLAC 
VAQVDRLQFDKGQEGDLWMMGKNGRELGDELDTLGLSKVPKSCDTKENNL 
RELVAFYDDEDKPSNSDLSNSLEPTLDTDLLNSNKSQIDSAYLEDEYAQH 
RRYYYTSKLGIEMTPEAMQEQARQYLFAMQWILFYYYRGTPCWKWFYPQH 
YAPFVVDVLSLQPTDTTLNDSVDDGRQCLQAGW 
>Rro43755|NHL-2
IRSSQMLNFMMSSEETDTDLITDEGTVLCDGDYAVDYLKGESLEPEPKLP 
TKCSICNQKFTDAVILSCLHVFDKECLKPYEKINHNFPSTECPKCKSVSD 
VISNLVHYNSGLFDEDFSSNSNGIPDSLGNVAKCSLCTDNGDAISKCIEC 
AGTLCAICHDVHKRMKMFSGHNVIDLTEDEKKHPKELAHKMSHSKPVPCS 
SHRDHCFKYFCFQCNIPICEECLRVDHSSHVISPLEHATERVGCYVQSLL 
SDCLSHRAKLTTTNDKLEAMITELQQSREQNKGHIEEVCNDWKAAIDDVK 
DEFLKRNRDLHNELELSVLQNIEVGQKHMDHMDYAHVFASSYLPRLPPVE 
YAKVCKSVLTCLESLAKFDLAIKSLSTGIPFMDHRSNIRDVLRSHFGWFG 
HKNSYGLSSVIMPDVVRLSSAIESIDILPSIPSTVANIISNPMVSCTTDD 
IQDPNSATNFIHPGNGVRGLRRQVSPPADFNTAVLGSNSNVHSNGITTPV 
SDLTHPMMGLDFTAVSTLAGSIGTLSGMHMSLSNAVASGDCSTFSTATHL 
SSGLRSTVNSTNTGDLFMNGILNEIPTPGNSLFGGLGHHMQPPPGLVNQP 
IAKPGGFNGYNPNPNPPFPNRQGRCQAMNVRTRWGSLGPGPDQMNSPHGF 
CLGFDEDVVVADTQNHRILVFTKEGYPRAHFGIAGREEGQLWYPRKVTVL 
RTSQKYVVCDRGSERSRMQVFTRSGHFLKKINIRYIDIVAGLAINSANHI 
VAVDSVSPSVFIISESGDLVHWFDCSEYMREPSDIAINQNEYFICDFKGH 
CVAVFNESGGFLRRIGSDAITNFPNGIDVSDYGDVLIGDSHGNRFHVAVF 
DRSGEQRGEFECPNLKVSRCCGLKITTEGFLVTLAKNNNQVFIIDTLYVN 
>Rro44471|SID-like
VRLPKIIFVYELPLYLEKLSSGYWSMKRTLCPWVGEDLMSDSTQKIIVEI 
STNAPELYPPASGVFGLSTVDNFNIKINNPQNIYLTPPAPQYYRFDFPED 
IMSVDIRFESSDMRCMVASIQSIHCPVYDELQNVDNMAMYQTVMTKGQMI 
VHREKFSEAAFYIVLMLKPDDNGCADNITATAPTDRTKNVTITVNKSLPS 
SEYILPMVLTVAVFGAFYIYYVVAYCMDCFKQRRAELEINGNSSSTLNHG 
LNNAEEMLNPSHQDVIIVTPEETDAPSNLSRNVCKVIGNSKKKVNHLHEK 
HSMYRRFILIIGLFYSLPVIQLTLMYQRTSTTNQDFCFYNFFCLRPFIGI 
PAFNNIFSNISYLMLGILFLLATSRKSLAYKRKCELIITRHLPGSPKPEE 
RGFEESYGMYYGMGIALVIEGIMSSMYH 
>Rro44896|RHA-1
RDINTDFLMIVLKDMVRINKDLRVILMSATVDLQVFLQFFGNVALVEVKG 
RTFPVNTYYLEDVIQLLNYVPPPAMPRKKSKGNRGGDDGQDEEGLRPDLD 
VVVDVPQPTSSQANANQREDDKRSTDENCNLICDPSYGDQVRHAMSQINE 
REIDLDLVVALLRYIKTLPDKGAVLVFLPGWNTISILSKYIKSMPDFTYA 
DSLILPLHSQIPREDQRRVFAEAPPGVIKIILSTNIAESSITINDVMYVI 
DLCKAKLKLFTARNNLTNYATVWASRTNLEQRKGRAGRVREGFAFHICSR 
ARFSRLDEHQTPEMLRTPLHEIALLIKLLRLGGIKDFLMKAIQPPAIDAV 
IDAEYTLREMKALDKNDELTPLGSILARMPIEPRIGKMVVFSCVFGVADA 
MTAVASFCSVGDPFVMPMDRRRLTGSQRAFAGDRHSDHVASLSAYQKFVG 
LATRGGRGNSYQQGDGNDASTFSSRESNRRVNPRNVQTVMNFCEERLLSY 
PVMCTILEATEQLRQILINAGFPEERIQWDGGYRYQARGACSDFDVLTSL 
MVVGLYPNVCYHKRSERYLLKRVKWLWCTSHLSTVQISQSNFLLHSLYLK 
RSYVPIWWHVNSLLWLIQCSCYFLVHVKWSGPKA 
>Rro45800|GLD-2
LHIVMSYVFQEAGLFVVGSSMNGFGNDNSDMDLCLTLTAAELSQKKEAQV 
VLHELVEPLQKCSFIQRLQLIRAKVPILKFHDSHARVDCDLNINNVVGIY 
NTHLLAMYTRVDWRVRPLGMFVKHWAVQMEIHDASRGRISTYTLILMLIH 
YLQSGCKPHVLPSLQANFPNYFSYDRALKEVDMRLVLPWEELQSHNTASL 
YELFYGFLEYYGERFDFTKWAVSVRTGKAIPIDAAIKQLPPHEQLQAATS 
FKIFVQEPFNLNNTARALFDDDIFRRVQRAFSTSLQLLRRQGDLSQFLKM 
LFMI 
>Rro50127|TSN-1
TRNHYQYTRDYQPAATVHSSRRVLSNDGSVCSTSESHRLDRNTPPVVLPL 
PSPHTVVSKHSNTSSRVHFSDPGSVSHSLNGPTDAAIVDINWDNFKFSIQ 
VVSRIDELVDVTQIIKEHVNHNSNELSTRLHENDLCLAMSASDKQWYRAR 
ILKSPDCNGKARVLYLDYGNEEDDSKFMALPLRISLSNIKPISSSYHLAG 
VKYPNKESDRNVLKETLQDIALNKEVKVNAEYEGTISITLEDGTDLAQSL 
LTKGLVTVANDDKLRNTLTDKYVAAQQRAKRDRRGMWAHDK 
>Rro51496|PRMT-5
MSESRGSLVGAEIPVSNDLRDDITHFKQSGYAFLSLHMFHPELKRDYLSS 
SAKLNQIYPITRTDLVFQESDIDNMANSIVGRVSPWIDCDSPDDYYRRNS 
EKALMSELSWCAHVGLPAVQIILRRASNPNTARVVNNFLNIERRPFRVWI 
QVPLCLLEKDTSELPNVKTDGEGDNVSITLSNVYSQRDPWHWWCEFISMC 
QENCSQFGVLLDVSCDMPSDQRILQRWFSEPIVGLRVDTSIFYNNRKGFP 
ILSPAHQRFIKWFYKLNVQVLISGTSRYARGHEKYQQYMYHLYNTQTPDD 
VYSAHTRVMDDNLQEPLQPLADNLSSATYTIFEMDPYKYRAYEQAIFVAL 
KEKHGIPMKENENILLCQPVTSVDSTDKMSNGDHDGIDIEIETPPNDNNN 
DDNSTLKTVTTEPTIIMVLGAGRGPLVDASLRAAKRAGLPVRIYVVEKNP 
NAIITLRSRLDDDWYGEDIVFLPGDMRTHEPAEKADIFVSELLGSFGDNE 
LSPECLDGAQKYLKDDGVSVPASYTSYLAPLQSWKIYKEITGQYSDKSKP 
EYAPFETPYVVSLKNCHVLNSPQPVFSFYHPKQDAVDDGSRFVSLSFHIE 
QDAIVHGFAGYFDSVLYGDVNMSTHPDRRSPDMFSWFPLVFPLRTPIHVR 
DGDRLTVNMWRVVSSRGVWYEWCVTEPVPGPLHNPGGRSYLIGI 
>Rro52385|XPO-1
STVRRSMKDSMCAEFSTIFELCQFVLRNSRTAPLVASTLETLLKFMHWIP 
LGFVFETDLIEMLINNFLSVSIFRNTTLKCLTEIAGIFDPRYDDQFVKLA 
QLATTELTELLPPTTNIKEAYHRGTDDEQKFIQNLALFYSTLLREHLDLF 
ESRPTDLRPHHMNGLSFLLRLSEVDDTEIFKICLEYWNYLANMLYRDVFT 
FNTVMFEFEPFNGHQSCYRGLKPFYEPVMNNLRRVIISRMARPEEVLVVE 
NEQGEVVREFMKDTDSINLYKTMRETLVYLTHLDPVDTQNIMTEKMYRLV 
NGMDWSWKNLNTLCWAIGSISGTFNEEDERRFLVVTVRDLLGLCEEKKGK 
DNKAIVASNIMYVVGQYPRFLRAHWRFLKTVVTKLFEFMHETHEGVQDMA 
CDTFIKIAQKCRRQFVTVQVGESHTFVEDVLSDINSIICDLQPQQVHTFY 
EAVSIMISAHSSDEMREKLVESLFAAPNQALDRIVSEATQNIEALRDIQR 
VRQIVYILQANIQGCKALSISYMGQLGRLYLDILNIYKVMSSNINQAIAT 
HGEDTTKQPLIRCMRAVKKDTLRLISTWITSIGKRHVYLLQISENFVPPL 
LEAILQDYQQNTAAAREPEVLNSMATLVNELGSLAMQFVPTILDALFQCT 
LEMINRDMAEFPEHRTYFFNLLEAVNANCFPAFLQLEQSQFKLLLDSIIW 
AIKHTMRQVSETGFNILYRMLLNVSEIAPPQQQSFYKAFFMNILSHMFAI 
ITDSSQSGNLTIQCSILAHMFDIVENGAITEPLSEEMVEGTTNVQFVHNS 
LTVLLKQAFPHLQDAQIRIFIDGLFSFDHDASAFREHVRDFLVQIRQVTG 
EDMSDLYLEDQEQEMQKALAKKLEMQRAVPGLLRPHETLMEDINSTNVMS 
TVPLPSSPINNGSPLI 
>Rro56319|DRH-1
PHIDPKDTKTIIVTEILRNLLDVLNRTLQVYYLFRDKDAIKYLVDNLPGP 
DVIPTHVVEKRLLTKLRAEVIDPSPANEVENPCIKMIKRKIREQLNEVPD 
SRVLVFVKERHFTTILVSVLRDDPDLSDVPCDAIVGSQADSDVKRSTQKW 
QNEVLSKFRNGQNKVLFSTSVTEEGLDIVKCNLVIRYVHVTNEIGMVQSK 
GRAREKISKYILIYHERESWLASKENTNNQRNEMMMNAVEKFQKLGTEVH 
RMVDLIVKERRCFITTQN 
>Rro56320|DRH-1
DPAFVQISDELLIYLEDRKMISANKRKELEAMDGWKQQTEFLLCIIKSNT 
DWYAELLYALCKSNQDGYLNECHMDFLKNWGWSIKDQAPPYTKVLDSVNQ 
WFLKNDSAGEAAVLMSTKDYTVDMDSQSSQPSAVTCPIEPTMLERDSLPE 
MSDATRRRHHSSNGTSHSVYSDTSDDNNYSDIDLMDNGQSSPPSRDADKD 
YMELNKRSRMNSCEEHVQHIESMEVQSMPSSSSKALAESSIASSSSKAAC 
PTTSQLLDGLDLSGDKISQDDLDLADLLGINDDTHVESPKDQSKEMTLKP 
RRYQYELADDALKGSNVMIVAPTNSGKTIVAMLIAKEHLHNNEKNRVLFI 
VQRVNLVEQQFKQFTTYFKPEEVEQMCGGSSNIPLSRVVKTKKIIVLTAD 
CVRNALQLSTEDRFFLANVSLLIFDECHNCMKDHSYNSIMDTYYTESDTV 
KSSTHRPQIVGLTASPGTGKAANVDKAFKHLLTLCGNLDCKTIAYKSEDD 
ILTYMEEERMSQKALVTEIVKAENRSEKWLEDKIQSIMLTCETALLALKK 
NNNFTEGANRLLDIPSLKRGGNEYTNFVGNLKKITPHIDPKDTKTIIVTE 
ILRNLLDVLNRT
>bg_Rros_v1_56084_0_1|MUT7/NBR
LCKAGTDNATATYKGLSGLCYRVMGKPLRKAETMSDWTCRPLRLSQSIYAALDAMCLVHI
HSALEQAGVNLEVNITV
