# Supplementary material for: Lost and Found: Piwi and Argonaute Pathways in Flatworms
Source: Front Cell Infect Microbiol. 2021 May 27;11:653695. doi: 10.3389/fcimb.2021.653695 (PMC8191739; doi:10.3389/fcimb.2021.653695)
Supplement: Supplementary file 19 [file DataSheet_1.zip › Folder_S1/Sle_prots.fasta]

>Sle40563|Ago-like
MFPIYPEMSQPNLVSQGQLGAIGSSQNPNNTSSGILIPTGPGLVGNAIGG
HFGGSALIGSIGIVPGQSGAVPVQQGVNAVGQPGAVGAPLNMGGVVQQGS
VANQQNTGGFMNAPGGVLNQQPQQQSVINAVPLNGFMPPARPGIGMDGVA
IQLRANHFQVEMPKGIIHHYEVQIVPEKCPRRVNREIVETMVHAYGSKIF
AGQKPVFDGRRNLYTREALPIGRDKVDLEVTLPGEGKDRVFKVTVKWVAQ
INLYQLDEALEGRTRSIPWDAVQAIDVVLRHLPSMTYTPVGRSFFSAPEG
CDHPLGGGREVWFGFHQSVRPSNWKMMLNIDVSATAFYKSQSVIEFMTEV
LDIRDLQEQRRPLTDAQRLKFAKEIRGLKVEITHCGPQKRKYRVCNVTRR
PAQTQTFPLLLESGQTVECTVAKYFWERYKIRLQFPHLPCLQVGQEQKHT
YLPFEVCNIVGGQRCIKKLTDMQTSTMIKATARSAPDREREINNLVSKAE
FNNDPYLQMFGLSVRSHMVEVTGRVLTPPKLQYGGRTKAQAIPQQGVWDM
RGKQFYQGIEVRVWAIACFAPQRTVREDALRMFTQQLQKISNDAGMPIIG
QPCFCKYATAPDQVEPMFRYLKNTYPGLQLIVVVLPGKTPVYAEVKRVGD
ILFGLATQCVQAKNVNKTSPQTLSNLCLKINAKLGGINAILLPSIRPAVF
REPVIFFGADVTHPPAGDKMKPSIAAVVASMDAHPSRYAASVRIQSHREE
LIQDLSSMVVELLIQFYKSTRFKPTRIVMYRDGVSEGQFQHVLHHELRAI
RQACIQLEVGYQPGITFIVVQKRHHTRLFCSDKKDQIGKSGNIPAGTTVD
LGITHPSEFDFYLCSHAGIQGTSRPSHYHVIWDDNRFSADEIQILTYQLC
HTYLRCTRSVSIPAPAYYAHLVAFRARYHLVEKEHDSGEGSLHSGNSEEH
NPTNMMRAITVHPDATKVMYFA
>Sle58342|Piwi
MSEGRGRARGYVPPREAEPQHSEQPGTRRAFDIGHSTSGHDNGNGNGDRP
SGGRTSHRGGMQRDAPGESARPSRRLPRGRRAIQEDEATVVFTGHSSQKH
VQYTEEDKRQHVTLYANYVRFARPKLMIYQYRVEFSPEFDNRRGRGDIIR
SLLPNKPIRFDGRELLFSTAPLDGGDAPMHFTAPHPSVSGNLEVTITQTN
RFGTTDPQTIQFLNVSFGNDMRTIGMKRIQRHHFFVTEEHARRVQGRDAH
LEVLPGFSTAYSERDAGLLLNVDMVSKVLRSETARQTMQAAIARSNDPNE
AARAVIGLVVYAKYSNQTYRIEDVDWSQSPSSTFDKGGERISYCDYFKRR
WNLTITDLQQPLLIAKPRRMPGQRVQPGAPERVNLIPELVYLTGLTEEMR
RDFTLTRSMAQTTNVAPDARYQRITALFGAMSNSREVQNDWKRLGLQFDT
DLITIKAPVLQPEDILFAGEKKVTYESPDNPDWSKMRDTRMLEGARLERW
IVLYPSRLENETRQFVESFQRVARGLGIDVRDPTPEPVNNDAPTTLSTAL
NRLLQNRTGNSSYQLVMCVLTSSKKDSYDTIKKTCCLRYPVPSQVLLART
ITDPKKVMSVATKVAIQVNAKLGGEPWTLAFKGLKAMIVGVDVYHDTTKR
EHSHVAMVSSLNHKFTRYYTQTQAQIAGQEHAMSMETMMVNAINAYRSFN
GEKPKRVIYYRDGVSDGQLGTIVNDELEQINNAIRRIDMADCNPIKLNAV
VVKKRINTRLLLKNGGIRNPRPGTIVDTEITMPNWCDFYLVSQSVRQGTV
APTHYNIVCNGEPEFFTLDRCQKLTYKLTHMYFNWNGTIRVPAPCQYAHK
LAFITGESLHENAHSALSDKLWFL
>Sle67413|FL-Ago
MAYRGGGGGRGGRGGGGGYDDSRPSSAASFQSRGGRGGGGGGGYRGRGGY
GQDAGRYGEQPASAPTRPKVAASLPKVLTENIATEPPLAVTRKPDPNIDK
KKAQMLGQKISAASMQEMTRSRRPDAGGKLGKSIRLLVNHFRVSLPTGTG
HHYDIDLRMVGRGNKITAAPKCLIRTAVYYWLRRMGLDPYCFAFDGKRNL
YAKQRIDVVQDGQLNTFRYEVPAALMPLTEAHSDGTPSTFELQISYASEV
RFDLLNAVLDGKIDGTHIELQQIMNVTNIVLKQFNTDRDYPVVRNTVFPP
NLQPEVPVMLSGALELWNGYYQAVRPTAAKTINVDVSYSAFLASKPLIQL
LCDSVPFIRNNLESFATRPATPQQIHMMNEALQSRLKQKRIEVTIKSQTR
KYTFDRLMRDGAHTQRFEMTVDGKNVPITVEDYFRKYKQCEIRYKFLPVV
KASGRNTYLPLELCNVMQNQHAAGKLTPDEQGIMVRNSSTKPPERMSRIN
SYVQEAADFNNSPYMNRFGVKVQTPMVEVSGHVIPGPAIHFGPWNKEQKK
GATVEQIQRESMWNVERGKKFIVPGVIKRWVVVRVCTPNERQDRAYEDIA
QQLCDMLPQQARMLGMSMPTEYEWEELSCEELNGYFNALAKNPPKPDLVI
VLLPADGTDVYANVKRIAELQQYENGITTQCLGSKTMHAKRGLSSQHVVN
ILMKINHKLNDGENWRLPSIFDIMKIDGKPTPYVVMGADVNHPRPGADKR
YPSLAAVTCSIDPYSMRYSAVFNVQRHHKETIENLDGMVHTLLQNFYQKN
NGRKPQRIVFYRDGVSEGEFQKCVKEIQKIRIACTKLDQQYSPHITYVCV
LKRHHTRLFAVDQNELNRSGNVPAGTTVDQGVTHAREFDFFLVSHSGGVG
TSRPTHYHVIHDENKFTSDKLEQLTYYLCYCCARCSKSISYPAPCYYAHL
MADRASHYIKDAASSILDSAPSESQRSGTGSNSSKTKKEMRDEAKQFASR
EVFQNMRIHEDLRLQMFFT
>Sle27832|Vasa
REREREREFERERERTRRPENDEERNRDRQRNYDRPMEQSRERFESGREA
TRDPDGRAIVSSNFGSTRDGPNWGNAKQTRNLAEEPRKRNLPEEPGKRNL
PEEAGKRNLPEQAEKRNLPEEVEKRNTNGETKPGPKMTYVADEPFRHNAD
AAYAFRVERGTNFARYEDVPVNMSGRGSDALRPLARFNDCSLPKALLDNL
QMAGYDRPTPIQKYAMPILLGSRDLMGLAQSGSGKTAAYLIPLIARLLTD
WESMVKSAARGAPLVLIVTPTRELAKQVLVEAYKLVRATELQVEAVYGGT
HVATDCQRFRERPVHILIATAGRLLMYVDPNISNSEGQTRRPLISLDHLK
AFVLDEADRLLEDCNSQIDHLHHILNYVPKERQTVMLTATMPESVAKLAS
SHLHDYIRVQTGLANSACGDVEQRFIELRTGETKNDELLALLGGDAAAAH
KTLIFVDQRKRADFLCMWLGSHAFASTSIHGDRVQADRERALTEFRDGRA
RLLVATDVAARGIDIPHVDLVVNYDLPNDITEYIHRIGRTGRMGNVGKAV
SFYDHSVNSSMAPALVRTLREVNQPVPDWLERYARADFFSENDEPTGAEI
EDDLLGGGTVRGNAAKRDNPSASRAFANAAVAHNNSEIWD
>Sle46729|PL10
MLRAFVAGGPRFQPLNKGTRGVKRYRGRRMAFYVEQQFAQMTLNGQPSIT
QAQAMMIQANMQANAGKYIPPALRNQQYFTTQQQGLLGAAPAQNGLRQGA
YYQQTTPAVGVTPSGSYMQVGGVNSQVPFRNAQNNGFAGDQQVRPITSAG
ATSNGGWRDQPRSDREWRGNEQSDRQKSNVNPDRNAFYTRTHSARDVAPR
WQNLDGNGGGSTNIWAEIQPPNPNIEADLFVRKISSGINFDKYEEIHVEA
SGRDIPHAVHSFGELPDLSPSLRNAIELLKYDRPTPVQKWALPIVLSGRD
LMACAQTGSGKTAAFLIPLLQRMFVNGPGRSIEASAASGRRRVAFPVAVV
LAPTRELAVQIYDEARKFTYRSKVRPVCVYGGSDIGAQIRELERGCSLIV
ATPGRLVDLMERGRVALDCVQYCVLDEADRMLDMGFEPQVRRIVEKDSMP
KTGQRQTLMFSATFARDVQVLARDFLHDYVFLAVGRVGSTSENITQRIIW
VEELEKHNTLIELLNASDYTKMLTLVFVETKRGAHDLESFLRRQGYRAIS
IHGDKAQQAREDALYKFKSGETPILVATAVAARGLDIPNVKHVINFDLPS
DFDEYIHRIGRTGRVGNLGLATSFFNEKNRGIAKELIELLEESHQKTPDW
LFDVKHELAAARREASHGRRGGRGGRFGGRDYRFADGHAGVSHHQFAVTS
GTYNGMTGSYTQHGAQNNMRPSGGAGGGAAGVSSPQHPNAPDWWNMQ
>Sle66886|PL10
MAYYVEQQLAQLSLGGQAAVAAQTMIMQAQANSANIQAASSGKYVPPALR
NQTYYPPQQSGLLGATPAQNGLRQGNYFQQQQGPTSGPSNGGSSIQVNNV
NAGGQQPYRGARSNGYAGDQARPVTGGNGNGNGNGNGSDNGTANGSGPSS
WRESARTERDWRTPEAMGDRQRSNPDRNAFYTRGGARGSGSGSGSGSGSR
WRSDGDGVNGAANNPWMEMLPADMNVEMDLFARKISSGINFDKYEEIHVE
ASGREVPQAVNTFNELNEICPSLSNAIRLLKYDRPTPVQKWALPIVLAGR
DLMACAQTGSGKTAAFLIPLLQRMLSNGPGRSVDAMRSNSRRRVAYPVAV
VLAPTRELASQIYDEARKFTYRSKVRPACVYGGSDIGSQIRELERGCNLI
VATPGRLVDLMERGRVALDCVQFCVLDEADRMLDMGFEPQVRRIVEQDTM
PRTGQRQTLMFSATFAREVQVLARDFLHDYVFLAVGRVGSTSENITQRII
WVEESEKHNTLIELLNASDYTKMLTLVFVETKRGAHDLETFLRRQNYRAI
SIHGDKAQQAREDALYKFKTGETPILVATAVAARGLDIPNVKHVINFDLP
SDFDEYIHRIGRTGRVGNLGLATSFFNEKNRGIAKDLIELLEESHQKTPD
WLFDIKQEHAAARREANSGRRGNFGHRGSRFGGRDYRFAEGHSTPAGGQQ
TFGVMAGTYNGLTGSYTTYSGQNNTRASGTNPTGNAPQQASVPDWWNMQ
>Sle1457|ZFP-1
MRLRRRRNIDEWTCHVCLDFGASPENVLVQCEGACKMVVHQRCYGIEDVP 
ADGVAWKCDRCSCNRHRVAKIKCCLCPISGGALKPAEDGSWCHVICARFV 
PAVVVKDLRMSQISLTQLAIVKKTQSLAQLRCSICVRSGNYVQAKLGVCI 
RCHNEDCCVRFHAYCAWRNELLVELDSSTNALQQKSSCVAYCTTHYRAAI 
DA 
>Sle2093|VIG-1
VAGGVYQILQFSSILISFLHRASWRAIVALLVKIFLAVLVTKNCKSRMRG 
PGQAENPQYGCKVDNKYDVIADSDDPFETLERLEKGAVAKKEPGTEKSKP 
KSAGERQAGTGSSSVKKAETKKEAAVVSKPQSATTIVKQQDAPSKKQAGE 
RAGTQERPKTAGDKPARGDGAQQDQRRARGGAAIRGGAILQQAGVVGLTT 
ATAGAEPSRTPQQPAGDEEHAVGNTDGFQPQRFSAGGYRGRRGGPRGGAY 
YGPPSAGGAPRRPYRGGFGGARHPPAQPNVAGEQEAGDAQLAVASGAAPN 
EGGDPEEQLDRNFERHRPYGYGGFRGGQSGYARRGGFRRGGPGGYLEDGS 
GRKREFERHSGSDVTGVRQVDKKNGAGQHNWGGMRDDLAGQTETQAEGEQ 
VEDGEKRATGEAVATTNVKEAKVGEAWTDLVHADESAKAAEGTSVEGTQP 
DKMYVLDDWKAKEEKERFRVPEFNVRKPNEGVDESSKWSGFVLKKREEEA 
VPVPAGEEEDAAEDDEAHQGADGDDVKRKAKQRLNIPVKFADSMHRGRGS 
YGTGRGGPRGAGAQLPPFEHREGGEHREGGAYRGGYDRPRFDRGSGYRGS 
QPQRGGYRGDRAASGTQSGAPQLTMDEFPSLNKQAA 
>Sle5047|XRN-1
FTHAREILQDGKCYFKDDCGSVPSSIKKVLESDEETSNEAVFDTNSITPG 
TEFMQRLECFMQELITFKMSTNSKWKNLNVIFSGYRVPGEGEQKIMEYIR 
KHQDK 
>Sle7939|HPL-1
MPRGRPRKNPEVVKEVDKSKVATEEPAEVAEEESGGGEFVVEKIISVRIR 
EGKREFFLKWKGYPESENTWEPEENLDCSDLIHEFEEEEKRKKAARATAS 
SPSTADKKKASLGATVARKRKDSDASETLQTGSASKLRGFDSGLRPERIL 
GATDIDGELMLLVKWQDSEEADLVPAKQANVMCPQLVIQFYEERLTWQSD 
DDAINPPKKKPTTLTADEPAEVQSNDG 
>Sle7957|TSN-1
MSGSAQTPTGAALQRWTVKQVVSGDCIVLREQPRGGPPPEKQVFLAHIKA 
GRVGRAVGDKVENDEPFGWAAREYLRKKLVGKEVLVQVDFRTQQNREYCW 
IFLNAPNSNEPENVVESLIREGLVEIRPAAGGRASDAAFQKLTQLEEAAK 
AAGKGRWSNLPKAAEGEEGATAAPAQANAVNPQSVRSNVKWTVTPDELRR 
FVESNKGKELQAVVEYVRDATTLRVCVLNSFTYFWVQLTGIRAPGFKQVE 
DAAGAATGSKQVQAEPFADEARFYVELRLLQRDVTLTLDGVSNQYAMATV 
QHPRGLVAELLLQEGLARCVDWSLPLLNPRLIERFRAAERGAKEKRSRMW 
KDYVPSRQTAQALGANEKEFTARVIEIGTTPDWLLVRRADGETKKVWLSS 
VRAPRANDFDTTATQKPGSAATRKPLYDVPYVFEARELLRKRLLGQEVTI 
QVDYVQSGEAQQQAGQAQGQAQAQARPERVCCTVSHGGANLAELLVSRGL 
LYVLRYRANDENRSRAYDALLAAESKAQSKGVGVHDNRTEPPVLRITELA 
GDANRSKQFLSFLKRAGRAVGIVEFVASGSRVRVYVPKESVLITLLLDGI 
DCPRASFAPPGGQSEQRGEEFGDAAREFTRTCTFQRDVSIEVNTMDRAGN 
FVGTLYVAPELVRAVNPQSTVASGSAPINLSVAIVEAGLARVHSYSAERT 
AFNKELLDAQDVARQGRLGLWSKTVETENTKPDTSTTDIGADDADDAAAL 
TQTNGDTTADASDLPSSSNRGERPAESARRAPGRKTNFREVVLTETDSAV 
HFFVQYVADGPRMLEWTAALRRELGENPPVAGAYRPAKGDACIARYSADS 
EWYRARVEKVNSDGSAQVRYVDYGNFEVLPAVELARLPSAYSLTTIPPAS 
HECALAYVTVPTDEDDRRALRDALLDAVQRTLVVNVEYSNAGVSFVTLAP 
RENVTESINKQLIADGFAVVDTTARRDAAARLVLRELLEAQENAKTSRLN 
LWRYGDFTGTVV 
>Sle10174|GFL-1
TLLYNIVTLSGAAVTHETKHFIFTIFEKMDADVGTPPATSGGRMKDVKIV 
KGIVYGNVARYFGKKREEDNHTHQWTVYVKPYRNEDMSTYVKKVHFKLHD 
SYSNANRIVTKPPFEVTETGWGEFEVVIKIHFSDSVEKPVTLYHALKLFS 
VDADINAGKKQLVNETYDEIIFAEPTVMMYDALTMAKTFSNGSYKHNSDI 
EERKQKQLEQIRSARERVRSEISELEERVKKARDSITHLKTELEAIDRAD 
GVATELG 
>Sle11670|GLD-2
TVNSLGTRNSDLDVNIEIGSAMGLSDFNSYSNGSLDNEYRFLTVTFDSDS 
KDSERQLVSRLIDFVGTYTRLTVPKCSELHVIRKARVPLVHIRHSLTGIS 
IDLSARNDSAIDMGELLYNLSYIDSRFTALTLTLKRFAKAQHLIVDHPAP 
QLTGFMLAAMLIHFLQTRPVPLLCPLRLLVRPADATVLSGSTSVRVYPSR 
RDTKAQPEAEASSSDTQTRSTNDGAGTNAKLPESTPESRFVPRTQRAHLR 
NAKAALQTNPNTETLESLLIEFLRYYAKFDYDKHAADLFDGTLIENAFGK 
PFTLLNPIDHNHIITQALTPVHIEQIRSVFAQAADELEKHPQPSADSDAF 
GLLRIFSPLQSATKVPSVGVAPSVEPSTSSAVVTKSVPRTEQLSKSVPK 
>Sle13100|ZFP-1
MKLFNQKKLKAGCCSICCTATKSADNELLKCAGSCQIVVHKNCYGASNPS 
KGTWFCERCATCERAGRIRCELCPHKDGAIKRTETGTWCHVVCALFIPKA 
TFGKADTLEQISVHEVSPDYRGHICVLCKRDGRAEQAVNGAVLQCGMRGC 
RDRFHATCAQREGLLVRMDASRVASTPHALMNVHNARAASTERDSSARCR 
CPNGSASCACHGSLACASFAYAVFCAAHARQASTTHATSSSVSADGTHRK 
GTASRIAPKSRHRESTTTTTTSMETDARSRTAADVKRKPSIQRESNEDSV 
SDTECTSKRKRRNRSADAGRSIMQNNAAASRNQLTTRPPASRSDSASASS 
ESNDSQSSEVVSATKASSLRANTIETAIEALLRDRHRNGLMDCNLEKTHA 
AESAWSLRSLIDPDDAEPEPEGPTSESGETDRTNRTIRIELLETLLGLTG 
TPESTAAAHTDGELAVFGELERLKRLALTAFVRNSCDQVIQEGRVDELQT 
VLHELTLLNTQRTRLEDELRTLVQSARVLDDQTERLRALIATKRRSTNAT 
TAD 
>Sle13995|RSD-3
MDMLTGGITKVKELSEKVTNMVMNYSEAEAKVREATNEEPWGPHGQLLNE 
LAHYTNTLEQSNEVMVMLWKRMFNDNKRSWRRVYKSLLVLSHLIRNGSER 
VVSNAREHTYDLRMLDSYTFTDEHGRDQGINVRQKSKEIVELLDSDDRIR 
EERRKAKESRSKFRGISASSLNSNDFDSHPRRDRDRDRDDTNSTYHDCDD 
SSTTNHRDEEETQANASTTRQVATREEARSSRRSNDENNSTRKVRVTGTG 
NSARQAGNQPRLGSIEEWTVGREPNVLTNVFETVREMVLPIRRPSEADGN 
DSFADRSSALGFGDDAPRRSAPAYSDEDSQKHAELPSPSAPTHPVSVSRP 
EVAPIKALSKTPEPQSDLVSFDDQPSGVAAPKRTNLDELLFGSEIGSPAR 
AKQDDDFADFQNFESAPTPVNAGNNMNVLLANLNVSNTPIGTVLQPQPVN 
STVSASLSVFNDFDKFLSTPTKAPTMTTPIVMPTMSSTSWNQPLPQPQQP 
NVAQRGPSLSALQGGTVLQGAGATQKQQPIIGGTWSNVKNVDQLVNLDNL 
GAARFTKTNSGQLSPTKKPSFGRL 
>Sle17302|LOQS
MQSPVIIVSKTPISMLQERCTQFGITPCYDLIANEGTVHEPVFIYACTAG 
GYTGTGRGPSKKKAKHNAAKAVLEVIDGGRYTFLTDENEEDEAATTVQGG 
GQHPVTQLQEECQRRSLRPPEYVFEVKHPGPQQTFVCNCNVAEFTEVSIG 
RSKKIAKRRAASAMLDRLQSRGEANGASGSVGISFRGASAKNYKASATGL 
DVDGSDDSDDSEFDADEDVCTNPLAARRAFLSEFLSGKYGFTLDASTTVS 
QAIRNINTRLAMLRAANDLDGAPGECADEEAGGVDKNGLPSAAYVTGARL 
SSAITRELKDRLKQLQSMPNNPKSKKLVRLTRLVRSRIVQLDALRREQEG 
IVEGVETTEKAEADDTQNNDRVAATEDRFIRFATALASDGNLAERFEKEA 
ATDGLTVRWRELRTASPTDPHAAFVSLENSRPQIVQFGKGSTPQEARVDA 
CRRALLAIYKLHVCNKLER 
>Sle18027|ZFP-1
DERGLLKGTASLVGAAHHSIKMPRRMSETCRSKKMNEWTCWVCLDDNACL 
NNKLIKCDGVCKVVVHQLCYGVQSVPAGVWKCDRCSNDPRRSSLLKCALC 
PVLEGPLKPTENGDWCHVICALFVPAVTFANESRMSPITITNVKKMDSRC 
SLCLARGDYDSAKSGVCIKCNEPECSDMFHVGCAWHAELLVELEFGASVR 
GEKGRTLQRCSYVGFCKSHYDTALEAHKKGGFIVRRYQVQPPESDSSMTS 
VTSPVSQTVSAGRSSLPGTTGRRPRGRPRRVNSLQGTIHNVPQQAPVPSV 
RNQDDDQKSESVGGGQRKSTKRHLSANDELEVKRNCTTVNVSTKQTVRVP 
VSSQQSLSARLPRPRLVFERTASSSATTSNGSMVIAPPERYQKVGSGVLQ 
AESETAEFSNKRGVPPQSFVDDAKSTVSVGSAPHMHVSNISSTASLSSNT 
AAVVPHHIIRNDADLATQLDELATHTSDSLFERQYVMSKHYYDRVMHFVE 
HADDETDENSDCTPLVDAANRHGPPTDCVRLSFVEFLTFLCKIDEREAWL 
ASENERLEHQLRDLTTQKERLYAQARLFIPSGHAMQLPLQLPIGVSVGAT 
AVTPFRLVTDEPNNNDKLASTAAYNGNRSPNAEYPAAVSRR 
>Sle20940|ERI-7
RFFDVVLIDECSQAIEAACWIAIGWARKLIIAGDHLQLPPTVVSQRAARD 
GLAVSLMERLLDDTFCQQPSHFVRMLTVQYRMNETIMNFSSHQLYADQLT 
AAESVRSHLLRDLAHIRGHHSKTGDGTTNSEELADTAFLYIDTAGCGMCE 
LQESPESRMASNGRRDRSPGRSSARRALDGTQSKANPGECELVYQHVAKL 
VDELGLNEHDIAVMSPYNRQVDLLRAALSERFANVEVRTIDAFQGREKEA 
VVLSLVRSNDQMEIGFLADRRRLNVAITRARRHLCVIADSDTLRGRPDEP 
GNNDAVLKPAELQQSVTSDAVHSAPEAQTSSSCPPKKTQPEDDADRQTRE 
AYRLGRAFLRAFVEYCEMTDSVHYWTPCVYAALSAQDSTGTTELETNEAF 
QRLRNRLTSAKVAHAPPARTRSDASSHIGLAPKNARTVVKKESSLANDSA 
LASKESHLKQLKLVITEFLEDPNKLRLEFPTSLTSYERALVHSLAEQAGV 
AHTSVGEAENRRIILFKREHEENIDNENTGESGCLDIAEQDAEVHEDEAM 
NHAATETCDTEPQADCKRVDATTIQKKKKKKKPKPAATVNTNNSTPTVQT 
VDVESALERAAASGNDDALLAEAKRLNERCNVIGCRERERHVLIGTTCKF 
CAKRFCVHHAIPELHGCGDAAKADARATFRKQMLNAAAAASAPSTSAAST 
TGRSPGCYGSSEQKTAIRREFLQKKLDKKLEKLGANRKPHSDNAKK 
>Sle22430|PHF14
MAGQIFEKVMKSRGPGKRQIKPAKSSVSLNDMPDYASTSSDDVDFKIDAS 
ELETSDSDSKEKQSDSDSSSSQSSRSTAVVVAAESNSSESESESATPKKT 
SIAKKRTKASSPAKIRIKRELPAARSTVPKVQNRNKRSIQSTCSKRPCCV 
CLCSQEASSGAKPLLCTCCNVSVHAECYKLHAEVRSGASGWLCAVCEFER 
ASGVTVCNRLGNVDCELCPANGGAYFASADTAGHFVHAVCALYTAGVRFV 
TEERACSTGRRRRGSTESHSRPVVAPKQDSPPAVSLQDVTALRRSAVQRS 
CALCDDLRFSWTGAPIACDAGLCRAAFHATCAQRAGLLVELHTVHLRPRD 
APATEPAADNVAYCRLHSNPEDVRRRRRAFVACTPYATIDEDFGRFAFLN 
VAPGFGRVTPVSISCRADDDAPRLLHSSAPLIKRFFRKAALLEHQLPTAA 
LPTRTATEAAAGARGVRCVRKADLQVVASAQLLKANCAFSALPTFTPAFV 
ERYFERNQLIAEEQERLIKAVEERRQLREQEIGLSDLYNTLVESAREERA 
RTAQLCDVIYQLRSGVCGFSLNISDPVISDALDAQQVRTSRQVATKRPAA 
AKGDSRPVAAKQRRAAFDGASESESVSASVGPEGGGSLFRACCVCSLMTG 
QHLLVQCDTCRLYYHLACLEPPLSRMPKKSRIYGWQCSRCTLRRACDSDE 
EKSGANVDVNQPRQLRHAQHASNDADTDA 
>Sle23045|R02D3.8
QSGKQVYKNLLILDFEATCDEKIRLPLQEVIEFPCINLDTNSLQEVSVFH 
TYVQPTINKQLTPFCTELTGITQSNVEGQPSLEEALLVCLRSLHCTFLLQ 
>Sle23325|CGH-1
MATEIHRGGSAIRHDGSKQNTGVSGNGATTANFNSQSNSIAAAAASAGVR 
KDRDTRIKTVDVTATRGREFADFCLKRELQMGIYELGWEAPSPIQEESIP 
NALIGRNILARAKNGTGKTGAYAIPVLEKVDPSLRAMQGMVIVPTRELAL 
QTSQICKELGKNMPGLQIMVTTGGTNLKDDILRLDEVVHVMIVTPGRILD 
LMKKRLVNLESCRMVVLDEADKLLSADFVTMLDEILSMFRENVQIMMFSA 
TYPVSVADFTRKWLKNPHEINLMDELTLKGITQYYAYVQERQKVHCLNTL 
FSKLQINQSIIFCNSAQRVELLAKKITELGYSCFYIHARMDQKYRNRVFH 
DFRKGACRNLVCTDLFTRGIDIQNVNVVINFDFPKFAETYLHRIGRSGRF 
GHLGIAINLITYEDRFSLKEIESQLATEIKPIPKVIDKRLYVAEFQCEEN 
LTDEERQLLATNPAALVERAAQANNEEQATATKPKSAPPATAASGNVSRS 
FAPTSAKPNAAAASTAGESVWDK 
>Sle24122|MES-6
MPTEKKRRGGRRTSANTSFSPERNARNPTNYRYRLAEVITESHGMPIFGM 
QFNNFYKRSWEAAKPDGSFELELATVGSNCLTVYVVKLSKVTVKPERNLA 
NANQAQPQSQQQIAASSLTSASSASAVALAQSGAENDAASQGSSAKVSLF 
VQVRPVRHWRDADPDESFYAVAWSVDESTLRPLLAVAGKHGVIRILNASG 
AFGDPSFLRDLRGHGASVNALRFVRSSPALLFSFGKDLTARLWNVATGCQ 
IAVFGGDDAGHRSEVLHGDVDDTGSLHGDVDDTGSLLVTCSMDDSVRVWR 
LDSNPALRKAVTESYTHSTALTGKQLDSVYVSVPEFIARDVHAYYVDCVA 
LFGDLILSKACSQNEIVLWKTGSLDHLAAKRRPVPTVERIQQQAQQDLIK 
RSGKAGSSGCETEASDEAEACAMASAEQISILHRFHLDATEEWFVRFGLS 
ETQNMLAVGSGRGHVVAFDWTNAASPSDSLVSLIPLPQRTAAIVRQALVV 
GAHDELLVAACDTGTLHFFVKDFRTPPRADQVPGAGAPISTPLAVRTTST 
PGAPESSHVQARMQHTF 
>Sle25647|GLD-1
MDKEELTDLSAETAYTVSGVDSAPATKKADLDDEPIVAKREPSERDRDRS 
SGHVDRPRSMRHLDAFQRFSLLRPGSSSNVRYHATMARSSRNMVAAANDQ 
EDRNLARMLEDLLNQREQLERSHNWNQYSAVLKVLDEKLEETRLRLFYGR 
EFDSSFMKKLKRFDDGSDANTATWIDIDIPKDRGGHQNLVGRLVGPSGST 
IKQLERDLDCKISIRGWALKRNAELRSGVQRALHEDVDVDDGRELYMKAT 
VLPSSCTRTHLEYAKKALEHFVHNAVTTNADFDVLKKWQLIDLSKGRGQY 
RPVGRRSHRNDNENKPPKSLNAASSTPTYDKSVTVPSLSTIQVPVRLIAV 
PQMSSPTYQLPSMNSMLAVSSYQPCYSTLEFQPMSVDASKLGSSVQTTPS 
RPVFMATSSSPTLSTSMCSQVPDAYGTQTQPSTPINLAVTPTSLGTSTPS 
SGSVDSACYSMQCATLQNTILSPAPVYAPLQSSAQYAPYTQQFAAQSPVQ 
YGQTLLCPLQPLYASPQTMLPAQPCYATQQSASSMSLNVTDSRYVVLDNT 
YPQSTYVYYPGAYVTPLANQQAVVQQ 
>Sle27448|SMG-2
MSANEFGNSQNLTFLEVDDPEIGADTQGNEYPFNDLTLATQTQSQQTQSI 
APFSQIEELASQRDSGRATVSKSKIDSLNKANNRADSLNGLAKKVDKLTF 
NEADEQSGLPKHACAYCGVSNPSCVVMCNATGKWFCNGRGGTSAAHIVTH 
LVRSKTREVTLHHDSPLGETILECYVCGCRNVFVLGFIPAKGESVVVLLC 
RQPCATQSKDANWDPSEWQPLIQDKQLLSWLVKPPSDDETANARAITLAQ 
INKLEQLWLRAREATPEDLERPGSVDTEPEHVRLTYDDGSQYRNIFTPLV 
ELEGEYDKRLKESHTQTNVSVRWETSIKKRALVYFTLPGALDELRILHGD 
EIRLRVRVDPQTEWAREGNVVKVPNNQSNEIGIELKEGHGKLPIHLTQHF 
TVEFVWKSTTFERMKLALHQLAQRPHEVLTEYIYRKLLGHPLDDQLVKCP 
LPKRFSAPNLPDLNSSQIFAVKTALQRPLSLIQGPPGTGKTVTSATIVYH 
LVKQGAGPVLVTAPSNIAADHLTEKLHKTGLKVVRLFAKAREVIDSPVDF 
LALHKQLLQLDSARFAELHKLVQLRDEVGGQLSDTDEQRFKQLKMAAENE 
LLAHADVVCCTCVTAGDRRLKNFRFASVLIDESTQATEPECLIPIIHARC 
RQLVLVGDHCQLGPVVMCKTAARAGLAQSLFERLVVLGTRPSRLQVQYRM 
HPALSEFPSNKFYEGSLQNGVTAAERLRPSLDFPFPQPSKPLFFYVLSGK 
EEIGASGTSYLNRGEAMAIERIVAQLVKGGVQPDSIGVITPYEDQRAYIT 
SYFQHQGSLNARIYQEIEVKSVDAFQGREKDYILLSCVRSNDHQGIGFVN 
DPRRLNVAITRAKYGLVICGNAKVLSRSPLWHDLLTYYKDNRLLVEGPLT 
ALKESTVQLSKPVRTAGQTLPGAVPAQKFMTTLAYSANEYYAATSMPQHA 
TAQAYFLNMPQSVAAPATLPNATYLGMSNADSYYMSAQLGYMPTPQHDPL 
AYISTANRVGAFGAASGVNSVPVPLSMFAPTPQMVAAPTGRTAPNERARL 
PQLLNQAQQQLPQRGLPPNVGLTRARVGPPGSNTMQSQSMFTQLSAGASQ 
TDAALLSQDGATLLSQLAQAGAGGASQTQHAAQHANAMHPALGFSQLSQQ 
PLSQFSQY 
>Sle27997|DRSH-1
VEYGDKIRLFKEWRKRGLTTLIRIMSYMPTEHEARSEIYGNDRLEFLGDA 
VLEFIVSVHLYFMFPSMKEGWLAAYRQALVQNHHLAELAVKLGLHRYHLY 
VHGSDFCMMSALRHARSDVFEAFIAALYLDANIELPDRIFSKLLLGDEPP 
LYAVWVDLPVHPLQAQEPNGDRHWLERSEVLRKMSRFEESIGIQFKHIRL 
LARAFTMRSSGFNALTLGDNQRLEFLGDTVLKLVTSDYLIKHFPKHHEGH 
LSLLRSALVNRATEAIVCDELGMCEYITGAGQPVELLIEKRKADLLEAFI 
GALYVDQDLCIVERFCRVCFFPRLAEFIMTQEWNDPKSKLQQCCLTLRKL 
NQIDPDVPVYKVMDTRGPTNARTYLIGVYFRGRKLAIGKGHSIKEGEMSA 
ATLALRQNRDLFMQLQFQNRLILKKYGYGHGYGLQDEKPSTSSKSATRDE 
SRTRKSSAAYDETDGAISTDKTVSDCKSQLSVAARRSQVDTDDFDHDLSL 
DAADGNSQKLVSAQSSSPGRDRFEGN 
>Sle28283|RHA-1
MEQTEPKSFLYAWLGRNKLGQPKYSVQPDFRGGRNRFKCELRVDGFDHCG 
LGKCTNKKDAEKFAAMDFIQHLLDTGRLKPSDVPSAVLACYNSESAMAPN 
TAAGPPNANNWPAAAPSSGPREPTVDRSGYYADEQKVAIDHAQAQLVQEQ 
EESYRLDSGELHGNWTLENAKSRLHQFLQITGQKKVDYAFACVGLDHSRT 
WNASITVYAPKCRRQVKASAQASNKQVATKQCALSIVQQLFHFGEIEAYT 
GPTTRVRSAEPLPPYTIKLDHEIEAKLDSVLSILGDDWVERSRPAETANG 
GQLVLLNAPAFTDTEADSDTIRCVSWSPVSANWNCWTGGNLEDGDEWSGV 
SLAAVNQRLYEEWQQRASTLRPDALRNASDAVLTQAAAAADRRALPVFQK 
LAEIVDIVERNRVVLVRGETGCGKTTQIAQYILDKAIASGRGAHCNVIVT 
QPRRISAISVAERVALERGEQLITPMSRFGSPPPATSSVGYAVRFESVLP 
RPFGAILYCTVGVLLRKMSDGLRGVSHVLVDEIHERDVNTDFLMIVLREM 
VNRYADLRVVLMSATIDTQLLSAYFDNPSVIEIAGRVYPVDEYYLEDCIE 
LTQFMPTEVGASELTPPKRGKRKRRNEGSAEGASAAGNTARDDDDDDENE 
AAAADDGDVNCNEIIDEQRYGPRTKAALRALSEKDVSFELIAALLRLVKS 
KEEDGAVLVFLPGWNLISALGKYLSTVGFADPHFRLYALHSQLPKDEQRR 
VFETVPRGTTKVILSTNIAESSITINDVVCVIDSCKNKIKLFTSYNNMTH 
YATVWSSRASLDQRKGRAGRVRPGTCYRLCSRARYARLEQHSSAEMLRTP 
LDSLVLAIKLLQLGSARGVLSRAIEPPTVDHIIDAVHFLQELGALRNQQE 
QLTPLGGLLARLPVEPRIGKMLICSCFFNLGDAAALFAAALELPEPFESL 
GFGPRAVTSAKPFDSAYRRSDHFALLNAYSQWNSFSAVSEQSEQNFCLQR 
MLNRSTLKTLRDAKTQLVDILLSAGFPEECFRVQTYDFRGRPDANLDTLA 
SLLTLGLYPNVCYRKPRQRRAVITMEGRCALIQKTSVLCERVDNTAFSRH 
KRERLDTPFVVFAEKLR 
>Sle29731|EXP-5
LNATNKAALKEALFDNLEKEQSTLVQTDSYLTDAFAKAICEIAKREWPQN 
WPDFLPESLALAARGPIQLETVLKLLLRLSDDVIVLQCVAQPQRRRDIRQ 
ALDEAMIALLNFFESTLVRHYGAFEQLPSSAAAERDAHVRLCDATLTCLA 
SYFEWVTIGKLNERIALHAGCNNATPSGLIAHLFALLRSDNTRLRMATCE 
LLLAVASKCGASKCLNERAPFLQCALSQYSLDTVAFAADRAACIAASDAR 
EYAFFKRLAQFVSTVGSTLIASVPTAVGNAPAPNAPVPISQPSRRARGAK 
MTSTGAPAPPATLEWSAALPRLVDVAYAFFMFPAHTVAESLVPFWAALFR 
HPALSRDPLVVERVLPNVLDTLRSALLKVGFPSTIARSANSNNQSQHTSN 
ASNGVAHAESTSSKRAAQIANGANSRAAFALLDFDNDESFAIFLSAFRNS 
LADLVHSLAQAHPTTTFRFACQWLAELLASPIDRTTVAHVFTHRPTNSAG 
SENSNGNELEICTVHSVSFIDWDALAFFCDACMLRVFNIKTCEFLLSSAE 
LAAGANALRAVLAFETPRDPLVAWCVTTVRSGLSPFVKADPTLVLPLLTS 
LLATVRFDLPGQNRLTRFKSVKTLRQQTCQALIKLTKMHADLLFPVFEKF 
SEHCVELITCDENLLELERVNLLEAVIILSNSLRNYATQEQFLLKVTEHG 
CGIWLTEAVQRALSSTPLFIDYYGLDRAPPDPITDSSISGRPQFDEFGVR 
RLSLLFAVNSLLAAVRRSEMPAEPNARRLGGFECTLPCGAHVTRNPALTT 
FRRVAVSFFACLRNVNALRNPVSRQHVADAYRDGLFAIPAYEKAFILGTV 
SSVPTRNVNSAERRSAGERMLHFFYVLHENCIQVLTCCFAHLGHDFYHTD 
SLCTHLASDVLFELEHFDDYYLRPFVRSVLRSLLANCTVCTSLRRADDSD 
SPPASTAVESVALSFFDEQLFPFLARLFAYLLARFSPRWEQLANKMRERE 
MGVLSELERRRENDSQPDDSAKRERILALRKYGVDADADEQLNEAEIIDE 
QLLRLVSRELLAAVTTLFAPLPNTASSSSQPDANVSSSNASVHNAAAPGS 
TRVASSTMDVESRSSDDDDDATGGTSGGAQPTGAANKWLFSDVARYAIRH 
SELRQAVLECLLASARWCDTVACAKAAQCIVALLRLLSDGGLLTEELARA 
LLIFALNGIAINGHDESCKLQLITAAINVYEQRAQFPTLLDVLRQIPNTT 
LDLLNQFDSLFAKTDPPRPASDKHKRELLRRVVEPIVKQSLSTRFSDRDV 
RILDLPPVFRTSKRALWRLANRRTTDINADGGDQEDSQLGLGTLFSGD 
>Sle29941|DCR-1
MLPDGSIQPRDYQNELFEHALKENTIVALSTGSGKTFISVMLLRELHTAG 
KFSVFLAPTRPLARQQFEYMKAHCQLRITLTCGAETGVASRFQESFWNEI 
VASSDVMVMTPAFFNDALEHNFLRFADITVLVIDECHRAVSRSSKHSHPY 
TIMLKRYRFLYLERHKVPRILGLTGSVTNNSLNKVADLRRAINELEEMLC 
AKVATATNLQSTAAHADVQAFVYEQEFPTKAALSLNIEVARFQKLQQQKN 
ALRELIANIQTSFISPTTGQNCSGSQSELENANMELRASVGRMLANVSSA 
LDQLGTFACVLMLSRLARTVRAALRTNMDAMKRKTLIQALVQVRRLLAFV 
HRELLLAFNFDPFVRSPKTQNGSASKCTEQWRKHYHEWLILFGAPKFLRL 
LAVLQDEFTRNTTSAAAATSTDDGDRVHGESNGRTDAPSCLVFVEQRTYA 
CLVARLLTFVATNFDAASLSPMRVDYVVGHGAFAYNRCLDVTSRMLAHKQ 
MASVGAFRSGAVNTLVCTSVLEEGFDVPRCNLVVEFDFPGEFRRFVQAKG 
RARARDARFVVLLSRDKESDQKSCLTLYSAIELQLFKECQVHARDAERTR 
VSPQFTEAATEQSSDNVTDGEDAKLTSHNVLTVLERYCAQLPRDSYTPCA 
PCYKFETQPNAAGRGIIRCRLQLPVSSSVGVDFVSNWCANERLAKRDAAF 
KACQALLDHNELDRKHLTPLGHVAGIIENTSKDPDVTDDDEADLACLDDL 
ETRKFASGSALKPGTRSFQRYHPLHRPALLLGACPVANEPCYVYQLVYEC 
KSSDAYSSPSFALLSRAQLPEVPPFPLYPESGVRVTLRLRRAPYCTKLSN 
EEFDLCISFHRVLFECVLNVTLSDRLRFACGDAPLGFLVVALRAATPHQS 
QPELDLAAMQRLITDAACHRTGWRTAVHVCSSSGRFQFDQDIFTDALVRR 
GYAKSEHFSKVVYTCRIDRSRTPATLIESGGITFAQYYERTYHVRVDCLD 
QPLLDCTNGQLESNLNLLVDRWGVDAASAKRRKLDNASKPIYFVPELCEV 
HIARASWYRAARFLPPALYRIENLLKSHELLNSILQRVAPSTYVSNQQQS 
QPHSCFESVVSLRSLPNDSHESLPVCMCRMMQATTSKSSIDMFDLELLET 
VGDSFLKWATSVYLFLSFPRSNEGKLTSLRGTYISNLSLLKRGFRKRLPG 
YLSNRQFDISVGYNQSWLPPLYTPSENSVSSVDVSNEPIATLDTLTSPVG 
TLAQENLELLKQHNTLKSWLSVLPKSQSGEPNDFTVQLVSDKTVADTAES 
IIGYVLLALGEDAARKCLQWLQLPASNMIITREFLSKLMSPTDETKQVVD 
LLTKSGFETRLGYTFNEKLLLAQAFTHASYGLPSLGSYERLEFLGDALLD 
YLITRELLRQTAGQPITPGQLTDMRSALVNNNTFARMAVKYQYHRMLLHK 
SSALCADVDRYQSYFKSFIRQDYEADTEGDDDEDSETSNLLADPLTALFF 
LDPSDSDGHSDSNNGQLGSSSLETHADSVNDELDYLDEQLFGIGQSLPIK 
FENVQDAQIGIEVEPPKALGDVFESVAGAIFLDSGGSMETVWRIYGTLMR 
DEIEYCCKRRPRNAIREIYERLSVSRSDFVLLDIERDADVVNRALPTKRC 
RLTITWKESTAQTTEGDSQPPSVKVFYGDGFDSQSARKAAARAALKLLYG 
NEYRHRDFV 
>Sle30680|GFL-1
RRLIFQFGCVQMASADEETYVIRMVIGHQSTLLPKPTVEGFTHRWCCTVT 
GYECQLEHIVAKVVFILHPTFAKPRHAVKQPPYSVEEFGFGSFLMVIEVY 
FKTKVEPQKIAYQYDLELNQTNYSSPPKVLRFVGPTPEFRDLLIMAGAHV 
ESKANPSSVLTQPVANSQSAAKPSALPPAPANASKSIANSSSSSSSSSQP 
STEKRKEKDKDKEKDKDKDKEKQAERDPKMASSASKKDDPSRSFSLKQPA 
STSSNSSTSASQSSSSKSLSAGKVNEPGLFAPSLTGSDKRKGEKDKDKD 
>Sle31036|MRG-1
LNSAGRSTQPANMKNVKAEPESSSDQGYAKNELVLCYHQTSLYEAKVVNV 
DLTGHKDKPYFVHYNGWNSRWDEWVPADRIVKMNEDGMAKKRELDVKSKS 
SGKQPSKKTAAKRESNESEDTQSKDGATLSRKNASSSSLQPQSGALFGVD 
DVAESNSTKPSSVIDDDEETHSVSSSAKQSKTSATLKKVRASVVKTEKQS 
EKTEPETDKVAAAAAVAAATTTTAAAAATAVTTAGSDKSKAARKRKSTES 
ATVKEKEKPRAAGQAVQGGAEVKPSIDVRLSDTLKCWLVDDTDLVTRLQK 
LTVVPARISVREILSRYVHFVRLNWNTSAGRAEVLFDADLPAPLAERLAV 
SQALEFARGLVVFFNTVLGKQLLYKFERPQYSKILTTYPDAAGESATCSS 
QSRSTSATQPDAKQPKRNASGGTNGNGGTSKENDTNQLWPGAANRRELAD 
LYGCSHLIRLLSKLGTLLSASPFNAAELATLSAHCQHFVTWLSAQLDRGD 
LCNLLTDYYVPPPEYQRHACC 
>Sle31954|RSD-3
MDMISDSITKVKELSEKVTNMVMNYSEAEAKVREATNEEPWGPHGQVLNE 
LSQYTYTYQYCAEVMGMLWKRMFQENKRAWRRVYKSLLVLSHLLRNGSER 
VINNAREHTYDLRLLESYSCNDEQGRDQGINVRQKVKEILELLESDDRIR 
EERRKAKENRSKFKGIGGSSYGGDEFYGGAERSSYRDRDEFDSGSGSSYR 
DRDRDR 
>Sle33148|PIR-1
NNIGFICRSTYNKCFCNKAHIISRIRMSYKHWNNGGVPPRWLKCPREGQP 
IHYFIPFKTPLSSRYDKYVPPSDRFDVQMVFQSAASLNRRIIMWVDLTKT 
DRFYSPQDVTMAGVQYVKLRLNGHDEAPTDTQCRHFFEIVAGAMQKIHYL 
NTQQTSQYPLIGVHCTHGFNRTGFLICAYLITHLQLDVPSAVHAFAMARP 
PGIYKQDYIEELYRRYQQGVVPSNLLRVELPDWCFDEQETNDSHVPGTSG 
SMKSSAVVYNG 
>Sle33374|GLD-1
MEHEERNQLTVKAETPCELYACQPNSENHDACTISLTKGRTTPLAPSRNS 
SKAAEPRKYSLARSCNAQNVRLQPATLTNASTSREDQNLARTLEDLLNQR 
DQLGSLQNWYQYTAVLKVLDDKLEETRLKLFYGPEFDINRFKKWRAGGDG 
SNLKKNSVEVNIPKDRGGHQNLVGRLVGPSGSTIKQLERDLCCKISIRGS 
ALKRGGRAQFKPVDGACLDESGPDDGRELYMVATFKSSDATPTHLEFVEH 
ALRHFVINAVSTNADFDVLKKWQLIDLSKFRGQYRPSGRRSQRRNNAENC 
PPESPARKHDSFEKSVTYPTIQVPVHLVAVSQLPNSQLQSLS 
>Sle36599|XPO-1
SKLLKNCLKQAFPHVTDMQFKIFVDGLFSYDQDLGNFKEHVRDFLIQIRE 
MTGEDLSDLYLEERETQIRQAAEDKRKQQLLVPGILGPHEVIPIERAVSN 
DDMND 
>Sle36600|XPO-1
AIGHSTMSVILNDQAAQNLLDFSRKLDIGLLDSVVNCLYCGDPPQQRVAQ 
QLLTQLKEHPDAWTRVDSILEYSTNTQTKYYALQILEHVIKTRWKALPRA 
QCEGIKKYIVGLIIKTSSDPQSVDSGELRVYLGKLNMILVQILKFEWPTK 
WPTFISDIVGASKTNESLCQNNMIILKLLSEEVFDFSIGQMTQIKAKHLK 
DSMCTEFSQIFQLCLFVLENSTNVGLVTATLETLLKFLNWIPLGYIFETK 
LIEMLVVRFLNVPVFRNVTLKCLTEVAGVANAPQYDEQLVQLFSHTLTQL 
KQMLPLNTNVREAYANGRDEEQQFIQNLSLFLSTYLAGHAKLVELRNDAT 
LHALLMDAHRLLLLISEVDETEIFKICLEYWNHLACQLYKEMPFGIGAVI 
NNVIHDAGTPGGMRRAAYASVLSAVRRIMISRMAKPEEVLVVENEQGEVV 
REFMKDTDAINMYKSMRETLVYLTHLDYVDTEAIMAEKLQKQVDGSEWSW 
KNLNTLCWAIGSISGAMHEEDEKRFLVIVIKELLGLCEAKRGKDNKAIVA 
SNIMYVVGQYPRFLRAHWKFLKTVVNKLFEFMHETHDGVQDMACDTFIKI 
AHKCRKHFVQIQIGEAQPFVDEILGSINAIICDLQPQQVHTFYEAVGMMI 
AAQTDSRMQEVLIEKLYLLPNQVFDSIIHQATRDVDVLRDPEVLRQLANI 
LKTNIRACTSIGQPYLAQLGRIYLDMLNIYKVVSVNISNAIAAAPPGTAE 
AVMRQPLIKAMRVIKKDTLRLISCWVGKATNVQIIAENMIAPLLETVLLN 
YKQNIAAAREPEVLSCMSVIVTRLEDLMTPYVPDVLDAVFECTLDMINKD 
MEEFPEHRTAFFGLLEAVTARCFPALVRLSDAQFKLVLDSVVWAFKHTMR 
NVAETGLNVLHQLLQGFATMPADMRERQQTFFGTYYVVILHYLLEVISDS 
SHVGNLTMQSTILSYMFRLVESGTIAVALGGGSISSSADNVAYVRQFLSN 
LL 
>Sle36692|SMG-6
EERVPDKHDKHAYARSASDYRPGASVRSEQRHLVEFEEEPIRRSGPDSNR 
RPEREPTRKEPRNAADTHHDAHARSEPPQLQSRASSEREFTQPDRQKGKR 
NERERERGEGTKSKLHPRDDAVADFRRGGGEKNERVAPPVSQPRTEPVKE 
TVRLPTQSQLSSMTGSTKGGLIVLPKEIDMASLKVSPDAQTERNDRPHTH 
RSRDYLHGDSQFAFGSHPNATPPAGRFPQSSSSKPVSVVRPNVVRGAGRT 
GWTAAASNSASTSRFNDYDYDYDAGRAGSNAPPASRTEHERRSPSPPSQS 
IGSWADIIMMDEEDRRKRSDPPSQPHAPATRERDAPWTPGAAWAAPPAQM 
PLGPYPPQPQPQPQSQTSGYRQFHPAAFPQSTYAPVAPEVKSRSAQLFDE 
AVSIEREIAEMIDAVRAHDGSPLLNDTFVNELHALRNKVQATLEQVIISD 
GEYCNNFNIEAKLWTAAYYQVIEPLRELAKDASPSSSTAPMGSAAGRAIA 
ARSRAVVLEVCDAGLRFFESLLQRVEATHSLRFDDFGDLSKSAPRPRDRP 
MKLALYSAQKLMLFNGDLCRYRELLNEGGQPSGNFGKARAWYVKAQQLAP 
KNGRPYNQLAVLAILTKRKLDALYFNVRALASSNPFISARECLKGLFDEV 
RKKTDAVLAQRAAEKRDREARRTAAVEARRRRAAAACADSNTCVSARREI 
WVHADGTRSERLLNEDQAESDDDNDDTAERPACTESLSDELKQLSSIELN 
KRFNMSFLHVHGKLFTKIGMDTFPEAASQTLHEFTALLERSPLPLGSQRL 
LQLVLINIYAVENVLAVSNTQPQAAMHAQPQSARRNQNANDSANKPAITR 
SSIVEDAVLLGLDTFAIMCKRIVALLAELSLSDAPSPSANRAQRASVSAG 
DRDKLQDAGEPPRRTSSVSIVGLFSEDVRQLLPAVKVWCDWMMVRPMLWN 
PAPLPRDPLLGPDVDVWQAVCDLVNALDKYVRQHCGALLAGTGRAGRPIA 
SGVKLERWHDELVSRVRTSAHDVMVVLPEDNFVAGFKYLEACEPDMAFVD 
PQAADHYDAEVVMDVLRASKLKDFAEYLLGLEPVPFLDIDVINETYVNVA 
PKHTHTEVAVPRAPADALLPDALREHQRPAADLGVRVPWPSLPDAAGGAD 
AQRLNELVERRNQLAQSSATIEQANTQLQRVIDANTQAGAAADQRLTIRV 
EMSIFPAFLLADTNCYIDHLELVKRLVATQKYTVLLPLIVLSELDGLARG 
AAPARNWLYSVSVSRARRLTKSIARGATDSSADRAATARRRGTSELADTS 
DDDVDADAAAGSHAEYVRERARVAITYLEDEINERCNPKLQPVTQKGERL 
NDIRFRNEEILVKNMKNDELILETCLYRTNEKAQDYRERGGPLSLFREIV 
LLTNDRNLRLRAISKNVPAKDIMSFVKWARVPESVKPV 
>Sle39280|DRH-1
PASSKLGKLVLREYQKELAEDALAGRNVIIFAPTGSGKTVVAVHIVKEHF 
ERLRALAAETAGNDAQGAMNTKRIPRVAFLVPTQDLTQQQLDLFKKFGNN 
LRYTSLSGTQQIALKHQLQLYDVFFMTPDILLNSLAQNLPYDTVSLTDDF 
SMIVFDECHHCTSSYSYNKLMQRHYMTMLQDDTQRLKLPQIIGLTASPGT 
DQAKDVEGALQHIMQLCANLDAHRFSSIQLSKFDLSGPVSRVLVCRSDSA 
ESDDFTSLLESFIQVLETALTEKVKRALDRFPSEKEKLSKLQAPPRKVRG 
MAQYETFIGAARQCAPSIQDVETRNELTFVVDMLDQLNTALLVRSVARSI 
DAYFYLREELDKFNKRTLNRVQMQLWNDSQELLHLLIKPAEREQSHLKKS 
PPDWPPFQPERDEPTTAFITCEMSKLMRLRYEICKLFTWENNILDSTSQG 
AANSRVLVFVKQRIFGKALMIFFNEDEFLKQLNVAFLTGCNTSGSEKVAP 
NQRDHLLQHFREGIHKVIIATSVAEEGVDISACNLVIRYCYVTNEIGKLQ 
ASGRARANDAKEILIIDDKTMWLGEKEQTNKMRIEIMSQAIEQVVSLIKD 
KEEDYKSKIRELQKEECDRVALEQFGKKSVEEISTVPASNADVYDVLCRN 
CSQILCSSESIRTKKSRYLVLDVLILDKLSSESRRPLPPNSKRKCKQCNE 
EILESVIISGNQFPSPLIKRISFRRGRNEELSDLISPSTWNSAPIKNFTE 
ARNEELMEYVKNLAKR 
>Sle39660|FMR-1
MDPRMTVEVQGLFGQFYPALVTSFSDGDYINLVIGQCEEIKRVHLANMRL 
PPVARQSPECKFSSGDAVEAFCKLPTELITTASANDPELAVTLQNEALFG 
DAWWQAKVREIKGSFAVVLLSLRVGPPNGTVMQQQAEIVELDKLRPVNTQ 
PMLTGKSVHRFSILLGSDDVLDFYATTQHDLNKDLRERCGGALLVSYNRE 
TKSIDFQSLNERVIQKVEMLADTHERRIRELFRLDEQTKRMYGMSLNSTS 
RPGAISNANFVEEFVVSQSVLSAALQNIPKARKLDGITAIDVDKDSGRFR 
VAGEREEAVRDARNLLEFVEVTIGVPAVYASRIIGRLGANIQRIVDKSNV 
LRVSVLGEADRAAANSGSDPNAGVNAGDVPFRFMGSREAIDNARMMLEYR 
IETLREFDRLRAGLTTGTPSSISAAQQFGDVHSLPANNANSLLVGTALPS 
GTPPSGEPSSSTSGFNTGGSTASVNTVGRSHNTFRNASSSAERERDDAEL 
GTYSRPTLHGRGVTSTSGSGSGSRRAAYPDSDGVYDHGVPYGNADAARRN 
HGTNTLRQATSAGVSRSRNQPGQPYRNGSGRRNEAYATATNGELGAGAKQ 
TQSSTRDGGYGTSSSRSQDEQKANGNTAPAATKKQPTASVTEGGESQQQR 
RSGNGSVSNARRRRRPPADSNAVGTNGNDQAAVLAEAK 
>Sle40404|SID-like
MKTHSVDVVLLLLVSVSASVAETIVANAQLGRPFEARVQSDLAYTLNYNR 
TYRPFFPPLRVTVRCDANSTIYYPTSVSVYEARACVSWQIPLQLGKQQYN 
QVSRTMCPADSIEQLKNQTQMKAMIHVLTMNPLPTVCQVTADEAAVFFAR 
VGYAVHATFSASQPIYFEILLSNEPITVYIDSEDQLCAYFAVQYVKPSKS 
CPIYDEQETLQQTNTYGTFTKKAAVTLSKQSAGEDSRVILIFTLHHDDSP 
CSAYKDEQQQLSSVVDYNRSKSVSFIAKPITTDYALAIWLPFSIFIIIGL 
CFVGSEILLWQYFRRRNDVPGAVSSTEMQTHTQEERLDEEDGAKETLNPD 
NVNNGVKAKTRRNSTCVTHEASLQHLNKRYSAFWKYVVLVTLFYVPPTAQ 
LVASYQRYLTASGNQDVCFYNYRCAHPSVNLTMSNSVWSNMGYVIVGVFL 
LIIAAIRIRKTRQFSLNGVPEVHGVSLAMGFALIAEGLLSASYHVCPNYS 
NFQFDITFMLVICALGFVRLHQNRHPDEVTSSTTVFIVVAAAMILFVLDI 
IWSMSRRLVLWIICWTAGGFFTFLVTTRYYYGWPNFREISNLIRCKFNFK 
NACNFWGWPPSKGYAKCILAWLYVSFAALYLIGVAFEVRAKQLDFGTYVL 
GFGLWNLLLYTGFYVTTKVIKQCQGSKTNRWPAWYIAQLVTYILLTLIVW 
VFALHFFVNPAYSWTYSPAVSREQNEDCIFLSYYDVHDVWHFLSAVALFT 
TYMVTLNVDDDLLQVQRANIYK 
>Sle41313|DCR-1
MHLRKGLLSKIVKRLMESVPRDRFTPRRFELDLLDAALQSNSILCVSAVT 
EKQFLILMLVKNMRLKLHETNRCVILTENDAFAKEICALLTRHTCVNAVL 
LTNETFRKDAVASAHSDTEKSFPPHSVLLCSASMFLEHVARRVADEALLL 
VIDDCDVLLTDSNSPLLHVVRSLFDDEVNAHRHRIVSFSEKLLINEYETC 
ERLVDTIKYLEEALRSTVNTASEMLAQLALTQTLERDAPSNCVEKQPTLN 
EAGDSVKAPEDSVTRAGDSNASDVNETCTVCEAYVDRSGLLTKFETLLKD 
TLCMLDLLLTTSTSDGVPDAEDADKEPGAEVSQVLKFVRAEVSECLQVLY 
ELGPWSCARVARGLIQKFVVRENEHFEREKQLAAAATAAATAAATAAAEA 
AMAAELSEKSEETEATTETSPTIKTETLTNGSGEKTPVSLMPNGHDSATE 
AATRGETSRHELCRWALRVSALACNEIEMEYNLYRDKHVQTCDDFLQLCS 
PKVCAIIDWLRKYTPQLDFTIQEASNLGRNDEDIEDEDDEDDQSNDDGSK 
QRGRRPAKSEDGVAVGFDADRRSTDGTAKSETITARPPPASLLNEEKLAC 
LIIVKRAYVAFALDKLIEELTHWDSSLYFVRMSHLTRTGEERDRAQPQSL 
QQSTLRTQTSAGVTGDLEGNGGASMERIHYESIRAQLLLKKFWLQKLNGL 
IVTTQCFEQIYHDLPRSNLIVLFNPSSTYKTYILTKSRLKQTQQAGPSAA 
SRLGQQHSAGGSAPAPKSGAQPQTKVNYVVLASAHEGGLQTEAFQLYRDI 
QRELLARYAAIDEPITHADIVAFRAELNMRLARSRLPTETEHVTPTPAPT 
ATTPPKGDVELCTCVRDKRLRRKRQSAVAQLVEVLALRIENALCLINRYC 
AKLPSDAFTHLVPKCTTHTCSPASRENDRDAVLYYAVLQLPINSPLKHAI 
RGPLMSTRKHAQLAVTLQCCRLLLKYGELDELVNFRVIEKYFCSQCIADT 
DFDHLFDADMDTLAGPDECIPPAYRASHRNHEERVNALHTEALDEHLRIN 
QEFNDDEPDERESGPDSDAEGDDAQHHDVAPQASRQGADKHAKAGMSEWL 
STVERTAKPKADCDRQSASASTREHDEQEDVDAARSAKAQFKLQLHRVDH 
GMSGALSAAGSAVSYRRVPGSKKRAYYRKRIAACLMRRGSVLSAPAPKPV 
EIEPEPEPEPDNDNDNDKEAEPKVELQQVESATQPNMNLADSKTLKTFYI 
YTVEHTLVNPVADERNVRGRKIVAPESVPKLFGLLSTAPLPAKIPAFSIF 
TRAGEELIRFELVGNAPHMLTARQLERICRFHHFIFNNVLRLVRDSIMLF 
APNDADFQMLIVPLRRNTQCDADDALNTAASVEIDWPFLDRVEHALALEQ 
TCKLPPRRDTSGVFEFRDADYLDSVVMPSYRNFDQPPYYYVAEILVDMSP 
RSPFPSVEEFATFADYYEVRYNCRISNMQQPLLDVDHTTIRLNLLTPRWL 
NQSGLCLPLSASQTRKAKRESLEQKQLLIPELCFTHPLPASLWRKAVCLP 
AILYRLNHLLIADELRSRIAREAAIGRVALPLEFQFAKLEFDFPLAANAA 
ADSEHDSEHESDSGDEMRKEKRKRDRERERERERERDGKTEDGERRKRRK 
RAPNEKPKDLATVRAELAQMDLRDVRGPEVPLWQTEAVNANADNEYVTGT 
NVWKPNAPSDSTSQNDTAANDAAPPASAPAPTPDSAHASVDNEVQSRPAN 
PDVCWNVTDPAAKVFRVNNDRRPAIDALADPHPHPEPDVTTKIANVQSSV 
GTGASKNANAGPNEPEAVLEEEEVLASDDEPDPEDVGRIRKVSADDCVAP 
DLNFFPEMDLASFCGPNPADILHALTMSNANDFFNLERLETIGDSMLKFA 
VTAYLYCTFVRIHEGKLSYLRSKQVSNLHLLKLGLQRGLPECIVSAKFEP 
NENWLPPLYVVRSKCTAQLCVPTFLTSKAHTAANAKPVEVLPKDGEEATP 
TPASAATPAPPASPSNTTPTPTPNTVSPNLKDGDTQQSEADNCPGSKSDL 
TNEPDGSATQSDAVDESTGGSGTCRPESEQRPATSGTLRGRGRGRGRGGR 
FFRGRGRGRGGARVSFAPSNDTDTSTGLASTNAGPGPISPAVARGGDVAP 
YFLQVEHSLPDKAIADCVEALIGCYLTSCSEQAALELMSWFGLVVQHDDA 
PTPSVSRAGKRTIRLREPPSPLLTHVANCDVMYADLLGTIGQFERNIQYH 
FRDKSYLIQALTHASFYYNTVTDCYQRLEFLGDAILDYVITRHLFEDCRR 
YSPGILTDLRSALVNNNIFATLAVRWQFHKVFLYLSPQLFVIVDKFIAHL 
EMARARRRELDERVDALAFEMDATANAHTHAAPVSSANDKVSAPANVDHI 
QLLFPEESIPEDVEIPKALGDIFESVAGAIFLDSGLSLETVWTVYYRLMR 
SEIQKYSRTIPKAPVRELLEMEPEAARFERPTRTPDGKVKVTVNIVGKRK 
FVGIGRNYRIAKCAAARRAVTYLKSLQQAVEMASRAPKRSADPQPPPLPV 
ITFAEGINPPRRSQQPAYSS 
>Sle43321|XPO-1
AKHLKDSMCTEFSQIFQLCMFVLENSNNIALVSATLETLLKFLNWIPLGY 
IFETKLIEMLVFRFLNVPVFRNVTLKCLTETAGVANAPQYDDELVRFFSQ 
TVTRLKEMLPLNTNVREAYARGRDDEQQFIQNLSLFLSTYLAAHATLVER 
RADPTLHALLMDAHHFLLLISEVDDTEIFKICLEYWNHLACQLYKEMPFG 
SGLSLNSGNHHDTFGAAGNSGTQPQSTARRAAYATVLSAVRRIMISR 
>Sle43324|XPO-1
VRRIMISRMAKPEEVLVVENEQGEVVREFMKDTDAINMYKSMRETLVYLT 
HLDYVDTEAIMTEKLQKQVDGSEWSWKNLNTLCWAIGSISGAMHEEDEKR 
FLVIVIKELLGLCEAKRGKDNKAIVASNIMYVVGQYPRFLRAHWKFLKTV 
VNKLFEFMHETHDGVQDMACDTFIKIAHKCRKHFVQTQIGEAQPFVDEIL 
ININAIICDLQPQQVHTFYEAVGMMIAAQTDGHVQEALIEKLFLLPNQVF 
DSVINQATRNVEVLKDSEVLRQLGNILKTNIRACTSIGQPYIVQLGRIYL 
DMLNIYKVVSVNISNAIAAASTVGAGPCAEAVMRQPLIKAMRVIKKDTLR 
LISCWVGKSTSVQLVAENMISPLLEAVLLNYKQNIAVAREPEVLSCMSVI 
VTRLEYLIVPRVPEVFDAVFECTLDMINKDMEEFPEHRTAFFGLLEAITA 
HCFPALVMLSDAQFKLVLDSVVWAFKHTMRNVAETGLSVLYQLLQGFSTL 
PADARDRQQAFFATYYVLILHYLFEVISDSSHTGNLTMQATILSYMFRLV 
ESGTITVPLGETDNIAYVHQFLSKLLKQAFPHVTDMQIKIFVDGLFSFDQ 
DLTNFKEHLRDFLIQIREMTGEDMSDLYLEERELQIRQATDDKRKQQMLV 
PGILGPHEVMPIERALSNDDMND 
>Sle43630|HPL-1
MPRNRTKRPADGDKDDRSKPSGAEDDEAETPDEYVVEKIISVRIREGKRE 
FFLKWKGYPESENTWEPEENLDCRDLIHEFEEEEKRKKAARLASSPAGGE 
KKSGLSAAGPRKRKNSESSDSPQAGSGSTSAKLRGFDRGLRPERILGATD 
IDGELMLLVKWQNTEEADLVPAKQANVMCPQLVIQFYEERLTWQADEETV 
SNTKKKSTAATASEPGEAESNDG 
>Sle43839|SID-like
MISRSPIGYFLALQLSLSFSLASQFGFINFTNIEAEFGVRHSGAVSYGNA 
SLYYYRKFFLENETHVPSRITILAPNASANYPLTVTAYQLRNSLDFQVPL 
RLHSGNNYEYTSVSRTLCKSRHATQSASRQNVDDNQSDKKVNTSEELIVQ 
VLTMDSMPIQFSISADPVTNFSRPLFVPLTVQVSPSAPQFFEFQFPNSTP 
GTQDYVVVRASSEDVVCAYFAIQRVRCPPFDLDQELQFSYTYATITTQGT 
IVAPRAEFIRDGGRFHIVFAALADNDKCGDDSIYNIPRVGYSRSYNELLA 
DPVWQNITPAKCLQCKKITFNIEPGLDESQYLMPTLVPLAFYLLFFFICF 
IIPFLPSYATITAEQLPLLEDESVDLQQPEPVSSDVPSLTRERTESSDSL 
VLAIDNTREMQPVESNSSLTRRLNSQHFTSYGSNTSIRGSAQTSVTTDRQ 
DFKRLPLQAQLSVTVDALNATEPERLDRRFGNYLNYIVVVAVFYGLPVVQ 
LVLTYQASAKISGNQDLCYYNFACARPLKNFFVAFNNVYSNVGYVLLGVL 
CLVLTAQRDILYRYRLQSYKSLAKCGLPQYFGLQYTMAVALIMEGVCSAC 
YHVCPNYQNFQFDSAFMYILGGLFILRLYQNRHSDRHVSAHRTFLLLAAV 
IFASVLGVVFSNLAFWIVFSVLACLLVIYLALTVYYMNSVEFSLQFFKQM 
FTFIERGEATPPELLPAAQTGNSAAAYSPVYSNQDDVHVSTSTNWRCTIR 
HKRRFFLVLVFVCSNFALLIYGTIMRSTDFDTFLISLFIMNSVLYTTIYF 
LMKLLSGERPRAHTWIFFSIMIATAFPAAYFFFNSVTNWN 
>Sle46330|GW182
MWPTASGSSGGGVQSVNAEFGSLSLQDGQSAPNAAGNAGWPSAGGESAAA 
GGGDPQASQRPNNLGSLAGFGGNGGNGSATQSGTPSGAQPQSSNPWSSPF 
MPHGTSGWNATAGFSQSQDAQDATAGWNQRPASGRSTWTEGSKSAELGMP 
SPTGGQPDSFGSAAASNSAPQGSALGTLSVQTNQSGTANGGPPTNASNGG 
QLTAGGSFIRKYPRVAFEDLDESAQRLINTHDGWGRVPVDQKSGWNVEAI 
IEQRNRLAEQFEREAEQRAGAAAGVVASAVAPGPVPSAAAAPAGPESNIW 
TNEPNTGTNIWEQASRDTSGPAAQPGTPFWGGANSARPNAFNNDQAWRGG 
WDGRSQPPAEPPALHRSTSSTAAPAGANSSSRGLQHWNSTSADYQNTAQR 
PAGPPQRGPPAGAGFGFSGGAQSGGQQADFSQHNFGQPGSIGVWGEDDGG 
TGTAQWGANDAQPAGGRNWNANGPPRNNPAASQAGWQATGSQPATPMAGQ 
FAQQGPFAPGAAAGPQPRKPSGWNERTGSNGDKNVDDGTNLWGQGQRSAQ 
APSADWGNSTETGVWEAAGTPTAAAAAPKRSDADWDSDQPGSATTGRGGW 
GAQDTQHESHFGEWPGASNTDQSSAGGGDASWGRSGKPVRSQFPPGAASQ 
QNPTGPGPAGSNFDQPAMATGGSGGGGGGGYQRAKLLSRLTSQGFSREEA 
QAALIRNNMDYDRTLSELNRQRIQSGMPVGLPPMANANAPVRAPQHDNAF 
GASFDPSLGADPTAMLLADLMHKQAGAGAPNPAAFLNNSSLFNQQQLAAL 
AGVGGASANALAVQQKLLASGVQVTPGAARGPAQSQQPNRMPMSNAAQNN 
LAQQLALSSNLQHSAAGGSGAAPNSAAHLQALSQLPPGHIAILQQYMKVN 
AQIQQLQQQRATAPNVSRGELNSYIEKLQAQLKFYEQQLQQLQAQQRFAP 
PTQQQKQPGAQQSSSRLNQWIGADADPQGMAASNSSFASLADSIPEFVPG 
KPWPGAQYARDGEPDPSVNMAAQQRLLLAARQQQQQQQQ 
>Sle46790|FMR-1
MENRMTVEVQGSFGQFYPAVVTGFLDKTYFSALIGECEEVKRVDYSNARL 
PPLPRQSPEFKFTPGEPVETFCKLSVDLTASVGASEPDVATQLKNELAFG 
DAWWPAKLREVKGTFAVVLLAVRVGTPSNPIVQQHAEIVELDKVRPVNSQ 
PSLSNKSVHRYSILLGSDDVLEFCATTPQDLHKDLRERCGGPMLISYNRE 
EKTIEFCSFSERVIQKVEMLADTHERRIRELFRIEEQSKRLLGVSLTGTS 
RSVVDEFVVAQSVIGAALQNLPKARKLDGITAIEVDKEAGRFRIVGERED 
AVRDARNLLEFIEVTIGVPTEYASRIIGRLGVNIQRIVDKSNVLRVSVLG 
EVERAAAANADEPGPAEVPFRFMGSKEAIDNARMMLEYRIETLREFDRLR 
AGLSSGTPTAISTSTFQPAPAEANSSSGFNTSSSSTSVNAATRPAPPQVT 
SESEQPAVAAEEPRTHNRATLQSRGAAAGPPPYQKRGAQFPAAGYAEYDN 
QYEYSRQRGPPRGKPYAGDYRNNGTSYAPRTRNAPVAPAYRTGSARRNDY 
YETETNGEHQPANKPSSAKQSSQQAANAPVVKNGEQPPTPNGDGPKKPDT 
SDADTSALSNGNGEEPQTQRRGGNGSNARRRRRAPDTNGGEPQAAKTS 
>Sle47865|NHL-2
CEPLSAQLVVELNAVLQTRAAAVRQATNACGELKDKLQNDLEELALQRDT 
VRGSIEETYQSYRAILERARTAALRRLDSICNDAEFSLMGAIEEENRLAE 
RIETTAANAERLVANSSDQELAAVFSFVRTRLDALVESVGRNSTRERLAK 
PLGKLAFRTSAPDFERAVDSYFGRVLNQLALFSDSECSNFGAARAELNVN 
DLVSNVVDDPIDKTVLDNVDSTTNNLLNSFMLDQALLDRLSQPSSNQPGN 
VSKTSTSNLLSDLGLHALGLPVAGQPNVGVNDIAATLAALGNSANAHAGS 
MPQTAADLLAVLNSGSVTQTTSSLTQVTSMPGGAAGTSALGLALGAAVNG 
SVSSVPVHAIGLSNANSQSSPVGSANSQLAVHTAVSQALNVPGGAASPSG 
GAQSHAVVTNLLNMLQAAQQVPITSHTATSSISPTSVLSNAQNGGANANS 
LLAASLPGGLPLNAALANLLTPGALGSINQLNLAALGGSGLSTAAGARPA 
SAFGVAAGATPFAGVNQASASLLAAAISGSNAAGAASNGPAGGPAFPTKQ 
ANPVEIRSKFGTLGQGKSQFNSPHGFCLGFDEEIVVADTNNHRVQVFDKS 
GDYKCAFGVAGRDEGQLWYPRKVACIRQTGKYVVCDRGNERSRMQLFTKT 
GHFVRKIAIRYIDIVAGLAINQEGHIVAVDSVSPTVFIIAETGDLVKWFD 
CSDYMREPSDIAVSGKEYFVCDFKGHCVCVFNEEGAFVRRIGGENVTNYP 
NGIDISDAGDVLVGDSHGNRFHVVVFARDGTLLGEFECPYIKVSRCCGLK 
ITSEGYIVTLAKNNHHVLVLNTLFIT 
>Sle47871|NHL-2
MEGDYDDIQVEVQSEAFASDANAVRRAKLEADEARDSNALNSETFGDISD 
DGDFNAVCDFAQLHLNDGDLQENGDVESNGESGTPGEVPHELQSSEDGEE 
GNGEHEAGRNGESGKRAPRVSNGRGANKSAKSGRPSLECGLCGSLYSAPK 
ILYCLHVFDLQCLLSRGAVRERAVVCPVCQYETPLADSSSAMLEQLDSLP 
TDHTRLALIELDAIERDSLECTSCKTQERACARCSDCPGFLCAACLSAHR 
QMRMFETHAVWRFEELFAATNDTRRFHRPVYCATHRSAKCDFYCTACARA 
VCAECRILQHATHKCESVSLELGNELRSALQSRSRTALLTTQACTELKEK 
LQSDLEELALQRDSVRGSIEETYQSYRTVLERARSSALQRVDTICNEAEF 
SLMDAIDNENRLAERIETTSSNLERVLACASDQELATLFAFLCGRLDTLA 
GAVSGNVARSRLARPLGKLTFRTNATEFQQAVDSRFGTLVNDLALFAEES 
ASNGASHTFANLSDLVANVVDVPADKQLPEGVDSATNLLNSLSLLDSVMR 
DLAPPAGKSPPAMLSDALGLGMPPVSESSTQSSELAATLAALGNVPAQRS 
LTPPASSLPQNAVDLLTVLNGGSVSATQTTPSLTQVMTAPISAAVAAPAL 
ALTAPAVAVGVGQPQTSPNAVAKLLAVQTASGLGAPGADASPPGSSAQSQ 
TVMTSLLSILHAAQQSQAAAGAVSPSGGNANSLLAASLPSLPLNAALANL 
LTPNSIANLTLGGLNASGTRASPVFGVGVGTAPFVGVAPTGASLLSGASA 
GAAGSATGPPFPTKQTNPVEIRCKFGTLGQGKSQFNSPHGFCLGFDEEIV 
VADTNNHRVQVFDKNGDYKCAFGVAGRDEGQLWYPRKVACIRQTGKYVVC 
DRGNERSRMQLFTKTGLYVRKIAIRYVDIVAGLAISQEGHIVAVDSVSPT 
VFVIAESGELIRWFDCSDYMREPSDIAVNGKDYYVCDFKGHCVCVFGEDG 
AFLRRIGGENFTNYPNGIDISDAGDVLVGDSHGNRFHVVVFARDGTLLGE 
FECPYIKVSRCCGLKITSEGYIVTLAKNNHHVLVLNTLFIT 
>Sle49993|DRH-1
ERADFRQNFDFISMESNFLARLFGVNKQLLCNHVFAVDLLQELEAKELIT 
SDVTEVVRCVCDDSPQEGMEILCDAIISNTVNANSKQDSLYAAFLFVLLR 
SNGGIYAPVVRLLHPDLTDAQMSDEASLCAFSRSLHEAQQLRHRSPTPVP 
VTPSMSSLTATSSDHVLVSNHVSLPSRSDLSTSNSLKSPEHLIGSPNDSG 
FANSSQLISKTKANQQADYSPTTNKAILNEVNGSHANSPRIFATKSKIDA 
LFEDLVENGEPKPKYERSPQSTPVQSSGTTSTLTLRDYQLELAELALQGR 
NVLINAPTGSGKTCVAIHIANEHVRRKRAQEGASQKPKVAFLVTTQNLVD 
QQKTRFDEFSPLRVIGLVGGEQTVKQRMPLSFQLEHYDVIVMTAAILLNS 
IRAQPSAPSASVSAASTKRNAFDDIDEDKLESISAFSLIIFDECHHCDKD 
HVYSRIMREHYLPLKLGVTASNSARGVELPQIIGLTASPGTGQAKDIPQT 
IDHLLSLCARLDAERFVKVSKECSELQDFKQSPTSAVLHGAARSPDEFAQ 
HLLKLMEHVYNTVQCLIDVHKDAILVSLGDSEVEFRKLRLPCLTVESVGS 
PIWSTYIGTAETLLTQLQSQLDTVRHDLMICLQILKLHHTAMRLNKIARH 
MDALQYLRSVFYRSTSLLTAWNVFDSFEQKLADELAEDTLSSDCQDSASD 
FLSVSAATNEERSIKQTAVRGFRKVEKQLEQLAHAEIENLNSQKSSGVNQ 
KLLTLKLEILKQFKQDQNSRVLVFVCERRDGVALYDFCRTDKHLSVLNVG 
RLAGSNAAQDDGGLSSRQQDELLRLFSDGHHRVVISTSVAEEGVDIARCN 
LVIRYCYVSNEIAMVQSKGRARASESRYVLIVDNDELEQREIDNKNRDEL 
MNDAIDQLCQLDETAFIERVRSLQSKEYLAWQQRQREENKPAVTTGDTFN 
IQCKFCSSYITTSNYLAKIMSTHVVVMDPAVYDRFYAAEGEQKVFSQCSF 
THKLMCAVKDCRQPVGQICRYKEKDFVVLAISGITLENQQTKVRRSYSQW 
KKVPVQIASVSMQQVFEYSKLTANSSFKNYFGL 
>Sle51169|SMG-2
FDPTFAYFEGMSEATVHFQVDRLPLRFQHEALNLVKDIFIPSTDGANRRL 
SVLTSNVSSDAKEALRDRLRALLFPTRIRYGALVRHPKSVTLKPFFNRLL 
NDEQKQCVTNIVLGMHYPAPFLIFGPPGTGKTSTLTEAIKQVFNCYEQSF 
ILVCAPENTSADHLVQTICSNSNIESRKVLRLYAASRVSSVPDFIATTKS 
CVHDFMDDGYPTAATIQTYRIVITTLHTATRLVFCGFPRNHFTHLFIDEA 
GHAMEPEVFMPIAGLLSQKGDFGGQLIMAGDPCQLGVTVRSAIALKYRLE 
ISMLERLMACDLYKTKTEYQDASLAESASRRVDYDQRLLVKLRRNYRSHD 
AIIAFSRDRFYHRDLDACADEMFKNAFLDWELLPNRNFPVIFHPIVGADE 
REGSSPSYFNRYELMEVDRYLNALLKDKHGGMKVEPKDIGIISPYKGQNA 
KIKKLLLRYADVGKSVGTTRSDLGVMVGTVEEFQGQERTVIIISTVRSSD 
KLLNRDVEYQVGFIDHSKHEHLNVCMKRINVALTRAKSLLIVIGNPFILE 
RDLNWKKWLEYCDENNAWAISKPQIEKTRSSAMVNDVLVDDNEDETGVSR 
RELQEEPQWVRRE 
>Sle51700|PASH-1
MEWESAEEGEIVSDSEQRNRQVSFEAYMNYTALSLSASEDQLTNGTAAHE 
SALDTPRIQRFSESDEHDYSIESRSQPVRACPASLYQIPPSDPCPDINQT 
AANITAENVSPNNDPAAAAVGTNSRKRSHCVSENDGELARSCHVAPNGST 
HEDSFDIGEIESESEWSGAEDGRTQADANGEAEVQPGDTNGDETGQCRAT 
PGAENEPSGVKEAWYIIEKGRDPLELLPEGWIEVRHASGTAVYLHKQTRV 
CTLARPYLLGPASVRKHRLPISAIPCLHYRTELDKEKLAAVAPAVDCTAA 
TAGTAECDVAANDTSCLEEREQKANDENVEVDTAGCKIDDCSSPKSRRPR 
VITAQERRAQTLLSPKQVRDYCSRLFEFRCVEVPRFRTWKDRRLHFRQLK 
AQRYQQLADADGTAAATVTDTTNRAPQKPRPNDSSNSRIDKATAMPGVTS 
IVLPSSAPSDSAGGDRASMPKASLPSNTLLIQCASATQGSGPTVAPAQPR 
KGAGRPAGEFVINAAGKSFVCILHEYVQHAMRTQPAYRFRELDNAKTPYA 
ATVTIGEREFATGSGDSKKSAKLEAARLTLATLIPEMKQFCTETKIKPTT 
DYAFFDEIRIEDPRLYELSFKAGLPTPYQILDEYIKRNCIGDDKLEMSVK 
AMKNQRSQCSMQLGAYRVKVTCRNKREGKQLAAQTMLKRIYPHFAMWGSV 
LRMYMPTWRQEREKIEVPLRD 
>Sle62655|DRH-1
SEIDSSSSVFRSSHSTTSSSTGTRSGESAMHSVRHGGRIVHERIDDNDDD 
DDRVTSVSAAFSRQDEPIHIDDPSNEIHSIGGSSNGALRHETVNSLQNAH 
HNGASPMEVSTPSSRSYETTQSRTTSLSSSLSQMLSNFEEDDDVTDRRYG 
NLEHFNEELTLRGYQLELARAATDGLNVIVCAPTGSGKTIIAVHIVKEHF 
ARAKFGDTRRVAFLVTTQNLVDQQRKLFDCFTTLKCTGISGGERNQTGLK 
WQLQERHVFVMTPNILLNALNESEEADRVQLHRDFSMIVFDECHHCITDH 
PYNVLMQKYYFEAKQKGEKLPQVVGLTASPGTDKANKTADAVKHILSLCA 
NLDIRRFCTVRNPENIDELNRCVSLPASRTLVCDSRKPEDDQCGPVLSKF 
MGYLSNEVKKVLNRHEETILQDLGGNREHFSKLFPPQANQRGSATFNSYL 
GYADINVQRVKDLTIKRPLVRYIDVLKVINNALMLHRMARTADAHDFMKR 
KFSSDHYLFLSTGDSLNDEWSKKEEHLLSHCKQLDAMVARYADSEESRLA 
AQPPTWPPFCQEDSPASAQTGVIECPLQKLLCLRYEICRLFKWDEQEKTV 
IDSEPKNQQDSRVLVFVSERKFGQALLAYFKRDIFLKQLNPNFLSGANAP 
SESGGLTQYLQTELLKMFREGRNKVVITTSIAEEGVDIKECNLVVRYCYA 
TNEIAKLQSRGRARAEKSSEILIVDRTMDWLKKKEETNNIRIQIMDQAIK 
SIVEKMEKSEQDYLERIKELQEEAYYSFKMKQHSSNSRANQSVSIAQAQS 
TSTGASTSGQFEVLCKKCAAVLCENQNLKIMGQSSYVILDEEIYKRVYLA 
PLHQTSSSPLSAPKLNCINCQSTVANMLHQHNMNYAAPLIKDISFRRTSN 
GETSAKKKWSEAPFEPSKADLKEVMSFNDLVRHKNYAFGSFHDVASQSS 
>Sle63698|HPL-1
MEVHREGEHGSDSDASSIPDGAYQVEKIVNVRFKNGRKEYLLKWKGYDSD 
DNTWEPEDNLNCPHLIEAFETSNKRKLKRTRESSVESGSTPVSGSSKKLR 
TADEDGKDDAKDSNSGDEASNAKKPTSSTIESKGSRKQSHAKRSIKETNS 
AKRPNVSTSVAANENEQNKEKEKDTRAGRGADSKVIGFDRGLQADRILGA 
TDYNGQLYFLMKWKGFDEADLVSAKQANARCPQVVIRFYEERLFWHKHDA 
QVPPTDSN 
>Sle65925|XRN-1
MGIPKFYRWVSERYPCLSQVVREYQIPEFDNLYLDMNGIIHQCSHPDDGN 
PHFRITEEQIFNMIGHYVEVLFKIIKPRKYFFMAIDGVAPRAKMNQQRAR 
RYRTAREATEMERKARERGELLPDTPRFDSNCITPGTEFMARLHEFLQKF 
VAERISSDPAWHDVTVILSGHDVPGEGEHKVMDFIRWLKSSADYSPTTRH 
CLYGLDADLMMLGLTTHEPNFALLREEVRFGKQTKRVSVPEEQTFHLLHL 
SLMREYLDHEFSELKAFSGYDLESIIDDFVLICFLVGNDFIPHLPNLHIH 
DEGLTKLFRTYIEWQRSNKVNGYLNEKGSLHLVRFESFIRGLDAIEREHL 
TEEYADMRFLDSKRAGSSGYQLPETVRRKPQAETGNRKQVQSNGAFGSLA 
NRSNMDDPKALTAFFQEDEVSSGSELGGEREPESGYALPGRKHGQEDEEL 
DEQNEEEAMEDLFEVHKRSYYREKFGSIEDAELTAVRRKAREYVVAIQWI 
LSYYYDGIRSWSWFYPFHYAPFISDLRGFAQEPITFNLAEPFLPYEQLMS 
VLPPASGTLLPSAYRDLMLDAHSTIADFYPLDFRTDLNGKRQDWEAVVLI 
PFIDEKRLLEALKPLELTLTELERHHNRRGEQLVFSHSKQRGQLEGAPHT 
AVKMLPFDAYHVPLSELRKGLIIGSTENIRLMPNFPSLRYVPHRAQLRRE 
RVRVFQQDSRGENMILFVDRGVGNLATSDSEYEEHARALLGTVVHVRWPH 
SVKALVTSVTLTRRPVRLDVPFLTSLTGGLPDRATRNNCRVTPLDDEQLR 
DRDRRIRDQIEHYLHRYGVNIGSEVAESKQDDERAANESPWARRVEYLLE 
VRPVMGYRCVVRSRTQLLIEPIWSEKIESYVFETCVTERALRRVIVPEHA 
EVVKTVRIHEHFPIGADACLLNEPFYGEQVRIREYDGDRIRVQLTHVYQA 
TSVDAVLRGTINRDPDDLGVRALDRELNDSLRYMETVEVARRIGADVSAH 
FVARITGTVYVRMTDMPNTNSQQMNVGLGLRFTKRNQIVEGYTQMVPNST 
RITFSSRVVDLLVEYRKRFPLVFEYVLHDTNRDDFTLDDLVRSWPNKLDP 
LAILRELNGQSGKKRRSKRKAKQDGPAVGDYSDASEDASDNDDAEPLEAR 
RRAAARVCIAELSRWLKSLPYNASPTEYVIPNGSRIMPPEIVARIETRAA 
EFCKRKREVLATTRPGNYELTVLPTELYRMTKDTTNLVPDRQVLYQLLDR 
VICVRSTSAVEFGARGTIIGLIYSDKIDELTFEVLFDDEFRGGLRLRGAQ 
TSRVYRFSGPCGLINLSHGYRKRCQTLSSHGIQSRIVRSFDWQSLPVAAP 
IVTPATPSQPQLSFATVAAVSNKQPEQREKSALTGRGPTSANSNKNSVAT 
RMLLFHLPKNNLPTPARSADDQPRSNTGHNQQEATASNSAAASKQQETKP 
EPAATGKLSAGTPSDFQTFLKLVAPNAAGATTLKSEPPETKANGKSDSRP 
TDNRAKQFGLEQMLRNAQSDYKQREAAQRDNMAADEPLPQRSKNKRKDRP 
LTTTDTIVQSADLSKLHSDAQHHTDAHAAHTRVTNVALQSIRLEELFGKA 
TTIASNTTEPKSLPEAIVKSHVDADSSIRQTEPERTEQTNAANVPKTQTA 
TAATASKTNANANANLNISSSMSKAGGNSTEKTVAVVAPITTQALFNSAR 
RPPHVNPTRFQTPKMFPPHHPMPMGPNGPPLFPPGPNQQRVVTTNALALV 
HLAPFPGGFPTGPFQPPFVPPSEQFCPPYAQQLYVGQPYVMPSNIPVYAP 
NDNRPPPVFQPQQLNHVPMPAGQPPIASPRQAFMPLQVQRRQAHTNAQQR 
RQTAASGSSTGAPEIEQPVAPPAQNTPDPADSQLLSPQEGGSGWKDMNPR 
DSSNPEAAESESAIVQQLSSTVADISLNNTAKEMDETTKSQRAKKGKKSS 
RIAALLKPNSGEA 
>Sle67171|MES-2
MEACEVIECDSEQVNDYELIERENPNQPQPTKASVQESARAKRASVLVQQ 
EDARKKMLEEKCSQVDATLTSHIRDAFEECVNDWQEERRKKVASLWTQNR 
AVVNAQQARRHEWATRTHVEPFWDGRSGQFHAPFARSACFQVQLTGPAVS 
RRAVATTHYVPIETLPRVVSIPQALHWSTVQHNVGCEDELELPFVPYLSD 
DKKEDDVFLDELARLYSLRVRGRSEEELQRILYPPNYDCLVLEERTKILE 
REPVVLNAFVRRLRELFRTRPAPQPVGAEVIKDCAPSRIVDATSERAENI 
EARKPVQTAVEPSADAPEEQSATQPSTNPDAPLSVVVDDHDRVAEARTVG 
SEPAVAPAYANDVELIEAVATVLSTPDRLLNADKLRHMLVVAAQSAAATS 
PAGGVKQRSPSAAGASPSKFKCAMTNSPRVSAMQLGTQQLDIVPNLDSDA 
EVLRVHPKGPLSREMALNSYWQLLCRRCLKFDCYQHLYRSTPSMHKTCNR 
KPEPSEPVRFKCRSGAACWKFLSHTATRPLDPPQPTTSADTDTEPKRPRH 
DSAAESEWSNCGWSPAEGTLFNVVRELFGSDYCAIADCVGSKTCADCFQY 
AVRNKLHVDATTGDDRDARQVTSAACGESSTNVSETGEADEETDSASGPR 
RPAGALRKRKQAKRKLAIAAARRRGTAWQLAMASINGDQSDSQSTPTPGT 
NGNGAAAAQQLPAINSYQPCDHRGACTLENPECVCRIRDEGPVRIFCEKF 
CQCSPDCENRFPGCNCRSQCNTKLCPCYAASRECDPDLCRQCGIERCLPR 
NVAASAATAATASTDQPTIGTSAADSASQVRPTPTCRNNNIQLGLRKHLL 
LAPSDIDSAGWGIFLKDGCEKNDFIYEYCGEVISQDEAERRGKLYDQLRC 
SFLFNLNSDFVVDATRKGNKIRFANHSINPNCYAKVLMVNGDHRIGIFAK 
RSIAPGDELFFDYRYGPTERLKFVGNEPPTKKH 
>Sle69669|ASD-2
MDQTELKVDVRASSVNSADDASEHSQAFASSKLTCSIPQPSTSSSGDSKI 
GTHHISPHKSSPQYLQELLKDKRQLQAFPGIFQHAERLLDDEVTRVRAQL 
FSVAIKNRSEVTLPDPTGQMTTLQGKVYIPIQSNPTYNFVGRLLGPRGMT 
AKQLEKDLDCKIMIRGRGSMRDKQKEEQNRGKTNWEHLSDDLHVLIQVED 
TENRVQPKLDHAISEISRFLENAVNTPENEDELKKVQLMELAVLNNQQAR 
DNAVNSLVTANTFGTLASATLPLNANAAAALPQLRKLSAANNSADSSSLL 
LSAPNLSSLYPSISAANSLPLNSGPLSSAAATLRAFGVSLPNAQSMLVGS 
SRLAQSNSAAAAMQQASANLALAGHQSDPTGSNAQSANALNNLAAHLASV 
GGDLNALVNLNSNLLGTPNLSQLLAAASGAPGASSTPYPNLFDYSNLLEQ 
AGLAGLIPSSKRNSSSRLKPY 
>Sle69675|ASD-2
MDQTELKVDVRASSVNSADDASEHSQAFASSKLTCSIPQPSTSSSGDSKI 
GTHHISPHKSSPQYLQELLKDKRQLQAFPGIFQHAERLLDDEVTRVRAQL 
FSVAIKNRSEVTLPDPTGQMTTLQGKVYIPIQSNPTYNFVGRLLGPRGMT 
AKQLEKDLDCKIMIRGRGSMRDKQKEEQNRGKTNWEHLSDDLHVLIQVED 
TENRVQPKLDHAISEISRFLENAVNTAEGEDDLKRRQLIELALQNGTYRD 
PSEKHASNNNSASGATSAQLANPLLSAPLAGASLPQLAASQALTRKAQSA 
QRLQHGCIDCTLSHAVLHAIPIVL 
>Sle75182|PRMT-5
MASNATPSESAPLLSCGIDIAACSNISDDLRSWTHDGFAFLCVPLVRSEE 
KREKEKLLVMSDRRLLPLTHNDLDLSARDWSVYIVGKTSTWLDLDSNDEI 
LRTESEKVLRSELEFSSHLNLPAVIIELKSKECVNLARCVAQFLTTPLPK 
HLIWVKVPMCNSEETRKPGEATWFWWNRFATAIASTSPAGLGVVTELSST 
IPSETEIVRWFSEPLKAVIIPTSIFITNPKGFPVLSKAHQAVLRRLFEMR 
NLQYVVSGECLHETKGMQAYRSYLEHLWKTQRDTSSDQLSRIARGYEDYL 
QWPLQPLSDNLASETYEIFEKDATKYAYYQQAVYKVLLDKKAAFKQRKTL 
TS 
>Sle75236|PRMT-5
KTLTSDACPPIANGSVDHSEPADGNSATEQVDEENFTVLAMVLGAGRGPL 
VDAVLNASRQANCRVRVLAIEKNAYAVNTLRNLAATRWSDEPVTVIAGDM 
RSIKFDSTTSHADLLVSELLGSFGDNELSPECLDGAEQRLLAASGGVSVS 
VPTRYASYVAPLQSRCLYNKLFETRYEPEKPLDASFETPYVVHLVHHRLL 
AEPLELFSFLHPNPENKTNARYHELRFEANHDGLLHGFAGYFTTQLYDDV 
YLSTNPVTHTPGLFSWFPIYFPIRFPIEVRKGDPIVVRFWRCVSEREVWY 
EWCVVEPTMTQIHNANGRCYKIGL
