# Supplementary material for: Lost and Found: Piwi and Argonaute Pathways in Flatworms
Source: Front Cell Infect Microbiol. 2021 May 27;11:653695. doi: 10.3389/fcimb.2021.653695 (PMC8191739; doi:10.3389/fcimb.2021.653695)
Supplement: Supplementary file 19 [file DataSheet_1.zip › Folder_S1/Sma_prots.fasta]

>Smp_142510|DRSH
MTGSRFPLDKRIIYISPKDLSSLPTDGPIYVLSTTENPEPDPLASCSSTQ
FGAPSQNPSSVTCSTFGSASTSSTNSSNYYNNTLVPYSVPYHANIPYPPS
VVSTNLIPPYGFCPPLQLPPFVGSQPVSWVTSAFQNHTLYPPSANVFAAS
GQYIHPYQNFPTFQSNVPSTLYFQTFNPYKPPPPLSLPQVTSKPSNTVLI
NSSTAVTNNNTVTYVASTMNTNNTKNSCAFSRSNEENGSSEPINSKSGST
SSSKQSHPLRYTKLIYASEPDYFAFDSSTGSYVATRQFIDLEDRFENEVV
ARRHRVTLNDPVRQPPERPTLSDSEHRRNSRASHLHRSKKSTHKSDTVNS
MFDNNSDNDDDYLAVISDNTETSKEVCLSTESKNKNLSIDHTKHSKSSPS
SSNSHRHLRKNEVNNYESICTSNNSNNNTNNNSILNSDCHTVNGHSIGQR
SIRQQREVAHKIEHPNRLHPDIWHNEANEFNDGPACSCKPKYRIGPLHNQ
YEGEQPIPLCIPESNNRNRLYHYRVIISPTTNFVQPIPSKITHNEHDYLF
DGFSLFMHYRLDKPPPCQVLRFNLLYDIFPIEEEFPQYFTVRSLDLLTQY
VFIELLELLDLNWKPYGAKESCNVIHLMPRFIRIFDNNTVIGELLPVHVI
MRHWLEEALTPVINMMELSSIQHMTTIEWSNHIANLRGTLACFPGKKPST
IRIDQLDRQSVTGQSNQTILIYPLIVHMTYTPMKLSLTREPKYKCVLKNF
MKLQYLMMNKPRISTSDRVQLVQLANELEEMEHSGVHRREITVEISCEGF
YRTGMRPDIPQYALNLVSLIAHLRFHKSLESLENRLGYTFNDKSLLHQSL
THPSYRRTNFGTNQDHFQNSLVSCGPRILEYGDKLELYKAWRKKGLTKMI
QVMSFLPKMHEERSNIYGNERLEFLGDAVVEVISSIHLFFMFPELSEGHL
DAYRQAIVQNQHLAELAVRLGIHKYLLYTHSVDFCYDSTFIYARSDAFEA
LMAAITLDAGLDIVDRIFGAVLFGDDERIHRVWVQIPLHPLQSQCPEGDR
SWATKVPMLKKLCTLEDTLGIKFKHLRVLARAMTIRKTGFNFYTLGDNQR
LEFLGDSLLKYVSTDYLFRHFPRHHEGHLSLLKNSLVNKYTQASVCSELG
LEHYVIHRNKNDNCNNSQNQNVKYRADLLEAFIGALFVDKDLAWVERFCQ
ICFWPRLVEFILKQEWNDAKSKLQQCCLTFRSLNEDPEIAHYKVLEHSGP
TNQRVYRVGVYFRGQRLATGEGRSVQQAQMEAAKKALELHQDTFRQLDFQ
RSVISKRYKQPYINKILDQVQNWDEQLVDYFISDRPTSTTIMSTLTSNTT
ITNDNNNTPINTDKMSNSGNRTMKRSFLSNHNNDTNSEELLLLYSSAKRR
CFDKNISNQDSCTNKKTSYLSSVSSTSRFDTSPSICLSSQTSTSTNDSGE
DGVAIIDSKTERLNTVKDIEKKNEELFAVFDNNDKNSHDNNVVENNREEN
DEEEEGEIIEDDDCCDDITNEKYCKCKLFLK
>Smp169750|DCR1
MILENLILCTFLSVGTLILVDSSLFLQDFNFQKWFSSGLCYFYLVVVDEC
HMVLDSNHPLSIVFGPNGPMLQNTEDFGPTATRQNMSDFNVSVTGKVRIL
CFTSALLPREITDPEKARLRLQTLEKRTSCRLETASELLTMLSLGARPQE
RVILCSKSSSIAAIPFHQFMLGVFREIKEFIIDIESNLPCTKSSSIGDST
SVVINSGGFRICVLDYCKRAISQCEEILNELGLWCAAQIVRVFAKHLIAL
DRQRSEILKNSDILKDNEYSITIPKINDNEDRISYLLRLTVTQMCFLSRL
FQMEFDSILTLEEFQRMISPKVLNLIEQLKLYKPSMNFRIEVAELPTAKN
PPIITTNNKKYRKGGSRQRNSRCQTSKISNSSLSSMGFISCDVDSLSDSM
SDTMSSLSDDDDDTRSVRSLNSTKSRLSTQSMKNLNSSSKSRKRKNRSNS
LINSFNLHDLHFVPASTLNNGGIRPDVDPSTLVYRAVLNTDNRHNKNHNR
SGFIGQESSDMTASTNNNNDVSFNRLCGLILVPCQFSAYALSRLIDELCI
WDVDLYFIKIGHLFCRQTLLKEDNDLSTTTNQTLNKTKHGTNFNSYKTLV
KFSNEPVNNNDSSTNNNNSNCRNPFSVNQEETITNFRRGAINLLVATQAA
ISTVTTSGTELPRCNLVIALRLPNSLAEYLSSKARSRLVNYGAKVIYLMD
HDSIEKINNNNNSNNNNNNNNNNNNVNKQSNLNDKQNRSKQTDDHSTVDS
MYSNHINDQFLGNFQQLEQLLLQRCRGYNVFADEHAIDPTVVDKILPPIF
PRGPCGPKFCLSKAINIINQYCARLPSDYITNLTPKWYWKIFPQPQGFTP
SSTGPGSTCGSLKDLQPDGTFNLYQCVLRLPINSSVKETIVGEPMVCKKL
AKYSAAFNAIHLLYLSGEMDSKWELINRETNPMHHLTSENYGNLKLSSQH
SPMKYKSFSSLNGSANIDSESDYGDYASSIGCCESADDEGEMKSNIQNTV
KRRQYYYRKFPTQISNCLPQPNEPSSNYLYYIDMHLVKPFAEQQYLRGRV
CHHPENEPIGFGLLTTKPLHHIPIFPIFSRSGEEKIRFIELWSPKSNYQF
NDQYLPIQGPILTQEQIDRLIKFHRILFQEVLRFEKDSVLEFNFHKAYLQ
VLVVPARRDTCSIDWDFINLVLTSSCDKSICHLLPRRMNEISQEEWKERI
DQIKLQAGVVTSNGSGKTFNTSNTHHHHNRKVGSDSVASILVNRLQKSGI
IESNSVNNKPSIFEFRMEEFVNAVVTPGYRNLDQPQYYYVAIIRNDMSPL
SPFPSDKFRNFAAYYINKYNALITTNNQPLLDVDLTVLRLNLLIPRYMNI
YGHNNTNANDNNGDINNSKSNNVYTHKQYYQQQNHDDHQGEDLTNKQLLV
PELCFRHSFPASVWRKAVCIPSILYRLEHLLLAEELRHRIACETNLGCAY
LPECNKILKDDFVNLSSHYNKNGDVNDPDTTSCLFESLNIHLPIAPDHVV
VNNESTSKSNTYNNNNERKPTRTNSKFLGSSGGKSRGGGRRKQNCRNTKR
AKNHNVIGTTTKVKSTENVPSDLSDTCELNKKMSTIELNENNKKDSSYYS
VSNSHTSTDQINKEQNNVSISSDNDNIYDDEDHRNSIDAETKENHDSSND
NLVVVNEDDGDDDLLSEKPTILKLHATSASMVHNNKHHRHQSSAQKSTTT
ALSSLPYDHFSLSNGNLESLLQETKVIELNSNEKPSNDIRKRAYQPGPTT
ILQALTMSCSNDFINLERMETIGDSFLKFVVTVHLYLTYPEAHEGKLSHL
RSRIVCNSNLYRLGKAKDLQNRMIGCKFEPHENWIPPGYYVRQDKRLNNE
IIKKFESNRNLVIWSTDTLMDDEVLRNIDFIDENKIKPIENFPISEWDPN
DPKVLHAQHLNNQYLITIQQAIPDKSIADCVEALIGCYLTTRGERSALRL
MQWFGIDCLHKSDNSQPTARAPWSLPKSNYLDTDENRANLNEARLVWRFD
ELESSLNYTFKDPSLLIQAFTHPSYHQLRVLSTSNNLSDQSNLMFSTDLD
CYQRLEFLGDAVLDYVITRFLYEDSKQHSPGVLTDLRSALVNNNIFAALA
VRIGLHKYFRASSPQLLHTIDVFVRYQKDVAKDDLDFITNESENQSSKPQ
HQTYEQHLSKSGKSNNANNTIPTNTGHLTTNRLSDDVEIPKALSDIFESL
AGAIFLDSNFSLDTVWQIFYPIMKERIERYTACIPKSPVRQLLELEPEGT
KFERARRMVDGRISVCAHVLGKGRFYGVGRNYRLAKSLAAKRALRVLRRL
NQPSQTTPVTTNGDYDQQS
>Sma_033600|DCR-2
MWIPPVSDNPTPFNIERELLPTVISEPSSKTSSLSSTTGTLDRDSLKENCPQYTPQNVRY
QHYPVPKVRCLSFPYQTLPSCGSAVYLYTWSLPRSDIMTQLCSLAAACFQDTSTTVGLLF
SKPISKKGYVCRIPLYLTRGMARSRVRLTGKFTLSEKELKCVESAHHVIAELITNIAHMS
HVGYKPSDPLLRAHFDRQNASTNIPESLRVVLFDRFGDLSFNPEKANILSLVTLIRLPDY
TVDYEALGALLEWSLCRDKGISTADDNFPTHVKPVHGIVPKWRIRLSQIPQDNWVGLVVK
PNHLPDSDPGMFSISKVSSETASSPVPETLASKLGDIQNVKGASPLTYSDYYRIKYQQMK
TISFTIDPSLPLFECLRITRHQNSTQVNAGLRKNKASIKPSLFLSDACLVHPLSSWIWFQ
VSLVPTILYQMSRALLASQLFTELNYELKSPQPFSQIRINSLTISNDSLSHTTILVPDRL
SVPVFLNGEPMEQNIFDFEVDRATSEIDKELDNKAHSESLEKSTICPHPNNLIEPTTLLG
ARDAVDLERLEFYGDSFLHFIATLCVYGTNPQDADEGCLSSKRGSLVSNAHLCDIACDLK
WYEYCTGQTFSPPEHFLPPCYSVASEACKYDPRLYTRLTDKSLADMVEALIGCFLLRSGL
SAAFNLLHYFQICPVSWSTLKNDKHYKVEAPWHFFLQPKLYSELNCGNALNASCRSLHIS
KEIILELNQRFFQLQEKLGYYFKGIELLAEAMTHQSSINKQYWGNYQRLEFLGDSILGHI
ISNYLFQKCPNSSPGALTTARSTVVSNINLANVVVEHDIYPFIDFGNCSLKACIDDIKSI
HRQTDSHFERIELITKKVSSGLNVKVLADVFESILGAIFVDSNGNHQVASSIIHRFLGKT
MTTQLLCHQSYMKIFMIRLHRLMVSAYV
>Smp_179320|FL-Ago2
MSDRLVCFCCSNENERFLWSSARTWFIHWSRGSSCYDGVHHQFYDGPPPS
AQGARSRYGPPSGGYPSSNSSRSHAPPGQNAAYSSSETISEAARQKKSHP
IKRQICDLSEDISKLSIDKVVRIPNRPDRGGTVGRKVTVTSNCWDLAFLP
KTVYLYFLEASAVYRVGADEGSKTEIRMPPKEKRALIQQVVDSFPESIIY
DGGHSVYSESPLPGITTDPVEKEIDIKDPLGRDRLLLTYRVMEVQKVSTA
DINHFITSPKATSLNMPQESIRLLDCILKTVSKQAFVSLGRSALFYDRPV
KVVADKLFTIHKGFITSVRPQWKVRVNLDMTCKAFFTAGNLADVMYEKYG
DNIARCSSQMAHDLRRIRVETDKFYKNENGDAYSRRFTVHGISSVSADKL
MIEERKQSVAAYFDEHHHIKLKYPDLPCVKVDQKREVYMPMELLNILPFQ
APNASKADVASEVIRCAAVRPQERFQELQTFSNSMLKSHPLIKQFGLAVQ
SRPVDVSARVLQPPSAAFGRSRVISLKAGSWTSPGFYDPAGHGVELLWAI
LCVPPDRRSQGHVQKVIHELPRAADRVGIRLSSRPHLSQCPIGELNRKFD
EFSRQGCAFLLLILYDEHAYPAIKRLSDLQIGIRTQCVRSRTLDKPNVFP
NLLLKINGKLGGVNWQIPDLIKNSDELIMVFGADVTHPAQTQQVRKSVAA
VLGSVSPDLMRYGVVIRQQATTEKGNKAAREIIDDMRLIVKELLQLYLRN
TNGRFPTRMIFYRDGVSEGQFENVLVEELAAIQRACSDVRPGEEPAITYI
VVQKRHHIRFKPSDPRARNVEPGTVVDTEITHPREFDFYLCSQDGIQGTS
KPAHYHVLYDDSNWSSDALQMFTYHLCYTYMRCSRSVSYPAPTYYSHLAA
FRARDWLSGVDQPAVLLDSGRFKVHASQVDGMFYL
>Smp_102690|FL-Ago3
MSIRRFSIPNRPDGGGKLGKEIYVTVNCWDFSIKPKIVYMYRAEALAVYR
GDEGNRTEIRMSAKDKRALIKQVADSLHDCIIYDGGHDIYSADRLPGIGK
VPTEAEMKIVDPLGRDNLVLKYHLMEVQTVSTDDVQQYVENPKATSLNIP
QESIRLLDCILRTVSKQSLISLGRSALFYDKPVKVIADKLFSIHRGFIAS
IRPQWKVRVNLDMTYKAFFRAGNLADVMYEKYGDNIARCSSQMAHDLRRI
RVETDKFYKNENGDVYSRRFTVHGISSVPADKLMIEERKQSIAAYFDEHH
HIKLKYPDLPCVKVDQKREVYMPMEQLNILPFQAPNASKADVASEVIRCA
AVRPQERFRELVNFTNTISKEHRLFQLFQAKIANQPVDVKSRVLQPPKAI
FNRPDKIQLKAGSWNTPDFHEPARHGVAIPWGILCVPNNPRSKGDVEKVT
NELPKAANRFGVFLSNKPLISQCYVNQLEKKFEEFHRQGCNFIMLILYDD
LAYGTIKRLSDLKMGIRTQCVRGSTLRKPNVFPNLLLKLNGKLGGVNWIV
PDLTEYSKDLIMVFGADVTHPAPTQTHQVLKSVAAVVGSVSPELMRYGAI
VRQQATTERGNKTTREIIDNLHLSVGELLTLYLRNTKGRFPKRIIFYRDG
VSEGQFENVLVEELSAIQKACSDIRPGEEPAITFIVVQKRHHIRLKPQDP
RARNVEPGTVVDTDITHRREFDFYICSHEGIQGTSKPSHYHVLYDDSNFT
SDSLQMFTYHLCYAYMRCSRSVSYPAPVYYSHLAAFRARDWLSNTNEASV
LLDDYDRFKVHISQTDGMFFL
>Smp198380|Ago-like
MAPKIPGAPYGISNGPTEVVHNVSNGSAANGSGSSPPVVGGVGDAPPLSV
GGAGSSAGPGSNSSGSGGAGGSIGGSGSGHSSASTQHLIQFEPPARPGRG
SEGRCISLRANHFEIRMPKGFLHHYDVSITPEKCPRRVNREIIETMVNSM
HYQKYFYNQKPVFDGRRNMYTREPLPISKEKVELEVTLPGEGKDRVFRVA
IKHVSEVSLFALEEALGGHNRHIPNDAVISLDVIMRHLPSMSYTPVGRSF
FQNPDGYENPLGGGREVWFGFHQSVRPSQWRMMLNIDVSATAFYKAQSVI
DFMCEVLDISDKNEQRRPLTDSQRVKFTKEIKGLKVEITHCGTMRRKYRV
CNVTRRPSQTQSFPLQLDTGATVECTVAKYFQERYNIRLDYPHLPCLQVG
QEQKHTYLPLEVCNMVAGQRCIKKLTDMQTSTMIKATARSAPDREKEINN
LVKRANFNADPHLQMFGINVNTRMAEIQGRVIPAPKIQYGGRTKAQASPQ
LGVWDMRGKQFFSGIEIKVWAIACFAPQRIVREESLRLFTLQLQKISNDA
GMPILGQPCFCKYATGQDQVEPMFRYLKNTHAGLQLIVVVLPGKTPVYAE
VKRVGDIMFGLATQCVQSKNVNKTSPQTLSNLCLKINVKLGGINSIIVPS
VRPAVFREPVIFLGADVTHPPAGDKTKPSIAAVVASMDAHPSRYSATVRV
QSHRQEIIHDLYPMVRDLLLQFYRATRFKPTRIIYYRDGVGEGQFLNVLN
HELRAIREACVKLELGYQPGITFIVVQKRHHTRLFCADKKDQMGKSGNIP
AGTTVDQVITHPTEFDFYLCSHAGIQGTSRPSHYHVLWDDNRFSADDIQN
LTYQLCHTYVRCTRSVSIPAPAYYAHLVAFRARYHLVEKEIDSGEGSQKS
GNSDERTPTAMMRAVTVHPETLRVMYFA
>Smp087220|PASH
MDVQLWDGSLDDEKDGANPSGTIVEEDFNRDIPNVNSNINVRDGMEYKRK
RSVIKERRFVINDMVETVDFGLLPEGWLQLRHISGLNVYLHRSSRVVTLS
RPYSIGPSSVRHHRIPVSAIPCLAYRKASGKNFYPTESHKVPSKFTSPVN
ELNNKTVCCPFEKSPTNIPSEDIQTIQKLDLSHESLEDEVSVINNKHEDK
LPITDDISVSFTSSRNNLFSLPEDNNNHDFVDVMKSKNSDKEEGELSSGD
DERENSFEDDSRAKKPHLNNDNDVSGGVGEDSINCSSNETLSLRDSLPKL
VEEVPSTCNNVVYNKPTHFGNRYRKFRRGNLTKRSCLTSSNIQLSESDHI
SNLSANTQNEAPTGTQEIVAVKTQVFSIKDKEKESLLTPDDIREYCGRLF
EIRVEDTSEQAKVIRYQIPSTDGNISQKQPKEGMINMTGKSYVCILHEYC
QNVIRRPPTYQTTVLENEKNPYQMTVFINGNPYGTGAGQSKKCARLEAAR
KALEVLIPDFQKIVCNDSHQTGPVVASDRDMQLFDSISVTDPRLYELSVR
MALPTPYNLLVECLNRSCVPESDLKSNMISQGRSKHFFTLQLREHTVKVR
CKNKREGRHLSAQHLLARLHPEVNTWSGLLRMYGPGSKPDKRNELETIQD
AQTQQKSAVKASLIRLLKAKMSELADQWEKSGGSLNPKGKFFVSPYNLPV
VAFHPDSEGDLYSSAPIASSSSPTIQPSTSD
>Smp_124820|XPO1
MPPTSPMAVISESAAAQLLDFSQRLDIGLLDRVVNCMYHEAGDQQKIAEK
VLNTLKEHPDAWMRVDSILEFSSNQETKYFALQILEALIKTRWKVLARPQ
CEGIKKYIVGLIIQTSSSSELLESEKTYLGKLNMILVEILKHEWPNNWST
FISDIVGASKTNESLCQNNMVILRLLSEEVFDFSLGQMTQTKAKHLKDSM
CQQFSLIFQLCQYVLENSQNASLVVSTLETLLRFTHWIPLGYIFETNLIQ
TLVFKFFNVPLFRNVTLKCLAEIAGVLVDEYETQLVELFVSTTDKLKEML
PLETRLKEAYERGSNDEQSFIQNLAIFYTTFLKGHSSLVEKPELIWKLQD
AYAYLLMLSEVEEREIFKICLEYWNILVSDLYRESLTTTVVGTLAESTTG
EGRSKQYAPILSKLRRIMISRMARPEEVLVVENEHGEVVREFMKDTDSLN
LYKSMRETLVYLTHLDYSKTLASSILQRYECLNCSRCSRCFIYGEAVEFI
EEILKEIDIIINDLQPQQVHTFYEAVGVIISAQLDSAVEARQIERLFRLP
NQIWDGILVQAACNIDLLRDFEVVQQLCNLLKTNHSACKSLGHSYLVQLG
RIYLDMLNVYKIMSQNIGQAVATNGEQVTKQPLIRSMRSVKKAILNLLSC
WIKRTTDPVFVAENILPPLLDAVADDYQKNLPAAREAEVLSLMATLVNRL
EDHILPALPRVLDAVFQSTLEMIDKDLEEFPEHRTNFFTLLQAVNAHCFS
ALLSLTSDKFKLILDSVIWAIKHTMRQVSETGLNILHTMLVNMSSANSEK
RQVFFKTFFMDILQHMFAVITDRSQTGI
>Smp_152800|EXP5
MDRNSLLMAVSSLLDPTIDNNKRSECFMMAENYKNEQFQFADVDFLCNAN
QPSVIILFGLQCLDHYLKNHWGQMAFHAKSSLKQNIFKLSREINNFRFSR
EEMRAFSLMLSQIIVFLIKCEWPQQWPTMLPEFLSLGKIGILQTKLVLNS
FLRLYEDVVQFQDAPLSRRRDILTGLNDNLTEIFVFALDSIVNILLLPNA
DSSIDCDSLEICRESLYTLGGFLESCRLNVLTSWTPSEIAIRNLNLSRTL
PFLSLITTLVGIRSLQTDALSLINILLSRRIQPGSEIPDSYGPTIADSFL
KEPLGSSSPCNNLIKVLCSTLSENPEYSDERYNFLRLFGDIVVHIGCHMI
IHWKAYSYESALCSCLDHGVCECPNLPSHLFQAILRLTAYPIHVISACTN
KFWITVLRSEEESLLELTERFADDLFSIWQKNSLKVGQPSGTGIQSEWNR
RIFETDDHTSFFSRYRSDLVKCLSAGASCWPQKFLPLCISWIETLIQASP
SCQDYDQVTKFLLATSPLILEWEALDSFLEPCLSAVEQSLKTRHIDMDVS
SKVKILIHGILQSSNTMDPLIRAKHLTCLSMLLQHVDPNNDSELLVPFLN
KIFESLNSCPVVDESTSLIDTLDFVNRPRQVKTMHLASATSFLRFTRAHP
IRMMPYFDKILNEINRLWMEKICGSMEKGILLEALVILGFRVPQPINVQF
DFLRSLLVNVYGPWCGQNPYNVTPLSELLRACESGASGLVAVLGLNKPSD
QLGNFESPYVQTRINLNHNVRSLLAVCRRLAEPCNNQQLENISLPILEPV
LSPVLHVLRAFNELWLPETLKLVHPTLLPVLQHTDEIQLCSLNSQFQNIL
KFVDVTSPSLHRLRTFLNDCHENLMGIVGLLFVSLGSKFYRLPTEQLRIA
LHDGCCAAFEHLPDLKLNSLLRSILRPFIRQCPRQHFETAIIPLVPPIIE
AAIKRTGARWNELVVADGRICEDEKAIAAELVLDRSTRLLSRTCLDILRL
IYTFNGYEISEQFNTPKEHDGECDDDNDDVDMSESICANGQSGTNSSLGH
LTKLLANMHTVSSEPDYNAQNLPSDPLFLRSLTKILAWPDTSICSKAAQW
ISILVEMLTNTVTQTNCGPKIATTHLSTDIAEFILFGILCGLHVNGKNAE
NALNCLLYAGIKTYLSVDIIVARQNLRSVIIRVLMDTLNGDKTKEGQIQQ
QLQIFEEKMFGNQDRPATMRVRRDAFKKIVDPIIGVPLSQRFRNEFQIHN
IPPLHRPKWIRIREKRDTSHIENDFGLTNLFANTTN
>Smp_023670|LOQS
MSEIATHRTPISILQEVCVKKGITPIYELVSNEGPVHEPLYVFLCTAGPF
SATSKGASKKRAKHQASYLILLKMLNSRLLTESEKYTLQDIHIAAVNVLG
SDFMDSLDDIELDGLPNKIKQEEEGNFVGRLQDLCQKNTWPPPSYEFLTI
PQSTPSGNEYSCKVRLWKWTHTGFGNSKKSAKRRAALGLLDNIIKNNLTI
PQEALDDMEEETLSLLDKQDQSNLKENKFENEATARTSSKALRGLWNRKG
DKIRVPPIDNPDKMDNACEYLQEICDCAKITVVYTYVPANSQGMICCFAE
LSTLPPHVIKSQLSPNLASARKNAARRCILFLKAMSSNKPCLNYSEWFTA
SLDDLK
>Smp009310|VIG1
MAGVDHAYQYSVEVKSRFSLFLDDTLNSEDPDILLSKLQSKRGEKTKKDK
PHLQQQHVAPTKADTITKSEVKLDTATPKAGSRVSKTPNSTEPPPVPPED
VQITSAKGTDEPISTFVRGRGSGRGTPRGMRVGRGQGPRIAPTEAPQDSV
SDLNAPRGSSFEPRGRGRGRGRGMFGRGRGMPFNSNRDFENQDGPDRHLL
FCRGPRQYGRRDGNWNSQDVDGLIMPESGDSEQVVRFADDRNEVEDQPEH
ATAENEEGVVVGTETPVEEEPKSYTLEEYKAMRQSSKPAVLLNNKGLRKA
NDGKDVFANMVAHRKIQEVSEDVYEVEEKENEPEEHQSIDIDFSFADDFG
NRRRGGRGFESRGFDRGRDVARGAGPRSERGGRGRGQIRSDGRGRGFGRV
LPINDHIPPPAINNDQEFPSLK
>Smp168040|GW182
MSEPQEHTKLNFFNLNLGAWNNGSNMELVNNSIWPLNSDSNSSHTKLGNM
APKQPEKLSVDSKLNSTISWSPNNHLRPSDKMSIWSSDMQVSEAKSSRTH
NQLWESSAKQSVPLIYDDVWDSSHDPVFQAPRVTSDFDSWKFCPTHCIGS
PTDTPVTIADSGVSADTSRSSDIPHSSHASSLSYVTAMLSGLNLTPRNPD
ESPSQVKTSVGCANENDVAFSTEQLCDRLINTNEGWGRRPIDQATPWEPL
DLKLSDQVNRSGITTPTPGACPSGYVSGRISHIHSTDSNVWASGPPTGTG
IWEMHYESLGGRSAAWQEESHSLAYRDVSSATHINSNALINCNMNANSRG
ATPMPLNNRLNTCRDWEGLSKNWNFGHSESSDHNSLLWNSVCVTDSEDSV
SGGITHRCPLVTVGSSQETFWNSGNVQQSNGRPVLGSTRPIVPTHNPPDE
FSWDPDSNFLRSGVNSNGTVSWDTSPSSVVSTTWGTLGASSLISPIQTHF
PPVSDDVRHQQNFMTTNSLPQGSERLLIHPYSNTYRADLVKYLMSQGFKR
EDAHAALIASNMEPDKAIVELRERYSTNKAINAMTQPPELNRNYGANSVQ
HVTRNGPMHQLSNHTSSSQLAPSGNNSSVSAQNHRLKQSGLCVSTQSNTT
QLLSVQPVPNSQFMRQQITQQVRSALNLSLPSPLGVQTNGSATVGTCGGS
LLGQPPPLSLSSVNSNIQTSSSANPHSSTSLPTITSLCPIKNSRTSTGPI
SLNQNSTKRSPRQISIINSMIELQKKHQSIQHQLNMYHNNPALRSQPQYA
DVLVELQGQMQQIETQLHGKRAQLNITRTQDSVTQAVKTPLLPTNGTDIS
DNSFPAIGTWIAPSPHCGENFDKNIMDGSVSKMSNFTRTPTCKISGNWSS
TWSSSAINPSCSNFRSTHNQWQLIHNQQRCALESNLKFPVSRNNPSSTLS
GEAQGQWLLSLNAFGDGLTCNQFNTSSDIHATSPNLNSNGQFYSPMNSNS
KKPNPHISRFGITVCGSK
>Smp211330|CGH1
MLCRNFLSLLMSALALKGSDNTANDDWKSTLKLPEKDMRIKTADVTALKG
SSFEDFCLKRDILKGIYEKGWESPSPIQESSIPIALTHRDIMARAKNGTG
KTGAYSVPVLESIDTTINKIQAIILVPTRELALQTSQICIELAKHTAIKI
MLVIGGTLLKDDLIRLSQTVHVLIGTPGRLVDLLSRGLIDISKCKIVVLD
EADKLLSEELISGVEEILNGVDKSRQVLVYSATYPVTVQSFMNQHLRNPY
QINLMETLTLKGITEYYAYVQEKHKVHCLNTLFSKLQISQSIIFCSSAQR
VELLAKKITQLGYSCYYIHARMSQQDRNRVFHDFRNGCCRNLVCTDLLTR
GIDIPTVNVVINFDFPKYSETYLHRIGRSGRFGHLGIAINLVTYADRYSL
KTVETELVTEIKPIPKEIDKRLYVAEYQNENNLDPMTREALFNGRGLPSG
NKDEVVNNH
>Smp_171860|ASD2
MGENLHSKSDLEVENENVVVDSVLMHKATPDYLQELLKDKRQLQNFPNIF
LHLEFILEKEITRVRQKLFHLNESVKKTENELPVPSGNIVSLQEKVFVPV
KENPNYNFVGRLLGPRGLTAKQLEQDLECKIMVRGKGSLRDKRKEDSNKG
KPNWEHLDEELHVLVSVEDFESRAAIKLRRASETIRAFLEQGVRTPENED
RLKQLQLMELAVLNDKDRQQAHIQQVQQHQQLILQHQSLTVLNHQAAAAA
AAAAAAAQILPSNKYSSSNILPQIQSQVLPGSLTTNCLLPGTVNSALSQA
NSIHSIPNDQLSHSIPSLSSANLSTYLPNNNISGLLYPLTANAALSAAVS
TGSATNNGQLNLTLPLSQIAGGITGNGLSGLSLPIGSTLHAASHDQLAAV
AAALLSGSGAGGIGASNSNLQLCNGNVNNPVSNINSGAHSYPITSHTSLA
NAVNILEFNSASNTQDTGSGPLKLRSLQATSSTVSRMHPYLRQ
>Smp_099630|FMR1
MIQLEVCIPVEVEGKYGEFYPGVINGLKSLEELNVTLLDSSHSKALVEFT
LPPSSLRLPPKDPGTVLEPVQGLEVDVLISSSPGEPSVDHEQPSDAIASK
LSAWWPAVVRKIGGSFVIVELMADFSSENAGPNEVIVLPNKRISVPHPSS
LEKTDIVEKHQLRPRVHHPNLSVSSFHIHAIDIPDELAPYCKEPANYHHF
ARRCGLPVLITLAPDTFKPVSPVIKGDSETYNLKSRLLVISTDVSTINRA
SVIDNTFVDMLRQKVSILQQTEELSKKLVASRLNQQSPFVEEFLIPLDLI
HYAIGAQGSNIRRASAIEGVLSVKLDRQTGNIRISGKTQDAVKNAKKLLD
FSQDIFQIPKSYVGPILGSGRRHVQHIVDRVGLVGIKISKSPEDDREHVS
FQLTGTQQAIRDTQLFLEFQVASLQELDRLRGVENPPSILKPKNATIPLE
DISSNDESSNHLTHSENGHRISNGDNQSSKCSESNYAVHSNSCSNKEEPK
KQETTYNNIANSRPHPGGRQPKPRSQVNHTRPDPRQIPPIQRGGGESVRN
SGSNHTGVSKSSANHVNSKNPNQQRNQPNHRSDSMGPRGQNMCAPIVS
>Smp_152020|SID-Like
MIRLLFAIAFAVSCVIFPTYSATSEANLDEPYNGEISQDQKIEYQFTLAN
RSEFVIRVHVANYNPKPDYPILVVIKQVDNVMSFQAPMVLNSISAYGNVS
RTLCPIKLLPGEVRKLTVELSNAIKPPQKVRYMLLAQLVPDFDLESGIER
SIVVSPAEPIYLRYLYPPQKKSAEIKVVSKSDICMILSIQKLQCPVNDLS
DTVGNTGLHQTVTTLGAISIDVTQFLKGFFLVLVLKPTDYACSGIEDLIP
PLPDQGLFSHEPQINLPGSRSKSVKILINSTHRKLTANFECGSDCDPTVC
SVNLSNSNLFHVNTEASTSCSSTIPVHTSTCSTTTSRSINPRISTNLVNR
KDRYNYGSIFNSSHTELHHNVNSNSLQTQSTPVESVSYDNAVVYNKTKMS
SENYKKMKSIKNMRKSPLTSSSNVVKTSSDSLNILRPSHTGIHHQILSLP
QDYQSISLNNSMEYNLHFRSTIHQTPLVEIQGSHGWFSSTDDEDDYDNKN
NVASGGSCNGANNKIQSRKEKNYFSSLNHPTNITTVSDKIQIPTHSTYST
MIGQEIPNTSQQSTVVHSNNTTVITGHEINSNDKNRNDRPDSVSSIALTD
DQTDVNSEFIPTYKMNVLLYVSDLSKKRYGTLNRKYLLYFWYLIIISIFY
GLPAVQLIMTYQKAVFETGNEDLCYYNFECAHSLGIFTAFNNIISNIGYV
MLGLLFLVLTARRDILHRRTKNLNPNSQLYGNQIFWIIFTIFFLILSVIL
TVEIYYMGQWNIDLCLPRRIYYLIRTDGIGCLRPTYLERMLLLLIANLVN
FTIAGYGIVKRPRDFSTFLLSIFMINLLMYTFFYAIMKLRHRERFQMLSL
VYILLTCVSWGCATYFYFHRTTTWEVTPARSRALNQPCVLLDFYDAHDVW
HFLSSISMFFSFMLIMYVDDDLSKRPRNQIFVF
>Smp_083710|DRH1
MRQTSLLRSWTSLIPSHPIISNNHASTVNSSSKTLKSVDSDDIFVANILD
KFNNVPESNTNPHKNEVCENAQIIIDALERKPVVYHPTANDSEHLEGFDV
DAGAEWIYPSDSSIRKYQLNIIEQCLYKNTLVCLPTGLGKTFVAAVVIYN
FFRWYPTGRFVFMAPTRPLVTQQLTSCSEFIGPLKENIAEVTGSIAQNKR
KTIWSTYQVLFLTPQVLMNDLQTGVCPANSIRLLIFDEAHKATGNHAYCQ
VLRILTNPPHTHRQFRIVALSATPAADIEGVQTLIANLLISHLELRTDTS
ADVRPYTQHRELEAVVVPLGPELTRYRNQLIECIRMPLDRLYQRGALSEC
YDLRPEKLAKYTIIKAREKWSSQTFPSINSTENSSIQCDFALVICLLHGL
ELLVQHGLRPLYRYLEGVYSGNRASSLVRSQLNKLPNMNHLWTELAQRFG
MNVECTDGTWKQELIHADLLHSQAPFLAGHPKLDKLRDILLGHFNFEDRK
NTHEQSSTRAIVFTQFRDSVEEIMHMLKPLKPLIRPASFIGQGTRVNGSP
QLTNQYESPNLKNSRLSNAHSGISQRDQIRVMDGFRSGVYNTLVSTCIGE
EGIDVGQVDLIVCFDASKSPIQLMQRQGRTGRKRLGRIVVLLTEGREERN
HAVSIARTSSVHKALLEGNAYCKLAFYPHNPRMVPIGVHPKLQFKCLRIE
KVFTNQISGQKQPGVQKKSSYEDIYRLHAESVKLDRLHIRLHPLALGRIQ
HISKSDDVDNFNSDHPTVTDIYNLTSQERLAVFRETMQSSLVPGSNVGSS
SSSQHLMSILRLVEMHRHSMTQLSYHALGIRKIDINTKMSELIKISSSLP
SSQLDLHSPSQCHHDLDELTTNTLPAPEISDPVLDIIQDLRMVKGLVSNK
IFFDPRLSELTDCTKQFTQVLHSINTNSHEPITVASLQTALNKWLEFMIG
QNHSSPTVSTSPKLNLKLSIENSLLEAINTELLISEEDSLTMKGLHTIDS
KFHDKQLALMSQSTEVPSFDVVKDIVQAFSLPSTVISLAQSTPFGRGCVK
QPIISSSSQVNPDEALALLENSTIHLDASTLLDEELTILELPTTAQSVVF
AGSPFPQLSGFHKSVDLFTFETKLSLGTELGDIIKPTQTTEKMDTFSDLD
RLKNGYFSTASNSSLDSQIDWSPVEQTTEVLNTGDLLYSSSPIKLSNIEA
VPGNEFKNNNFSCETSDKELSGTSHESLSEFTLLNGLNKKVRNKNTKHAG
SELFLSQAECTSNDSSDQFHPEDQDIYDDSFINDEYTNVTCDSSRSDMKM
YLQSIRSPQIFPRNVRNPWTNKRNILPKISEKCDDMSNSFIFSQVGSYAT
RYFNNMC
>Smp_140420|XRN1
MAYFTLVHTQKPRKTFFLAVDGVAPRAKMTQQRARRFQSALEGRIAKENL
KDNSPETYSFDPCVISPGLTTHEINICILRENVVKAQNCSADNKPFCITY
LSVLREYIDLEFTELKKTLPFPYDLERLIDDWVFMAFLLGNDFIPHIPNL
HIHAESLLTVWDTYQVVLPKLDGYLVELGYLNLPRFHKYLEELSQFERDW
FEEREAAFRWMRGKQGARMANELEKLGLSSEDNEMPSHKPPSSTGKRFPE
MNKSSLLDRKDDFGQLTDLIDLFVPQSGCQYDNVMLDEAAELMEEGVVVS
LRTHDDKVKQLCNKSDLSNRISHNNAYNTMDDNHDHEDNIDDETEEEVED
ENVTYVESDTDLDEDLLVYKMHRRDYYSSKLGIQLDEMSGDLGENSTLMS
LIQDYIRMLQWILNYYFLNVADWDFFYAYHYAPFVHDLILYTKKFENCQN
FNGIKLSWTNFQTNSQPVLPFLIPFLDQQLLINAMKDGDTKLTEQEKQRN
QHKSHLFYRACPIGRVKSPVELINHDFYRKSVNCGESELSQFYASITRSV
VDDFPSLSRLPFTHKIQRIPVYVFERPSKLDSMALTMKPHPEFSKYDSLG
QLAESILGRPIRVRWPFCATVMPVRLMSTGEIWELVDFNVEPIIKPSSDL
PSESLRYRPLLSSEDNNHELDWINSQLSGLKRHFEKRRAILFDDKSDNDN
DELDVHANLIPSSVLVFSRPLDGWSVVPVKANDSNSFTLIPNFVRSRAQN
GDDLELSNAAFASSFIQSENVTDLSGKRDKKRKTLIEKPSLSIEPAYGLS
DGLNLDLLGVLLPGIPPPPSIGCVEVDWGYNKTISLHTIFHPGKIVFSLA
KESYGSVGEVIAVDQKKGKVMVRFYPDVSSSTDLMEFCSQVEEWEHDNFY
TNIMVADQLITFESCSSSGDNNEIIGKHNQYSETIPDNNGENNIEKKKCG
QKSFANIGLNLKRNRSGAQVLGWSRFCTVRHTWLFSDRTVDLLKKFSEKF
PSVWEKVLKSSDSCKRNNSCIKLNSKEVDEIMEFIANSECRNAPVLPQKG
IYLDKEWLQKLKSLYLKDMDKTVCEPVDHQIWNKKPPVNCSPTTLFVSVN
SDTRIYPSSYNLSPFDRCYYSSNCSSVFSSFTLLDKVVYIGIGQNIPLGL
HGIVIGVPSGVGSQKSEQLVEVMFCRTFTDAIDIRGSGPFCALVHPSMLL
RLPEKSDDKHQSTSQPKLTRPVSKPVQASWVTKGPPRNYRPWPTNNKFDQ
NTSHKKKIDDSNHSNISKANPVHSWNSSKLKTKQKQLPQQQLQQQNIKPA
KKPYSTEKDPINKATQERDRRPPYVNTYSTLPTVQNKFPNHSRSISELHT
GLDDNNDNVSVSNSSHDAEHNSHFWTMPSPPDVPLPPSYWSNISKPTNDL
KLNKTKDDKEKNPQNKKEKSTGWSNLKSHSGNSVERNQRNSMTRCDNRSR
LNHNNDVCQKAPNPVMLNQIPMPVFERQNFNRPPNMGQCPPLNQMQPQLQ
SAYQPLPFLQFQRVIPPTVYPINMTTPYLYDRRMSDSSYISYSPMPMYPP
NFVNRAPIPQFQLMSNPNAQVFNSTMNYENTNRLNNPPMLSYGERNRLDS
YRPPVKQDLPSNRSTTPHHNANQSRRFIPPQVSRTRRP
>Smp029850|ERI1
MNPSASVPLNLLPGYTDNVNHTILEAFDNDYYEVNGLLRPFKNGTQNNVQ
QHGDELYIQKPMDDGLDETASVNLQIRQTDQDSSFIQSSESDIELHNLEE
LLARTSISDVYLGPVKNNDGKIIPLDVERRTIFNNSLASLPYSSTSLAFS
PPGIQIITEMWTIFLRDRLSHCNSRINNMSLDNLRTCLYDHNLNQLGNTT
VLKRRLQEFVRRARVAQSIDHNIGIQISDDDGDENNGCSYGGHDSTVLGE
VNLNSQIINNCRNDRHRLRNPSVTTTTKLQKPVILTPDTFYDYLLIIDLE
ATCESKEKITTDADYPHEIIEFPILLYSTRLRKCVSVFHAYCKPRLHPDL
SEFCTDLTQIQQIQVDNAQPFPYVLLQIEEWLFKRHKLANKRCAIVCDCS
ADMSKFMRIQCRLSNISMPSWVNIWINLTKSFRAFYKFPSRYRITLNVML
HDLGLSFVGQRHRGLDDAINILRIVRVLLSDGCSLRVNERIDFDRPPSFV
SSVPRHMTQVTSGLMGSKLVLLSPSPRKNKPKSSEISRHNRTVGSKHVTP
SDLDDSNRESLL
>Smp051420|R02D3.8
MQKTINEAKRIGAFYDFNTFAQNSLTNNLRWFFILDFESTCFEDDIKKPA
EIIEFPVVILDSVTGTLIDSFQSFVKPTENPELSVFCSNLTGIQQCDVEN
APTLAVVLRKFEHWLRKAKENLGCSFKGQPTSAIFVTWTDWDISTCLWDE
CRRKKLPLPGDMLNRIDLKAIFQQWLGSHKIGQKWRGGLKDALNLIGLHF
EGRPHRGIDDARNTSRLLLHLLSKNVLNFATS
>Smp_005640|GLD2
MFKKNKIRKTQTNKSVNSSISNLAVCSNESKIINDRKHIPDGTPLSSASF
QPNAIPFTTSSSFIPTSSTLSSSLYMENLSVKIWELYGRTKQSPLKYKKK
ICLLNALHMVISGVFENAGLYIVGSSINGFGSNQSDMDMCLLVTSRDLHQ
KNEATFILSRLLQSLRKCRFLHNFTLIRAKVPIIKFRDKYAGIDCDLNVN
NVIGLYNTHLLAMYAKVDWRVRPLGIFIKHWAQCMDIHDAQRGRLSTYCL
LLMLIHYLQTACIPPVLPNLQEKFPEVFNYTIPPYELDMNGQLPWNELKS
TNFNNLGELFNGFIHYYTNEFNFNKWAITIRHNRPFMKNITMKQLPIYEQ
NYIMNRNCKIFIEEPFSQTNAARSIHSDNIVSYIKQAFIKTNEILSNQYP
LESIMELGNN
>Smp196350|PIR1
MPRYPPDRWFDYTPLGVPVKGTRLLPIKLPIPSEKSYNIPPHLRFTLSDL
IDCVQSCNQKLTCVIDLTYTKYYSTKFLHDNNISYHKIYVEGHAVPNSKT
VEQQVFFKFIDLVNKEREQSPDGIIAVHCTHGVNRTGYLICRYLTDFMNM
NPKDALREFEYARGHPVERENYIEDLLNSVCKLKVSNVEKNSSA
>Smp_061590|SMG2
MGHMGSFDAYGPNSQALTFFDPEENDLIGGDTQGPDYDCSDFTLPSQSQT
QASQLDPDKNCFSQQHDGTNTIDVLSHRVADLDFKDEDQDDSSVDLPEHA
CAYCGIHDPACVVFCNTTKKWFCNGRGNTSGSHIINHLVRARAKEVTLHK
DGPLKDTLLECYVCGSKNVFLLGFVPAKSESVVVLLCRNICANANKDMYW
DPAQWQPIIQGRQFLAWLVKVPSDEQQAKARQISAQQINRLEEIWKENPQ
AAVEDLEKPGADNEVNPVLLRYENSQQYRDVFIPLVELEADYDKKIKESL
KLENVSVRWETALNKRRVAYFRIPGANEGPELRIMHGDELIIRQFNSPND
YLVGDGHVIKVPDNFSDEVGLEMKQVIDTPLEPVTYKIEFKWKSTPFDRM
RRAISVVTDEQHGLLPPYIFYRLLGQELDDMVLKCNLPKRYSAPDLPELN
HSQVFAVKTVLQRPLSLIQGPPGTGKTVTSASIVYHLNQIHQKKVLVVAP
SNTAVDQLCEKIDRTGLKVVRLCARSREALASPVSRLMLHIQAQNVKGHT
ELRKLQQLKDETGELSQDDDKRYRVLKRELERELLMAADVVCCTCVTAGD
ARLERLSFHSVLIDESTQATEPECLIPLMVGCRQVVLVGDHCQLGPVITC
KKAASAGLTQSLFERFVLLGIRPIRLQVQYRMHPALSAFPSNVFYEGSLQ
NGVTAEDRCKKIDFPWPNPDRPMFFYCTSGQEEISGNGVSYLNRTEAATV
EKIVTKMLKIGVHPNTIGVITPYEGQRAYLAHYLHYSGSLNAKLYQEIEI
ASVDAFQGREKDYIILSCVRANENQGIGFLNDPRRLNVALTRARYGLIVV
GNPKALCKQPLWNQLLHFYRDQHLLVEGPLNNLGEYMLQFPRPKVPYTFK
PGGHYLAQLSANPVLLNSSQLNGQLSTHPGNQFNYLSHVSNSSQPCFDNP
NGPTALVAAMAAAAAAAYFGGSGSNTRPNVSTLGLHGSSALNQPGASHAA
AYAVAAAAAAQHQSSQPYSSQTNGSSHSMHQLLNQSLFDQVGYIGPNRQY
AEANASSNLPMPLSMLMPAGRISNPTNVGNPFGSSGHFGNGKYGTNLGAA
APLGRSIQALGPLNVHPNYSQLNTGSTRAPGGPLPGNSVPGSAAPRYLGN
ARRNLQASSQNVSVGAAKSRQIDGPSSLTNVSVERGNPNTSNSGAGLLSQ
PGLSEFSGTQGTSGLSGIGVFSSQSRNSGLSGLSQESTSLDFRLGQGASQ
MDNLLLSQDSTFQGATVPASKVNSQRGSNLFATRSEDHTNINFDSGLVNG
TDLENIGVSQNAVSCASSGAPLSQF
>Smp_131650|SMG6
MKSKRPDRDFYYHPRYKTTTEVYGNSRSVRTGRTVPVASTEPHSHHKDRI
DLLHPHHSQQKSLVSETKNIRYTQDRKNTNRTRSDELTYISDLNPSPIDP
NTKPVVSTSLHFSDSRSVSTNKQFAPKPRQESFATSPDVRNSRSLTNTCA
NLTSENSTEKHGGLILLPKDVDIFQQNTQNSRSFRREAVRSDSSKPVVVV
RPSFSNPYNHPRTTSTRSDSHGVDESKYINQCKQKSDNDMSPRCFVSDAS
TESPTTVLPVPWTDAAKAAFYQFFKTQTKFSSSPSLQAERPSSTHHFANQ
PTCLTPGSAITQPPNEMIASAMQQIVQLDATLSALLIPPGLCAQSMVLFE
PLQSDPELGREWTEPEALFLRWWGTVKRLRDSLFLLFESVIVADLDFCNT
AHVEQGMWKSVFYTVLESLRSWIENPQSTQLIPKVDKNEETTKLLQSQLV
NLIQKICISEVIDFGSNQLASLLERIQSIHHIQLGPLLSDGRPPPETKSR
TRRLVYLSAQKLMLFLGDLARYRETLVGERNFGKARNWYQKAQLLVPKNG
RSYNQLAVLALYTSRHLDAMFYYMRTLAASNPFATASQSLAALFNEIRPR
AQNMIMQFQKPKTESVQPHCSGFSSYNPRFQRAEIWIHPIDGQTTVIQGG
RRLMHSNIKPTIDESNNIQGKSIQKLNSSTPELEVDNEDEDDEEAQAEAE
EYANISLIELSKQFGLAFIHAHGKLYTKIGMETFPEVASLTLQALSGLLA
QKPCPLSTERLCQLFVVNMFNVDRAASMTNQTNTMNNSVKNRISESKINV
NNDNKIPLNIGMDNFVPSSRLTEIEALRSVHHDHAARFALDTFSLVCRRA
AQLLQETPPMDSNPGWISPDARILLSALCLWTEWMILHPEHWLPPPNHRD
PTLRPHLDDWLLVAKLCTEAASWLTRLSVKPNYEEITPTTSLVLRLKGEL
NCDEKLDDDSDKSSTLYHIFEDGNLYKATFLSEEAFVAGFKPMLDLTPKI
YYYTGDWDPETVADFVRIEKLVLFGDYLCGIETPVLNYNIDQAVYESVIQ
RESSERLQDKRVDVNANIKQNSSDINLENEEKRQLELMSVLNDNKNLSSD
DGTIESNSVLTDIAALQRQRAFLQKQLDEEARLDAWRRNAIRQAASGGQR
AVEIEVRPIYLLPDTNCYIDWLEGIATLAQKSSNYTVLVPIVVVNELDTL
SRFGSSSSGGGGVDRPYEAAVGGEVTRAGLIQERAKLAINYLEYQFEHRN
SRLRALTARGSLMETIAYRNEINGGRTPGQTNDDVILTCCQHFCKEDSDR
FQLRNLTEGVDLSMQGGQNNQPMRLVREVVLLTSDRNLRLKALNVNIPAR
PLRTFVNWSRLPLIKINLSNETLSSDTTMNSIEKHKLSSINHSTKPQPRG
QWKQPLKYN
>Smp140330|RSD3
MLRDIIYKGKELADKVTNIMMNYTEAELKVREATNDDMCCPSGRLLQKLA
DYTYTYESCFEVMSTLWKRMHFEDRFSWRRSLVVLTFLLKNGSDYVLQSA
QDHIYDIRTLESFRYFDENGKDQGMNVRIRVQEVIDLIQDSEKLQQERQK
AKASRHIYTGYGNTNDLDRGYSSYKNNGDYGQRSDSLDDYNKETYVPKNF
TFQSSAKSRVTISEHKSDQPPPRLGSFDDWHVGKERGVMDDVLEQFKEAW
DLAKESTKDLIFSKNPQDNRSNEFNPRMVSEEVYEFPSNAVESGGTYEAK
TQSSYGDYSAQNEFSSKNHFRSTKCNSVDSRVNNNNNGDTHASQSNGKSL
GQVIVTPRNQSTEKKDNIKPRPPSCDLLDSFNSGNSITKSDQMIDLFDAI
CDSPTSTTTGVHSQRQQPAQMEFKVNWPKDVLTPSGVSLNTNSVQNHAIT
LCQNPDNLLDNEFGDFTSASSVQFPVNTGSTISSLDGIFFSNFSNTEACP
SNQNSHQNKQTEEFKQQQQHVVQSNPTSPSKSKPINIGNTWKELGSLSID
LDSLAKPEKYGARTQAPSLHQLKQNQQRVQ
>Smp070760|GFL1
MSEDVVENLKTTVVKPIVYGNVSRYLGKKREEDGRTHQWTAFLRPYNTSE
DLSTFIRKVQFKLHESYSNPIRIVNKPPFELTETGWGEFDITMKVIFTDP
NEKPLIITHLIKLFHCDHEIMMGHKSLVREIYDEMVFVDPSPSFYRALMS
RSQIPPSAPTIAHETDFKETKRQALCSIQELNKKVTEAIEVYKKQLISRK
GIIEEVKSIVNEVDSATVGTILQ
>Smp179650|HPL1
MPSKNSPQSEESAGEDEFQVEKILKVRIRNGRKEYFLKWKGYSEEDNTWE
PEENLDCPDLIKEFEERRARERTSLTSPARTSSTDSKPKNRSKGSSLSSD
STKEIGEEVPEPAKKKRTSSIPVSVEESAGEVPNVPDEPKESINEEQKQK
VVKAAGKTRGFARGLKAERIIGATDSSGELMFLMKWKDSDEADLVPAREA
NIKCPQIVIRFYEERLTWHTPENRPSGTPRSGPTTPSAATAAART
>Smp078900|MES2
MVRRSSYVNRDCKNNKSSPNEIVPVCESRRTRVKSLRRRPTSSNRPYYNP
CERRRRLQTMIREVYSRIRCANLTSKWNHVFELMSKNRRLLSEQLNSAYT
ANLSARSITCDEMWPNSSSTDPPLLAEPVEIPNVYSQFGKFEARIGGVSY
RVAITMMPQVDPVPSVCMWAPVQHNFSVEDETELANLPYMGDDQAQEDVN
FLEELLNNYDGHLHGNFPFEFEESLLVQLVNAVAKAWPDITTKCGLIPLT
NQKDEHSPIDLSQNPIAIDNSSPKEIDSSSMIGIVDETDLVHSNCKSNER
TLKRSKPDEEDSDEVLTIKKGRFTRRSGFIEIKDVEVTISSDIIPPNISI
NLPEFNDKALVNLHKKLKIEDDDKEVKCELIASTQQSPKIRNSVDSHHSD
RDSNSPDPKRLSSTGIPEGVFSAIAGTFGSSDDSSKLQLRYMELKERSST
SQLNEEALTCCPNLDNPIEVLNAVKSGRHQIPTRAEALHSFRTLFCRRCF
KYDCALHPYKSTQSMWSHRWPFVASTNVESDAPYCGVWCVRQFTDKQNHH
HNNNNRINERDCDWNPVEISLYQVLAPMYIPYGYSSYHLYNWCCTLSNLI
GTKKCSEVLSYASAQNHSTLLLPDSGQLSQLRVPGTGIEWGRRSTSTASL
NDGGDCAGSGSCSGSVQDNGEFTEEAMNNNNESSSYNLLPSYRRKRSRKR
RLKKSMLLGPPTRRLDDDEDSQTNACHQNATNGNSNGVVASGCFAHHYHP
CDHPGQRCDDSCSCRIAGTFCEKFCQCPPDCPNRFLGCRCRGQCNTKLCP
CVLAVRECDPDLCLSCGAHSSFRSFASGNSMDLLSLLQTTLPPVTGTCRN
VAIQRGWRKHLLMAPSDVAGWGIFIKEAAEKNDFIYEYCGEIISQDEADR
RGKIYDKTMSSFLFNLNRDFVVDATRKGNKIRFANHSVNPNCHAKVIMVN
GDHRIGIFAKRAILPGEELFFDYRYGPTEQLKYVGIERDTDAASVINNPL
CVLNTSGGDLNPLCSNIPLNNCIEIP
>Smp165220|MES6
MNGYTDSSVQTQNMTQSNNFASPNKRERTVNSNPHSFSLSPNISPRTIEH
PSQTSLPTNLMNSLPNVVETAAVPNFQYKPTCIIRETHSQSVFGVAFNSV
NRSQPTDPLLFATVASHYVTVYQCSLKNDLEDKSTQSSDMSSVCLLQSFA
DPAGDKEEFYCCAWSRDTSGNVASSWWTDCCESRRPRPTLHPHQGPISSS
SGSLLPAHQQVVAAAGKRGVIRILCPSMASCPASLVGHGSSINELRFHPR
DPALLFSFSKDYTIRLWNIASHVLVCIFGGAEGHRAEVLHGDLSLTGDLL
LSAGMDHCVKIWRLNTPELANAVIDSFNYRSRSNPKPFPVLVQHFPEFSS
RDVHGNYVDCARWFGSLVISKSCENSVTLWKPGGLDDSSANIPTPGVPTE
HKTSIIHQLKATDCNLWYIRFDIDLKNHVLALGTGTGPSRVYLWDLKYPE
NALNLPAQVLHFPTVSGVGPGGMPLSHSAIRQTRFADDGDILLCVGDNGL
IVRFDKI
>Smp140950|MRG1
MEHCTKDNRNDSATKTKVMDSTLDSLLGPSEVGRTAEDPKSTAIIYLEKH
GILRLMQIVHAAHLNSCVTMSNVDLKPKYEPGEKLLCFHGPLMYEAKCLD
VKVKEDGVMYFVHYQGWNKNWDEWVTDKRMFKYNEEGLKKQKELERQIRS
GKVKVLRKSELKSQSLPPLEVLKDVERTLKPANVKQEEESPKAKQSKSNG
EADEKPSTPVTIEVKESEDSKAPSKPSEESNNVSNNTTVSSRRRKSRAKS
GIKSIENDDCLLSKPQLLVSIPPSLKAWLVDDWDLITRQARLYELPASQP
ISALLSDFLESAEIEVKSEPTSEPQNVQHNINPAIRPDLRREFLAGIQHY
FNLIIGSHLLYKFERLQYAELLKRHTDKRMSDIYGSIHLLRLFVKLRDMV
SFTKVDVNSLPILEALVNEFLQFLRQNEGRYFRLEDYTVATAEYQRRAMC
>Smp171150|PRMT5
MARRLVESMVSEALVGLDLIFTNDVSSQYSSALSSGFSFLCIDLFHPKSI
LEDLSITSVGPDPRSDFAYEKNGKSITKSLVGKLSTTIDVDADIISIRQS
GAQLLMKELSWAAHLGLPAVVIRVNRPTNPNLARLLINFIRGEYTPIKVW
LVFPLVINLNGSNKMSKMDNKESTPDELSIYSPWHWWLNLSTMTADITDA
LGIVLEIPNDLPNESVISRWFSEPVVCLLIDTQLFLTNSKGYPVLPKSHQ
YIISRFFKLNVQIVLTGACRNDKGYTAYQQYITWLWQSQDAPDLYEEQSK
GLEDQLQEPLQPLRDNLSSTTYSIFEMDPFKYQAYETHVNASINHNSNTC
QVVMVLGAGRGPLVNATINAAERAQCKVRIYAVEKNPNALCTLRSRINHE
WQGLDVQLIEGDMRNLKTPEQADIFVSELLGSFGDNELSPECLDGAQPML
KDDGISIPCSYTSYVAPLQSLQIYNETRRSKDVTNRVGYSMETPYVVRLR
NCQILSSPQPAFTFEHPKKDLNQSNAREVCCSFNIQQDAVVHGIAGYFEA
VLYKDVTLSTHPDRHSPQMVSWFPLVFPFEYPIHVHSRDKITLYLWRNVS
SRYVWYEWVLTEPRPTKIHNAAGHVYKIAL
>Smp152840|RHA1
MFLPILGRRVVFLVCISMSRANKGHRPPGLRGKEIGLWHAAQSKNRCTGH
LDYQTKFASMPLVGLNLPKIQSVIQEFVEPVPELPKTSNELISFMCKLPT
LSTSKQTPEDEAEELFGEIRDCFDVSVGPCSDPDQMLLTKESLARNPDID
HELCLSMRNCMSSAAYMKMSESRCKLPAYQFKEDIVSTIRDNQVVIISGE
TGCGKTTQVPQFILEDQVLGGNGSVTRIIVTQPRRISAVSIAERVATERG
QSVGSSVGYQVRLERRYPQRPHGSIMFCTTGIILQWFRSDPLLKNISHII
VDEVHEREFLCDFLLCMLKRIAPLRPDLRIVLMSATINADKFVEYFDNCP
KFEIPGRTFPVKTYYLEDVLRETKFWLPNSAITALCRDQSRTLKQRLLKS
NLSKKEARILSYGKSPEFNKWLHSLTGLSSNAIEILRSVGEDTYPKTDLI
AHSVEHILQSTQSGAILVFVPGLVDIKDVIRCLRELNPRRYDNRYGSVRI
YPLHSRIPTSRDRSLFEPSPKNQRKVVIATNIAETSITIQDVVYVIDCGR
IKVTDYDPRQNTSTLTAILVSKANAAQRSGRAGRVQPGICYHLFPSYVYN
NVMSDFLQPEMLRVRLEDVILRIKLLGLGRVKSFLTNCLDSPSEDAISKT
LIFLRQIQALKLIESETSNFNTSHSIKSRGQSHKLNRKSLREFSEAIKKD
VNASGINILGSSCIHLDSTDEDDDELTPLGVHLANFPLDPQCAKLLIFGA
LFGCLEPILAVASCLTFRDPFEVPLEKQQEADRCRKELSQNSFSDHWVFA
TVIQSYNGLNSQIERHQFCQRYFLNERNINLFRAIMCAALYPNVVKVDPR
FTKEGKPKTSVIMACPSEGRANIHPSSVNSKIQPTEPIWMVYFTKTKLES
GSYPSIFDSTVISLRPLLFFSGNIEISKNDTSLFTIDQWIKFSGELKVVN
LLKDLRKCMDGLLEQKFKSPSVANWDSTNKEGRLLQTIVDLLTSEPPPAV
QVEKLS
>Smp196800|PHF14
MLRLKKWRSNRQLTLHGLDEKKSNVSCLRDATMVDPRIQRKLEHYRKLYK
DVLRNREKPYVPLVKTPMFLETSPVAMRMFVLKAKALNLPIELSNHMSNA
DSSKGPTPSYPVFTPDFVSYFLERERKITEVSKLIATLQNTQRELQISDA
SASHSYNSVSTELEKLNSSRGSLRAKFVHIINSLRSLIPELKCSLELETI
LAEPRRLPETASFDLSSLSNPVNSNKTVKFGSSAVIAASKRRGNRSSPCK
LRKASKSEAVDQNAKSLDISTASHPEKCSSIVTYESENVILECMICHGLQ
DQHLITSCDTCGKAFHLACLDPPLLRMPKRSKLYGWQCSFCTKEVSSVPG
AETIDVNAPRQLRRSSGIPSDRTTCVKTEDLKPDVDPISQVSGYPVIPGE
IKPSPTREPVSKTLRRSHPLVSSAPSYQGNFGNPVKNGKRTSSLSSKRIS
MSASKQTKRCVSSQLPLEKDVKINIGCKVSTSPSVVMTHVCSADFDQFKF
TDETEDDPMIHAGGGSLKSKCESDEEIAHLRSSKGGNILLKIVRIFLPNI
HSAGDLPSGTAGLGVTL
>Sma_033710|PL10
MSYDYNENNLVDEFPSMTIHSNGSDGGGAKLYVPPHLRNRGTSNDLAESV
NDFSQFSRPSRGTGDNFRGRPFRGSYSNRGSKVGNERQQSDSRWSSFNMN
IQSRGGHSTLGSNVPRRSWNSFTEDWTQQLPRNERTEQELFKKVSAGINF
NQYDNIPVNATGPNFNDSASTISSFTELSLHKIVRDNVELANYERPTPVQ
KHAIPIIASGRDLMACAQTGSGKTAAFLIPILNNMIKQGPGDSISATINN
NRRKQFPVALILAPTRELASQIFDDARKFSYRSLIRPCVLYGGADMRTQL
MELSEGCNLLVATPGRLSDVLERGRVGLDYCRFLVLDEADRMLDMGFEPQ
IRRIVEQDALPPSGERQTLMFSATFPNEIQILAKDFLNNYIFLTVGRVGS
TSENITQTILWVEENAKRDTLIDLLAHSEAGTLILVFVETRRGADALENY
LYSQKFQVASIHGDRTQEDRELALSCFRSGRTPVLVATAVAARGLDIPNV
KHVINYDLPSDIEEYVHRIGRTGRVGNLGLATSFFNDKNRNLARGLVELL
EEANQAIPPWLKAITGDGRPTNIQRPRNNRRGGFGARDYRQTPSRGANSS
NRPTGPTSRDYGLLRDSSYYDSQPCSVSQSSPDWWGN
>Sma_154320|Fl-PL10
MNRVILSQHKITLHSSRHTLTKISRSYQFGGNSKNSGFSQPPGYIPPHIW
MKLRPGREELKTSIFGVDEKKPTVDEKSYLSYASHASLSGFPVKENFSYE
IVNNINEIPKVDQKLLNNLQAMGLFELTPVQKHAIGILSLDEYEKVDVKI
DESNQSTDDNPPYERVTGKFDLMAAAQTGSGKTLAYLIPTFNRLLRVYPF
EAMQSLLISRTLRQYPSSVILVPTLMQTFVRPVGVFGGERPERQMFELNK
GCHFIVATPGRLLDFLKRDCISLKFCRSLILDEADRMLDMGFEEQIRQIL
ESPKFQMPPPTGNCRQTALFSATYPREVTLLAKDFLRGPNCISLTLSSAE
SNTGTIVPTWGKAIRNKKEDEFDRLTRIIPKEINQQFQVVVGNPETAVPN
HLLQLILEMNSKSLDLCGESVCRVLVFCNTKREVDQIDNYLYSNGVRSTS
IHGDKNQYSRAKSLDLFRKGTANVLIASSVAARGIDIPNVFAVINIGLPN
ELDDYVHRIGRTGRMGKSGEAITLIHETLLKQQPSSRTVSRGICQLFESV
GNLDKVPKLLLEYANMEIQEGEEEKYNIRSRNKNIYSKFKPRSFTKGYKN
YPKDDSLMRYL
>Sma_068440|PL10
MESLENNFGYLSLRDASQPLSDPSCFYSNDQVFKAYGSLPANSHGRNAAR
TSRYGNGESVTQQSGGYPVFNQWNPIHRLDNIGLFGPPPLIFESGTTNHG
VVQHSVNKQYNDRQMWSKPLKKSEYELFNQPKRGLNFQLYDSIPVTQSGP
NWTPVEPIKSFNDVELHQIIKENVTRAQYIHPTPVQKYALPIIAAKRDLM
ACAQTGSGKTAAFLLPILNMLFEDNHCENSDASALSCAVCPLALILAPTR
ELSSQIYDEARKFSYRSNIKPCVVYGGASILAQIRELSHGCNLLVATPGR
LVDMVSRGKVSLEQIRFFVLDEADRMLDMGFEPQIRRIVEQHGMPPAGKR
QTLMFSATFPKEIQTLARDFLHSYIFLAVGRVGSTNENIIQEVLNVADKD
KPDMLVRLLQGKDPDGLALVFVETKRGADVLAKFLCQLNFPVTSIHGDRP
QTEREHALQSFRSGRTPILIATAVAARGLDIPNVKHVINFDLPSDIEEYV
HRIGRTGRMGQPGSATSFFSEKNQNVVRDLVELLRESKQAVPPWLEARVA
YPSGPASRRNKNINSNVNKKNRVNYCSFDYRQYGNRSISYVGGSLPMNNN
TNNNGNLPNGGLGLLGNCSLSFPITSNPRHLQNNTYNPLFQPSQNQQSSK
VFCKNNSSYVNRVNTFTGTHEHQNNSLSAPVSLFHHQPRLQHPQPATLMP
GTNPNAAVHQFLAAAVAAGIHPLPSNGTNINDGNLATMNNGGFQNPHVHP
TNGAPFATPTYQAFHPAAVFPSSNQVPSQSVSSNGRDGSGTVVFPPAGLY
HTGNLNGTNTLNSTSSANHQTLQQAHPTTALIQTGYPVQYYPQNQQHFCP
VSNGIQRHSPQQQQHQQQAVVAAAMAVAAAMNNGIQSNNENCNAYISQHS
QMECNIPLDPVTASSPSAQISNGGSVIQPVFRNDGDWWTSATPT
>Smp_118190|TSN-1
MSSLVNNREEARPVSTNTYFLGIVKQVLSGDTIMIRDRPINGPPPERTII
LSNISCGRVARKPSTGVPTGTSEDPFAWEAREFVRTLLIGKEVCYSIETE
QPSGRKYGCVYVGTF
>Smp_035030|RHA-1
MCDPEGIKSFLYTFLQTKKRIAPEYTFIEKPVGRNKVRFLCEARADGFNY
VGIGNSTTKKEAQTNAARDFVNYLVREGEIPASSVPAIQPGNVIYSEPAS
TSTSENFGQSPQQQGNSLGSGGSYISSIYDQKKLEEAEEVDLTSDLHGGW
SMENAKARLNEYLQATRQQVGQVKYTSVGPDHSRSYIAEMTVLAKNLRKT
LYAREAGSNKQLASRACCLSLVRQLFHAGELEAYTGEKRKKKHSEVAVHD
VNLNSKVEENLTDVLENLGLPVNLKPTNLPLDQAYNMITNYNLVDFGDAP
KQQPQLVAWCPPFPNWNPWTACNIDEGPEATQPLSHISANLADERLRRLD
SDPQLRSLMDERAQLPVNPYRVSILEAVRRNKVTIIRGETGCGKTTQIPQ
FILDSYLESGIGAECSILVTQPRRISAISLAERIAYERGETVGTSVGYCV
RFETVYPRPYGSILFCTVGTMARKMEGGLRGVSHVIVDEIHERDVNTDFM
LILLREMVRANRNLRLVLMSATIDITMFSEYFGDCTVLDIEGRTHPVEYY
FLEDCIKMVNFVPPPVDEKKRKRRQELENVTDNAEENCNLKCDPVYGEVV
VRSMGEITEKEVPFELVGALLDKIIGMNIPGAVLIFLPGWNIISLLRKYL
QSHSRYGSPNYVILPLHSQIPREDQRLVFRSTPSGVRKIVLATNIAESSI
TINDVVFVIDFCLSRTKLFTARNNLTSYSTSWSSKTNLEQRRGRAGRVRP
GFAFHLCSRARFDRLEQHATPEILRTPLHELALLIKLLRLGSVRDFLMKA
LQPPPLDAVIEAEHTLKEMKALDKNDELTPLGFILARLPIEPRLGKMLIF
ACVFNLGGAAAVLTSTASLGCDPFLLPPDHRRLTNQQRSFAAGYSSDHLA
GLNVFQEWTTERARRGDESADLFCDQHGFNSSALRVIDDAANQLRAILIN
LGFPEESLSDAPVNFNLKHNIDCDILSTLLVSGLYPNICFHSDKRKLLTT
EGTLALIHKSSVNCMKDIKFNYPFFVFDEKIRTQAVSCKGLTMVHPIQLM
LFGCRSAIWRSDDSSDIGIVVIDDWIPFRMNFMTAARIFAFRPALEALLV
RTCLRPEAVADLREEDQRVINVLRQLCSPEALKQNVGFDEANNFDSPPRK
RFATSSNYPLLSGRSHRNKGCENLYSEKQGFGRYTNCPNRSTDSEQVHDI
QCGLWQDPYPQFSNQRYDQVPVNRFSGNYMGGRSFGPNGAGNNFNGSSWN
SYGAPNFGGYPYQQQQFTNDRFMQPNQRPSTRPHWDVRY
>Smp_046780|VIG-1
MTGVDHAYQYSVEVKSRFSLFLDDTVNSEDPDILLSKLQSKRGEKTKKDK
PHLQQQHVAPLKVDTITKSGVKVETATPKAGSRVSKTPNSTEPPPVPPED
VQITSTKGTDEPISTFVRGRGPGRGTPRGMRVGRGQGPRMAPTESPQDSV
SDLNAPRGPSFEPRGCGRGRGRGMFGRGRGMPFNSNRDFDNQDGPDRQGP
RQYGRRDGNWNSQDVDGQTMPESGDSEQVVRFADDRNEVEDQPEHATNFD
IHDDSLLYYSIM
>Smp_157760|R02D3
MVLDFEATCEQDRKLPVAEIIEFPVLMINASTLQTEAVFHRYVRPTINPV
LSDFCTELTGIIQSMVDDQPDLPTVLKIFNSFLDANNLNTIPYQFAFVTC
GDCDLKTMLPRQCKALGIDVPDYFKQWINLKQVYCNVMGQFPFGMMSMLS
GLNIKHTGRHHSGIDDCHNIANILRELIRCGATLDVTGNIK
>Smp_101780|TSN-1
VPDAWGLDALFFTESRLLQRDVTILLESVFNQTFVGSILHPNGNIAELLL
RHGLAHCIDWNLNLVSVPGAAEAYKIAERFAKEKRLRVFENYQPTQTAEV
HSDSLPTVVPGKIFSGVVSARLTLFVLLFNLYF
