# Supplementary material for: Lost and Found: Piwi and Argonaute Pathways in Flatworms
Source: Front Cell Infect Microbiol. 2021 May 27;11:653695. doi: 10.3389/fcimb.2021.653695 (PMC8191739; doi:10.3389/fcimb.2021.653695)
Supplement: Supplementary file 19 [file DataSheet_1.zip › Folder_S1/Sme_prots.fasta]

>Sme003182.0|PIWI
MNKNIHNYLLAQNLTICLYFSFFLVYEMDSTNVTSDPNLRPRRGGLQRRF
AIIEPALQPDTVTDKIGKDGRVVSLKSNYANFNIKVEGPFYMYDVVMENK
SIRTKLELLLAYANSKNNGQPFCFDGRRLFTTSKWHSDEDTENLVIKDVE
ISIRLLTTFLKNSEEYYQMINIVFNNIQIFMGQEKIGRQFFLGSNCESGG
IREGPSFFKMDNFKILGGYSTTITRGTNENGTASTLLYLERINRVLNENN
VVSVYRRDQIDQLIGRDIITKYNNKTYRISDIKEMDVNDEVQLGDKKISY
LNYFKQRYNINLKNDKQPFVISRVKRSMVRPKEKTENEPEGPTETDQSLS
IPGELCYLCGFSDSERSNINLQKNLGTVLKREPRERLNDIRDFCKWTGAG
KSKDYMKSWGMCIEEQPITIRGRELAPVDIFSNEVKINTKIPDDWKFGEI
KFDVPKGTAHRFGVLVVDRNPSHFNNFIEDVKREIGRLRINYTMDSISSC
RSNEVEDALTDFIRVSKVHMALVFIPDDKVYAKVKNFTMSTGLLTQCVTQ
RNGSNRDDRRRKTVADKSVMQMFSKLGYDPWGINLKMAPTMIVGLDTFHS
KTGKRSVQASVFSISAKFSQYISFVNSSKGKNEFHENLGKNFLTALTTFQ
NKFNTMPLRLIIYRDGVGDSQLAFTKKFETDAVMKMIEKIYENQTLPQII
YVVVKKRISVKFFKDGANPNPGTVVDEKIVKPNFYEFYLVSQKTTKGTAS
PTNYNVLMDTKFTNKKTNEVSVMSPSVLQQITYSLTHLYFNWMGTIRVPV
PTHYAHRLAELVGKIHRGVTPPAINDRIRERLFYLAMNNRNWLTSAHEED
GDFLFLMVAGQECKGNVQLVLDFRKSNHYIKRDTCDGDVCGRSLQRVRPM
RQHNNINLNSEQKVVNGDIVADTGLFHKSDDHLLIIIAELDVGLKNVELA
ISKKRKMECQDSQKVIRNEKEVFRERGYVLELLMNIRLSFHFKCL
>Sme008596.00|AGO-like
MPKGFLHHYDITITPEKCPRRVNRDIIQAMVNNMHYQKYFYNQKPVFDGR
RNMYTREPLSIGKEKLELEVILPGEGKDRVFKVCLKHVSEVSLFALEEAL
QGRRQTIPAETVTALDVIMRHLPSMTMLNIDVSATAFYKEQSVINFMFEV
LEIDKDQKRPLTDSQRVKFTKEIKGLKVEINHCGPIKRKYRVCNVTRRSA
QSQTFPLQSEQGQTIECTVTKYFQDRYGMKLQHPHLPCLQVGQEQKHTYL
PLEVCNIVSGQRCIKKLTDMQTSTMIKATARSAPDREKEINNLVRRSNFN
ADPHLQIFGVSVNTRMADIQGRVIPAPKIQYGGRTKAQATPQQGVWDMRG
KQFFSGIEIKVWAIACFAPQRTVREDSLRTFTQQLQKISNDAGMPIVGQP
CFCKYATGQDQVEPMFRYLKNSFTGLQLIVVVLPGKTPVYAEVKRVGDII
FGLATQCVQAKNVNKPSPQTLSNLCLKINVKLGGINSILVPSVRPAVFKE
PVIFLGADFTHPPAGDKTKPSIAAVVGSMDAHPSRYAATVSVQPHRQETI
QDLAAMVKELL
>Sme036615.00|AGO-like
EVKRVGDIIFGLATQCVQAKNVNKPSPQTLSNLCLKINVKLGGINSILVP
SVRPAVFKEPVIFLGADFTHPPAGDKTKPSIAAVVGSMDAHPSRYAATVS
VQPHRQETIQDLAAMVKELLIQFYKSTRFKPTRIIYYRDGVSEGQFLNVL
NHELKAIREACIKLEMSYQPGITFVVVQKRHHTRLFCSDKKDQMGEFDLY
LTAHIILLYIIVFVCNRYVFSADEIQTLTYQLCHTYVRCTRSVSIPAPAY
YAHLVAFRARYHLVEKELDSGEGSQNPEIQTKEIPLQ
>Sme016151.01|AGO-like
MFILDTDAGFRAIGAVLSRIKENGDEAVVGESLCSQYQTKHDDAKSSKSR
NKYVNCMANTLSENLMKKIKPKQEGDPNFNKVKNIMKGTIENCSDSVKAS
YVYKNKENLKIFDEFLVLEEGNNIVNHDQSIFKVILHNWIYRFGKPTSIL
INRGRNFESVYMKKKMAELKIKQEFASPYQNQSNGLAERKNLDKASIKLS
QFEMGLAATPNGNQTMNPLGAPGQPPNTSVPAIIGSTQLSSNISSGPSPP
QLPTGSNSQYSSSGNGSVYFQPPSRPDQGTDGRTIQLKANHFEIVMPKGF
LHHYDITITPEKCPRRVNRDIIQAMVNNMHYQKYFYNQKPVFDGRRNMYT
REPLSIGKEKLELEVILPGEGKDRVFKVCLKHVSEVSLFALEEALQGRRQ
TIPAETVTALDVIMRHLPSMT
>Sme000678.05|FL-Ago
KAYSRKYTIFGFSNKSAREEKIVEKNLTIEQYFQKEYNIKLKYPNLPMVK
TSPNKPTFVPIELLTMLPNQRVIESDGKIVQERDVIFTNWKSIEIDPKLI
GVDARVLDGPEGIFGGQRTEPLRGGKWDIRNKKFIKPYDKLVNWALFAVG
TERDYQRNDKPLYDIEDKLPGAANNVGIRMGGSFYFSYVPYQNIEKVATD
TIRNSEKEKKKLDLLVFVVINDEDYKEVKKFGDVLFGIVTQCMKYATLNR
QKFLDQYLGNIMLKVNGKLGGVNWELSPIRNRLFTPIKDSFMVFGIDVTH
PASTRNDLSKSVAAMVGSLDNNATMYSALIRQQLSKKERAIIEIVMEMED
MVYNLLMTFYKANKQLKPKRLIFYRDGVSEGQFDIVFKHEIIAIQSACQK
LEKDYQPPITHDSNLSSSKIQFIS
>Sme000678.07|FL-Ago
MIEDGKASATSWTNYNKFPAELLTILPNQKVMGNDPNIVREVIKHSAIPC
TERFDNLKKSVVAFKGFRNEYLKPDKEQERRILDEPTALFGDKEEKLPKS
KFNIMNKKFKDPFHDPIKWALFAFGERREYGNENELYAIEIELPKAAIKV
NVKILKDNTFCYVSNDDIKKSIEKIKEDLDLLVVVVRNDVEYKLVKDIGD
IELGIVTQCICYENLCRQKNLSQYMGNLMLKVNAKLGGVNWEIKNIEYAP
IKGLFMVFGVDVTHPSNNDGLSKSVAAVVGSINKTATIYSAVIKKQLSKD
GKDAVETVVEMEDMVHRLIKVFYDLNQSKLPDHLIFYRDGVSEGQFEIVF
NHEIAAIQYACEKFKKNYKPKITYIIVQKRHNIRFCPITLEDSVGRCKNV
LPGVVIDNDITHSREFDFYLCSHEGIQGTSKPVHYYVILDENRWNSNDLQ
EFTYFLCYVCFRCTRSISYPAPTHYAHLAAFRGRILKDDEDNISLSSENE
SIGLPDISINEFHQNKMFFI
>Sme002396.00|PIWI
MTESGMFVCSEMKYRQCLPAQTSRPNRGGLRRTFRIVEPNLQPAEIVQKV
GDLGNTVKLQSNFTKFSILRTEKYLMYDSAFSQVGMSPKVKLQFIVRICQ
NNKLPGAFCFDGRRLFTSEKWHGESDIQEFSHDEKKMTLRLVSTILPETE
EYYQMVNVLLNNLQIMLGQERIGKGYFLSPNIKKEDVPRNSGPTYFETNS
FKVLGGFGTTLQRGTRPNGTLTTLLYIERINRVLNDNSVMKAYNRRSIDQ
LIGRDIITKYNNKTYRISDIKEMSVDEKFEMGGRTLSYGDYFKERYNIRL
TEGVQPFVLTRVKKPMRRERRQEGEEVKKEIEAPEDREMTLNIPGELCFL
CGFSDQEKSNMDLQKNLGCVLKREPRERLDDIPSYCNWISNNSVASGMCN
KWQLKIDNRPLEIEGRELPPCAVISGNAKINDKFPDDWKFGRVQFNIPSS
RRHEIDIVIVDRNDFQYKNFINDVEYELKNMRISARVGQVNTCGPNDVER
CLNDSARSSGGIDKMALVFVPDDRVYAKVKSFTMSTGLLTQCVTTRNGTN
RNDKRRKVVSSKTVMQMFAKFGYDPWTVELKLRPTMIVGMDTYHNKSSKK
SIQASVFSINSTFTQYMSFVNSPKGRQEFHETLGKNFGSALGHFKKEYDF
FPQRILVYRDGVGDSQLQFTKNFEVDAMKQLIEEMYKSNGFPLPQIIYVI
VKKRVGTKLFNRGNNPNPGTIVDKEIVKPNFYEFFLVSQRTTKGTATPTN
YNVLEDTRLLTKKGTQDPMPPNELQKITYALTHLYFNWMGTIRVPVPVHY
AHRLAELVGKVHKGSSPVNVNERIRNRLFYL
>Sme000381.00|PIWI
MEEIPVKVAKLEANGSETRGKMGNRGGLRRTFRIVEPNLQPADITEKTGN
IGRTVKLQSNFTKFSVLRSEKFMMYDSVFSQVGLSPKVKLQFIVRVCQEN
KLPGAFCFDGRRLFTSEKWHGESDIQEFSHDEKKMTLRLVSTILPETEEY
YQMINVLLNNLQVMLGQERIGKGYFLSPNITKDEVPRNSGPTFFETNSFK
VLGGFGTTLQRGTKPTGELTTLLYIERINRVLNDNSVMKAYNRRSIDQLI
GRDIITKYNNKTYRISEIKEMNVDEKFEMGGRTLSYAEYFKERYNIRLTQ
GDQPFVLTRVKKPMRRERKKKDEEGVEKEKEKEREKEAPEEKDMTLNIPG
ELCFLCGFSDQEKSNMDLQKNLGCVLKREPRERLDDIPAYCNWIKNSDAA
TGMCNKWQLKIDNKPLEIEGRELPPCDVISGGSKINEKMGDDWKFGRVQF
DIKRDRKHEIDVVIVDRNDFQYKNFMNDVEQELRNMRIDARVGKVNTCGP
NDVERCLNDAARSGSGCAKMALVFVPDDRVYAKVKSFTMSTGLLTQCVTT
RNGTNRNDKRRKVVSSKTVMQIFAKFGYDPWTVEIKLRPTMIVGMDTYHN
KSSKKSIQASVFSINSTFTQYMSFVNSPKGRQEFHETLGKNFNLALEDFK
KRYDILPQRILVFRDGVGDNQLQFTKNFEVDAMKPLIENIYKGNGFPVPQ
IIYVIVKKRVGTKLFNRGNNPNPGTVVDKEIVKPNFYEFFLVSQRTTKGT
ATPTNYNVLEDTRLLTKKGTMDPMAPNELQKITYALTHLYFNWMGTIRVP
VPVHYAHRLAELVGKVHKGSNPVAINERIRNRLFYL
>Sme001253.02|PIWI
MNNNGANITETTARAAGRGGLRRTFRIVEPNLQPAELVEKVGDLGRAVKL
QSNFTKFSVLRSEKYMMYDSAFSQVGMSPKVKLQFIVRVCQKFRLPGAFC
FDGRRIFTSEKWHGESDIQEFSDDEKKMTLRLVSTVIRETEEYYQMVNVL
LNNLQIMLGQERIGKGYFLSPNIKKEDVPRNSGPTYFETNSFKVLGGFGT
TLQRGTKPSGELTTLLYIERINRVLNDNSVMKAYNRRTIDQLIGRDIITK
YNNKTYRISEIKEMSVDEKFEMSGRTLSYAEYFKERYNIRLSTRDQPFVL
TRVKKPVRRERRKEGEGIEKKIEAPEDKDMTLNIPGELCFLCGFSDQEKS
NMDLQKNLGCVLKREPRERLDDIPAYCNWIKNSDVANGMCNKWQLKIDNR
PLEIEGRELPGADVISGGCKINEKIADDWKFGRVQFNIKRDRKHEIDVVI
VDRNDFQYKNFINDVEYELKNMRISARVGRVNTCGPNEVERCLNDSVKGG
SECAKMALVFVPDDRVYAKVKSFTMSTGLLTQCVTTRNATNRNDKRRKVV
SSKTVMQIFAKFGYDPWTVVLKLKPTMIVGLDTYHNKSNKKSIQASVFST
NESFTQYLSFVNSPKGRQEFHETLGNNFGSALGYFKKQFNIFPQRILVYR
DGVGDNQLQFTKNFEVEAMKLLIENIYKSNGFPAPQIIYVIVKKRIGTKL
FNRGNNPNPGTIVDKEIVKPNFYEFFLVSQRTTKGTATPTNYNVLEDTRL
ITKNGTKEPIPPNELQRITYVLTHLYFNWMGTIRVPVPVHYAHRLAELVG
KVHKGSNPVSINERIRNRLFYL
>Sme010770.02|PIWI
GFGTTLQRGTKPSGELTTLLYIERINRVLNDNSVMEAYSRRTIDQLIGRD
IITKYNNKTYRISEMKEMSVNEKFEMSGRTLSHAENFKERYNTLLSQRDQ
PFVLTRGEGIVKEIEAPKYRGMTLNIQGCVLKREPRERLDYIPAYCNWIK
NNDVANGMCNKWQLKIDNRSLEIEGRELPGADVISGGCKINEKMADDWKF
GRVQFNIKRDRKHEIDVNFINNVEYELKNMRISARVGRVNTCGPNEVERC
LNDSIKVSSECAKMSLVLVTDNRVYAKVKSFTMSTGLITQCVTTRNATNR
NDKRRKLVSSKAVMQIFAKFGYDPWTVVLKLKPTMIVGLDTYHNKSSKKS
IQASVFSKNESFTQYFSFVNSQKGRQEFHETVNNNFGSALEYFKKQFNIS
PQRILVNMNGVGDNQLQFTKNFEVEAMKQLIENIYKRNGFPGPQIIYVIV
KKRIGTKLFNRGNNPNPGTIVDKEIVKPNFNEFFLVSQRTTKGTATPTNY
NVLEDTRLITKKGTKEPIPLNELQRITYALTHLYFNWMGTIRVPVPVHYA
HRLAELIGKVHKGSNPVSINETIRNRLLL
>Sme000945.06|PIWI
MQTAAINQLLGQIVLTPHNNRNYRITDIDWAKNCLSEFDKGGEKISYRDY
FKNTYGLQIRDLEQPMIVSKSNSRSGKNRGPKGSKEVDGGLVYLIPELCM
LTGLTDDMIKDFRLMRELHEHCRVTPKKRHEALLEFVDNIYSCEEAKKLL
GYWGITIEKDTVNINACKMNPEMIYFGNEASVSAGEQAEFKQALAHNKVI
GGIRIENWILISPKSLLTKANGLLQALMSKSPRVGVMFGKPKIVEMNNDR
TEEYLKELKRNVAPGVQLVVTILSAVREDRYNAIKKFCYVDCPVPSQVVL
AQTLKEGPKLNSVAVNIALQINAKLGGELWAVKIPIKKFMVVGLDVWHDT
KGRSRSVGAVVGSTNALCTRWFSKSHLQEQDKEIMYVLQSCMLSLLKAYF
EENNFLPETIFMYRDGVSDGQLGYVQKTEIEQFFKVFESFSADYKPNMVY
NVVQKRINTRLYVSDPKNKGQINNPNPGTIVDHTVTRANLYDFFLVSQSV
RQGTVTPTHYVVLCDNSKYTPHQVQLMAYKTCHIYYNWPGTVRVPAPCMY
AHKLAYMVGQNLKAEPNILNDVDSCTEIEDLIEQAREAISNALLNTSSFD
WKIGYHNSVKLCSQNTIKFDNCIILKRFCADDGFVNTFSFEE
>Sme000968.03|LOQS
MSNHKTPVSLLQEICAKRGITPFYELVSHQGLSHEPIYIYKATAGEWMAQ
AKGSSKKKAKHYVALLILIQMVKTSLLNTTDANKIFVEEIKSSASGLLGR
NDAFDIITSELSYNNHGNENVFDVISSDNPLPCPVNEEEMGNPIGELQEL
CQKNMWPQPNYEFTLYQNKHETTCSLKLWKWTITAIGKSRKLAKRKAALS
MMQKMTSENLSIPKDMLDLLEEGTLKLQDEEDPTIESGKESNLVTKIQKS
YSRNLRGIYNNRNEMIHEKGFSTEKLPTEELEEICKRHKLTTLYTYISKT
RSGAIYCLLQLNSNPAQVIRGKGDTLEGARNNAAIEGLNFLSNMINPAPM
RDRRKSQQHSRNTPSKIDRLAWRENCQVVEKMQAGCVSGISLIDLCHSRI
ICCKSFFLPPCDFAYCLEKNRGDPMFTIMHSIQQD
>Sme012915.0|ERI1
MNQYPSTSQTNTDQTSNNSKFESDKYKYSNTANFKYNNSKQYALNTNRIN
KMPDEQLVGTLKYHGLNAKGSPEILRKRLKEFMKIQMNPDNNEISSQNDS
KIYAYFLIIDFEATCDEINGLNFQHEIIEFPIILYDVILKRKVDVFHAYC
KPFINPALSRFRQFYTVSTDVKLNMQKMLSSLGLEFEGRQHSGLNDAENI
LRITETMMHDGCFLRINEKLDPFPPHFTASVGRNEAVCNNYGLNNQRIDI
SNKTAISANPFTSVTESMNPLNFADLSICTDDNSSQPLHTFLLVFVPKCQ
TGVARCSPLVLHDVGGITCGDHMQTR
>Sme00368.07|Zuc
FRYFAQLVISSIFGFILAYNIKLVHGRYEKKSTRVIMFPDSRIPCRELIK
SIKKYQAFGKMIIDCEWAVKESRKTIIKCANQYCKFYHSLDSPYAQLLLL
MSSATSSLDVCMYSFSEKHFVDIIIYLHKIKEVDVRIITDEVQETGENSC
INYLFQEGIPVIFENRYPRSAYFMHHKFYIVDKEILMVGSLNLTRTALVG
NNESVICTSDKSIVDPFVDEFNRLWTNDIYDRCPVGGKSYKPVII
>Sme00039.1|PL10
MESHKILQAELVKAQRLNRELHQQIVQLTTEIQRIKSSWVEPKRVKVLYQ
KMTAAQQGWAEEKQLNQNQKTQIRGLEVSACQEGNAVTYPLFSNLTCQES
SASKAQTNSNEDAQKYVPPHLRNKTKSYSSDNLNNCETRSFGDNRNSQGN
WRNGPKATTRGNTRGRGGQHSFDRSNSYQESEWGRNQKDKVNRAISSEIN
KSYGTQRSFEGPSRSTRFDSDDNFHKSNFSSIAEISWDIQQPANPKLEKE
LFVGHNSGINFDQYDNIPVNTTGPQWQHDKYTGVTSFSELKLHPIIAHNI
GLTQYSRPTPVQRYAVPIIVQRRDLMACAQTGSGKTAAFLIPLLNMMYND
GPGNSLSRTGYKKEYPVALILAPTRELALQIYEEARKFSYRSLVRPCVVY
GGADIRNQLHDLSQGCNMLVATPGRLSDMLERCRIGLDCIRYLVLDEADR
MLDMGFEPQIRKIVEQTNMPPPGNRQTLMFSATFPKEIQMLASDFLQDYL
FLRVGKVGSTSQNITQRIVYVDENEKRDHLLDILADIDSESLILVFVETK
RGADALEGFLHGEGFRVASIHGDRSQSDRELALQCFRDGRTPILVATAVA
ARGLDIPNVKFVINYDLPTDIEEYVHRIGRTGRVGNLGEAISFYTDKNNN
VAREL
>Sme00124.8|Vasa
TVTLEENPAYSSKTFVRGQKQPEQTNQNDDAIPIVKRATFIPDDNQEDYE
LHVNSGINFDNYDKIPVEVTGDDVPPALNTFSSLHLPEFLTSNVENLKYT
KLTPVQKYAIPIIDSKRDLMACAQTGSGKTAAFLIPIIKSLSENGTESPA
SAVAFPKALIMAPTRELCRQIFTAARHLCRGSNIKCAYIYGGIEMNKSRR
NIQATGCDILVATPGRLIHFLELVWLSLRYLQFFVLDEADRMLDSDGFYE
SVTKIYNEANFSGDDRSIQISMFSATFPNEIQTLARNLLKNYLFLAVGVV
GSANSDVKQEIIQSDQREKVNTAIEYIKTIPDEKTLIFVESKRMADFMGI
KLGYLGFKATTIHGDREQEQREIALNDFKSGRVNFMVATNVAARGLDIPK
VDNVINIDMPDTIDTYVHRIGRTGRCGNVGRAISFFDEMKDIGLAQGLVS
KLQEANQECPDWLRALCDGSGSRMANYSRDTRKNVKSSKYIDNPTDDGFM
KGTNIDYDDVKPTSEWLED
>Sme01067.0|PL10
MAQRNKDSYNDSNRPQWNRGYNVSRNKTQNKYPKDNFDNNERKSNGSYVN
NNYEYQVNNNQNKWLYQMPFNRHLENELFSHQEPGVNFDDYDDIPILTTG
PDFDHDNYQGIFGFEGLKMTKIMRDNISLLNYHKPTPVQKFAIPIILQRR
DLMACAQTGSGKTAAFLIPILNMIYVEGPGDSQIPGNYEKQYPVALILAP
TRELACQIYEEIRKFSYRSQVRSCVVYGGADISKQINNLSRGCNLLVATP
GRLIDMLKRDKIGLQFISIISNRYLVLDEADRMLDMGFEPQLRQIVEDSD
MPYVGDRQTLMFSATFPKEIQHLAADFLNYYIFLAVGIVGSSSHNITQHI
FYIEEFRKRNHLLQILNKLEPEDLVLIFVETKKGARQLENFLMQRDFPVT
SIHGDRKQVERETALKCFKNGSLPILVATAVAARGLDIPNVKLVINFDLP
SDIEEYVHRIGRTGRVGHLGESVSFFNDNNVNVVKGLINVLEEAQQEVPV
WLYEKLKDMKHIKQFRNQQKMTPKRYNGFGGRDYRQTFPPRDPNPQPFQT
KAGYKIIFADDATIYFVLILIAAMFY
>Sme08832.0|Fl-PL10
MKNNLMEIITKRNQMIYIELIKPLEKKYTDHYGIKLKSKGGNGYLTQSQW
SERIDSNFREQPANVQCGDLQYNTWDKFSEINDLDQRLSEVLIKSGHDQM
TQIQKSTFDILNRQLLDLLGSAETGSGKTEAYLTPLLNSILKSYPEEMMA
NLKENSSTVQYPLILVLAPTRELVIQISKQAKKLLTFTQIRTVSLIGGAD
PAGQIGSILKGCHALVATPGRLKDFIQRGLLSLKYCNKLVIDEADRMLDM
GFEPQIREIMFDFDMPPVKERHTSLFSATFPNSVMSLARTLLKPKHGKIM
VGKNAGSSEACVPESINQKFILTNQGSMFRDCFKFIKEDPVKTIVFCNRK
YEVETFCRFATKQSLRVSSLHGDYNHSRIESEFNLFKNNDSMILVTSIAS
RGLDVTDVECVINIGLPKEVEEYMHRVGRCGRIGRPGTAVTFVKETDLSL
SVVKDLVNMMRRTKMEVPEFLSTSAKNIKSDNSRFDTNDHKTIIRPFGGQ
RGFKRNSNRKFRYED
>Sme09251.0|Vasa
MDTSGRGRRLNNVVSNSPSSHTYNNGVDNEELSFDKLSLNDNKENFSQSV
REFSNNRVKIIEDGDISMAVQRVNYIPDDNAEDYQLHVNSGINFDNYDNV
QVHVTGRNIPEAITSIEDFQIPEFLRLNIKSSDYKKLTPVQKYTIPMINS
GRDLMACAQTGSGKTMAFLVPIIKNISENPDTSSSGKNSPKCLIVVPTRE
LCRQIFTVAHRLCKDSSVKCSYSYGGVEMRTSMMKLYKCDILVSTPGRLV
ANLESAAISLDKIRYLVLDEADRLLQNEKFMESIKLVYEKSKLVGVDKFH
VSMFSATFPAEIQQLGESLLSDHLFVAVGLVGAANTDIKQTVLQVNSHDK
LNASLEYLTNNKTGKTLVFVQAKRFADFLGIRLIDLNLLATTIHGDRDQA
ARESALNDFKSGRVNFLVATDVASRGLDIPKVDTVINIDMPEDMDVYIHR
IGRTGRCGNPGLSVSFFDEEKDIALAPRLVKILNESGQECPDWLHSLCSG
YRPFEHGRNRKDYRQNVESSTFVEKKKFMNASDEQDDFFN
>Sme12107.0|Fl-PL10
MDIITEETQMTDIEPITIIESKCNFQKPFESNNSDRYKIEQRSGGSGGYL
TQSQWSERIDSNFIINKSESFTIKEQPINIECGNLEYKIWDKFSDINDLD
QRLSEVLIKSGHDQMTQIQKSTFDILNRQLLDLLGSAETGSGKTVAYLTP
LLNSILKSYPEEMMASLKENSSTVQYPLILVLAPTRELVIQISKEAKKLL
TFTQLRTVSVIGGADPGGQIGSIFKGCHALVATPGRLKDFIQRGLLSLKY
CNKLVIDEADRMLDMGFEPQIREIMFDFDMPPVKERHTSLFSATFPNSVM
SLTRTLLKPKHGKVMIGKNAGSSEACVPESINQKFILTNQGSMFRDCFKF
IKENPVKTIVFCNRKIEVETFCRFATNQCLRVSSLHGDYNQSRRESEFNF
FKNNDSKILVATSIASRGLDVTDVECVINIGLPMEVEEYMHRVGRCGRMG
RPGTAVTFVQETDLSLSVVKDLVNMMRRTKMEVPEFLSTSAKNVKSDNSR
VDYNRFDSNNRRTIIRPFGDRGGFNRNMSRKNFKDEQDDFDRFMR
>SMEST069949001.1|GLD-1
XMNDNNSIFCDFCNKKIDISIFLTNVEEITIEYLHELLRDYKTIINLSQI
VSNNIKRLLEREIMISRHILFHQKYVTKQSRESLPQVSATENVIITQKLL
VPVHLNPTYNFIGRILGPGGLTLKQIEREFDCKIKIRGRGSVRNVQKEKC
FKTKNNTNNQQDDLHLIITVTGDESYARNQTRSAENYIKSLFDEAVSKSI
DEDEAKQNQLMEYAIVKGTYREMSFKNHKRNSKDFNTDFNSSDSKRQMIQ
SSYFTTPVISGSISPMLFYSQLSAQIPQSILPAIGYSCKLGVFDIK*
>SMEST001611001.1|EXP-5
MRIFEMLEPTIENLLKTCDPYLNNEERKQNFLILDNYQKQLFQLDHLKTF
LNPSSNQQVKIFGLKCLENFILYKWNTADKITTRGYLIEIIKEYSNFNVD
NESERVIRWIIAKSVMYFIRHECPQNCDNIIMDLIHLKNNGIMTQALVLS
IFYCLSECLPIDSQMPDKRKKEVIGYLTENYENIIKFSLEILKSSNNNEW
YSLIIKLESVKTIQSFAGWIKFESLCKLADDIFSILIQCLNVNNCDYYIL
ETIETMLERKTRVEDKYLMLNILINNESNWYNLLINIETGLQLAINPYSD
EKFRYLQKIMDLLLVMGNIFINCWMKFSQQSRSICFDKFINSIQMATAYP
VKILAIELLSFWYNGFKIDCENLRTTLSSRANFLLPLLKIYSMKRTIRDP
SNVDHEYLLNLIEQKDEENYVNRIRYEASRAISSLTEHFTQGIITLCLDM
VYSAILDIQQKGELSTDSKMQLEASRFFCRCVMHNVLRPYSKNLQDQVKA
IFTNYPTDIVVKGKNTVTTILRFDNSDAEIVMIYTDLLCLLIPFVADQEE
VVKECLEKIFIWFHIHESVDPKHLHYGLWRQVNKNCGVCILRIFRDYHFL
LSKSLFETILIYYQSKCQKLYENPIIVEAMTIYIRSSSNYTVSQQEIIFV
RFFDDIKSVLLSQSCASVFENGNSVVNYLRLNYPAPVNELSPIADQDFKH
NVVQAIFCLYGICCRISSETENNVVNTKSPETISIISCPLYEHIRALLPS
LLKIIRAINQVWSSSVIHAEFSSLKEISDYYKDTIINNKPAEKIHPNNSQ
SFAQLYVNSCRNFISRLHESTWLILAKCCLNYSGHLYYIKEWPQSVIEYV
FSDLDSLPNFKLNPLIKSFVIPFVTHCPLDRFEEVMSLTVLPFINYTFQR
LHEQWSTIETDSVMMEDADFDEQNNDGNSELCNEIIEEQVLRMLTKSFCE
LIRLTFTIGSNFGDDSVKGLKFGVIVDRLFQTNPNEQLPVMLMILNNVCR
SITWKDSFCCAKLSLLIQPIVNEVNSRGLLNIDIVIFIFQQLICALNLFS
SGNFIEIKISLLNLGVSLYDDFIAKDSQSSNRFVSLLDKSSEQLITTFQN
KMAGKLSLKVKREVLEKLLQPYIRVSINKLFSQEVFIKDLPPLLKPHWKT
IGKMPSTNHAEDLLCLEDLFKH*
>SMEST030239001.1|PASH-1
MSSNYDNDVEDLLEKSIDEKYPKNTKNQQNKCPFNYKNKPRYQNRVHRKV
IKVEEKVKFNPLLLPEGWVRLFHDSGMFFYCHVSTKVVTWSMPYQLQTEP
HQYHRVPIRSIPCLSFKLINNENDDLESLKDITPDVIEDKIKTDKTVDVE
TTELEDKSNIVTEQDKNSFIEPIEKDIEEGEIESSDEGEEVNDETSGKEI
VLPKQYQIEPINHKPNRAKHSSANDLIRNTNTVVPSKRRKTVSFDEQVEL
NKQTDKISNNDNIDNDNARKTKTEAPDEINPALDLLDKSAKLLEPDQLRN
YCKKMFTFVEEAKHFPRFFFVKKKVKNTNPNNTNRPMIKPAEQGQQAVTN
SNIETSVSPSCTEKLKIPNKNMYIDLAGRNFNCILNMYCQNAYSVTPIFK
ANSSLSGIHDFEVTCEVGGTHYAVGEGKTKKIAKQKAVLKTLEILIPGFS
NKIQMSCPDKLLAIDNHNMASTSNSTVSCQIADSAADSEIYSIFDNMDIT
DPRVFSYTMKMNSMTPYNILVECMNRHCVLDSHLISTISRSNKHNVFKLK
LGDKEVQANCENKREGRQLASQYMLAKLHPHIQRWGGILRLYGPDSKPVK
RFDMHEMQNLLLEDRGGVKNNLINLLRRKMLELNEEWQSTNQTYAKFKVP
FENVPIIVFHPDSRDQSK*
>Sme04816.0|DCR-2
MSVTKQLEILKLFKXXXFNILIATNVIEEGLDVSHCNIVVKFDPPQDFRS
YVPYGENGPRITLNSASSVLNRYLGKLRCNSISEPKIIYTYFQDEFNFHH
VSLLLPLSSSLWTQLCIFPTIHHRMNQILSIEDFAHDLNEGKLTQKRSQL
ISNKNLFHLATQKGLDKYFCYTNFNPKYNYLPPNFVVKNSDESVEVNNSR
EFILIKNKNLADCCEAMDTDIPQSINDLEKILNYHFKNKGYIVQAITHPS
SIANRKFSCYQRLEFLGDSVIDFLVTIYIMLNNKKLNPGKITNLRSALVN
NNTFAYLSVKFGFHKYLNYFDSKMFHILPKVVEELLNNQLQCEHSYLRKS
EQYKVVVKVLGDIFESIAGAIFVDSNYDLKAVWTVYKVFMEEPLKKFFNN
IPRNKISMLHEKYPQMKCTFENQEFSNLIKLTAILPNGSVIEKYERNKIL
CKLSLAEELNI
>Sme1736.0|DCR-1
MPFKFPNKFLNFPSPNLHNINRNAIRILGIPDPVNKLSANRFLFRAVVPE
VTTSDSSNENFNKLCCLIYVNCSFTAYALSRLLDELCIWDPDLFFLHPGH
HADNQGVNKNNDATGSVSLGQEETINKFRKGQINCLVTTQILDNFKFDLQ
KCNLVIRFDPVLNLQQYFSCKSRVGIITNAASMLRKANSSVADAISHLSD
RSKAKLIHMISKEDKHSILSHLEDYRKVETGIINRINKVSSHKSDDHMNQ
NPVVNIDVNSLENPIQSTGIDSQEVYHEIHRNESCIPETIMCLVEFTDTC
RSNLYIYFALIINAINRQKVTLSQAIALVNLYCARLPTDSFTKLTPELSI
ECDKNSQKALYRCQLRLPINSPHRLVTKGKWMPTISTAKMSSALQTLKQL
YDLRELDNHFYPWNKEDNREVVSIAESNKLDENIGGMLMGSSKCRYCYER
QFAKCISTTPISPNTPCYMYSINLELSRKIPDEQNLKGRKIMISADEAKD
FGIICGQTGLDKTLKFPIFTRSGEEEVQIKQLLPLNSCDETWTFNEKEFQ
KILEFHHILITSVFRLKLDKGMVLDLEDAVIKLLLVPLNKSTPFLILNLD
FNLIRSYNSVENVCRLETRRKPNGMFEFNELDYQNAVVMPSYRNFDHRQY
YYVADIWMDKRNIAKILSSKELAFYFYDSWNMRPTTDFPGEHFSTFAEYY
TKKYGAKITNYQQPLLDADFSVMRLNLTIPRHFHLQRKRNFFASLTVKNN
FLYRNCAIFTRFRQHVLIPFIHDELYLSHLVWHKAASMPTIMHRINQLLL
AEELRSQIAIDVGLGLLNFPIENEKLIMDYNLSGGLRNEEEVNRNTNNLI
GSYLNETKIIEGYYYYMKLRMASEFLGENEQEYLESVSDGRLSYLRSKQV
SNSNLYLRAKEKNLAGFLNSQKFNPQDNWMLPGYKYTENIDVSQIINENY
SNFCPRIQHFLTDKNLADVVESLTGCYLATRGEISALRLLQWFNINCIPI
DEKATPGDTGKVSDLWIKPESPITVKLETDNDKICYNNLIKDVIGLEAVI
GYRFREKAYLLQAMTHSSYYLNVFTDCYQRLELLGDAVLDYTITRFLYED
CMRHSPGDLTDLRSALVNNNIFASLVVRYNIHQYFKCMSPVLWKLIDKFV
YYQKIVMKDDLDYETFQNNVDENLHNIDEEVEIPKCLGDVFESLAGAIFL
DSGMDLNIVWKVFHPLFHERIGKNLIHSMLVDSERYTSLIPKSPVRQLLE
AMPEIVNFELDLICSLKRSKILDLSLFRYPKRTADGKTRVCVRIIGKGRF
YGIGRNYRIAKSVAAKKALRKLQIDNFN
>Sme000125.07|DRSH
MDGRKIIYITKKALENLPKDIPVYILIDPEPDIAPPPLNVKNNLVDQISK
SHQVQNNFELHCFNSEESKKDCDFIKHINYEITNVVSNSVLESTNLIAQS
DFNNDDFINSVDIISSDPTDINYDQIKTPEYSSLYHDTNDSFMTDFYECL
RPDSSLSSENESQVKLGQSLSSTAVVSKTLESFINIPKNSFPTSSNNLFN
LNQIEPIFVHEKNIANSNSHIIDSLFVADTCKENFNSNNISDDTKFYCEE
DYKISEQENTLSSNIINIKPDNIESNKILYQKQDLQVTKPFEFNGSKCIE
NYDLPTQFQFDESKFYSPKESSTVSNNFVSSNSGKSQIKMPNPQASGYQN
LIQASHKLNKNNLHSIWNINTSLPQIDISKPPPTFVNSLSHPHLPSQFSV
PPPPIDEPPTVKSEEIAKIKSRRSAKRVPKRPLCFKEYQYVDMDINERYL
VHLNKKKKTILGTKLMTLLEDKFENEILSRRETALDGVPKWEALDRSQFT
NTNSTLFDNENEDDKITDKSNGSDNDSTISDLIHSDSDDDLGESYKESNF
TKYQISQLAHIEKKVAATRKRLKLNLSTESQIPKNKNNFNGRKRPKNHFS
DHHVPAKKAKQSTGYLTIQKNSLQNNAPVISKGRTIEQQAEINHKLKHPL
KLHPDIWYNEANELNDGPACSCSPKYQIGPLHNKFPGEKSIPLCQSNSNN
YGKLYHYRLIISPPINFLSLDPTSITYKDKEYSFTGYSIFTHKPLVDIPP
CQVVRYNIVYFLSLVKEEFPIGFTVRTLDLITDYVFKELLELLDLKWWPF
DTDPKTSCRVIHLLPRFERQYSANSVELLSANVILKWILKHAEKPLFDVM
DLPRIHAMSQSEWSEYIDSLRGSLATFPGKKPSTIRIDQIDRISIESKQN
DDVMIFPVIVHMSMAPMKLGLTREPAYKRLLRNFLKLQYLILNRPEVTQE
DRAELNNLARLLENFEMNGIQRREFTVEICSDGFYRTGFGTDVVQFALCI
PSIMAHIRFHLSLSELENRMKYVFKDKSLLHQALTHPSFRNTNYGTNPDH
YQNTVTSCGLRHIRYGDKLNLYRSFRKKGLSKMVQVMSHLPYWHETRSNI
FGNERLECLGDAVIELITSVHLFYMFPELSEGHLDAFRQSLVQNHYLAEL
SVRLGFHNYILYTHNMDFSYDSTITHARSDGFEAVMGMKKIEFSQLFSSS
VLAAITLDGGLDEADRIFGSALFADDPRIHKVWCEIPLHPLQEQFLNGDR
HVIRNSPLFENLTKLEDRLGIRFKHIRLLAKAMTIRKTGYNLFTLGDNQR
LEFLGDSLLKYLTTDYLFKHFPRHHEGHISLLRNTLVNRYTQATVCTELG
LDEFIIKKDNNKSNTILNKSNEKPKADLLEAFLGALFVDKDLKWVERFCQ
VCFWPRLVDFILNQSWNDPKSRLQQCCLTYRSLNEEPEIAHYKLITTFGS
TDHREFKVAVYFRGDRLATGFGRSIQIAQMNAASQALETHKTEFRQLNYQ
EKVITDHYDYNTREKIMNQFENWDSELIDKFVTSDMPPKPMHRKLVPTSN
MDVSTKNPLLIKSEKPKDRLKNIAFTSSLGELLKNMKKT
>Sme001510.05|SID-like
MRCYKNLNSKDEEMLIESSMESPVSYGSIIDHADIATINNRILLPQSESN
NLYYRRENSDNSYDSLSDVYTDSNVFRLNKNVRLSDFSRKNRAVLDRKYF
LYFWYLIVISVFYGLPVVQLVIKYQENFDKTGDQDTCYYNFRCVKPYYIF
SAFNNVISNIGYVLLGILFTLLTWRREIYYKEGSKSHGVPQYFGLFYAMG
VSLTMEGIMSACYHICPSNNNFQFDTAYMYILACLCMIKIYQTRHPDINA
TAHSFFMTMALFIFVSV
>Sme000191.02|XPO-1
MSPMAINENTASQLLDFTQKLDISLLDAVVDCMYTGTGSEQKMAEKILTT
LKEHPDAWIRVDSILECSNNQQTKYYALQILENVIKCKWKVLPRVQCEGI
KKYIVGLIIKTSSNMQMLENEKVYLGKLNMILVQILKHEWPKNWPTFIQD
IVGSSRSNEALCQNNMVIMKLLSEEVFDFSLGQMTQTKIKHLKDSMCSEF
SHIFQLCQYVLFHSQNAMLVVSTLETLLKFMHWIPLGYIFETNLNQTLIT
KFLNVPMFRNVTLQCLTEMANVSGSEYVNVFIDIFENTTNVLKEMLAPQT
NIKEAYMYGQDDEQKFIQNMSLFYSSLFMNHLQLIESKENLRSQLNDAFE
YMLNISEVEETEIFKICLELWNHIVSDLYRQNQEMNYNMNQHNIDIPQRN
LFYAPILSRLRKIMISRMARPEEVLVVENEQGEVVREFMKDTDSINLYKN
MRECLVYLTHLDYHDTDQIMTDKLGKQMDGSEWSWKNLNTLCWAIGSISG
SMHEDDERRFLVVAIRDLLSLCEQKRGKDNKAIVASNIMYVVGQYPRFLK
AHWRFLKTVITKLFEFMHETHDGVQDMACDTFIKIAVKCRRQFVTLQSGE
MYTFVDEILGGINNIISDLHPQQVHTFYEAMGMVVAAETDTVIQSELINK
LFYLPNQVWDDIITQAHENIEILQNPDVVKQIVNILKTNYSACKSLGASY
VQQLSHIYMDMLNVYKVISENINIAVTNHGEQVAKQPVIRAMRAVKKEAL
KIISSWVQKSVDPAMVAENFIPPMLDAILFDYQRNIAPAREPEVLSSIAT
IINRLHQHINEHIPTILDAVFECTLNMINKDMEEYPEHRTNFFTLLEAVN
QKSFIAFTVLPAEKFKLLLDSIIWAVKHTMRQVNIDFIFLHIRLYLNLTQ
FTIESIY
>Sme001005.01|TSN-1
MSSSFKSLIVKQVLSGDSLILRDRSKTGPPPEKVIALSGIIAPRLARRPV
ANSDSSENLVDEPYAWEAREFIRQLCIGQEVWYQVENKAPSGREYATVFI
ANSSNEKDNLAELIVEAGLAEVRKQTNAGIASNEQYQKLIFLEEAAKAAR
KGKWSLNDPNLAIRNIQWTMENPIQFVESHQNKTVPAIIEHIRDGCTLRA
FILPLIGENIFRHVTVMLSGVKTPGYKLTDNNEQSPEPFADEAKFFVESK
LLQRKVDIRLETTNNQNIVGSIIHPKGNIAEFVLKEGFGRIVDWSMGVLP
SNVAMSYRAAEKQAKEKRLRLWKDYEPPKNITELSPINGRANSMELSNQS
LVGKVLEVGNGDNISVKCINGQVRKFFLSSIRSPKINPIDSNSAKKIKPL
YDIPHLFEAREFLRKKLIGKKVNIRVDYIQPKTDSLEERVMATVTVGEMN
VAEALVLKGLATVIRYRASDENRSLYYDALLAAESTAQKKAVGVHSKKEP
PSHKICDLSGIMESREANKARQFLSSLKRQGKLNGIVEFIASGSRLRVYI
PKETCILTILCAGIDCPRAARRLPNSKEEAADLFGNEALNFTKELCMQRE
VEIEIDNIDKGGNFIGWVYMESPENGINSNLSIALVENGLAKVHFSAERL
SFFKQLCEAEVKAKETKLNIWTVDGEMSYLEQSLQEASVNGVKKENQVDR
VVNYKSALVTQVLDGTRFYAQLMENENVIINITKELQSYFMEHSHVPGAY
KPKKGDLCAAKFTLDGCWYRAKVIKVN
>Sme001005.00|TSN-1
MFFIIDFQIDNPKAINLLYVDFGNEEINEESSLASLPSGLQKIPYQATEY
SLACLANHPDDEYRYISKCALENDISDKEVKLNVEYESTENHPRGVSVLI
KINDKLENEGEMLLRDGILYVDEKHKEKRLVDLMKQYLSAQEEARLK
>Sme001591.08|VIG-1
MSVPNVVYNVNVKSKFELFLNDDLCEAEPEELVRKIIEDKKKKEVALKEA
KKQKQVETKKAVAKSISEPEQPKSEEKRNGDKAPRFQNIDKRVPQKPRTA
NERVPPAKSETGFDENNKDNIRGGKGKRPASNVVRKVHGREFDRHSGSDK
TGIKATEKRDGSGSHNWGNVKDIVDLEIEGLDQIKDEGVLEKPVDGEVLP
EADKKEPEKTMTISEWKALSKENTIISAKVPPRPANNGEDVFSGMNVYKK
RISHITDSDTEVAVPEDEIDSKGRRQIKVNVEFSGRNRRGRGAYTNSRFN
KEEKKSSNVADVLLNLDENEFPTLS
>Sme000222.07|CGH-1
MICDQLVLPSSNDVDNVLMQESPDSIDVIQTKDDALETKDCLAMNCKNNI
LTPKDSNQALLFKKVQCETRSILKSRIQTSDVLQQSNVSFDDFKLNRDIL
MALYEMGWEWPSPIQAISIPSIIDGENVIARAKNGTGKTGAYAIGIINNL
TTSNSVQCIVLVPTRELALQTSNECINLAKYLQGINIMVSTGGTDVTDDI
CRLNNSAQPVQFLVATPGRALDFITNNQIKTKDIKYFVLDEADKLMSNDF
KSIIIDILAHLDSKRQMILFSATYPENLKSFIDKYMPLSKKINLMNELTL
KGVTQYYAYLKEEQKLCCLKILLKNLEVHQAIIFCSTMLRVELLAKSIIN
MGYSCYYTHAKMDQKSRNQVFVDFRAGHVRNLVCTDVMTRGIDIPRVNVV
FNFDFPKHTETYLHRIGRCGRFGHLGIAINLITKRDLKYFFEIEQQLACK
IVAIPKDIDKRLYVASHQLESCFDEKMLASLTTKDYDISSLA
>Sme000251.11|NHL-2
MTDLDSTLIEDFTLEYAEGGSLENKQELPTICSQCKNSFSEPVVLNCLHI
FDRGCLSKFECTDSIFPVVTCPKCHMQSGSLSSLKPYITQYAIESKEINV
STIDFNDFKCVLCTSGEDSKYKCVDCAGLLCERCKILHKEVKFLNSHLEV
EELTDEDKTNIKLLKKHLADNKPVKCEVHCERKYTNYCIQCGMLACSRCL
LSDHADHSTVLLQDFPEKIRFRIGNYIENCIKAEEMNKIAIEKLNNALME
VNNSHDENKTHIEEVCNEWKTAIDDIKTEYLKKNKELHDDLEFRIMNGIN
RGEKYLEHIEYALEFTKSYLDKCSNVEFCKIIKVVLNCLTDLSEKQIDTD
VRTSIPFKENVSSITNVIRTNFGVFLNNEKANDKSSSVSSMIEFSGDLNN
CFNSLTINDIAAHDHFKQQSILQTTDQYKPPNLIIQSNNACSISNGNLNF
DVNPISPTNAYPLLSSSGHLDGLNSSSSLGDVVSFPYQGQFENRAQFDDN
GVPIMPLMPNTTQTSPVPTFPPIDTFNGSSSNGYMRPGSTGYNPNPRPPF
PNRGNQCAAMTVKARWGSLGSGRGEMSSPHGFCLGFSEEIVVADTQNHRI
QIFTKDGQFLSQFGVAGRDEGQLWFPRKVAIIRSTQRYVVCDRGNERSRM
QIFGRSGHFLRKISIRYIDIVAGLAVNNMGILLYMYIV
>Sme006891.01|ASD-2
MNNELSSEKKIIYTSDYLQELFKDKKSIQLSGINFKHATNLLDKEIHFRH
LSEIALVKENLFKFEKATIPIDNSSIREGRIVSKQEKIFLPVKENPNYNF
VGRILGPRGYTAKQLEQKLDCKIMIRGRGSMRDQNKEEQNRNKPNWEHLN
EDLHVLINISDCENRVDEKMNTIKEAISSFIQEGLNTPESLDTLKQMQLM
ELSILNESDRMQQQQQRQQTLFQQSAAGYPLPPLMNSNILKLPFLPNVYD
PFTDLSQLINLQSQAQPDPLQVVSLGQPWQALTAPMMPLDNSYSTENILS
LSNDQNNSTLLSLFNQPPTINYVNYSIAGPLKLRTDQRTHPYSRAQ
>Sme004270.03|FMR-1
MKKIFYVPMDIVSKVIGRSGNQIQDIIDQSGVMRVRVVEGPDLSNWKDED
NKHLLADHVPFIFVGSSNSIRDACLLLEFSIDHHREMDRLQKERDEIHRE
IRNNKVTSTTNFKYANHSASEKEEDHFIPTNRPYNPRGRNRGRGMYKNVS
NSDVERNENYADEPNYRSNPRNGSYRRGISNFNRQGSLPPTSINGQHNGG
ARRFQQDNDDTDEYTSATNDSENGRSNNRNGSANQKYRGGNNKTRGRGRP
NYPLYNAKGPKNSGGDAIQSINNQNEDIDVHHNTENSDKC
>Sme000370.07|DRH-1
MKQTTLFDFKLQKLENKSNTLDNDFKYPEHKLKKLLYKPSAVDSDIIEGF
DASKSNWIYPINFPIRDYQLQIVQECLFKNTLVCLPTGLGKTFIASVVMY
NFYLWYPKGKLIFVAPTRPLVNQQMYACQETIPIYSSDIVEMTGSINQGL
RINLWKEKRVFFLTAQVLVNDLISKICPGKSIVFIVLDEAHKASKNHAYC
QIIRELTGVNFNNRLFRIIGLSATPGNELETIQDVIKNLLISHIELRTDE
CKDIKIYSHERLIEEIIVPLGSDVIDIRDRLLAICSPILDRLKAAGAIRA
MNSNHCFSKFGLLKMKDEYRMTTGGYKSHSVLTDFSQAISIYYAIELVQQ
HGIKSTFLYLSNAISNSQANPQILYLIQNKEFMDFFELLQQKVSSESFTF
SHPKLKRLHDIVKDHFSNKTEENRKKSRVIIFSQIRDSVGEIMELLKKLE
PLIRPIAFMGQTKNVSQKEQMEAMRLFTEGTANVLVSTCIGEEGLDIGEV
DLIICFDSQKSPIRLVQRAGRTGRKKEGRV
>Sme000444.11|XRN-1
MFLQKWISERYPCLSVSVDNNQVYSLFYYFVVLPFQIPDFDCLYLDMNGI
IHICSHPDDTNVQFRINELDIFNNVFNYIEFLFKIVKPKDVFFLAVDGVA
PRAKMNQQRARRFKSAKEAINREIAAIQSGIEIPDEKRFDSNAITPVCHL
NIPFLVVLNPRKNSLASSEHYNLQYRYRPIVGDFSFEYLIGCLTCSNVCI
LLSVS
>Sme000444.09|XRN-1
MSGTEFMDRLQKALVGFLKNKIQTDSLWQGVDVILSGHETPGEGEHKIQE
FIRYRRSLPDYNPNTKHCLYGLDADLMILGLASHEPYFSLLREEVTFSKK
KTRRLISLLYWENQFKRAFFSRAYIAEETKFFLLHLSLLREYIDYEFNAL
RETLKEEYSLERIIDDWIIMSFLIGNDFVPHLPNLHIHTSALPFLWETYI
KVRPELDGYINNCGKLHLNNFLKYVDALSIFDRNNFLDNYEDMQWMLGKT
GERLGKELDNLNKQKHSANNNQSDLDVSLCNIFDDSSLVDRQTDSIEEIT
KRIINLDDEFPDSPEILVLSNNLEQEESIFNEENSLVVQMESMNIDKDLI
QFDFEENENILIGGGTKKVDGEITTFPLNNNNNDAGDKEFWNLQFRTYKR
DYYLSKLGLNLTDEALVQQANEYVTALQWISFYYFCGVPSWSWFYPQHYA
PFISDISNLSNDLKENGIDFQIGRPFLPFEQLMAVLPADSSELLPFCYHS
LMKEENSPIIDFYPKKFRTDLNGKKKEWEAVVLIPFIEEKRLLEAMESKQ
SQISPSDIRRNVHGPHIKFRFSNSGLVISEIAPETFRIPMSSIVPGLCPK
VLLDVICQGFPTFRHVEHSFKLEKAGVKIFEFSANGSSIVLRITPQNVTQ
SMEDIAKRYINEIAFVNWPAFIEVKVIAVLNETHRYLLNEKSKLIVKQSL
SEIDNLRMAEFKSCTSRNIFRRSAISIDPTNFIILETVHSAGKIYEIDSI
HKAGSTVKLQHDWSSNQTHWHLQQLSVLKRSIDNFSSNSIKVYSKLHQLF
PKNATVFSLAKKYYGRKGVVESINNSSASIKIVLDEFSEPILPNIHINSI
DNQYMHAGQASEYTDMNSLGFSRITGTIYINLSTEEQKSRRNDRNKAAQC
SMGLDLKNNKSNLQIPGWVVKVKCENSQNKWQYSMKVINVVKEYRMRFPE
VFEFIKKPNFEKLTMDDWELLKKPKNEIPSKKSKKSF
>Sme006782.00|ERI-7
MNNNSDSFLTSSLVVILSTLTGLRSNKSLPLNEIEFDVVLIDEASQAIEA
ACWLAIPRGKKLIIAGDHKQLPPTVLSEEASKQGLGLSLMERLLDLYPGC
EISRMLSYQYRMNEDIMRWSSDIFYRSELIADVSVAKHELKDIFKPLDPD
DSSIGPLTFIDTSGCELYELNAAQEDSKANLGEAQLTA
>Sme000821.03|GLD-2
MNGFGNDHSDMDLCLTITSKELHQKKEAFVVLNQLVEPLRKCSFIKNLQL
IRATVPILKFRDALAGVDCDLNINNVVGIYNTHLLAMYNRIDWRVRPLGM
YIKHWAQKLDLHDASRGRLSTYTLILMIIQYLQAGCQPPVLPSLQSKFHK
HFSYDRQVKEVDMRLELPWDELRSTNTMRLSDLLLGFFEYYVEKFDFSRM
VVSVRTGKPLPIETAIKQLPPHEQLHNVKSFKMFVEGRKN
>Sme002749.01|PIR-1
MIIDLTQTTRFYNSEDLKQYNVKYVKLSTKGGGCMPSDYEVKKFCNIINS
HLKDNPMDVVGVHCTHGLNRTGYFICRYMIDYLGFMGSDSVNLFEESRGH
KFDRDNYRDSLMEKVPTNETNKFDESISSMNHDNRSLSNHNSRNYSLQNN
DSNHYDSYKSYKASRNKVSHEDRKPYRKHRDNQ
>Sme000027.03|SMG-2
NFKNKIFQHETNVDLLESAISNLKFEEEEEQETEHSKTLPEYACAYCGIH
DPSTVVMCNSTKKWFCNGRGNTSGSHIIHHLVRAKTKEVTLHKDGPLKDT
VLECYVCASKNVFQLGFVPAKAESVVVLLCRHPCAQQNKDMTWDPSSWQP
LIIDRQFLSWLVKVPSDEEQCRARQMSAQQINKLEELWKENPNATLEDLE
KPGVDEEPHHVMLRYEDAYQYQNILGPLVKLEADYDRRVKESKTQENVFV
RWELGLNKKRVAYFNFSKANEEMKLMHGDELRLRYVGDTNKSWTGVGHVI
KIPDNYSDEVGIELKNACNNVPVEHSSNFV
>Sme006651.00|SMG-6
MFDSMENFPEVCSTMLQEFWALLSHQPCPLSSYRLCNILIINMYIMDRVS
QQASVVNNYALRSLHQDHASRMTLDFFALLCQRAIEIFDEWAETETISNN
GPLQLPADLSLLLPPLCLWTDWMVTHPEYWNPPPSHRDPLLLPSIDDFGL
ISKLCTKVNRLVERGTPALSRPHYRVLSDSKEADKAINNKKTFVLLEENL
ISGFLPMLDQIPKVENFYSRLQYKDDKWTKEQTDDWIHLEKLSLFGDFLC
GINPPLLDYNVDSCTYIPTVIKEGSERLQDGIDAKDKNEVIIEDPIDSDE
DLDTKLKKEIDEINSTHGTNTEASNEQTSWADLTEQAEEEEREHQKRIAQ
LKIKRANLKFKEEKNRRFELWRKSLLDHEIAQRFVELEIRPLFLVLDTNC
YIDYLSNIKLLIDHKKFIIIVPLIVVNELENLSKTYQLKDDVDIHARAKE
ALKFLEEKFDKADQYVRAITSRGTFMETIAYRAEAVSWSEGETNDDVILN
CCQHLCKDKPVDFMPREK
>Sme000282.02|RSD-3
MLREVFEMGKELADKVTNAVMNYTEVEAKVRAATNDDPWGPHGQDMQEIA
EFTKHYDTLTQVMGMLWRRMFQEQKSNWRRTYKSLLLLSYLLRNGSERIV
ISCKEHIYDLRLLESYQYIDENGKDQGINIRHKSKELIGLLENESQLSNE
RKKATSNRSKYKAGISGSVNGHRRYWNSDDMKATERSTRERSCTPPSPSV
NGSSRPPAKPPVDLKPVAVVSKPAEPIADLLDLNVPMADSTNLPPLNHCA
NNAADTSFDPFNLGNEHREFTVPPVPSNPTSPTSPCNPRYSDDFDSFVSA
ALPVPLPTSNLADLDLVFGNFIDSSSNNDISNNPVALGTTGRPTLITQTP
MTPNAIPVATDNGKSDKMIIGSTWSDVGGINISLDLLSNRGQKATHSVTS
SKSLNQLQQQNVFNSNNDSNKIYSNSRKQPFDSPKNHPHQSRNVAANEKL
SNANVSFGQVNHSSANQFVAFNDLLQ
>Sme003786.00|GFL-1
MSLTDVNGDKIKTIISKPFIYGNTARYLQKKRDEDGRTHEWCIFFQPYND
EDMSKYVKKIQFKLHDSYEEPIRSFTEPPYEVIETGWGEFEMGIKVFFTD
PNEKPLAITYLLKLFHHTDHDIITGKKDLVKEIYDEMVFVNPSPQFYDDL
TNVVPSPVNLRRLMIDFDEERSRSHQNIRELKLKTIQEVATLKEILIQRK
AAVDQCKAFLEDME
>Sme007283.00|MRG-1
MPLKSDIKPKYSIGEKLLCYHGPLLYEAKCIEIQESSEIRYLIHYQGWNK
TWDEWESRKKKDNRKKMINEKRKSSRSSQDKIRFMGSASETSNRSFGESE
DGKASKITTEDENLENKTDAGTSVVSEELLDDQKSSIKDKSVSSKTRTRK
RRLSNSEISVDKSLVTEEKSTIEDISLTNNEATNSNKSTNSSKSKKSRLV
PLDETVLDLDTYVTGINVQSLKFVFTENLRLWLADDWDLITRQSRLSRLP
TRMSVDDVLARYKSHCECLRMEEGDNEGFFNKNRDMRFEFVEGMRKYFNT
SIGSLLLYKFERQQYFEVVNTNESKKDMSSIYGSMYLLRLLGG
>Sme000400.11|RHA-1
MSDNIKQFLHTWCSQSHKPVPNYNIISQGGRGNQRLRFNCEVTVDGFNYI
GFGSSTSKKDAQTNAARDFVNFLVRENVINKQAVPEFKHTELVGETENLS
ENPNTFERPVVSNIVEGTNETERRNYITNIFDQKKLEEAEGVDFTADIHG
NWSLDNAKARLHQYMQLNKIQSDYKYTPVGPDHNKSFVCEMGIFCNQLKR
TLYARETGSNKQTSSKACALSLVRQMFHLGVIEAFGGVTKKIKSDQIPTY
SINVDPEIKKQLSEVVCNLGLKPKEKPELESSEEINMVVNYTIADFEPQN
HHRPQVIPWSPVIPNWNAWSACNIDEGEEAFLSLEEISLRLRKKFTQTRS
NQELAPILNERQNLPAAAYEESIINAVLENQIVLIRGETGSGKTTQVPQF
IMDYYIRSNKGAECNVIVTQPRRISAITLAERVAQNAENSSVKHVVILFK
LKIVHPQYYGGISHIIVDEIHERDLNTDFLMILLKDMAASYQQIKIILMS
ATIDVNLFKKFFPSVFVLEIEGHFFLEDCIETLNFQPDQQFKKDNKSRSI
DVNEDSPTKNNGKPDESDTNCNMICDASYKPQTKIAMGKLSEKEISFELI
EALLQVQVDLSANRCSDHVAILNAFQKWSYVQKRGFSEEEFCLSKGLNPS
ILKMSKDAASQMKNILINTGFPQECLESQFFDYDNSCPTINNVLSLLVLG
LYPNVCYHKEKRKVLTTEGKAALVHKSSVNCSNYITTFPSPFFIFGEKIR
TRAISCKQMSMINPLQLLMFGARKVTYTNKIIILDEWLSLDMEFELAAEI
LALRPALEGLMVKVCMNPDIVMNPDDNDSQIMNIVTKLSDPAVCGHGKAA
SSNNLPFNRKRQFNWQPNRPFTQNRGVPNKYRGFESNYTRGP
>Sme002031.05|PRMT-5
MKSLLGVDIQSVKNIEEDHRWAISLGFSFVFANIYTSHERNTDENDDSRT
DKLSAPNFLQTNDSSIINGVVGKISSWIDLDNELESFRKKSEKALLEELE
WASFQGFPAVLIRLKKKNNTNLARVLTTFMSNDYLTFRIWIGLPMIDETE
YSCVNGNNIPQKDNSPISWWRQFSILLGDSISNFMLMLALPKSPVDQNII
NHWYSEPIAALETRTDIYFTNKKGFPVLSVEYQDIINRFLKMKIQLVLTG
DAKNLHGHLAYRQYLSWIWTNKCPMTVYEKHSKDMEDYLQDPLQPLADHL
PSSTYSIFELDPYKYAAYEKATFQAINDLIEKRKQDGEVNINNTKSFASI
VGGSPNLTLKEKITIMVLGAGRGPLVDSAFKAADSANCEVKMYIVEKNPN
AVSYLTRRITSDWNNRDVELFAGDMREVLLPTRADIFVSELLGSFGDNEL
SPECLDGAQHFLKPDGISIPQSYTSYIAPLQSTKLFSYMSTQRPPRYSKK
TKYASLETPYVVRLLNCHLLAPVQSVFTFEHPKPDINASNDRYRELVFKV
KEDGVIHGFAGFFHCILYKNVTMSIHPDMHSPDMFSWFPIVFPIIKPIQI
KADSELSFHIWRVGNSKAVWYEWACTNPEVTSIHNPNGRSYSMSLLSK
>Sme000148.00|ZFP-1
MKDSLSCCVCLKEEPFENNPIVSCDGKNCSTTVHKGTCYGIQQIPDGAWF
CQKCISQERTARVRCELCPSRDGALKHTNKGGWCHIICALFVPGAEFLDT
ERLESISVDKVLTDKLNKVIFKLL
>Sme000002.13|PHF-14
QQIEESEEENENSKADDGNDSDDTSDTNVSDKVEENTKKRESETILDNLN
DYRTIANKTKFENVMICMMCLLDSSFSDNELVECDGCGIVVHEDCYKISD
SVFMSDDSSDSSTYPWFCDACLSNVSNPRCELCPVEEGVFKRTENNRWVH
LLCALYTPGVAFNDTETLSEITLSELPLKDWSARECGLCANPFFARTGIC
ISCDAGLCKNVFHVLW
>Sme003314.00|MES-6
MFKEETKLDAKRKLIKAKRKGPLHLEIDKESVSNSSKSLSDSILNSSQLN
FKQTALIKESHNNSIFGISVNDRIRKNKSDPILFVSVGGQNVTFYECLLD
TPINNIKFLHAYKDSDPNEEFYCCAWSYYVPFQNRNENYRDGMFESYLES
CTVGQQIVACAGKKGIIRIISPNMSGVIFNLGGHGQSINEIIFHPLYPDL
LFSFSKGISFFDFLEVK
>Sme003314.01|MES-6
MVFDTFLQHFPDFSSNKIHGNYIDCGRWFGGLVFSKSCEGYLVLWKPGSL
NSSLLPTFKIGQDVKPSILHQFELDDCDIWYVRFDIDVKRGLLALGNRLG
HIYVWNLRDRKITEGN
>Sme000028.12|HPL-1
MPKRRKCKLKALPERHCKKPKLTINLRENRKSINYDEAIEISSEDSIEKR
ENKQIDIDNSSNSDVVILDQLKPSLFESMKLTFQDEPLGDINSSSVTNDT
PDSNACNIIDDKISLGTELLNSSQLNRRKSKTPSLQGSAISLSSYGSTPT
KNGRKKKKSVISEEIFYVEKILDMKIENGKRIFFLKWEGFPDSENSWEPE
ENIESNAMVLEFLQNVEKMRDVEISPEKITLESTTAESDIQFLNNNKIID
PNIEIEKIKETNNENSVIVASSVDINSTGVQVPFNSDISGNENNVVIEPP
AITEGFSTSYINKQIDEETTCTYLNKESEIIVSGNQNNDLDKRNSSISEE
NKSFVEETENKINEENKINEENKINEEDKINEEDKTNEENKINEEDKINE
EDKTNEENKINEDNKINEDNKINEENKINEEDKINEEDKINEEDKINEDN
KINEDNKINEDKMNEENMTNEESKINDENKANEENKSELTSQVSEIPLIV
LRNKGNKKKKRKRSWKKIEKVKVNNKPAINSENKEQELIPVKPDEIFPVV
SQRTRKNMKSLKEILDSSDVSDAGGHENVEFNKSDGRESDSSELSNKSNK
NTNSIASKDPNLFFPGNLPQTVQEIFMVEKILKMKIMNGVRKFFLKWEGF
PDSENTWEPEENLECPELIKEFLAEQRRNKNARKRKRLSSADSLALEELP
VEVQIKEPVIKPKGFPRSREPDCILAAGMMNDQLMKNVDMANLVSARRAN
IECPQTVISFYESHLNWFNTDHLNFSSVPKENLADEIEEEPKQTKSNVKK
SSGNLKNSMDGLISLLDDVHDNKIIQKPVNVPRIHPKPMKTIRNPNMQTP
RRGRPLTKLFNHSLTPKKSATGSSSHSMMNLIRNFKNPRFPSQAPKPSVS
DLQSRPLPPPTPLENLSRVYDSREIPKDPSPPPIFEPPKPIIQTTMLRPI
NSYRPDFNPRRFGLLSRPQTTNVPQMSQNIPQKISMPSITPSLSMPALKP
CPNVTILPKNYQISNYNPALVNNYISVDDNITLINGTIPQQSNSNPLSHY
LKVVDSITSEFPVTQSPVQQIINPDQKPQLSYQNVPDSLISNTNNGFLNP
INQMRSMAVSIDQQLRTNQLDNANNYQQNYNNIQTANSNNNNRCNNNNNT
NMSNINKTRMQLASALQSRYQLNSAITNHPNILPSSNQVNIYPSAGVGGN
NQLSLPQYQFVIQQAQNYPNQTNLIQSQPQQQQQQQQSFYAISPSQIPAG
STHYIIPSADGYSMQIAGVAGLNQQHLLPSPQQQYQNNISSPQNPDLQNS
YFKYGTFL
>Sme000174.06|MES-2
MLVINWGIYTKEDIVKNEFIYEYCGEIISQDEADRRGKIYDKTMSSFLFN
LNQSFVVDATRKGNKIRFANHSVNPNCCAKILLVNGDHRIGIFAKHNIKA
GDELFFDYRYGPTEQLKY
>Sme018162.01|DRH-1
MNHYFKLKKAKEKVPQIIGLTASTGTNKAGTMDKALKRLFTLCANLDTCI
VSTVKEFKEELDSMQKKPVEGNPCFFLFGVIYKHKVNKEL
>Sme002806.01|DRH-1
MRKTFARIKNTTRRIIDGLHNSPKSVFEALHRETVAPACSRLRSRIEVVI
DANVSYLHSLGFLLELCQVSVRLPGIVRFWHTDGTDIEYSIIFYYFLEHF
KSKVEAKVIFIVPTNNLVEQQYKQFQKYLRTHKIVQQSGCSKPGNAPFSF
LIPYYDIFIVTCDILKNMLESTEYPKRYLSDFTMVIFDECHHCLKGHSYN
KVMDYYFELKTNGSLKPQIIGITASTGTDKARSMDNALSSLYLLCANLDC
KTVATVKVNEANLTENLNSAAEGKIILHKIHQKLQAYIYKLLSVLKQY
>Sme022736.00|ASD-2
MEKKVMTQFLTHIYKLQSADKYNFIGRILGPRGLTAKQLEQELQCKLMIR
GKGSLRNKEK
>Sme005953.00|HPL-1
MSETNKEVESANVEEGEGDVNEEVEEEFQVEKIIKVRVRGGKKEYFLKWK
GYPHSENTWEPEENLDCPELIKAFLCLFFKINFYLAIRRFQKIRN
>Sme000400.05|RHA-1
MPRTHPHSVSNHRLRMVNAEHAQGSRMEVHNQCINKCFALKKTITVDGFD
YIGFGSSTSKKDAQKNAAMDFVNYLVKEKVINQQIVPEFEYRELVGKVKN
LSENCTTSNDQLDNLNSEVTNNIENTNEIDSSIDQKKLKDIKSVDFTVDI
NGNWTIDNAKARLHQYMQFNKSMSDYKFTPVGPDHCKSFVCEMGMFCNQR
KRTLHARETGSTKQISSRACALSLVRQLFHLGVIEAFGSAAKKFKSEEIP
SYSINVDPEIKKQLSEVVCNLGLKPKEKPELESSEEINMMVNYTIADFEP
QNHHRPQVIPWSPVIPNWNAWSACNIDEGEEAFLSLEEISLRLRKKFTQT
RSNQELAPILNERQNLPAAAYEESIINAVLENQIVLIRGETGSGKTTQVP
QFIMDYYIRSNKGAECNVIVTQPRRISAITLAERVAQERGEQLGQTCGYS
VRFETVHPQYYGGLLYCTVGTLLRKMESGLRGISHIIVDEIHERDLNVKD
ILPPIITLAVIYIFRFSINSFISNLILVLKTPKASVAEIKIHYFNRCCQI
HCPTLTDFLMILLKDMAACYPQMKIILMSANIDVNVFTNYFPNVFTVKIE
VHFFLEDCIEALNFQPSQQSQKENKFRSMDVNEDLPPPKIIGKPDESDVN
CNMICDDSYKPETKTVMGKLSENEICFKLIESLLQLM
>Sme000015.12|ASD-2
MKLSVSNFKKFYKYNFIGRILGPGGLTLKQIEREFDCKIKIRGRGSVRNV
QKVLSNGEKCFKTKNNTNNQQDDLHLIITVTGDESYARNQTRSAENYIKS
LFDEAVSK
>Sme002806.02|DRH-1
MQTLAPGNRIKDLFEVELLKLISNTETRLSALFGNGVNQISIPEDKWHDK
YLQFACNLSKFNSNTILDESNEEIKNLAKCLTTFHRALLVNNLFAKKYAC
LMIKELVTDFPVDFERSIQNQIRKKSFLSSDYHFQDANPSLECLKQEIRK
QFVSDKNSRIIVFVKEIKYAKFMEEELNNANIDNARCAYFVGTNKSAERG
GCTSSTVNEVLKKFELGKINVICCTSKPEEGPDIETCNLVVRYGYVTNEI
SRIQSK
>Sme004977.02|SID-like
MISNIGYILLGILFLLITWKKTEVLQHLFKSGYCYQSQKLLIKLVIKNNT
KKRGEQPSVGIYYGLPKYFGLYYAMGFSLLMEGIMSALYHVCPNQRHMIF
GNFTYYVIFIHIEIYKDQSYKYILVCIMMVQIYQFRHFDITASAHLFYIS
LAIFIFIGVIHQ
>Sme005143.02|XPO-1
MNIFDYKENVNISSAQFALSNFPNIDSGESCKSLNEILINFKNKRNAWME
SECLFNTNDEMQIFYGLIILIDLIKYKWNCISAEQQEFLKLSTNPSLIPQ
EELILRKFNHCLLELVTYEIYFKTTVEATEAEITILELLLLILTPVDIIF
FVKWSNDEWPVFIDELIDSCNGNEFLCQNNILVFKNLYELVFQNDLSVNL
SKEKLEKLKFYLTSLFDKILKLILSIIDISRNVTLVLRSLDLLELFISIK
PDIIKDYDKIFMHLSNLLLVSVIRKDAIKTIIAFCGSIVLQDIFSDCKCD
DKTFLILIADLLAEFIVKFYKEDSCRNHLEDAWLFLLRLTAIENDDISTI
CFDYWSQLSDIVYKGKSLNPEDNFYSKAAVYLNEVNLWIICCKY
>Sme018162.02|DRH-1
PDFDILFGSVKQKSVTELLHFYPKKRDNPLGVAKVLEVRDYQSELAKEGI
GGKNVLICSPTGSGKTIVAVKIVQEHLKINPNGKVAFLVHRIALVEQQYN
QFKKYIDCKITRLTGSSKSSSTPLVGHLKSFDLFILTSDILRNALEEDNE
TVLKYT
>Sme005706.01|DRH-1
MVIFDECHHCLKGHSYNKVMDYYFELKTNGSLKPQIIGITASTGTDKARS
MDNALSSLYLLCANLDCKTVATVKVNEANLTENLNSAAEGKIILHKI
>Sme017898.00|ASD-2
MNNELSSEKKIIYTSDYLQELFKDKKSIQLSGINFKHATNLLDKEIHFRH
LSEIALVKENLFKFEKTTIPIDNSSIREGRIVSKQEKIFLPVKENPNYNF
VGRILGPRGYTAKQLEQKLDCKIMIRGRGSMRDQNKEEQNRNKPNWEHLN
EDLHVLINISDYENRVDEKMNTIKEAISSFIQEGLNTVNLFPVKENF
>Sme004283.06|GFL-1
MSLTDVNGDKIKTIISKPFIYGNTARYLQKKRDEDGRTHEWCIFFQPYND
EDMSKYVKKIQFKLHDSYEEPIRSFTEPPYEVIETGWGEFEMGIKVFFTH
PNEKPLAITYLLKLFHHTDHDIITGKKDLVKEIYDEMVFVNPSPQFYDDL
TNVVPSP
>Sme002106.02|SID-like
MVCWGFALYCFIKHPTDWEQSPASSRAFNQNCLLLNFYDIHDIWHFLSSL
SMFFSFMALLNIDDGLFAIERDKIIVF
>Sme002515.02|ERI1
MNQYPSTSQTNTDQTSNNSKFESDKYKYSNTANFKYNNSKQYALNTNRIN
KMPDEQLVGTLKYHGLNAKGSPEILRKRLKEFMKIQMNPDNNEISSQNDS
KIYAYFLIIDFEATCDEINGLNFQHEIIEFPIILYDVILKRKVDVFHAYC
KPFINPALSRFCMNLTNINQCTIDSAKSFPDVLTEVEQWLNKHHMFGKSF
AVVCDCNADMAKFMRIQCEISNIEFPFWCKQWINIMKSFRQFYTVSTDVK
LNMQKMLSSLGLEFEGRQHSGLNDAENILRITETMMHDGCFLRINEKLDP
FPPHFTASVGRNEAVCNNYGLNNQRIDISNKTAISANPFTSVTESMNPLN
FADLSICTDDNSSQPLWYSYPNAKRELLDARLWYCMMLAESHVETTCKQD
NKMKLFFQYPGSNRSLVGEAAVLVVTRPAQYSPLPKSYRPTLERVVLRSW
E
>Sme009851.02|FMR-1
MGLAIGSKGVNIQQARQIEGVISIDVNDKTCGFTIYAKTKEAAKAARKIL
EFSEANMEVSQHLVARIIGKNGVNIQSIVDKSGVIRVRIENNKPNDSKSN
PTLRHGAKIDGAKLSKDLISCHDFMFNSSDKDFVNFVFIGTLESIENVKL
LINFQVETLQDLDKIQSNSFNTKIIQFS
>Sme008210.03|DRH-1
PDFDNLFGSVKQKSVTELLHFYPKKIDNPLGVAKVLEVRDYQSELAKEGI
GGKNVLICSPTGSGKTIVAVKIVQEHLKINPNGKVAFLVHRIALVEQQYN
QFKKYIDCKITRLTGSSKSSSTPLVGHLKSFDLFILTSDILRNALEEDNE
TVLKYT
>Sme012570.04|SMG-6
MLNNPSSLPQNQKDQVSKIKMSVTGHGQNILQSGEEYFISIFTDISKLHN
IDLEVIFDSRRPPPETGSRTRKLVYLSAQKLLLFLGDLARYSEMINNSSD
FTKARIWYLKAQLLVPKNGRPYNQLAVISIYAIMEKS
>Sme002614.04|CGH-1
MSVSVISASNLNDGDNKKLNNSNDCDWKKSLKLPPKDNRIKTNDVLATKG
STFESYHLNRDLMKAIFEKGWDMPSPIQEQGIPAAMSGNDILARAKNGTG
KTGAYALPLLNKINPDLQAVQGLILVPTRELALQTSQICIELSKYLKFKV
MVTTGGTDLTEDICRLNRPVHLVIGTPGRIQDLLKREVINGEYCKTLVLD
EADKLLSKDFKVNILHLEIMSNILSCLPKDRQILLYSATYPVTLHEFMMK
HLRSPIKINLMEELTLKGITQYYAYVKEKHKVHCLNTLFSKLAVNQSIIF
CNTTQRVELLAKKITDLGYSCYYIHARMSQHFRNRVFHDFRAGHCRNLVC
TDLFTRGIDIPTVNVVINFDYPKYAETYLHRIGRSGRYGHLGIAINLITY
DDRYALKEIESQLDTKIEAIPKDIDKRLYVSEYQIENNFDEPTKKAIISG
RGLPRSNKPSDEMKRETTEIGTEMANSNTNAN
>Sme008210.02|DRH-1
MNHYFKLKKAKEKVPQIIGLTASTGTNKAGTMDKALKRLFTLCANLDTCI
VSTVKEFKEELDSMQKKPVEGNPCFFLFGVIYKHKVNKEL
>Sme018523.01|DRH-1
PDFDNLFGSVKQKSVTELLHFYPKKIENPLGVAKVLEVRDYQSELAKEGI
GGKNVLICSPTGSGKTIVAVKIVQEHLKINPNGKVAFLVHRIALVEQQYN
QFKKYINCKITRLTGSSKSSSTPLVGHLKSFDLFILTSDILRNALEEDNE
TVLKYT
>SMEST036845001.1|HEN-1
MTRAIKPTSWDQHDNNEDKFFSFVPALHIQRKRKVLDLVMKFINEFYFQN
SKTTKAQIKIIDVGCERGAFFQYYQAELIGLKNKFDTNYIGIDISEFTLS
NETVENLNKFALGNSCNIRNGSVSIKLLHENILYPSYNLDRPDFLIMIEV
IEHIKINDVNQILPRSIFGEICPKVAIITTPNADFNEIFGLKSRLQFRHW
DHKFEWSRNEFKCWCDKVIELYPEYQYEIDDIGISDQYPLHGGGSQMAIF
VRNQPQPSCMNKDLRLQSSVVFEKENLFSSLSEYEVIKNFLSFKMSLWAI
EKHVSGVRIFNNQNNPDYDSDENLGILEYDEELSCEIFKIRLDVVENIVK
HEYPDTDIDIVNLIEHCSDYSIYFKLSKDEKYIYYTSEIRDEDEDDEEEY
LKTHLRLYENVQSLCDRIEEVDFVEQ*
>SMEST072159001|GW182
MTQPLEENRLYSSWSRTPGKPSSSSNFSTKISNISSSTDSGVGRTPNWNSESDKFVLYDS
NLWSNTNAISSEIDNPKKPLWEDNKLGNNFTFGFSSQWPSNNEVVPWGLSRNNSSDFIVN
NDSSSKLDNCWNNSQSIDLSNDRYNTRSISIWAASQAVSSSNSISTSANIIDNNPIVNGQ
FQIVDPINKSSSKFISKSIQLQSESSDNKSEFPLFSAFNSSTVNDISSLDDSDLNNPDSR
ESIDKNSEHQTWAQAAGKGLQTPVKNDDCLKPEIDEQFLNLINRIDGWGSHTVDQSTPWV
IDSEIGIECNEKLGNLSSANQRNRSTVESNVWTNEPPNGVGVWESHYENIGERTSRWGAT
PAIVASKSKVSNNWELTDNAINSQWTDRDDNSVWSTATNSATVTGASSTQKQQPWGMLGP
ISKPEQVATTPIGSGTNRSCTNANMVASQRNTNAPATIITGPSVVDMNDPVNRHSFYQNQ
NINMMSNRMGQNSKSKIMNVGFRKEESQNSMFNNSMDMNRSFMDMKNNSSQMGHSNMMNS
RGDWNMSHDNFRVNSSVTESENSGVMLGPGYLQQQQPPPSMPPMQQQSQSMMPANSGQSM
HKSHMLHMQQMSMGNRLPPSDNNHILLEKQIIAEITQLQTKQQDLLQRIHGLRSIAGSQA
FIQEMTRTLNEVRQQLNTQQTTLKVIRSQMSMVNNSQMPNGMMNSNSNNAILSMVTRTNQ
PSASAGQSQAQSGLVSDLSVQMNELKLQKSRMELWSQGNLPSPNTISPYMGTTDKPSSGF
YNPSIPNGGPMPPQQFNNYNRNSQFNCVPGPNRAPNQIWQSRMMPNNPNSTVTSVNANAV
GTDSHSMLNGPNMGCINDDMEPSNIMSGSIGTGGGGNNSNQKMQIITSNCAGDVQQPSQQ
LPAPQQQLSGNHNGNNSSTANSAITTALSLSQTLPSSIGGRVSSAFSSSRDISNISANIS
EFVPGQPWPGISYSQRDDPNVTLGAGPRSLLSITNDHLEKLTNSSVNSISGPNDVGMSNS
CSGNGGGGCGPGNSSRLQMPPSSNMNGMRNSAAAATMMTYVLIRDLPSHINVEMLKHVLT
PNSFPGLVHMHPNLASRWVLLHFTSNEEALKAYKNLYNKVGVVELLADQEVNQRHQCNNA
VTVPLVL
